# Supplementary material for: The butyrate-producing Gram-positive human gut bacterium, Hoskinsella mucinilytica, selectively targets host mucin N-acetylhexosamines[image]
Source: J Biol Chem. 2026 Mar 17;302(5):111371. doi: 10.1016/j.jbc.2026.111371 (PMC13096917; doi:10.1016/j.jbc.2026.111371)
Supplement: Supplemental Table 1 [file mmc2.xlsx]

## Sheet: Sheet1
Supplemental Table 1. Total growth and rates for various sugars and polysaccharides: Substrates are sorted in descending order by total growth. Total growths with an OD600 of >0.1 are considered positive growth and shown with corresponding rates. Blue shaded includes positive growths (>0.1) and red text are mucin associated sugars. (n=6 except hyaluronan (n=2); cMO, LacNAc, BSM and cMUC2 (n=3))
Substrate	Total Growth (A600 MAX-MIN)	Total Growth Standard Deviation	Growth Rate (mu max)	Growth Rate Standard Deviation	Growth Rate (avg R2 value)
trehalose	1.229	0.061	0.199462	0.0406032	0.977751
N-acetylgalactosamine (GalNAc)	1.11519	0.0182067	0.396306	0.0159444	0.9996
N-acetylglucosamine (GlcNAc)	0.999583	0.0127753	0.342125	0.0137668	0.999317
N-acetylmuramic acid (MurNAc)	0.991167	0.0073598	0.570817	0.0405011	0.996998
raffinose	0.56875	0.0102072	0.146871	0.0133722	0.997402
palatinose	0.504806	0.0128121	0.150148	0.00775254	0.999276
sucrose	0.472528	0.00638437	0.178954	0.00620565	0.998151
maltose	0.413833	0.0105919	0.15456	0.0110653	0.997376
gastric mucin oligosaccharides (custom; gMOs from PGM)	0.388833	0.00967643	0.389514	0.0117174	0.99911
glucosamine	0.367361	0.0143923	0.170088	0.0147758	0.998121
galactose	0.348361	0.0193785	0.131159	0.014092	0.991849
cellobiose	0.347556	0.0115589	0.1709	0.00974712	0.99809
glucose	0.331972	0.0281418	0.16879	0.010191	0.998977
isomaltose	0.283	0.0613	0.167255	0.0620564	0.903341
fructose	0.277583	0.0107138	0.121765	0.00825247	0.996667
purified porcine gastric mucin (PGM; custom)	0.276556	0.0165777	0.376048	0.0515098	0.996867
N-acetyllactosamine (LacNAc)	0.226333	0.0116762	0.0712586	0.0412195	0.955455
rhamnose	0.126306	0.010362	0.109092	0.00484938	0.997206
lactose	0.116639	0.0131514	0.0353804	0.00430344	0.969079
bovine submaxillary mucin (BSM)	0.0723333	0.00550757
inulin (chicory)	0.06825	0.0185947
rhamnogalacturonan I (potato pectin)	0.0565278	0.0130913
porphyran (nori)	0.0512222	0.00802611
colonic mucin oligosaccharides (custom;cMO from cMUC2)	0.0506667	0.00152753
colonic MUC2 (cMUC2; custom)	0.0526667	0.0092376
mannose	0.0411389	0.00493448
pectic galactan (potato)	0.04125	0.00512348
lichenan	0.03975	0.00805381
laminarin	0.0394444	0.00355226
pectic galactan (lupin)	0.0384167	0.00639422
amylopectin (maize)	0.0383889	0.00160093
glucomannan (konjac)	0.0361111	0.0111961
hyaluronan (streptococcus equi)	0.03575	0.00106066
xyloglucan (tamarind)	0.0329167	0.00655045
β-glucan (barley)	0.0319167	0.0113865
polygalacturonate (citrus peel)	0.03066	0.00465475
galactomannan (carob)	0.0296389	0.00745238
arabinoxylan (wheat)	0.0294722	0.0023367
amylopectin (potato)	0.0279722	0.00792914
λ-carrageenan (seaweed)	0.0274722	0.00426278
alginate (brown algae)	0.0272778	0.00231581
levan (E. herbicola)	0.0264722	0.00682432
keratan sulfate (custom, bovine cartilage)	0.0227222	0.0070763
α-mannan (S. cerevisiae)	0.0213889	0.00450637
glycogen (bovine)	0.0194167	0.0127823
rectal glycoproteins (custom)	0.0276667	0.00493288
arabinan (sugar beet)	0.0175278	0.00119451
pullulan (A. pullulans)	0.0155556	0.00514638
chondroitin sulfate (bovine rachea)	0.0147222	0.00106805
dextran (L. mesenteroides)	0.0131944	0.00248197
heparin (porcine mucosa)	0.0126389	0.00178704
L-fucose	0.0114167	0.00250056
glucuronic acid	0.0109444	0.00256616
arabinogalactan (larch)	0.0107778	0.00378251
xylose	0.0104722	0.00165803
galacturonic acid	0.00936111	0.00143533
arabinose	0.00927778	0.000680414
ribose	0.00925	0.00184617
N-acetylnuraminic acid (IV-S; sialic acid)	0.00877778	0.00272166
