# Supplementary material for: The butyrate-producing Gram-positive human gut bacterium, Hoskinsella mucinilytica, selectively targets host mucin N-acetylhexosamines[image]
Source: J Biol Chem. 2026 Mar 17;302(5):111371. doi: 10.1016/j.jbc.2026.111371 (PMC13096917; doi:10.1016/j.jbc.2026.111371)
Supplement: Supplemental Table 2 [file mmc3.xlsx]

## Sheet: Sheet1
Supplemental Table 2. gMO versus GlcNAc RNA-seq comparison. Cells in fold change column with significant p-values (<0.05) are highlighted in orange for >5-fold or blue for >-5 fold.
locus tag	gene annotation	gene name	CAZy annotation	GlcNAc - linear total RPKM	gMO - linear total RPKM	Target Length	Strand	Source Sequence	gMO v GlcNAc Fold change	gMO v GlcNAc P value
UGRO018_00001	hypothetical protein			53.28	96.233	483	+	contig 1	1.80616	0.152
UGRO018_00002	hypothetical protein			47.631	91.432	465	+	contig 1	1.91959	0.0171
UGRO018_00003	hypothetical protein			55.378	74.558	855	+	contig 1	1.34635	0.0984
UGRO018_00004	hypothetical protein			17.248	32.689	90	+	contig 1	1.89528	0.102
UGRO018_00005	Sensory transduction protein LytR	lytR_1		118.222	109.953	735	+	contig 1	-1.0752	0.729
UGRO018_00006	hypothetical protein			53.929	52.059	1290	+	contig 1	-1.03592	0.904
UGRO018_00007	hypothetical protein			0.652	2.044	996	+	contig 1	3.13399	0.0204
UGRO018_00008	hypothetical protein			1.929	3.665	2193	+	contig 1	1.89938	1.81e-05
UGRO018_00009	hypothetical protein			2.265	0.929	915	+	contig 1	-2.43751	0.215
UGRO018_00010	hypothetical protein			3.048	3.485	2271	+	contig 1	1.14332	0.231
UGRO018_00011	hypothetical protein			4.226	4.09	1728	+	contig 1	-1.03326	0.831
UGRO018_00012	hypothetical protein		GT4	4.485	5.536	1455	+	contig 1	1.23435	0.0443
UGRO018_00013	hypothetical protein			3.497	3.595	1455	+	contig 1	1.02789	0.912
UGRO018_00014	hypothetical protein			4.901	2.47	429	+	contig 1	-1.98404	0.289
UGRO018_00015	hypothetical protein		GT4	5.177	6.352	1206	+	contig 1	1.22703	0.155
UGRO018_00016	Undecaprenyl-phosphate mannosyltransferase		GT2	5.018	4.787	759	+	contig 1	-1.04828	0.838
UGRO018_00017	hypothetical protein			7.307	8.692	1332	+	contig 1	1.18961	0.211
UGRO018_00018	hypothetical protein			7.203	5.921	948	+	contig 1	-1.2165	0.327
UGRO018_00019	hypothetical protein		GT2	7.793	7.716	978	+	contig 1	-1.00999	0.983
UGRO018_00020	N-acetylgalactosamine-N,N'-diacetylbacillosaminyl-diphospho-undecaprenol 4-alpha-N-acetylgalactosaminyltransferase	pglJ	GT4	6.011	6.722	1101	+	contig 1	1.11823	0.55
UGRO018_00021	Putative O-antigen transporter	rfbX_1		5.485	4.505	1434	+	contig 1	-1.21736	0.0995
UGRO018_00022	hypothetical protein			6.157	4.406	1338	+	contig 1	-1.39735	0.075
UGRO018_00023	hypothetical protein			13.707	14.343	441	+	contig 1	1.04638	0.901
UGRO018_00024	hypothetical protein			0.084	0.183	96	+	contig 1	2.18477	0.571
UGRO018_00025	Phosphoglycerate kinase	pgk		6074.81	5844.73	1179	+	contig 1	-1.03937	0.732
UGRO018_00026	Triosephosphate isomerase	tpiA		5141.65	4139.96	747	+	contig 1	-1.24195	0.112
UGRO018_00027	Bis(5'-nucleosyl)-tetraphosphatase, symmetrical	apaH_1		57.822	87.021	1092	-	contig 1	1.50499	0.0653
UGRO018_00028	hypothetical protein			320.722	377.226	294	+	contig 1	1.17618	0.278
UGRO018_00029	hypothetical protein			170.18	133.745	384	+	contig 1	-1.27242	0.436
UGRO018_00030	hypothetical protein			192.704	231.353	864	-	contig 1	1.20057	0.156
UGRO018_00031	hypothetical protein			40.99	31.698	888	+	contig 1	-1.29311	0.048
UGRO018_00032	hypothetical protein			122.681	118.047	1692	-	contig 1	-1.03925	0.792
UGRO018_00033	hypothetical protein			40.301	28.417	486	+	contig 1	-1.41822	0.25
UGRO018_00034	Response regulator protein GraR	graR_1		11.953	17.579	666	+	contig 1	1.4707	0.0195
UGRO018_00035	Adaptive-response sensory-kinase SasA	sasA_1		18.888	17.597	1020	+	contig 1	-1.07339	0.772
UGRO018_00036	ABC transporter ATP-binding protein YxdL	yxdL_1		21.461	37.833	759	+	contig 1	1.76288	0.0716
UGRO018_00037	Bacitracin export permease protein BceB	bceB_1		17.008	23.964	1926	+	contig 1	1.40899	0.295
UGRO018_00038	hypothetical protein			97.98	90.462	642	+	contig 1	-1.08311	0.679
UGRO018_00039	Glutamine--fructose-6-phosphate aminotransferase [isomerizing]	glmS_1		56.348	39.542	1815	-	contig 1	-1.425	0.000363
UGRO018_00040	hypothetical protein			5.259	1.057	168	+	contig 1	-4.97355	0.198
UGRO018_00041	hypothetical protein			6.919	4.732	990	+	contig 1	-1.46226	0.249
UGRO018_00042	hypothetical protein			8.125	4.769	1404	+	contig 1	-1.70367	0.00183
UGRO018_00043	hypothetical protein			0.323	11.505	105	+	contig 1	35.6302	0.0834
UGRO018_00044	Leucine-, isoleucine-, valine-, threonine-, and alanine-binding protein	braC		428.518	593.44	1188	+	contig 1	1.38487	0.119
UGRO018_00045	High-affinity branched-chain amino acid transport system permease protein LivH	livH		350.257	298.336	879	+	contig 1	-1.17403	0.118
UGRO018_00046	hypothetical protein			370.496	323.667	960	+	contig 1	-1.14469	0.368
UGRO018_00047	Lipopolysaccharide export system ATP-binding protein LptB	lptB		361.077	300.168	777	+	contig 1	-1.20292	0.0587
UGRO018_00048	High-affinity branched-chain amino acid transport ATP-binding protein LivF	livF		724.033	684.614	705	+	contig 1	-1.05758	0.322
UGRO018_00049	Inosine-5'-monophosphate dehydrogenase	IMPDH		716.535	653.149	648	+	contig 1	-1.09705	0.549
UGRO018_00050	hypothetical protein			36.385	39.643	5541	-	contig 1	1.08954	0.323
UGRO018_00051	RNA polymerase sigma factor SigA	sigA_1		73.864	91.027	855	+	contig 1	1.23236	0.154
UGRO018_00052	Tryptophan synthase alpha chain	trpA		12.459	6.945	804	-	contig 1	-1.79403	0.00287
UGRO018_00053	Tryptophan synthase beta chain	trpB		11.499	8.416	1185	-	contig 1	-1.36637	0.0158
UGRO018_00054	N-(5'-phosphoribosyl)anthranilate isomerase	trpF		8.051	3.646	606	-	contig 1	-2.20782	0.0178
UGRO018_00055	Indole-3-glycerol phosphate synthase	trpC		8.393	6.028	753	-	contig 1	-1.39223	0.181
UGRO018_00056	Anthranilate phosphoribosyltransferase	trpD		9.668	3.565	1023	-	contig 1	-2.71192	0.00164
UGRO018_00057	Aminodeoxychorismate/anthranilate synthase component 2	pabA		6.272	4.276	573	-	contig 1	-1.4669	0.26
UGRO018_00058	Anthranilate synthase component 1	trpE		7.94	5.792	1446	-	contig 1	-1.3707	0.261
UGRO018_00059	hypothetical protein			5.275	2.187	462	-	contig 1	-2.41126	0.197
UGRO018_00060	hypothetical protein			12.361	5.221	1314	-	contig 1	-2.36778	0.00954
UGRO018_00061	hypothetical protein			38.811	27.313	207	-	contig 1	-1.42094	0.476
UGRO018_00062	hypothetical protein			29.351	33.811	444	-	contig 1	1.15197	0.297
UGRO018_00063	hypothetical protein			131.3	219.836	1041	+	contig 1	1.6743	0.0447
UGRO018_00064	Pyrroline-5-carboxylate reductase	proC		184.37	226.654	804	+	contig 1	1.22934	0.245
UGRO018_00065	hypothetical protein			86.584	60.683	264	+	contig 1	-1.42682	0.478
UGRO018_00066	hypothetical protein			40.04	34.81	1455	-	contig 1	-1.15024	0.389
UGRO018_00067	Bis(5'-nucleosyl)-tetraphosphatase, symmetrical	apaH_2		28.23	30.641	726	+	contig 1	1.0854	0.502
UGRO018_00068	hypothetical protein			27.532	27.61	2229	+	contig 1	1.00283	0.998
UGRO018_00069	Sugar phosphatase YidA	yidA_1		55.645	39.516	798	-	contig 1	-1.40815	0.111
UGRO018_00070	hypothetical protein			113.715	132.597	1104	+	contig 1	1.16604	0.431
UGRO018_00071	HTH-type transcriptional regulator GlvR	glvR_1		78.764	69.076	753	+	contig 1	-1.14025	0.406
UGRO018_00072	HTH-type transcriptional regulator GlvR	glvR_2		79.809	65.635	771	+	contig 1	-1.21596	0.308
UGRO018_00073	Putative bifunctional phosphatase/peptidyl-prolyl cis-trans isomerase			4.086	3.088	837	+	contig 1	-1.32283	0.238
UGRO018_00074	Oligo-1,6-glucosidase	malL_1	GH13_31	6.855	4.204	1665	+	contig 1	-1.63048	0.0431
UGRO018_00075	hypothetical protein			8.612	7.039	1875	+	contig 1	-1.22356	0.116
UGRO018_00076	Peptidoglycan-N-acetylmuramic acid deacetylase PdaC	pdaC_1	CE4	181.759	263.608	1359	+	contig 1	1.45032	0.00993
UGRO018_00077	putative protein			25.182	24.803	1041	+	contig 1	-1.01531	0.926
UGRO018_00078	Peptidyl-lysine N-acetyltransferase YiaC	yiaC		73.562	75.7	429	+	contig 1	1.02907	0.808
UGRO018_00079	hypothetical protein			89.13	86.592	687	+	contig 1	-1.0293	0.828
UGRO018_00080	5-amino-6-(5-phospho-D-ribitylamino)uracil phosphatase YbjI	ybjI_1		115.545	120.819	795	+	contig 1	1.04565	0.625
UGRO018_00081	putative licABCH operon regulator	licR_1		11.15	9.252	1926	+	contig 1	-1.20518	0.222
UGRO018_00082	PTS system fructose-specific EIIB component	levE_1		6.915	9.361	498	+	contig 1	1.35372	0.229
UGRO018_00083	N-acetylgalactosamine permease IIC component 1	agaC_1		7.799	8.346	792	+	contig 1	1.07021	0.845
UGRO018_00084	PTS system mannose-specific EIID component	manZ_1		8.3	7.18	804	+	contig 1	-1.15607	0.564
UGRO018_00085	hypothetical protein			11.364	12.297	1239	+	contig 1	1.08215	0.701
UGRO018_00086	hypothetical protein			14.487	18.504	414	+	contig 1	1.27723	0.472
UGRO018_00087	ComF operon protein 1	comFA		24.781	22.077	1152	+	contig 1	-1.12247	0.162
UGRO018_00088	hypothetical protein			16.718	15.267	693	+	contig 1	-1.09503	0.558
UGRO018_00089	Cold shock protein CspD	cspD_1		729.779	179.017	198	+	contig 1	-4.07658	0.12
UGRO018_00090	hypothetical protein			578.012	450.694	360	+	contig 1	-1.28249	0.349
UGRO018_00091	Cold shock protein CspB	cspB		5338.36	3684.01	198	+	contig 1	-1.44906	0.412
UGRO018_00092	Protein translocase subunit SecA	secA		684.426	715.389	2346	+	contig 1	1.04524	0.46
UGRO018_00093	Peptide chain release factor 2	prfB		736.328	732.917	1041	+	contig 1	-1.00465	0.962
UGRO018_00094	hypothetical protein			1.022	0.874	513	+	contig 1	-1.16874	0.922
UGRO018_00095	hypothetical protein			82.348	71.164	864	+	contig 1	-1.15716	0.174
UGRO018_00096	Cell division ATP-binding protein FtsE	ftsE_1		185.187	153.287	690	+	contig 1	-1.20811	0.208
UGRO018_00097	Cell division protein FtsX	ftsX_1		210.653	207.432	897	+	contig 1	-1.01553	0.882
UGRO018_00098	hypothetical protein			301.832	260.049	1392	+	contig 1	-1.16068	0.00698
UGRO018_00099	Cell division ATP-binding protein FtsE	ftsE_2		486.413	496.889	690	+	contig 1	1.02154	0.889
UGRO018_00100	Cell division protein FtsX	ftsX_2		372.553	324.923	903	+	contig 1	-1.14659	0.0651
UGRO018_00101	putative capsular polysaccharide biosynthesis protein YwqC	ywqC_1		23.4	23.012	753	+	contig 1	-1.01689	0.964
UGRO018_00102	Tyrosine-protein kinase CpsD	cpsD_1		24.881	22.69	663	+	contig 1	-1.09657	0.631
UGRO018_00103	Polyisoprenyl-teichoic acid--peptidoglycan teichoic acid transferase TagU	tagU_1		40.12	38.193	966	+	contig 1	-1.05044	0.825
UGRO018_00104	hypothetical protein			217.024	206.372	747	+	contig 1	-1.05161	0.584
UGRO018_00105	hypothetical protein			28.342	45.054	1452	+	contig 1	1.58964	0.0117
UGRO018_00106	hypothetical protein			30.664	32.561	513	+	contig 1	1.06183	0.706
UGRO018_00107	hypothetical protein			14.107	14.586	387	+	contig 1	1.03393	0.887
UGRO018_00108	Carboxy-terminal processing protease CtpA	ctpA		115.335	173.923	1482	+	contig 1	1.50798	0.141
UGRO018_00109	UvrABC system protein B	uvrB		208.533	273.941	1986	+	contig 1	1.31366	0.238
UGRO018_00110	Transcriptional regulator SlyA	slyA_1		73.835	50.72	429	+	contig 1	-1.45573	0.16
UGRO018_00111	putative ABC transporter ATP-binding protein			25.274	15.914	1740	+	contig 1	-1.58817	0.000102
UGRO018_00112	putative ABC transporter ATP-binding protein			38.443	25.799	1893	+	contig 1	-1.49007	0.00022
UGRO018_00113	Multidrug export protein MepA	mepA_1		48.762	27.687	1353	+	contig 1	-1.76119	0.000102
UGRO018_00114	hypothetical protein			27.139	15.57	885	-	contig 1	-1.7431	0.00198
UGRO018_00115	N-acetylcysteine deacetylase	scmP_1		11.455	10.063	1158	+	contig 1	-1.13839	0.405
UGRO018_00116	Anaerobic nitric oxide reductase transcription regulator NorR	norR_1		8.228	8.418	2745	+	contig 1	1.02311	0.899
UGRO018_00117	Fructoselysine 3-epimerase	frlC		20.484	21.319	834	+	contig 1	1.04075	0.904
UGRO018_00118	PTS system fructose-specific EIIA component	levD		26.182	20.636	411	+	contig 1	-1.26876	0.565
UGRO018_00119	putative phosphotransferase enzyme IIB component			35.085	29.496	471	+	contig 1	-1.18951	0.677
UGRO018_00120	N-acetylgalactosamine permease IIC component 1	agaC_2		32.904	20.583	780	+	contig 1	-1.59862	0.22
UGRO018_00121	PTS system mannose-specific EIID component	manZ_2		42.183	26.356	810	+	contig 1	-1.60048	0.229
UGRO018_00122	Fructosamine deglycase FrlB	frlB_1		55.272	30.981	1020	+	contig 1	-1.78408	0.0179
UGRO018_00123	Phosphorylated carbohydrates phosphatase			21.371	12.853	666	+	contig 1	-1.66275	0.173
UGRO018_00124	Deoxyribose-phosphate aldolase 1	deoC1_1		24.841	15.75	648	+	contig 1	-1.57719	0.0289
UGRO018_00125	hypothetical protein			1.195	0.317	717	+	contig 1	-3.77184	0.0904
UGRO018_00126	Alkaline phosphatase synthesis transcriptional regulatory protein PhoP	phoP_1		32.14	36.409	708	+	contig 1	1.13283	0.271
UGRO018_00127	Sensor histidine kinase RcsC	rcsC_1		36.417	51.469	2133	+	contig 1	1.41332	0.027
UGRO018_00128	hypothetical protein			0.142	0.094	171	+	contig 1	-1.50641	0.761
UGRO018_00129	Phosphoglucomutase	pgcA		658.748	706.633	1695	+	contig 1	1.07269	0.371
UGRO018_00130	hypothetical protein			72.917	69.629	471	+	contig 1	-1.04722	0.836
UGRO018_00131	hypothetical protein			80.371	91.954	249	+	contig 1	1.14412	0.398
UGRO018_00132	putative licABCH operon regulator	licR_2		19.144	11.084	1920	-	contig 1	-1.72723	0.0563
UGRO018_00133	hypothetical protein			2.173	0.118	108	+	contig 1	-18.4207	0.0521
UGRO018_00134	PTS system cellobiose-specific EIIB component	celA_1		13.213	11.679	315	+	contig 1	-1.1313	0.476
UGRO018_00135	Lichenan permease IIC component	licC_1		6.813	2.387	1239	+	contig 1	-2.85415	0.0107
UGRO018_00136	Lichenan-specific phosphotransferase enzyme IIA component	licA_1		5.272	3.676	339	+	contig 1	-1.43396	0.291
UGRO018_00137	Aryl-phospho-beta-D-glucosidase BglC	bglC_1	GH1	7.952	6.185	1455	+	contig 1	-1.28555	0.212
UGRO018_00138	Aryl-phospho-beta-D-glucosidase BglH	bglH_1	GH1	11.843	10.79	1449	+	contig 1	-1.0976	0.542
UGRO018_00139	hypothetical protein			0.362	0.069	342	+	contig 1	-5.26765	0.149
UGRO018_00140	1,4-alpha-glucan branching enzyme GlgB	glgB_1	GH13_9+CBM48	235.835	212.91	1881	+	contig 1	-1.10768	0.345
UGRO018_00141	N-acetylgalactosamine permease IIC component 1	agaC_3		18.584	12.252	795	+	contig 1	-1.51685	0.0319
UGRO018_00142	PTS system mannose-specific EIID component	manZ_3		11.972	8.003	822	+	contig 1	-1.49592	0.357
UGRO018_00143	PTS system sorbose-specific EIIB component	sorB_1		22.676	15.656	480	+	contig 1	-1.44838	0.0623
UGRO018_00144	putative HTH-type transcriptional regulator YbbH	ybbH_1		26.746	30.358	852	+	contig 1	1.13504	0.243
UGRO018_00145	N-acetylmuramic acid 6-phosphate etherase	murQ		36.499	26.624	915	+	contig 1	-1.37094	0.102
UGRO018_00146	N-acetylmuramyl-L-alanine amidase	amiE		7.608	8.073	981	+	contig 1	1.06119	0.723
UGRO018_00147	PTS system sorbose-specific EIIA component	sorF		10.668	10.261	417	+	contig 1	-1.03969	0.935
UGRO018_00148	hypothetical protein		PL8+CBM32	10.87	11.784	5439	+	contig 1	1.0841	0.395
UGRO018_00149	hypothetical protein			15.04	12.911	633	+	contig 1	-1.16491	0.541
UGRO018_00150	Multidrug efflux system ATP-binding protein			43.988	36.28	885	+	contig 1	-1.21245	0.0938
UGRO018_00151	hypothetical protein			35.692	26.235	801	+	contig 1	-1.36048	0.139
UGRO018_00152	tRNA-Phe(gaa)			0.043	0.043	76	-	contig 2	1	1
UGRO018_00153	tRNA-Met(cat)			0.043	0.043	77	-	contig 2	1	1
UGRO018_00154	tRNA-Ser(tga)			0.043	0.043	91	-	contig 2	1	1
UGRO018_00155	tRNA-Met(cat)			0.043	0.043	77	-	contig 2	1	1
UGRO018_00156	tRNA-Met(cat)			0.043	0.043	77	-	contig 2	1	1
UGRO018_00157	tRNA-Pro(tgg)			0.043	0.043	77	-	contig 2	1	1
UGRO018_00158	tRNA-Arg(acg)			0.043	0.043	77	-	contig 2	1	1
UGRO018_00159	V-type sodium ATPase subunit D	ntpD		618.106	457.748	639	-	contig 2	-1.35032	0.0551
UGRO018_00160	V-type sodium ATPase subunit B	ntpB		739.799	609.358	1443	-	contig 2	-1.21406	0.00133
UGRO018_00161	V-type ATP synthase alpha chain	atpA_1		756.662	602.573	1758	-	contig 2	-1.25572	8.43e-06
UGRO018_00162	V-type proton ATPase subunit E	atpE_1		463.518	377.846	597	-	contig 2	-1.22674	0.0108
UGRO018_00163	V-type ATP synthase subunit F	atpF_1		395.464	328.35	309	-	contig 2	-1.2044	0.0603
UGRO018_00164	hypothetical protein			323.571	276.801	444	-	contig 2	-1.16897	0.193
UGRO018_00165	hypothetical protein			522.519	419.061	1929	-	contig 2	-1.24688	0.0094
UGRO018_00166	V-type ATP synthase subunit C	atpC_1		567.491	501.496	1041	-	contig 2	-1.13159	0.285
UGRO018_00167	hypothetical protein			985.71	912.488	312	-	contig 2	-1.08024	0.519
UGRO018_00168	Na(+)/H(+)-K(+) antiporter GerN	gerN		294.927	171.31	1278	-	contig 2	-1.7216	2.33e-06
UGRO018_00169	Ribosomal large subunit pseudouridine synthase C	rluC		98.504	81.389	936	-	contig 2	-1.21029	0.0159
UGRO018_00170	3'-5' exonuclease DinG	dinG		90.627	70.375	2343	+	contig 2	-1.28776	0.013
UGRO018_00171	hypothetical protein			95.424	65.908	765	+	contig 2	-1.44784	0.00901
UGRO018_00172	Phosphoglycolate phosphatase	gph_1		122.467	84.864	651	-	contig 2	-1.44309	0.237
UGRO018_00173	hypothetical protein			28.289	10.909	552	-	contig 2	-2.59316	0.076
UGRO018_00174	hypothetical protein			110.919	17.698	405	-	contig 2	-6.26717	0.000242
UGRO018_00175	N-substituted formamide deformylase	nfdA		10.057	4.442	1581	-	contig 2	-2.26398	0.000203
UGRO018_00176	Antiseptic resistance protein	qacA		6.092	2.148	1605	-	contig 2	-2.83571	0.00298
UGRO018_00177	hypothetical protein			16.163	12.888	1794	+	contig 2	-1.25409	0.0319
UGRO018_00178	hypothetical protein			176.735	191.739	804	-	contig 2	1.0849	0.486
UGRO018_00179	hypothetical protein			129.124	125.269	786	-	contig 2	-1.03077	0.713
UGRO018_00180	4,4'-diaponeurosporen-aldehyde dehydrogenase	aldH1		118.221	117.077	1371	-	contig 2	-1.00977	0.914
UGRO018_00181	Ion-translocating oxidoreductase complex subunit B	rsxB_1		575.052	489.707	1521	+	contig 2	-1.17428	0.23
UGRO018_00182	Sensor histidine kinase RcsC	rcsC_2		102.363	114.475	3264	-	contig 2	1.11832	0.128
UGRO018_00183	hypothetical protein			81.265	138.44	375	-	contig 2	1.70356	0.0318
UGRO018_00184	hypothetical protein			79.34	91.441	2220	-	contig 2	1.15252	0.0711
UGRO018_00185	hypothetical protein			43.224	48.001	1284	-	contig 2	1.11053	0.178
UGRO018_00186	Peptide deformylase	def		90.908	89.513	414	-	contig 2	-1.01559	0.951
UGRO018_00187	hypothetical protein			719.091	770.983	1155	-	contig 2	1.07216	0.546
UGRO018_00188	hypothetical protein			73.047	73.358	438	-	contig 2	1.00425	0.982
UGRO018_00189	hypothetical protein			58.7	28.683	1191	+	contig 2	-2.04648	7.08e-07
UGRO018_00190	hypothetical protein			43.442	37.177	486	-	contig 2	-1.16852	0.0489
UGRO018_00191	hypothetical protein			38.037	34.135	378	-	contig 2	-1.11433	0.732
UGRO018_00192	hypothetical protein			34.781	24.78	390	-	contig 2	-1.40358	0.189
UGRO018_00193	23S rRNA (uracil-C(5))-methyltransferase RlmCD	rlmCD_1		91.87	90.638	1356	-	contig 2	-1.01359	0.869
UGRO018_00194	D-ribitol-5-phosphate phosphatase			47.345	63.182	615	-	contig 2	1.33451	0.0757
UGRO018_00195	Chaperone protein HtpG	htpG		511.081	403.364	1938	-	contig 2	-1.26705	0.46
UGRO018_00196	Glutamate 5-kinase 1	proB		116.961	138.846	801	+	contig 2	1.18711	0.415
UGRO018_00197	Gamma-glutamyl phosphate reductase	proA		162.724	147.038	1245	+	contig 2	-1.10668	0.576
UGRO018_00198	Isocitrate dehydrogenase [NADP]	icd		155.309	134.174	999	-	contig 2	-1.15752	0.35
UGRO018_00199	Citrate synthase	gltA		117.763	156.299	1335	-	contig 2	1.32723	0.238
UGRO018_00200	3-isopropylmalate dehydratase large subunit	leuC		269.787	222.268	1920	+	contig 2	-1.21379	0.0124
UGRO018_00201	hypothetical protein			15.992	14.54	528	+	contig 2	-1.09984	0.619
UGRO018_00202	hypothetical protein			102.047	129.576	1311	-	contig 2	1.26977	0.0931
UGRO018_00203	Hydroxypyruvate reductase	hpr		40.088	44.849	945	-	contig 2	1.11877	0.339
UGRO018_00204	Putative metallophosphoesterase MG207			37.167	47.016	534	-	contig 2	1.26498	0.217
UGRO018_00205	tRNA-Leu(tag)			0.043	0.043	84	+	contig 2	1	1
UGRO018_00206	hypothetical protein			4.461	1.313	7632	-	contig 2	-3.39738	3.31e-06
UGRO018_00207	hypothetical protein			4.233	0.284	831	-	contig 2	-14.9047	0.000601
UGRO018_00208	hypothetical protein			2.353	0.128	525	-	contig 2	-18.366	0.00213
UGRO018_00209	hypothetical protein			4.896	0.197	1482	-	contig 2	-24.7902	8.09e-05
UGRO018_00210	hypothetical protein			4.444	0.648	651	-	contig 2	-6.85269	0.0079
UGRO018_00211	Signal peptidase I W	sipW_1		6.738	0.166	630	-	contig 2	-40.7035	0.000263
UGRO018_00212	hypothetical protein			9.088	1.584	1788	-	contig 2	-5.73777	2.98e-05
UGRO018_00213	hypothetical protein			5.761	0.087	189	-	contig 2	-66.2261	6.17e-05
UGRO018_00214	hypothetical protein			8.312	2.056	810	-	contig 2	-4.04282	0.000129
UGRO018_00215	Tyrosine recombinase XerC	xerC_1		6.335	1.268	873	-	contig 2	-4.99719	0.0491
UGRO018_00216	Potassium-transporting ATPase KdpC subunit	kdpC		3.899	1.641	624	-	contig 2	-2.37528	0.189
UGRO018_00217	Potassium-transporting ATPase ATP-binding subunit	kdpB		4.674	1.611	2064	-	contig 2	-2.90195	0.00565
UGRO018_00218	Potassium-transporting ATPase potassium-binding subunit	kdpA		4.607	1.555	1713	-	contig 2	-2.96268	0.00575
UGRO018_00219	hypothetical protein			0.836	0.453	99	-	contig 2	-1.84752	0.729
UGRO018_00220	hypothetical protein			2.438	0.521	774	+	contig 2	-4.68223	0.0182
UGRO018_00221	Sensor protein KdpD	kdpD_1		7.46	5.278	1917	-	contig 2	-1.41353	0.00794
UGRO018_00222	KDP operon transcriptional regulatory protein KdpE	kdpE		25.048	36.702	684	-	contig 2	1.46523	0.0893
UGRO018_00223	Sensor protein KdpD	kdpD_2		21.847	28.772	1509	-	contig 2	1.317	0.113
UGRO018_00224	Trk system potassium uptake protein TrkG	trkG		6.479	6.827	1503	-	contig 2	1.05363	0.781
UGRO018_00225	Trk system potassium uptake protein TrkA	trkA		11.337	9.647	669	-	contig 2	-1.17522	0.5
UGRO018_00226	hypothetical protein			12.904	13.147	450	-	contig 2	1.01886	0.944
UGRO018_00227	hypothetical protein			13.183	12.466	438	+	contig 2	-1.05754	0.885
UGRO018_00228	hypothetical protein			25.575	25.708	1146	-	contig 2	1.00519	0.999
UGRO018_00229	Peptidoglycan O-acetyltransferase	patA		20.241	29.859	1389	-	contig 2	1.47518	0.00063
UGRO018_00230	hypothetical protein			38.765	59.075	462	-	contig 2	1.52394	0.00162
UGRO018_00231	hypothetical protein			38.751	55.952	741	-	contig 2	1.44389	0.0375
UGRO018_00232	HTH-type transcriptional activator RhaS	rhaS_1		19.012	20.673	873	+	contig 2	1.08736	0.483
UGRO018_00233	hypothetical protein			22.733	20.534	393	+	contig 2	-1.10712	0.478
UGRO018_00234	hypothetical protein			56.383	60.488	660	+	contig 2	1.07281	0.379
UGRO018_00235	hypothetical protein			17.663	15.298	1611	+	contig 2	-1.15454	0.173
UGRO018_00236	Adaptive-response sensory-kinase SasA	sasA_2		12.533	11.275	1986	-	contig 2	-1.1116	0.253
UGRO018_00237	Transcriptional regulatory protein SrrA	srrA_1		6.409	8.89	693	-	contig 2	1.38705	0.0783
UGRO018_00238	hypothetical protein			161.641	299.908	1437	+	contig 2	1.85539	0.018
UGRO018_00239	hypothetical protein			150.356	177.476	2967	+	contig 2	1.18037	0.196
UGRO018_00240	putative Hsp20 family chaperone			309.515	252.347	393	+	contig 2	-1.22654	0.678
UGRO018_00241	hypothetical protein			195.375	137.514	411	+	contig 2	-1.42076	0.502
UGRO018_00242	putative protein YjdF	yjdF		65.301	78.876	417	-	contig 2	1.20788	0.519
UGRO018_00243	hypothetical protein			37.684	55.258	1008	-	contig 2	1.46636	0.0625
UGRO018_00244	1,4-alpha-glucan branching enzyme GlgB	glgB_2	GH13	173.085	188.226	1656	+	contig 2	1.08748	0.148
UGRO018_00245	hypothetical protein			99.451	138.378	1128	-	contig 2	1.39141	0.146
UGRO018_00246	hypothetical protein			92.178	154.315	852	-	contig 2	1.67411	0.00119
UGRO018_00247	hypothetical protein			83.416	141.36	639	-	contig 2	1.69464	0.000474
UGRO018_00248	hypothetical protein			47.731	135.399	330	-	contig 2	2.83672	0.00128
UGRO018_00249	tRNA-Glu(ttc)			0.043	0.043	76	+	contig 2	1	1
UGRO018_00250	hypothetical protein			90.282	63.745	489	+	contig 2	-1.41631	0.0594
UGRO018_00251	Ribosomal RNA large subunit methyltransferase I	rlmI_1		136.51	120.165	1203	+	contig 2	-1.13603	0.13
UGRO018_00252	hypothetical protein			92.71	78.662	1212	-	contig 2	-1.17858	0.147
UGRO018_00253	hypothetical protein			737.534	776.385	1347	-	contig 2	1.05268	0.729
UGRO018_00254	hypothetical protein			26.209	39.376	1416	+	contig 2	1.50236	0.0145
UGRO018_00255	4-alpha-glucanotransferase	malQ	GH77	32.929	37.464	1473	-	contig 2	1.13772	0.0344
UGRO018_00256	Glycogen phosphorylase	glgP_1	GT35	22.85	31.281	2250	-	contig 2	1.36896	0.00837
UGRO018_00257	Zinc transporter ZupT	zupT		73.157	260.764	801	-	contig 2	3.56443	0.0191
UGRO018_00258	hypothetical protein			14.609	17.802	666	-	contig 2	1.2185	0.189
UGRO018_00259	hypothetical protein			16.055	22.469	528	-	contig 2	1.3995	0.0607
UGRO018_00260	hypothetical protein			16.676	24.763	849	-	contig 2	1.48495	0.00205
UGRO018_00261	hypothetical protein			419.347	779.642	510	-	contig 2	1.85918	0.00232
UGRO018_00262	hypothetical protein			81.035	254.53	693	-	contig 2	3.14097	0.0157
UGRO018_00263	hypothetical protein			243.696	173.901	525	+	contig 2	-1.40135	0.0778
UGRO018_00264	hypothetical protein			183.72	226.038	1254	+	contig 3	1.23034	0.135
UGRO018_00265	hypothetical protein			175.278	199.612	1065	+	contig 3	1.13883	0.235
UGRO018_00266	tRNA-Val(tac)			0.043	0.043	76	-	contig 3	1	1
UGRO018_00267	hypothetical protein			21.065	23.029	297	+	contig 3	1.09325	0.772
UGRO018_00268	hypothetical protein			68.851	83.619	342	+	contig 3	1.21449	0.313
UGRO018_00269	hypothetical protein			96.48	64.499	336	-	contig 3	-1.49584	0.181
UGRO018_00270	HTH-type transcriptional regulator PuuR	puuR		181.918	108.307	534	+	contig 3	-1.67965	0.081
UGRO018_00271	Vitamin B12 import ATP-binding protein BtuD	btuD_1		201.656	119.951	1617	+	contig 3	-1.68115	0.0124
UGRO018_00272	Spermidine/putrescine transport system permease protein PotB	potB		158.998	86.696	855	+	contig 3	-1.83398	0.0459
UGRO018_00273	hypothetical protein			245.125	176.781	1896	+	contig 3	-1.3866	0.0501
UGRO018_00274	Bifunctional purine biosynthesis protein PurH	purH_1		409.164	285.401	1173	+	contig 3	-1.43364	0.207
UGRO018_00275	hypothetical protein			119.471	103.688	444	-	contig 3	-1.15222	0.384
UGRO018_00276	Cytosol non-specific dipeptidase	pepD		320.49	589.613	1431	+	contig 3	1.83972	0.0226
UGRO018_00277	UDP-N-acetylmuramoyl-tripeptide--D-alanyl-D-alanine ligase	murF_1		307.47	335.015	1380	+	contig 3	1.08958	0.381
UGRO018_00278	Vancomycin C-type resistance protein VanC	vanC		414.974	392.595	1065	+	contig 3	-1.057	0.586
UGRO018_00279	Alanine racemase 1	alr1		424.92	327.024	1149	+	contig 3	-1.29936	0.00159
UGRO018_00280	Serine/alanine racemase	vanT		97.77	56.97	1032	+	contig 3	-1.71617	4.38e-06
UGRO018_00281	hypothetical protein			240.414	204.587	1602	+	contig 3	-1.17512	0.075
UGRO018_00282	hypothetical protein			104.768	97.623	1944	+	contig 3	-1.07319	0.603
UGRO018_00283	hypothetical protein			14.011	8.406	1698	-	contig 3	-1.66683	0.0011
UGRO018_00284	Aryl-phospho-beta-D-glucosidase BglH	bglH_2	GH1	17.689	13.308	1434	+	contig 3	-1.3292	0.0101
UGRO018_00285	putative licABCH operon regulator	licR_3		19.304	15.329	1929	-	contig 3	-1.25931	0.0134
UGRO018_00286	PTS system cellobiose-specific EIIB component	celA_2		3.649	0.316	309	+	contig 3	-11.552	0.019
UGRO018_00287	PTS system oligo-beta-mannoside-specific EIIC component	gmuC_1		4.684	1.578	1293	+	contig 3	-2.9685	0.000678
UGRO018_00288	Lichenan-specific phosphotransferase enzyme IIA component	licA_2		7.251	0.709	345	+	contig 3	-10.2332	0.0167
UGRO018_00289	Aryl-phospho-beta-D-glucosidase BglH	bglH_3	GH1	5.155	2.563	1419	+	contig 3	-2.01129	0.00372
UGRO018_00290	2,3-bisphosphoglycerate-dependent phosphoglycerate mutase	gpmA_1		9.166	3.483	786	+	contig 3	-2.63189	0.000177
UGRO018_00291	Aryl-phospho-beta-D-glucosidase BglH	bglH_4	GH1	1.279	0.684	1452	+	contig 3	-1.871	0.214
UGRO018_00292	5-amino-6-(5-phospho-D-ribitylamino)uracil phosphatase YitU	yitU_1		1.918	0.718	816	+	contig 3	-2.67216	0.077
UGRO018_00293	hypothetical protein		CE4	14.252	37.523	1308	+	contig 3	2.63287	0.00277
UGRO018_00294	hypothetical protein			68.205	98.302	435	+	contig 3	1.44127	0.0252
UGRO018_00295	Membrane-bound lytic murein transglycosylase F	mltF_1		327.354	296.798	798	+	contig 3	-1.10295	0.451
UGRO018_00296	3'(2'),5'-bisphosphate nucleotidase CysQ	cysQ		16.774	15.339	834	+	contig 3	-1.09356	0.456
UGRO018_00297	hypothetical protein			11.609	10.269	420	+	contig 3	-1.13047	0.687
UGRO018_00298	Processive diacylglycerol alpha-glucosyltransferase	dgs	GT4	491.829	395.185	1002	+	contig 3	-1.24455	0.0192
UGRO018_00299	hypothetical protein			141.633	169.408	1053	+	contig 3	1.1961	0.234
UGRO018_00300	Regulatory protein RecX	recX	GT4	253.719	222.909	1992	+	contig 3	-1.13822	0.00353
UGRO018_00301	3'-5' exoribonuclease YhaM	yhaM		299.142	263.454	948	+	contig 3	-1.13546	0.0986
UGRO018_00302	Ribosomal protein S12 methylthiotransferase RimO	rimO		274.945	350.745	1302	+	contig 3	1.27569	0.269
UGRO018_00303	hypothetical protein			150.566	115.007	486	+	contig 3	-1.3092	0.255
UGRO018_00304	hypothetical protein			126.135	123.28	468	-	contig 3	-1.02316	0.945
UGRO018_00305	hypothetical protein			94.52	91.723	1248	-	contig 3	-1.0305	0.857
UGRO018_00306	hypothetical protein			134.855	161.679	498	+	contig 3	1.1989	0.432
UGRO018_00307	hypothetical protein		GH25	8.455	11.769	1065	+	contig 3	1.39187	0.359
UGRO018_00308	hypothetical protein			1049.19	337.308	243	-	contig 3	-3.11048	0.0992
UGRO018_00309	tRNA-Lys(ctt)			0.043	0.043	76	-	contig 3	1	1
UGRO018_00310	hypothetical protein			99.361	173.612	1149	+	contig 3	1.74728	0.00559
UGRO018_00311	Translation initiation factor IF-3	infC		3383.32	2830.66	426	+	contig 3	-1.19524	0.00648
UGRO018_00312	50S ribosomal protein L35	rpmI		3672.7	2671.64	195	+	contig 3	-1.3747	0.0335
UGRO018_00313	50S ribosomal protein L20	rplT		3821.7	2376.82	369	+	contig 3	-1.6079	0.0107
UGRO018_00314	hypothetical protein			3003.68	1807.34	438	+	contig 3	-1.66193	0.144
UGRO018_00315	ECF RNA polymerase sigma factor SigW	sigW		21.924	10.498	513	+	contig 3	-2.08839	0.000846
UGRO018_00316	hypothetical protein			16.185	8.869	750	+	contig 3	-1.82485	0.00401
UGRO018_00317	Vitamin B12 import ATP-binding protein BtuD	btuD_2		21.626	13.241	891	+	contig 3	-1.63331	0.00117
UGRO018_00318	hypothetical protein			19.054	8.588	1335	+	contig 3	-2.21853	0.000187
UGRO018_00319	hypothetical protein			138.425	186.221	768	+	contig 3	1.34529	0.0614
UGRO018_00320	HTH-type transcriptional repressor YtrA	ytrA_1		320.961	502.126	369	+	contig 3	1.56445	0.00114
UGRO018_00321	ABC transporter ATP-binding protein YtrB	ytrB_1		350.209	437.247	699	+	contig 3	1.24853	0.142
UGRO018_00322	hypothetical protein			21.444	3.519	162	+	contig 3	-6.09318	0.19
UGRO018_00323	hypothetical protein			4.752	1.726	558	-	contig 3	-2.75404	0.255
UGRO018_00324	hypothetical protein			0.897	1.115	996	+	contig 3	1.24303	0.77
UGRO018_00325	Serine/threonine-protein kinase PknD	pknD		0.343	0.177	489	+	contig 3	-1.94425	0.494
UGRO018_00326	hypothetical protein			0.548	0.193	1152	+	contig 3	-2.84356	0.168
UGRO018_00327	hypothetical protein			0.078	0.043	159	+	contig 3	-1.83832	0.46
UGRO018_00328	hypothetical protein			1.546	1.884	3054	+	contig 3	1.21843	0.395
UGRO018_00329	hypothetical protein			0.935	0.771	3972	+	contig 3	-1.21278	0.59
UGRO018_00330	hypothetical protein			1.867	0.759	246	+	contig 3	-2.46105	0.32
UGRO018_00331	hypothetical protein			2.084	0.335	303	+	contig 3	-6.21753	0.0757
UGRO018_00332	hypothetical protein			3.115	0.675	300	+	contig 3	-4.6178	0.0809
UGRO018_00333	hypothetical protein			4.812	5.537	900	+	contig 3	1.1506	0.467
UGRO018_00334	hypothetical protein			1.276	0.343	297	+	contig 3	-3.72347	0.331
UGRO018_00335	hypothetical protein			304.178	417.291	552	-	contig 3	1.37187	0.0108
UGRO018_00336	hypothetical protein			75.378	91.696	996	+	contig 3	1.21648	0.0753
UGRO018_00337	Fe/S biogenesis protein NfuA	nfuA		272.939	172.295	234	-	contig 3	-1.58414	0.319
UGRO018_00338	hypothetical protein			245.08	327.71	459	-	contig 3	1.33716	0.226
UGRO018_00339	General stress protein 13	yugI		1414.85	2609.66	351	+	contig 3	1.84448	0.0144
UGRO018_00340	Glucose-6-phosphate isomerase	pgi		1360.78	1711.86	1275	+	contig 3	1.258	0.00028
UGRO018_00341	Pyruvate, phosphate dikinase	ppdK		76.44	68.965	2634	+	contig 3	-1.10839	0.395
UGRO018_00342	hypothetical protein			7.961	8.967	657	-	contig 3	1.12641	0.411
UGRO018_00343	Sensor histidine kinase RcsC	rcsC_3		105.934	98.92	2763	+	contig 3	-1.0709	0.19
UGRO018_00344	hypothetical protein			6.095	4.828	495	+	contig 3	-1.26232	0.646
UGRO018_00345	hypothetical protein			8.029	9.215	321	+	contig 3	1.14767	0.604
UGRO018_00346	Aminoacyltransferase FemA	femA_1		9.725	9.866	1263	+	contig 3	1.01448	0.984
UGRO018_00347	HTH-type transcriptional regulator AdhR	adhR		69.079	75.22	399	+	contig 3	1.0889	0.617
UGRO018_00348	hypothetical protein			182.112	151.995	540	+	contig 3	-1.19815	0.629
UGRO018_00349	Putative bifunctional phosphatase/peptidyl-prolyl cis-trans isomerase			46.852	76.338	777	-	contig 3	1.62934	0.000135
UGRO018_00350	UV DNA damage endonuclease	uvsE		8.874	5.603	1224	+	contig 3	-1.58384	0.141
UGRO018_00351	hypothetical protein			63.338	47.516	555	+	contig 3	-1.33298	0.473
UGRO018_00352	hypothetical protein			98.08	130.566	360	+	contig 3	1.33122	0.0252
UGRO018_00353	hypothetical protein			43.756	42.849	954	+	contig 3	-1.02116	0.887
UGRO018_00354	hypothetical protein			131.925	140.831	1464	+	contig 3	1.06751	0.641
UGRO018_00355	hypothetical protein			117.663	120.536	867	+	contig 3	1.02441	0.8
UGRO018_00356	Zinc transport protein ZntB	zntB		106.374	102.306	927	+	contig 3	-1.03976	0.42
UGRO018_00357	hypothetical protein			319.318	330.183	1872	+	contig 3	1.03403	0.882
UGRO018_00358	hypothetical protein			181.52	145.668	351	+	contig 3	-1.24612	0.16
UGRO018_00359	Inner membrane protein YohK	yohK		290.641	200.379	702	+	contig 3	-1.45046	0.00548
UGRO018_00360	hypothetical protein		GH190	85.633	18.562	1098	-	contig 3	-4.61337	7.45e-05
UGRO018_00361	hypothetical protein			33.496	75.241	444	+	contig 3	2.24627	0.0492
UGRO018_00362	ATP-dependent zinc metalloprotease FtsH 4	ftsH4		55.536	93.363	1890	+	contig 3	1.68113	0.211
UGRO018_00363	hypothetical protein			116.121	156.423	984	+	contig 3	1.34707	0.237
UGRO018_00364	hypothetical protein			172.162	213.811	951	+	contig 3	1.24192	0.075
UGRO018_00365	hypothetical protein			141.863	87.384	399	-	contig 3	-1.62344	0.288
UGRO018_00366	Ribosome hibernation promotion factor	hpf		699.117	786.949	534	+	contig 3	1.12563	0.652
UGRO018_00367	DNA-3-methyladenine glycosylase 1	tag		51.036	44.085	561	+	contig 3	-1.15767	0.0388
UGRO018_00368	hypothetical protein			36.285	42.573	852	+	contig 3	1.17332	0.235
UGRO018_00369	Putative multidrug export ATP-binding/permease protein			41.097	45.271	1683	+	contig 3	1.10155	0.0807
UGRO018_00370	tRNA-Arg(tct)			0.043	0.043	77	+	contig 3	1	1
UGRO018_00371	hypothetical protein			246.593	139.602	294	-	contig 3	-1.7664	0.178
UGRO018_00372	hypothetical protein			1766.76	1865.87	732	+	contig 3	1.0561	0.726
UGRO018_00373	Trigger factor	tig		2205.75	1989.62	1278	+	contig 3	-1.10863	0.207
UGRO018_00374	Lon protease 1	lon1		1227.79	876.839	2325	+	contig 3	-1.40024	0.000573
UGRO018_00375	putative GTP-binding protein EngB	engB		1024.71	623.741	591	+	contig 3	-1.64285	0.0253
UGRO018_00376	hypothetical protein			0.406	0.249	177	+	contig 3	-1.62685	0.789
UGRO018_00377	hypothetical protein			144.453	119.483	636	-	contig 3	-1.20899	0.541
UGRO018_00378	hypothetical protein			38.56	75.562	738	+	contig 3	1.95957	0.0105
UGRO018_00379	dTDP-glucose 4,6-dehydratase	rfbB		26.271	16.067	1059	+	contig 4	-1.63507	0.284
UGRO018_00380	UDP-glucose 6-dehydrogenase	ugd_1		34.179	19.795	1167	+	contig 4	-1.72665	0.165
UGRO018_00381	Polyisoprenyl-teichoic acid--peptidoglycan teichoic acid transferase TagU	tagU_2		31.249	20.171	1419	+	contig 4	-1.54916	0.236
UGRO018_00382	hypothetical protein			42.688	26.376	588	+	contig 4	-1.61842	0.278
UGRO018_00383	hypothetical protein			2.225	2.878	906	+	contig 4	1.29364	0.562
UGRO018_00384	hypothetical protein			30.283	27.948	1647	-	contig 4	-1.08352	0.444
UGRO018_00385	hypothetical protein			53.895	46.948	1008	-	contig 4	-1.14797	0.0454
UGRO018_00386	Glycerol-3-phosphate acyltransferase	plsY		272.43	234.149	612	-	contig 4	-1.16349	0.523
UGRO018_00387	DNA topoisomerase 4 subunit B	parE		228.761	141.978	1932	+	contig 4	-1.61125	0.00125
UGRO018_00388	DNA topoisomerase 4 subunit A	parC		258.679	136.846	2496	+	contig 4	-1.89029	0.00641
UGRO018_00389	hypothetical protein			33.122	28.311	765	+	contig 4	-1.16996	0.234
UGRO018_00390	DNA mismatch repair protein MutS	mutS_1		55.541	52.205	1779	+	contig 4	-1.06392	0.436
UGRO018_00391	DNA topoisomerase 3	topB_1		101.925	107.209	2181	+	contig 4	1.05184	0.569
UGRO018_00392	hypothetical protein			96.687	78.594	597	+	contig 4	-1.23022	0.145
UGRO018_00393	ADP-ribose pyrophosphatase	nudF		397.707	498.768	537	-	contig 4	1.25411	0.00959
UGRO018_00394	hypothetical protein			4.592	0.67	699	-	contig 4	-6.85012	0.0337
UGRO018_00395	hypothetical protein			17.184	14.664	441	+	contig 4	-1.1719	0.651
UGRO018_00396	Stage V sporulation protein AD	spoVAD		13.082	11.457	999	+	contig 4	-1.14184	0.756
UGRO018_00397	hypothetical protein			24.715	17.119	354	+	contig 4	-1.44372	0.357
UGRO018_00398	hypothetical protein			22.285	16.293	1353	+	contig 4	-1.3678	0.288
UGRO018_00399	hypothetical protein			51.7	75.394	276	+	contig 4	1.4583	0.31
UGRO018_00400	Segregation and condensation protein A	scpA		91.152	104.467	741	+	contig 4	1.14608	0.442
UGRO018_00401	Segregation and condensation protein B	scpB		108.34	92.262	561	+	contig 4	-1.17426	0.27
UGRO018_00402	hypothetical protein			2069.86	176.82	198	+	contig 4	-11.706	0.00137
UGRO018_00403	Phosphinothricin N-acetyltransferase	pat		111.926	118.681	567	+	contig 4	1.06035	0.849
UGRO018_00404	hypothetical protein			15.759	30.789	957	+	contig 4	1.95371	0.000125
UGRO018_00405	Spore maturation protein A	spmA		15.267	19.819	573	+	contig 4	1.2982	0.478
UGRO018_00406	Spore maturation protein B	spmB		10.53	13.326	513	+	contig 4	1.26543	0.467
UGRO018_00407	Ribosomal large subunit pseudouridine synthase B	rluB		304.699	469.362	738	+	contig 4	1.54041	1.78e-05
UGRO018_00408	Ribosomal RNA small subunit methyltransferase E	rsmE		134.167	176.283	738	+	contig 4	1.31391	0.0161
UGRO018_00409	hypothetical protein			100.48	115.923	780	+	contig 4	1.15369	0.105
UGRO018_00410	Threonylcarbamoyladenosine tRNA methylthiotransferase MtaB	mtaB		417.951	499.201	1290	+	contig 4	1.1944	0.00569
UGRO018_00411	UDP-N-acetylmuramoyl-L-alanyl-D-glutamate--2,6-diaminopimelate ligase	murE_1		642.483	682.278	1461	+	contig 4	1.06194	0.653
UGRO018_00412	30S ribosomal protein S21	rpsU		6642.41	1946.87	180	+	contig 4	-3.41184	0.106
UGRO018_00413	Membrane-bound lytic murein transglycosylase F	mltF_2		274.157	310.714	1521	+	contig 4	1.13334	0.56
UGRO018_00414	Arginine transport ATP-binding protein ArtM	artM_1		370.905	289.719	738	+	contig 4	-1.28023	0.0571
UGRO018_00415	hypothetical protein			15.83	23.634	201	+	contig 4	1.49299	0.184
UGRO018_00416	hypothetical protein			19.851	28.435	927	+	contig 4	1.43242	0.00122
UGRO018_00417	PhoH-like protein			137.864	181.232	993	+	contig 4	1.31456	0.0115
UGRO018_00418	Alkaline phosphatase synthesis transcriptional regulatory protein PhoP	phoP_2		128	153.359	681	+	contig 4	1.19812	0.122
UGRO018_00419	Alkaline phosphatase synthesis sensor protein PhoR	phoR_1		120.55	118.988	1221	+	contig 4	-1.01313	0.907
UGRO018_00420	tRNA-Glu(ctc)			0.043	0.043	75	-	contig 4	1	1
UGRO018_00421	hypothetical protein			115.668	123.97	585	+	contig 4	1.07178	0.644
UGRO018_00422	Phosphate-binding protein PstS 2	pstS2		2.908	0.81	927	+	contig 4	-3.59157	0.095
UGRO018_00423	Phosphate transport system permease protein PstC 1	pstC1		5.763	1.333	873	+	contig 4	-4.3218	1.62e-05
UGRO018_00424	hypothetical protein			3.501	2.013	1248	+	contig 4	-1.73945	0.131
UGRO018_00425	Phosphate import ATP-binding protein PstB 3	pstB3		4.062	3.059	762	+	contig 4	-1.328	0.333
UGRO018_00426	Phosphate-specific transport system accessory protein PhoU	phoU		3.402	1.244	639	+	contig 4	-2.73594	0.099
UGRO018_00427	hypothetical protein			673.821	638.943	1683	-	contig 4	-1.05459	0.653
UGRO018_00428	Endoribonuclease YbeY	ybeY		145.709	268.525	468	+	contig 4	1.84288	0.0456
UGRO018_00429	Undecaprenol kinase	dgkA		81.975	146.355	360	+	contig 4	1.78537	0.0676
UGRO018_00430	Cytidine deaminase	cdd		148.039	203.931	405	+	contig 4	1.37755	0.242
UGRO018_00431	GTPase Era	era		208.734	351.237	900	+	contig 4	1.6827	0.0651
UGRO018_00432	DNA repair protein RecO	recO		111.359	142.271	732	+	contig 4	1.27759	0.0457
UGRO018_00433	Glycine--tRNA ligase	glyQS		1088.72	809.904	1383	+	contig 4	-1.34426	9.51e-06
UGRO018_00434	DNA primase	dnaG		967.164	659.979	1767	+	contig 4	-1.46545	1.76e-06
UGRO018_00435	RNA polymerase sigma factor SigA	sigA_2		1080.23	737.18	1197	+	contig 4	-1.46535	0.000444
UGRO018_00436	hypothetical protein			1065.05	737.682	663	+	contig 4	-1.44378	0.0613
UGRO018_00437	4-hydroxy-3-methylbut-2-enyl diphosphate reductase	ispH		106.484	161.455	909	-	contig 4	1.51624	0.135
UGRO018_00438	DEAD-box ATP-dependent RNA helicase CshB	cshB		212.585	228.865	1362	+	contig 4	1.07658	0.744
UGRO018_00439	putative endonuclease 4	nfo		267.148	302.499	879	+	contig 4	1.13233	0.588
UGRO018_00440	hypothetical protein			208.717	163.98	555	+	contig 4	-1.27282	0.0852
UGRO018_00441	4-hydroxy-3-methylbut-2-en-1-yl diphosphate synthase (flavodoxin)	ispG		226.049	322.444	1071	-	contig 4	1.42644	0.0149
UGRO018_00442	Penicillin-binding protein H	pbpH		412.147	436.06	2046	+	contig 4	1.05802	0.66
UGRO018_00443	50S ribosomal protein L33 2	rpmG2_1		9365.04	4187.9	150	+	contig 4	-2.23621	0.211
UGRO018_00444	Hydroxyacylglutathione hydrolase GloC	gloC		254.08	222.668	624	+	contig 4	-1.14107	0.322
UGRO018_00445	ComG operon protein 1	comGA		1.83	2.199	993	+	contig 4	1.20192	0.531
UGRO018_00446	hypothetical protein			1.995	0.618	993	+	contig 4	-3.23075	0.169
UGRO018_00447	ComG operon protein 3	comGC		3	0.296	303	+	contig 4	-10.122	0.0189
UGRO018_00448	hypothetical protein			3.266	3.054	420	+	contig 4	-1.06949	0.79
UGRO018_00449	hypothetical protein			0.475	0.095	168	+	contig 4	-5.01748	0.201
UGRO018_00450	hypothetical protein			1.294	0.857	411	+	contig 4	-1.50966	0.742
UGRO018_00451	hypothetical protein			0.936	0.157	417	+	contig 4	-5.94716	0.028
UGRO018_00452	hypothetical protein			3.828	1.211	330	+	contig 4	-3.16169	0.279
UGRO018_00453	Elongation factor P	efp_1		1143.46	831.139	564	+	contig 4	-1.37578	0.0703
UGRO018_00454	hypothetical protein			517.209	613.043	903	+	contig 4	1.18529	0.146
UGRO018_00455	Cytidylate kinase	cmk_1		535.27	518.87	660	+	contig 4	-1.03161	0.597
UGRO018_00456	GTPase Der	der		551.041	549.716	1311	+	contig 4	-1.00241	0.999
UGRO018_00457	Glycerol-3-phosphate dehydrogenase [NAD(P)+]	gpsA		760.456	721.414	999	+	contig 4	-1.05412	0.248
UGRO018_00458	Peptide chain release factor 3	prfC		210.642	175.659	1593	+	contig 4	-1.19915	0.00325
UGRO018_00459	hypothetical protein			126.136	38.351	183	+	contig 4	-3.28894	0.284
UGRO018_00460	Stage IV sporulation protein A	spoIVA		44.539	84.404	1479	+	contig 4	1.89508	0.0937
UGRO018_00461	DNA-binding protein HU 1	hupA		4490.96	2899.94	285	+	contig 4	-1.54864	0.314
UGRO018_00462	hypothetical protein			107.008	122.788	705	+	contig 4	1.14747	0.472
UGRO018_00463	hypothetical protein			9.427	16.034	489	+	contig 4	1.7009	0.042
UGRO018_00464	Lipid II isoglutaminyl synthase (glutamine-hydrolyzing) subunit GatD	gatD		131.174	117.824	744	-	contig 4	-1.11331	0.616
UGRO018_00465	Lipid II isoglutaminyl synthase (glutamine-hydrolyzing) subunit MurT	murT		110.034	114.551	1320	-	contig 4	1.04105	0.784
UGRO018_00466	Phosphoribosylaminoimidazole-succinocarboxamide synthase	purC_1		1909.29	1661.82	684	+	contig 4	-1.14892	0.705
UGRO018_00467	Phosphoribosylaminoimidazole-succinocarboxamide synthase	purC_2		189.146	135.883	705	+	contig 4	-1.39198	0.00856
UGRO018_00468	Adenylosuccinate lyase	purB		282.054	212.15	1431	+	contig 4	-1.3295	0.00447
UGRO018_00469	CTP synthase	pyrG		23.301	16.599	1599	-	contig 4	-1.40376	0.0733
UGRO018_00470	putative transcriptional regulatory protein pdtaR	pdtaR		20.123	10.831	582	-	contig 4	-1.85782	0.00193
UGRO018_00471	Glutamine synthetase	glnA_1		17.102	14.715	1233	-	contig 4	-1.16228	0.449
UGRO018_00472	Adenylosuccinate synthetase	purA		631.35	673.808	1284	-	contig 4	1.06725	0.631
UGRO018_00473	Iron-sulfur cluster carrier protein			550.359	802.987	834	-	contig 4	1.45903	0.181
UGRO018_00474	Phosphopentomutase	deoB		369.09	523.917	1191	-	contig 4	1.41949	0.205
UGRO018_00475	Tyrosine recombinase XerD	xerD_1		216.733	308.45	903	-	contig 4	1.42318	0.149
UGRO018_00476	tRNA1(Val) (adenine(37)-N6)-methyltransferase	yfiC		126.841	138.061	660	-	contig 4	1.08846	0.356
UGRO018_00477	hypothetical protein			14.827	4.367	600	-	contig 4	-3.39554	0.145
UGRO018_00478	DNA polymerase IV	dinB_1		820.927	527.813	1167	-	contig 4	-1.55534	0.00355
UGRO018_00479	Stage 0 sporulation protein A	spo0A_1		1158.81	684.446	834	-	contig 4	-1.69306	0.00368
UGRO018_00480	SpoIVB peptidase	spoIVB		48.338	45.272	981	-	contig 4	-1.06772	0.679
UGRO018_00481	DNA repair protein RecN	recN		204.154	189.981	1644	-	contig 4	-1.0746	0.46
UGRO018_00482	Hemolysin A	tlyA		128.63	158.449	765	-	contig 4	1.23182	0.449
UGRO018_00483	1-deoxy-D-xylulose-5-phosphate synthase	dxs		302.077	380.011	1878	-	contig 4	1.258	0.322
UGRO018_00484	Farnesyl diphosphate synthase			273.409	374.969	843	-	contig 4	1.37146	0.31
UGRO018_00485	Exodeoxyribonuclease 7 small subunit	xseB		162.204	255.362	216	-	contig 4	1.57432	0.26
UGRO018_00486	Exodeoxyribonuclease 7 large subunit	xseA		175.254	252.869	1332	-	contig 4	1.44287	0.227
UGRO018_00487	Transcription antitermination protein NusB	nusB		150.254	282.932	378	-	contig 4	1.88303	0.0845
UGRO018_00488	hypothetical protein			117.952	118.111	891	-	contig 4	1.00135	1
UGRO018_00489	hypothetical protein			1180.68	1075.97	330	-	contig 4	-1.09732	0.677
UGRO018_00490	Putative multidrug export ATP-binding/permease protein			45.601	48.959	1614	-	contig 4	1.07364	0.465
UGRO018_00491	hypothetical protein			32.409	47.335	510	-	contig 4	1.46054	0.36
UGRO018_00492	hypothetical protein			218.371	245.706	1377	-	contig 4	1.12517	0.0413
UGRO018_00493	Bifunctional riboflavin kinase/FMN adenylyltransferase	ribF		259.269	315.143	945	-	contig 4	1.2155	0.206
UGRO018_00494	tRNA pseudouridine synthase B	truB		211.389	303.649	849	-	contig 4	1.43645	0.0885
UGRO018_00495	tRNA-cytidine(32) 2-sulfurtransferase	ttcA		63.069	65.506	789	+	contig 4	1.03864	0.85
UGRO018_00496	hypothetical protein			266.895	272.68	576	-	contig 4	1.02168	0.87
UGRO018_00497	Transcription antiterminator LicT	licT_1		8.299	4.296	843	+	contig 5	-1.93204	0.183
UGRO018_00498	Aryl-phospho-beta-D-glucosidase BglH	bglH_5	GH1	2.969	1.124	1437	+	contig 5	-2.64168	0.232
UGRO018_00499	PTS system beta-glucoside-specific EIIBCA component	bglF_1		17.546	15.15	1851	+	contig 5	-1.15818	0.229
UGRO018_00500	putative HTH-type transcriptional regulator YbbH	ybbH_2		31.766	36.56	885	-	contig 5	1.15093	0.051
UGRO018_00501	hypothetical protein			5.521	5.077	1452	-	contig 5	-1.08749	0.502
UGRO018_00502	hypothetical protein			4.219	5.596	531	-	contig 5	1.32655	0.0521
UGRO018_00503	Putative acetyltransferase			5.199	3.305	576	-	contig 5	-1.57306	0.223
UGRO018_00504	1,3-propanediol dehydrogenase	dhaT		5.673	3.034	1173	-	contig 5	-1.86961	0.125
UGRO018_00505	hypothetical protein			2.695	0.451	276	-	contig 5	-5.97588	0.0731
UGRO018_00506	HTH-type transcriptional activator CmpR	cmpR_1		29.675	23.661	885	+	contig 5	-1.25419	0.134
UGRO018_00507	Acetolactate synthase isozyme 3 small subunit	ilvH_1		135.119	130.183	513	-	contig 5	-1.03791	0.8
UGRO018_00508	Acetolactate synthase large subunit	ilvB_1		242.396	200.134	1722	-	contig 5	-1.21116	0.0862
UGRO018_00509	hypothetical protein			6.95	5.158	666	-	contig 5	-1.34739	0.0335
UGRO018_00510	hypothetical protein			10.388	9.801	549	-	contig 5	-1.05991	0.809
UGRO018_00511	Hca operon transcriptional activator HcaR	hcaR		57.353	49.778	885	+	contig 5	-1.15217	0.177
UGRO018_00512	hypothetical protein			3.679	5.454	834	-	contig 5	1.48255	0.0731
UGRO018_00513	hypothetical protein			38.345	29.431	309	-	contig 5	-1.30288	0.427
UGRO018_00514	hypothetical protein			178.838	135.848	309	-	contig 5	-1.31645	0.427
UGRO018_00515	hypothetical protein			51.235	36.352	906	-	contig 5	-1.40941	0.317
UGRO018_00516	hypothetical protein			64.102	62.847	609	+	contig 5	-1.01998	0.742
UGRO018_00517	Aryl-phospho-beta-D-glucosidase BglA	bglA_1	GH1	7.257	6.631	1473	-	contig 5	-1.09439	0.806
UGRO018_00518	PTS system beta-glucoside-specific EIIBCA component	bglF_2		6.458	5.01	1827	-	contig 5	-1.28888	0.368
UGRO018_00519	Transcription antiterminator LicT	licT_2		2.747	0.387	882	-	contig 5	-7.10064	0.00815
UGRO018_00520	hypothetical protein			32.737	39.124	654	-	contig 5	1.19511	0.232
UGRO018_00521	hypothetical protein			82.946	57.934	891	+	contig 5	-1.43173	0.0119
UGRO018_00522	hypothetical protein			296.995	329.663	1770	-	contig 5	1.11	0.255
UGRO018_00523	hypothetical protein			37.745	47.302	762	-	contig 5	1.25321	0.454
UGRO018_00524	HTH-type transcriptional activator RhaS	rhaS_2		50.077	70.954	969	-	contig 5	1.41691	0.274
UGRO018_00525	hypothetical protein			57.873	90.906	612	-	contig 5	1.57078	0.108
UGRO018_00526	hypothetical protein			50.195	50.665	435	+	contig 5	1.00937	0.967
UGRO018_00527	hypothetical protein			11.824	5.958	270	+	contig 5	-1.98441	0.387
UGRO018_00528	hypothetical protein			6.862	6.959	2088	+	contig 5	1.01412	0.867
UGRO018_00529	hypothetical protein			4.936	2.444	393	+	contig 5	-2.01977	0.282
UGRO018_00530	Chemotaxis protein methyltransferase	cheR		6.357	6.969	816	+	contig 5	1.09627	0.544
UGRO018_00531	Protein-glutamate methylesterase/protein-glutamine glutaminase	cheB_1		8.358	4.368	996	+	contig 5	-1.91337	0.00928
UGRO018_00532	Chemotaxis protein CheY	cheY_1		7.831	1.844	363	+	contig 5	-4.24579	0.117
UGRO018_00533	CheY-P phosphatase CheC	cheC_1		5.43	4.442	609	+	contig 5	-1.22244	0.404
UGRO018_00534	Chemoreceptor glutamine deamidase CheD	cheD_1		4.777	4.95	474	+	contig 5	1.03636	0.946
UGRO018_00535	Methyl-accepting chemotaxis protein I	tsr		11.625	8.904	1692	+	contig 5	-1.30555	0.105
UGRO018_00536	Chemotaxis protein CheY	cheY_2		11.3	5.468	363	+	contig 5	-2.06642	0.352
UGRO018_00537	CheY-P phosphatase CheC	cheC_2		11.93	5.33	621	+	contig 5	-2.23818	0.00227
UGRO018_00538	Chemoreceptor glutamine deamidase CheD	cheD_2		14.939	12.72	480	+	contig 5	-1.17444	0.242
UGRO018_00539	Response regulator PleD	pleD		12.187	4.594	930	+	contig 5	-2.65251	0.0173
UGRO018_00540	hypothetical protein			17.996	9.769	1986	+	contig 5	-1.84215	0.000835
UGRO018_00541	hypothetical protein			7.964	2.762	426	+	contig 5	-2.88386	0.138
UGRO018_00542	Multidrug export protein MepA	mepA_2		12.089	7.455	1350	-	contig 5	-1.62165	0.00482
UGRO018_00543	hypothetical protein			11.079	12.4	609	-	contig 5	1.11922	0.679
UGRO018_00544	Lichenan-specific phosphotransferase enzyme IIA component	licA_3		14.132	13.654	330	-	contig 5	-1.03503	0.842
UGRO018_00545	PTS system cellobiose-specific EIIB component	celA_3		12.356	9.417	294	-	contig 5	-1.31219	0.478
UGRO018_00546	6-phospho-alpha-glucosidase	aglB	GH4	14.67	12.159	1329	-	contig 5	-1.20657	0.0832
UGRO018_00547	hypothetical protein			4.663	3.474	1815	-	contig 5	-1.34211	0.000363
UGRO018_00548	hypothetical protein			12.117	5.827	141	-	contig 5	-2.07945	0.349
UGRO018_00549	Lichenan permease IIC component	licC_2		16.079	17.658	1269	-	contig 5	1.09818	0.277
UGRO018_00550	NADPH dehydrogenase	namA		12.341	11.582	1737	+	contig 5	-1.06557	0.558
UGRO018_00551	S-ribosylhomocysteine lyase	luxS		105.269	120.068	465	-	contig 5	1.14059	0.541
UGRO018_00552	hypothetical protein			1849.76	1767.68	294	-	contig 5	-1.04643	0.914
UGRO018_00553	hypothetical protein			239.421	313.231	552	-	contig 5	1.30828	0.00603
UGRO018_00554	hypothetical protein			95.078	93.211	180	-	contig 5	-1.02003	0.945
UGRO018_00555	hypothetical protein			58.228	77.958	1230	-	contig 5	1.33884	0.0192
UGRO018_00556	hypothetical protein		GH73	26.19	23.033	1554	+	contig 5	-1.13706	0.376
UGRO018_00557	hypothetical protein			36.838	45.362	1287	+	contig 5	1.23139	0.183
UGRO018_00558	Sensor histidine kinase RcsC	rcsC_4		49.83	52.902	2466	+	contig 5	1.06165	0.809
UGRO018_00559	hypothetical protein			16.9	14.566	456	-	contig 5	-1.16021	0.442
UGRO018_00560	2-succinyl-6-hydroxy-2,4-cyclohexadiene-1-carboxylate synthase	menH_1		214.055	185.193	939	-	contig 5	-1.15585	0.0572
UGRO018_00561	Aryl-phospho-beta-D-glucosidase BglH	bglH_6	GH1	7.298	4.947	1455	-	contig 5	-1.47502	0.0173
UGRO018_00562	Lichenan-specific phosphotransferase enzyme IIA component	licA_4		14.736	9.085	327	-	contig 5	-1.622	0.113
UGRO018_00563	Lichenan permease IIC component	licC_3		9.977	7.206	1287	-	contig 5	-1.38448	0.111
UGRO018_00564	PTS system cellobiose-specific EIIB component	celA_4		9.117	6.793	321	-	contig 5	-1.34215	0.252
UGRO018_00565	putative licABCH operon regulator	licR_4		12.868	10.325	1914	+	contig 5	-1.24625	0.0558
UGRO018_00566	Rubrerythrin	rbr		1272.48	2714.51	540	-	contig 5	2.13323	0.0413
UGRO018_00567	Peroxide-responsive repressor PerR	perR		245.986	1067.64	387	-	contig 5	4.34026	0.0454
UGRO018_00568	hypothetical protein			11.112	16.95	699	-	contig 5	1.52536	0.137
UGRO018_00569	hypothetical protein			310.589	316.796	438	-	contig 5	1.01999	0.951
UGRO018_00570	hypothetical protein			185.742	192.343	234	-	contig 5	1.03554	0.887
UGRO018_00571	Choline trimethylamine-lyase activating enzyme	cutD_1		277.534	416.779	516	-	contig 5	1.50172	0.199
UGRO018_00572	Anaerobic ribonucleoside-triphosphate reductase	nrdD_1		400.65	641.901	2346	-	contig 5	1.60215	0.0614
UGRO018_00573	Pyridoxal phosphate phosphatase YbhA	ybhA		10.752	18.514	885	+	contig 5	1.72187	0.0109
UGRO018_00574	hypothetical protein			17.385	17.139	924	-	contig 5	-1.01435	0.95
UGRO018_00575	Adaptive-response sensory-kinase SasA	sasA_3		28.212	33.252	1122	-	contig 5	1.17866	0.174
UGRO018_00576	Transcriptional regulatory protein WalR	walR_1		27.157	36.69	690	-	contig 5	1.35106	0.00794
UGRO018_00577	hypothetical protein			560.183	781.352	846	-	contig 5	1.39482	0.00872
UGRO018_00578	Sensor histidine kinase RcsC	rcsC_5		50.104	51.346	1545	-	contig 5	1.02479	0.714
UGRO018_00579	Transcriptional regulatory protein SrrA	srrA_2		57.476	53.025	687	-	contig 5	-1.08395	0.0667
UGRO018_00580	hypothetical protein			39.679	36.682	690	-	contig 5	-1.0817	0.22
UGRO018_00581	putative FMN/FAD exporter YeeO	yeeO_1		4.152	1.692	1338	-	contig 5	-2.45432	0.0041
UGRO018_00582	hypothetical protein			3.778	1.522	1074	-	contig 5	-2.48171	0.00369
UGRO018_00583	PTS system mannose-specific EIID component	manZ_4		3.269	2.641	819	-	contig 5	-1.23804	0.366
UGRO018_00584	PTS system sorbose-specific EIIC component	sorA		2.062	0.542	786	-	contig 5	-3.80525	0.127
UGRO018_00585	putative phosphotransferase enzyme IIB component			3.594	2.547	477	-	contig 5	-1.4112	0.506
UGRO018_00586	hypothetical protein			0.757	2.047	423	-	contig 5	2.70225	0.44
UGRO018_00587	Anaerobic nitric oxide reductase transcription regulator NorR	norR_2		52.026	38.066	2775	-	contig 5	-1.36673	0.00128
UGRO018_00588	RNA polymerase sigma-54 factor	rpoN_1		31.246	23.317	1254	-	contig 5	-1.34007	0.00546
UGRO018_00589	scyllo-inositol 2-dehydrogenase (NADP(+)) IolU	iolU_1		60.523	63.415	978	-	contig 5	1.04779	0.802
UGRO018_00590	Vitamin B12 import ATP-binding protein BtuD	btuD_3		162.436	179.312	1617	-	contig 5	1.10389	0.381
UGRO018_00591	Vitamin B12 import ATP-binding protein BtuD	btuD_4		131.812	153.675	1932	-	contig 5	1.16587	0.212
UGRO018_00592	hypothetical protein			32.969	45.846	321	-	contig 5	1.3906	0.0689
UGRO018_00593	hypothetical protein			33.139	50.946	1269	-	contig 5	1.53735	0.0411
UGRO018_00594	Transcriptional regulatory protein NatR	natR_1		34.655	51.849	714	-	contig 5	1.49617	0.029
UGRO018_00595	hypothetical protein			6.295	15.504	300	-	contig 5	2.46291	0.0396
UGRO018_00596	Ribosomal RNA small subunit methyltransferase I	rsmI		489.389	477.894	858	-	contig 5	-1.02405	0.612
UGRO018_00597	hypothetical protein			320.368	319.364	918	-	contig 5	-1.00314	0.982
UGRO018_00598	hypothetical protein			245.014	235.589	978	-	contig 5	-1.04001	0.506
UGRO018_00599	Thymidylate kinase	tmk		480.534	483.632	633	-	contig 5	1.00645	0.977
UGRO018_00600	Pyridoxal phosphate homeostasis protein			258.194	226.586	651	+	contig 5	-1.1395	0.5
UGRO018_00601	putative HTH-type transcriptional regulator YbbH	ybbH_3		17.04	16.213	858	+	contig 5	-1.05098	0.878
UGRO018_00602	Sugar phosphatase YidA	yidA_2		36.107	34.849	810	+	contig 5	-1.03611	0.827
UGRO018_00603	Lichenan permease IIC component	licC_4		514.757	333.519	1329	+	contig 5	-1.54341	0.00063
UGRO018_00604	hypothetical protein			491.202	232.1	612	+	contig 5	-2.11634	0.00106
UGRO018_00605	hypothetical protein			12.142	4.821	228	+	contig 5	-2.51869	0.422
UGRO018_00606	hypothetical protein			100.495	110.233	522	-	contig 5	1.0969	0.586
UGRO018_00607	hypothetical protein			200.903	240.543	864	-	contig 5	1.19731	0.193
UGRO018_00608	hypothetical protein			28.977	37.015	1473	+	contig 6	1.27739	0.277
UGRO018_00609	hypothetical protein			8.998	6.313	90	+	contig 6	-1.42525	0.797
UGRO018_00610	hypothetical protein			56.81	71.561	171	+	contig 6	1.25966	0.317
UGRO018_00611	hypothetical protein			34.115	50.523	330	+	contig 6	1.48098	0.333
UGRO018_00612	hypothetical protein			65.491	369.316	180	-	contig 6	5.63922	0.0103
UGRO018_00613	Amidophosphoribosyltransferase	purF_1		336.955	247.958	1419	+	contig 6	-1.35892	0.094
UGRO018_00614	NH(3)-dependent NAD(+) synthetase	nadE_1		445.942	436.292	1308	+	contig 6	-1.02212	0.833
UGRO018_00615	Modification methylase DpnIIB	dpnA		15.498	15.425	693	-	contig 6	-1.00473	0.999
UGRO018_00616	hypothetical protein			27.779	33.72	1188	+	contig 6	1.21389	0.23
UGRO018_00617	hypothetical protein			108.271	149.021	813	+	contig 6	1.37636	0.0178
UGRO018_00618	hypothetical protein			173.496	253.684	777	+	contig 6	1.46219	0.0126
UGRO018_00619	hypothetical protein			13.606	16.298	465	+	contig 6	1.19787	0.371
UGRO018_00620	hypothetical protein			21.24	22.194	1005	-	contig 6	1.04489	0.762
UGRO018_00621	hypothetical protein			2.777	2.207	651	+	contig 6	-1.25819	0.531
UGRO018_00622	hypothetical protein			4.609	3.744	405	+	contig 6	-1.23101	0.625
UGRO018_00623	hypothetical protein			5.304	6.298	723	+	contig 6	1.18749	0.272
UGRO018_00624	Meso-diaminopimelate D-dehydrogenase	ddh		1105.53	1036.25	981	+	contig 6	-1.06685	0.404
UGRO018_00625	Elongation factor G, mitochondrial	GFM1		85.822	118.453	2577	+	contig 6	1.38023	0.0479
UGRO018_00626	Deoxyguanosinetriphosphate triphosphohydrolase	dgt		95.699	137.007	1422	+	contig 6	1.43164	0.067
UGRO018_00627	hypothetical protein			89.258	125.972	294	+	contig 6	1.41132	0.00197
UGRO018_00628	tRNA-Val(tac)			0.043	0.043	76	+	contig 6	1	1
UGRO018_00629	tRNA-Thr(tgt)			0.043	0.043	76	+	contig 6	1	1
UGRO018_00630	tRNA-Tyr(gta)			0.043	0.043	84	+	contig 6	1	1
UGRO018_00631	tRNA-Gln(ttg)			0.043	0.043	76	+	contig 6	1	1
UGRO018_00632	tRNA-Lys(ttt)			0.043	0.043	76	+	contig 6	1	1
UGRO018_00633	tRNA-Gly(tcc)			0.043	0.043	74	+	contig 6	1	1
UGRO018_00634	Purine nucleoside phosphorylase DeoD-type	deoD		753.887	1033.08	717	+	contig 6	1.37033	1.89e-06
UGRO018_00635	Copper-sensing transcriptional repressor CsoR	csoR		34.39	132.471	267	+	contig 6	3.85204	0.0506
UGRO018_00636	Copper-exporting P-type ATPase	copA		42.369	109.003	2625	+	contig 6	2.5727	0.0729
UGRO018_00637	hypothetical protein			186.793	303.226	642	+	contig 6	1.62333	0.0868
UGRO018_00638	hypothetical protein			14.189	164.405	2514	+	contig 6	11.5872	0.0153
UGRO018_00639	Ribonucleoside-diphosphate reductase subunit beta	nrdB		13.043	73.957	1044	+	contig 6	5.67045	0.123
UGRO018_00640	L-lactate dehydrogenase 1	ldh1		39.784	300.951	951	+	contig 6	7.56461	0.0109
UGRO018_00641	Peptidoglycan-N-acetylmuramic acid deacetylase PdaC	pdaC_2	CE4	161.453	180.709	1341	-	contig 6	1.11927	0.641
UGRO018_00642	Sodium-lithium/proton antiporter			127.942	101.464	1074	-	contig 6	-1.26096	0.000896
UGRO018_00643	CDP-diacylglycerol--glycerol-3-phosphate 3-phosphatidyltransferase	pgsA_1		97.153	71.66	546	-	contig 6	-1.35574	0.0082
UGRO018_00644	hypothetical protein			101.514	100.171	807	-	contig 6	-1.01341	0.903
UGRO018_00645	Phosphorylated carbohydrates phosphatase			84.777	112.09	639	-	contig 6	1.32217	0.0368
UGRO018_00646	hypothetical protein			68.299	61.545	462	-	contig 6	-1.10974	0.771
UGRO018_00647	Phosphocholine transferase AnkX	ankX		41.425	71.512	672	+	contig 6	1.7263	0.0164
UGRO018_00648	Elongation factor G	fusA_1		43.904	61.162	2091	+	contig 6	1.3931	0.0163
UGRO018_00649	hypothetical protein			3.902	1.806	279	+	contig 6	-2.16094	0.259
UGRO018_00650	putative aminopeptidase			133.11	131.487	972	+	contig 6	-1.01234	0.938
UGRO018_00651	Pantothenic acid transporter PanT	panT		11085	14933.1	645	+	contig 6	1.34714	0.326
UGRO018_00652	hypothetical protein			197.61	346.074	558	+	contig 6	1.7513	0.00839
UGRO018_00653	Multidrug export protein MepA	mepA_3		69.927	61.159	1371	+	contig 6	-1.14337	0.0667
UGRO018_00654	hypothetical protein			185.578	205.575	777	+	contig 6	1.10776	0.297
UGRO018_00655	Reverse rubrerythrin-1	rbr3A		1843.74	2982.59	546	+	contig 6	1.61768	0.0375
UGRO018_00656	hypothetical protein			51.996	65.205	2439	+	contig 6	1.25404	0.23
UGRO018_00657	Ribosomal RNA small subunit methyltransferase F	rsmF		153.439	173.942	1329	+	contig 6	1.13363	0.508
UGRO018_00658	Energy-dependent translational throttle protein EttA	ettA		152.632	156.307	1794	+	contig 6	1.02408	0.65
UGRO018_00659	putative dual-specificity RNA methyltransferase RlmN	rlmN		122.965	156.107	1101	+	contig 6	1.26952	0.236
UGRO018_00660	Serine/threonine phosphatase stp	stp		204.653	270.101	741	+	contig 6	1.3198	0.189
UGRO018_00661	Serine/threonine-protein kinase StkP	stkP		344.083	353.564	1710	+	contig 6	1.02756	0.771
UGRO018_00662	Small ribosomal subunit biogenesis GTPase RsgA	rsgA		356.328	378.682	870	+	contig 6	1.06273	0.653
UGRO018_00663	Ribulose-phosphate 3-epimerase	rpe		388.304	379.912	666	+	contig 6	-1.02209	0.813
UGRO018_00664	Thiamine pyrophosphokinase	thiN		327.658	232.22	609	+	contig 6	-1.41098	0.0423
UGRO018_00665	Uridine kinase	udk_1		52.683	58.949	1623	+	contig 6	1.11894	0.31
UGRO018_00666	50S ribosomal protein L28	rpmB		5102.56	1522	192	-	contig 6	-3.35254	0.158
UGRO018_00667	hypothetical protein		GH73	405.123	442.647	1956	+	contig 6	1.09262	0.0879
UGRO018_00668	hypothetical protein			606.798	588.166	1419	+	contig 6	-1.03168	0.101
UGRO018_00669	Cell division protein FtsA	ftsA		666.261	790.995	1260	+	contig 6	1.18721	0.174
UGRO018_00670	Cell division protein FtsZ	ftsZ		959.087	934.807	1077	+	contig 6	-1.02597	0.834
UGRO018_00671	hypothetical protein			403.764	416.354	453	+	contig 6	1.03118	0.923
UGRO018_00672	Calcium-transporting ATPase 1			10.908	12.093	2571	+	contig 6	1.10861	0.828
UGRO018_00673	Uracil permease	pyrP		206.123	161.033	1341	-	contig 6	-1.28	0.0255
UGRO018_00674	hypothetical protein			45.753	61.821	744	+	contig 6	1.35119	0.00841
UGRO018_00675	3-oxoadipate enol-lactonase 2	catD		49.148	64.566	696	+	contig 6	1.31371	0.0124
UGRO018_00676	hypothetical protein			7.196	6.239	2010	+	contig 6	-1.1534	0.503
UGRO018_00677	Ktr system potassium uptake protein B	ktrB		135.576	120.538	1401	+	contig 6	-1.12475	0.512
UGRO018_00678	Ktr system potassium uptake protein A	ktrA		200.871	150.565	675	+	contig 6	-1.33412	0.253
UGRO018_00679	hypothetical protein			2.269	11.3	318	+	contig 6	4.98082	4.17e-05
UGRO018_00680	Sporulation protein YunB	yunB		3.46	6.826	678	+	contig 6	1.97317	0.0359
UGRO018_00681	hypothetical protein			4.533	7.371	1464	+	contig 6	1.626	0.04
UGRO018_00682	Ferredoxin--NADP reductase			5.488	13.582	1170	+	contig 6	2.47499	0.000115
UGRO018_00683	hypothetical protein			20.289	32.624	1812	+	contig 6	1.60801	9.19e-06
UGRO018_00684	hypothetical protein			17.061	14.634	660	+	contig 6	-1.16585	0.674
UGRO018_00685	Anaerobic ribonucleoside-triphosphate reductase	nrdD_2		169.139	118.655	2379	-	contig 6	-1.42547	0.0425
UGRO018_00686	7-carboxy-7-deazaguanine synthase	queE		158.039	138.587	1140	-	contig 6	-1.14036	0.369
UGRO018_00687	hypothetical protein			24.667	24.371	1065	+	contig 6	-1.01211	0.891
UGRO018_00688	hypothetical protein			99.745	84.38	1125	-	contig 6	-1.18209	0.000952
UGRO018_00689	Cinnamate reductase	fldZ		16.79	8.156	1995	-	contig 6	-2.0586	7.21e-05
UGRO018_00690	hypothetical protein			11.14	11.007	591	+	contig 6	-1.01206	0.981
UGRO018_00691	hypothetical protein			35.617	48.313	2109	+	contig 6	1.35649	0.0142
UGRO018_00692	putative ABC transporter ATP-binding protein YknY	yknY_1		105.039	104.032	642	+	contig 6	-1.00968	0.939
UGRO018_00693	Catabolite control protein A	ccpA_1		58.96	62.788	1002	+	contig 6	1.06493	0.704
UGRO018_00694	IS200/IS605 family transposase IS1341			987.595	1291.83	1095	+	contig 7	1.30806	0.0855
UGRO018_00695	hypothetical protein			433.996	864.319	507	+	contig 7	1.99154	0.000263
UGRO018_00696	hypothetical protein		GH31_18+CBM32+CBM32	788.503	1430.69	6777	+	contig 7	1.81444	7.17e-06
UGRO018_00697	hypothetical protein		GH36+CBM32	548.477	927.087	6105	+	contig 7	1.69029	1.62e-05
UGRO018_00698	hypothetical protein			227.237	221.759	162	+	contig 7	-1.0247	0.979
UGRO018_00699	putative licABCH operon regulator	licR_5		362.033	275.129	1917	+	contig 7	-1.31587	0.0725
UGRO018_00700	hypothetical protein			420.633	317.72	624	+	contig 7	-1.32391	0.238
UGRO018_00701	Lichenan-specific phosphotransferase enzyme IIA component	licA_5		6786.82	4619.11	330	+	contig 7	-1.46929	0.0937
UGRO018_00702	Lichenan-specific phosphotransferase enzyme IIB component	licB_1		6314.75	3737.74	324	+	contig 7	-1.68946	0.00125
UGRO018_00703	PTS system oligo-beta-mannoside-specific EIIC component	gmuC_2		5879.71	3036.84	1410	+	contig 7	-1.93612	0.00339
UGRO018_00704	Glycine reductase complex component B subunit gamma	grdB_1		6710.57	3776.36	522	+	contig 7	-1.777	0.0189
UGRO018_00705	hypothetical protein			60.418	112.583	1440	+	contig 7	1.8634	0.00028
UGRO018_00706	hypothetical protein			1.907	9.858	114	+	contig 7	5.17028	0.139
UGRO018_00707	hypothetical protein		GH170	322.006	264.988	1095	+	contig 7	-1.21517	0.209
UGRO018_00708	hypothetical protein			15.111	33.569	219	+	contig 7	2.2215	0.0237
UGRO018_00709	N(4)-(Beta-N-acetylglucosaminyl)-L-asparaginase			1762.08	1349.31	960	+	contig 7	-1.30591	0.017
UGRO018_00710	Succinyl-diaminopimelate desuccinylase	dapE		1748.23	1342.23	1107	+	contig 7	-1.30248	0.0103
UGRO018_00711	Copper homeostasis protein CutC	cutC		1602.28	1272.7	741	+	contig 7	-1.25896	0.0636
UGRO018_00712	hypothetical protein			162.387	344.332	336	+	contig 7	2.12044	0.0304
UGRO018_00713	hypothetical protein			189.472	388.151	663	+	contig 7	2.04859	0.00949
UGRO018_00714	Transcription antiterminator LicT	licT_3		2.169	1.453	831	+	contig 7	-1.49261	0.648
UGRO018_00715	PTS system beta-glucoside-specific EIIBCA component	bglF_3		5.773	6.273	1395	+	contig 7	1.08668	0.515
UGRO018_00716	Aryl-phospho-beta-D-glucosidase BglH	bglH_7	GH1	12.92	20.414	1449	+	contig 7	1.58006	0.00125
UGRO018_00717	hypothetical protein			83.178	52.291	258	+	contig 7	-1.59067	0.276
UGRO018_00718	Oligo-1,6-glucosidase	malL_2	GH13_31	195.564	432.85	1650	+	contig 7	2.21335	0.000599
UGRO018_00719	hypothetical protein			224.481	444.453	924	+	contig 7	1.97991	9.17e-05
UGRO018_00720	hypothetical protein			222.247	362.942	1044	+	contig 7	1.63306	1.17e-05
UGRO018_00721	hypothetical protein			236.982	396.107	2109	+	contig 7	1.67147	9.12e-07
UGRO018_00722	hypothetical protein			529.029	593.408	396	-	contig 7	1.12169	0.699
UGRO018_00723	hypothetical protein			31.239	24.382	663	+	contig 7	-1.28125	0.451
UGRO018_00724	hypothetical protein			51.515	61.972	1023	+	contig 7	1.20301	0.16
UGRO018_00725	Deoxyribose-phosphate aldolase 1	deoC1_2		1003.82	2627.6	663	+	contig 7	2.61761	0.000174
UGRO018_00726	hypothetical protein			35.427	44.387	468	+	contig 7	1.25291	0.0305
UGRO018_00727	hypothetical protein			152.286	334.71	1350	+	contig 7	2.19791	2.48e-06
UGRO018_00728	hypothetical protein			18.462	24.819	327	+	contig 7	1.3443	0.16
UGRO018_00729	hypothetical protein			66.786	61.71	330	+	contig 7	-1.08226	0.827
UGRO018_00730	hypothetical protein			431.032	1056.81	612	+	contig 7	2.4518	0.00736
UGRO018_00731	hypothetical protein			81.746	205.316	153	+	contig 7	2.51164	0.0889
UGRO018_00732	hypothetical protein			178.418	174.791	330	-	contig 7	-1.02075	0.965
UGRO018_00733	hypothetical protein			22.393	16.514	282	-	contig 7	-1.356	0.411
UGRO018_00734	tRNA-Asn(gtt)			0.043	0.043	76	-	contig 7	1	1
UGRO018_00735	hypothetical protein			307.729	288.344	315	-	contig 7	-1.06723	0.898
UGRO018_00736	hypothetical protein			1186.81	1054.55	1206	+	contig 7	-1.12542	0.494
UGRO018_00737	hypothetical protein			115.088	126.597	696	+	contig 7	1.1	0.62
UGRO018_00738	hypothetical protein			49.691	55.303	870	+	contig 7	1.11294	0.481
UGRO018_00739	Putative HMP/thiamine import ATP-binding protein YkoD	ykoD		98.88	98.54	1563	+	contig 7	-1.00345	0.982
UGRO018_00740	hypothetical protein			84.61	65.153	669	+	contig 7	-1.29864	0.169
UGRO018_00741	hypothetical protein			40.695	36.77	417	+	contig 7	-1.10675	0.642
UGRO018_00742	ABC transporter ATP-binding protein YtrB	ytrB_2		43.041	30.356	891	+	contig 7	-1.41787	0.161
UGRO018_00743	hypothetical protein			24.485	18.868	333	+	contig 7	-1.2977	0.32
UGRO018_00744	hypothetical protein			37.317	33.825	1068	+	contig 7	-1.10324	0.412
UGRO018_00745	hypothetical protein		GH36+CBM32+CBM32	4.957	7.263	6192	+	contig 7	1.46526	0.00582
UGRO018_00746	hypothetical protein			118.679	658.249	1323	+	contig 7	5.54649	9.17e-06
UGRO018_00747	hypothetical protein			2.718	8.406	3675	+	contig 7	3.09234	3.91e-05
UGRO018_00748	hypothetical protein			2.022	5.109	2760	+	contig 7	2.527	0.00057
UGRO018_00749	hypothetical protein			18.108	57.899	1281	+	contig 7	3.19754	2.54e-05
UGRO018_00750	hypothetical protein			53.293	167.11	765	+	contig 7	3.13567	0.000143
UGRO018_00751	Carboxypeptidase 1	ypwA		179.504	235.43	1494	-	contig 7	1.31156	0.062
UGRO018_00752	Hexitol phosphatase B	hxpB_1		17.96	23.622	654	+	contig 7	1.31523	0.0903
UGRO018_00753	Hydroxymethylpyrimidine/phosphomethylpyrimidine kinase	thiD		16.17	18.776	783	+	contig 7	1.16115	0.297
UGRO018_00754	Alanine dehydrogenase 2	ald2		346.479	435.25	1116	+	contig 7	1.25621	0.000933
UGRO018_00755	Bacitracin export ATP-binding protein BceA	bceA_1		109.198	78.827	768	-	contig 7	-1.38529	0.298
UGRO018_00756	hypothetical protein			57.394	45.87	1347	-	contig 7	-1.25122	0.341
UGRO018_00757	hypothetical protein			21.236	31.497	2193	-	contig 7	1.48323	0.0308
UGRO018_00758	PTS system maltose-specific EIICB component	malP_1		9.012	183.744	1551	+	contig 7	20.3878	0.0397
UGRO018_00759	hypothetical protein			11.164	113.897	495	+	contig 7	10.2022	0.181
UGRO018_00760	6-phospho-alpha-glucosidase	pagL	GH4	18.158	228.421	1332	+	contig 7	12.5795	0.0872
UGRO018_00761	hypothetical protein			17.224	437.427	477	+	contig 7	25.3962	0.0153
UGRO018_00762	HTH-type transcriptional regulator GlvR	glvR_3		63.372	274.327	759	+	contig 7	4.32881	3.89e-06
UGRO018_00763	HTH-type transcriptional regulator GlvR	glvR_4		84.335	315.447	762	+	contig 7	3.74038	2.24e-06
UGRO018_00764	hypothetical protein			176.184	351.026	378	+	contig 7	1.99238	0.0264
UGRO018_00765	hypothetical protein			45.834	73.668	1824	-	contig 7	1.60729	0.0364
UGRO018_00766	hypothetical protein			13.901	18.964	189	+	contig 7	1.36419	0.289
UGRO018_00767	hypothetical protein			13.65	18.838	1392	+	contig 7	1.38003	0.00211
UGRO018_00768	putative ABC transporter ATP-binding protein			12.612	21.803	666	+	contig 7	1.72871	0.00161
UGRO018_00769	hypothetical protein			14.113	20.974	1266	+	contig 7	1.48612	0.00502
UGRO018_00770	Transcriptional activator protein CopR	copR		30.602	34.66	681	+	contig 7	1.13262	0.127
UGRO018_00771	Adaptive-response sensory-kinase SasA	sasA_4		20.219	28.212	1065	+	contig 7	1.39531	0.0263
UGRO018_00772	Bacitracin export permease protein BceB	bceB_2		17.695	10.427	2058	-	contig 8	-1.69699	0.00579
UGRO018_00773	Bacitracin export ATP-binding protein BceA	bceA_2		19.617	12.673	768	-	contig 8	-1.54787	0.00603
UGRO018_00774	hypothetical protein			10.027	7.715	207	-	contig 8	-1.2996	0.343
UGRO018_00775	Adaptive-response sensory-kinase SasA	sasA_5		137.365	92.572	1023	-	contig 8	-1.48387	0.0335
UGRO018_00776	Response regulator protein GraR	graR_2		126.751	96.455	675	-	contig 8	-1.31409	0.0391
UGRO018_00777	hypothetical protein			161.917	109.363	225	+	contig 8	-1.48055	0.231
UGRO018_00778	hypothetical protein			3.883	3.298	1089	+	contig 8	-1.17736	0.415
UGRO018_00779	hypothetical protein			93.594	97.856	387	+	contig 8	1.04553	0.862
UGRO018_00780	hypothetical protein			3.496	7.119	1722	-	contig 8	2.03637	0.00143
UGRO018_00781	hypothetical protein			0.814	9.142	270	-	contig 8	11.2308	0.0702
UGRO018_00782	Endoribonuclease EndoA	ndoA_1		3.237	1.964	363	-	contig 8	-1.64852	0.588
UGRO018_00783	hypothetical protein			0.067	0.074	426	-	contig 8	1.1078	0.915
UGRO018_00784	hypothetical protein			0.069	0.064	351	-	contig 8	-1.07727	0.947
UGRO018_00785	hypothetical protein			0.043	0.043	456	-	contig 8	1	1
UGRO018_00786	hypothetical protein			3.31	0.604	141	-	contig 8	-5.47596	0.318
UGRO018_00787	hypothetical protein			1.518	0.068	204	+	contig 8	-22.4629	0.000341
UGRO018_00788	hypothetical protein			0.166	0.104	321	+	contig 8	-1.60358	0.754
UGRO018_00789	Transcriptional regulatory protein NatR	natR_2		9.423	11.431	702	+	contig 8	1.21316	0.465
UGRO018_00790	hypothetical protein			2.798	4.506	1272	+	contig 8	1.61064	0.0403
UGRO018_00791	Accessory gene regulator protein B	agrB_1		0.288	0.161	582	+	contig 8	-1.78337	0.617
UGRO018_00792	hypothetical protein			8.002	12.809	585	+	contig 8	1.60079	0.0526
UGRO018_00793	hypothetical protein			8.915	7.629	507	+	contig 8	-1.16858	0.646
UGRO018_00794	hypothetical protein			29.141	58.183	2274	-	contig 8	1.99662	0.225
UGRO018_00795	hypothetical protein			5.246	9.253	642	+	contig 8	1.7639	0.000599
UGRO018_00796	Bacitracin transport ATP-binding protein BcrA	bcrA_1		22.228	43.464	633	-	contig 8	1.95539	0.0425
UGRO018_00797	hypothetical protein			2.85	4.774	705	-	contig 8	1.67496	0.359
UGRO018_00798	hypothetical protein			1.95	2.107	750	-	contig 8	1.0809	0.954
UGRO018_00799	hypothetical protein			24.498	39.411	798	-	contig 8	1.60875	0.111
UGRO018_00800	hypothetical protein			568.323	975.114	408	-	contig 8	1.71577	0.136
UGRO018_00801	hypothetical protein		GH23	3.373	0.358	1728	-	contig 8	-9.40994	0.000597
UGRO018_00802	hypothetical protein			3.471	0.161	399	-	contig 8	-21.5453	0.00101
UGRO018_00803	hypothetical protein			4.781	0.217	780	-	contig 8	-22.0721	0.000325
UGRO018_00804	hypothetical protein			11.778	2.017	2358	-	contig 8	-5.8392	7.35e-06
UGRO018_00805	hypothetical protein			6.478	0.378	384	-	contig 8	-17.1419	0.0049
UGRO018_00806	hypothetical protein			32.317	8.576	387	+	contig 8	-3.76822	0.277
UGRO018_00807	hypothetical protein			0.844	0.086	840	-	contig 8	-9.75685	0.0082
UGRO018_00808	hypothetical protein			0.144	0.059	321	-	contig 8	-2.4138	0.44
UGRO018_00809	hypothetical protein			1.109	0.304	1788	-	contig 8	-3.65254	0.0103
UGRO018_00810	hypothetical protein			0.49	0.065	186	-	contig 8	-7.53556	0.097
UGRO018_00811	hypothetical protein			1.858	0.161	912	-	contig 8	-11.5626	0.00117
UGRO018_00812	hypothetical protein			1.295	0.102	762	-	contig 8	-12.6873	0.0063
UGRO018_00813	hypothetical protein			1.481	0.194	1407	-	contig 8	-7.63804	0.00372
UGRO018_00814	hypothetical protein			0.77	0.177	333	-	contig 8	-4.3609	0.204
UGRO018_00815	hypothetical protein			0.42	0.418	336	-	contig 8	-1.00414	1
UGRO018_00816	hypothetical protein			54.793	32.499	312	-	contig 8	-1.68601	0.338
UGRO018_00817	hypothetical protein			47.486	57.341	351	-	contig 8	1.20754	0.265
UGRO018_00818	hypothetical protein			172.409	194.089	240	-	contig 8	1.12574	0.617
UGRO018_00819	hypothetical protein			125.738	116.127	810	-	contig 8	-1.08276	0.673
UGRO018_00820	hypothetical protein			147.478	117.813	174	-	contig 8	-1.2518	0.479
UGRO018_00821	hypothetical protein			0.82	0.356	1089	-	contig 8	-2.30119	0.145
UGRO018_00822	hypothetical protein			7.383	14.815	342	-	contig 8	2.00666	0.0109
UGRO018_00823	hypothetical protein			1.767	0.425	8532	-	contig 8	-4.15607	1.56e-05
UGRO018_00824	hypothetical protein			0.229	0.125	501	-	contig 8	-1.84142	0.558
UGRO018_00825	hypothetical protein			1.939	1.427	5139	-	contig 8	-1.35873	0.0117
UGRO018_00826	hypothetical protein			17.654	14.372	591	-	contig 8	-1.22834	0.357
UGRO018_00827	Nucleoid occlusion protein	noc_1		2.493	1.295	951	-	contig 8	-1.92507	0.0304
UGRO018_00828	putative protein			2.049	1.781	822	-	contig 8	-1.15069	0.726
UGRO018_00829	hypothetical protein			61.887	56.011	450	+	contig 8	-1.10491	0.674
UGRO018_00830	hypothetical protein		GT2	13.411	9.821	981	+	contig 8	-1.36554	0.0112
UGRO018_00831	hypothetical protein			6.428	6.451	1011	-	contig 8	1.00348	0.995
UGRO018_00832	hypothetical protein			0.709	1.133	1074	+	contig 8	1.59873	0.739
UGRO018_00833	hypothetical protein			3.058	2.728	318	+	contig 8	-1.12124	0.797
UGRO018_00834	hypothetical protein			0.78	0.921	525	-	contig 8	1.18197	0.775
UGRO018_00835	hypothetical protein			0.083	0.043	234	-	contig 8	-1.94834	0.46
UGRO018_00836	hypothetical protein			21.52	20.35	957	+	contig 8	-1.05751	0.806
UGRO018_00837	Teichoic acid translocation permease protein TagG	tagG		105.716	110.135	819	+	contig 8	1.0418	0.85
UGRO018_00838	Teichoic acids export ATP-binding protein TagH	tagH		268.117	306.742	852	+	contig 8	1.14406	0.405
UGRO018_00839	Glycerol-3-phosphate cytidylyltransferase	tagD		355.204	358.534	396	+	contig 8	1.00938	0.962
UGRO018_00840	Undecaprenyl-phosphate 4-deoxy-4-formamido-L-arabinose transferase	arnC_1	GT2	370.078	338.107	3501	+	contig 8	-1.09456	0.134
UGRO018_00841	hypothetical protein		GT2	70.256	61.909	2601	+	contig 8	-1.13484	0.0575
UGRO018_00842	Teichoic acid ribitol-phosphate primase	tarK		75.757	68.588	1089	+	contig 8	-1.10453	0.39
UGRO018_00843	hypothetical protein			13.983	20.723	984	+	contig 8	1.48197	0.0239
UGRO018_00844	hypothetical protein			63.302	77.951	1536	+	contig 8	1.23141	0.0456
UGRO018_00845	putative glycosyltransferase YkoT	ykoT	GT2	178.384	193.609	948	+	contig 8	1.08535	0.292
UGRO018_00846	hypothetical protein			38.963	27.155	408	+	contig 8	-1.43483	0.46
UGRO018_00847	hypothetical protein			304.951	416.705	1584	+	contig 8	1.36647	0.00875
UGRO018_00848	hypothetical protein			511.579	609.091	1143	+	contig 8	1.19061	0.108
UGRO018_00849	Tyrocidine synthase 1	tycA		744.036	868.224	1521	+	contig 8	1.16691	0.0174
UGRO018_00850	Diaminopimelate decarboxylase	lysA_1		789.047	972.73	1191	+	contig 8	1.23279	0.0134
UGRO018_00851	D-alanyl carrier protein	dltC		1443.63	1420.58	225	+	contig 8	-1.01622	0.991
UGRO018_00852	Glycogen phosphorylase	glgP_2	GT35	983.965	949.013	2415	+	contig 8	-1.03683	0.297
UGRO018_00853	p-aminobenzoyl-glutamate hydrolase subunit B	abgB_1		406.788	318.74	1164	+	contig 8	-1.27624	0.0191
UGRO018_00854	putative protein-export membrane protein SecG	secG		1071.55	555.913	231	+	contig 8	-1.92755	0.0692
UGRO018_00855	Ribonuclease R	rnr		247.384	164.275	2127	+	contig 8	-1.50591	0.04
UGRO018_00856	Capsule biosynthesis protein CapA	capA		359.992	241.607	1149	+	contig 8	-1.48999	0.0205
UGRO018_00857	SsrA-binding protein	smpB		284.61	160.366	450	+	contig 8	-1.77476	0.00179
UGRO018_00858	transfer-messenger RNA, SsrA	ssrA		0.043	0.043	379	+	contig 8	1	1
UGRO018_00859	hypothetical protein			45.245	26.467	717	-	contig 8	-1.70946	0.181
UGRO018_00860	hypothetical protein			58.939	68.559	198	+	contig 8	1.16322	0.843
UGRO018_00861	hypothetical protein			30.114	39.882	384	+	contig 8	1.32434	0.682
UGRO018_00862	hypothetical protein			2.966	1.527	186	-	contig 8	-1.94241	0.631
UGRO018_00863	hypothetical protein			3.294	4.619	654	-	contig 8	1.40222	0.395
UGRO018_00864	Tyrosine recombinase XerD	xerD_2		11.531	19.438	852	+	contig 9	1.68577	0.0142
UGRO018_00865	hypothetical protein			17.08	14.23	555	+	contig 9	-1.20032	0.457
UGRO018_00866	hypothetical protein			26.048	29.057	726	+	contig 9	1.11555	0.46
UGRO018_00867	hypothetical protein			39.48	36.609	2973	+	contig 9	-1.07843	0.427
UGRO018_00868	hypothetical protein			602.061	797.083	546	+	contig 9	1.32392	0.155
UGRO018_00869	hypothetical protein			4.56	1.357	210	+	contig 9	-3.36065	0.269
UGRO018_00870	hypothetical protein			24.265	21.365	816	+	contig 9	-1.13575	0.204
UGRO018_00871	Oxygen sensor protein DosP	dosP		16.227	14.661	885	+	contig 9	-1.10683	0.389
UGRO018_00872	hypothetical protein			15.087	17.194	252	+	contig 9	1.13963	0.565
UGRO018_00873	hypothetical protein			19.072	13.318	657	+	contig 9	-1.43206	0.00559
UGRO018_00874	hypothetical protein			12.991	14.489	408	+	contig 9	1.11528	0.502
UGRO018_00875	hypothetical protein			18.246	15.845	432	+	contig 9	-1.15148	0.431
UGRO018_00876	hypothetical protein			0.111	0.169	354	+	contig 9	1.52599	0.723
UGRO018_00877	hypothetical protein			3.855	2.611	432	+	contig 9	-1.47648	0.548
UGRO018_00878	Cyclic di-GMP phosphodiesterase PdeR	pdeR		203.504	233.679	1287	+	contig 9	1.14828	0.175
UGRO018_00879	hypothetical protein			129.988	133.303	1566	+	contig 9	1.0255	0.836
UGRO018_00880	hypothetical protein			251.804	279.878	1941	+	contig 9	1.11149	0.0671
UGRO018_00881	hypothetical protein			1.339	0.571	327	+	contig 9	-2.34707	0.44
UGRO018_00882	hypothetical protein			1.012	0.582	489	+	contig 9	-1.7391	0.566
UGRO018_00883	hypothetical protein			2.347	0.443	708	+	contig 9	-5.29849	0.0357
UGRO018_00884	hypothetical protein			0.922	2.653	252	+	contig 9	2.87614	0.231
UGRO018_00885	Tyrosine recombinase XerC	xerC_2		1.727	2.108	1158	+	contig 9	1.22039	0.305
UGRO018_00886	Tyrosine recombinase XerC	xerC_3		2.283	2.242	1179	+	contig 9	-1.01813	0.964
UGRO018_00887	hypothetical protein			47.353	43.572	567	+	contig 9	-1.08679	0.659
UGRO018_00888	Type-1 restriction enzyme R protein	hsdR		70.975	70.304	3066	+	contig 9	-1.00954	0.935
UGRO018_00889	hypothetical protein			73.334	67.44	1275	+	contig 9	-1.0874	0.428
UGRO018_00890	Release factor glutamine methyltransferase	prmC_1		97.128	95.329	1632	+	contig 9	-1.01887	0.826
UGRO018_00891	hypothetical protein			12.053	4.605	198	-	contig 9	-2.61747	0.384
UGRO018_00892	hypothetical protein			66.655	74.29	1530	+	contig 9	1.11455	0.0342
UGRO018_00893	hypothetical protein			50.679	53.62	186	-	contig 9	1.05803	0.785
UGRO018_00894	hypothetical protein			54.479	70.621	2367	+	contig 9	1.2963	0.18
UGRO018_00895	hypothetical protein			143.421	228.44	732	+	contig 9	1.5928	0.0516
UGRO018_00896	hypothetical protein			183.889	268.142	1860	+	contig 9	1.45817	0.0548
UGRO018_00897	hypothetical protein			238.441	312.501	864	+	contig 9	1.3106	0.033
UGRO018_00898	hypothetical protein			208.596	315.728	663	+	contig 9	1.51358	0.0613
UGRO018_00899	CRISPR-associated endonuclease Cas1	cas1		234.076	337.238	1032	+	contig 9	1.44072	0.0558
UGRO018_00900	CRISPR-associated endonuclease Cas2	cas2		135.673	150.064	291	+	contig 9	1.10607	0.709
UGRO018_00901	30S ribosomal protein S6	rpsF		6154.27	4949.37	294	+	contig 9	-1.24345	0.218
UGRO018_00902	Single-stranded DNA-binding protein	ssb		6552.8	5291.3	477	+	contig 9	-1.23841	0.235
UGRO018_00903	30S ribosomal protein S18	rpsR		3003.64	1426.27	231	+	contig 9	-2.10594	0.176
UGRO018_00904	hypothetical protein			51.786	63.337	924	+	contig 9	1.22305	0.225
UGRO018_00905	Cyclic-di-AMP phosphodiesterase GdpP	gdpP		223.688	301.332	1992	+	contig 9	1.34711	0.0971
UGRO018_00906	50S ribosomal protein L9	rplI		406.016	547.516	447	+	contig 9	1.34851	0.158
UGRO018_00907	Replicative DNA helicase	dnaC		461.839	582.106	1341	+	contig 9	1.26041	0.154
UGRO018_00908	Putative metallo-hydrolase YycJ	yycJ		406.054	471.178	756	+	contig 9	1.16038	0.198
UGRO018_00909	Serine protease Do-like HtrB	htrB		369.936	417.895	1089	+	contig 9	1.12964	0.168
UGRO018_00910	Crotonobetainyl-CoA reductase	caiA		13.315	41.826	1908	+	contig 9	3.14124	0.0664
UGRO018_00911	Nitric oxide reductase	fprA_1		14.66	24.513	1203	+	contig 9	1.67203	0.354
UGRO018_00912	hypothetical protein			3.05	3.002	7869	+	contig 9	-1.01613	0.905
UGRO018_00913	hypothetical protein			49.44	70.857	924	+	contig 9	1.4332	0.0164
UGRO018_00914	hypothetical protein			24.169	28.047	1422	+	contig 9	1.16042	0.155
UGRO018_00915	hypothetical protein			67.829	120.949	510	+	contig 9	1.78314	0.166
UGRO018_00916	Ribosomal RNA large subunit methyltransferase H	rlmH		108.218	117.454	477	+	contig 9	1.08535	0.412
UGRO018_00917	hypothetical protein			107.515	135.004	990	+	contig 9	1.25568	0.00222
UGRO018_00918	hypothetical protein			16.506	13.849	369	+	contig 9	-1.19181	0.571
UGRO018_00919	hypothetical protein			19.368	15.777	690	+	contig 9	-1.22759	0.155
UGRO018_00920	hypothetical protein			144.2	219.22	996	+	contig 9	1.52025	0.144
UGRO018_00921	hypothetical protein			167.088	215.664	867	+	contig 9	1.29072	0.094
UGRO018_00922	ABC transporter ATP-binding protein YxdL	yxdL_2		111.313	174.858	756	+	contig 9	1.57087	0.0342
UGRO018_00923	Glucose-1-phosphate adenylyltransferase	glgC		1131.96	983.975	1122	+	contig 9	-1.1504	0.298
UGRO018_00924	Glycogen biosynthesis protein GlgD	glgD		1142.62	1055.08	1110	+	contig 9	-1.08297	0.313
UGRO018_00925	Glycogen synthase	glgA	GT5	1141.78	1113.6	1440	+	contig 9	-1.0253	0.729
UGRO018_00926	hypothetical protein			9.133	3.159	285	-	contig 9	-2.89115	0.125
UGRO018_00927	hypothetical protein			165.696	97.872	654	-	contig 9	-1.69298	0.102
UGRO018_00928	hypothetical protein			44.628	56.139	990	+	contig 9	1.25794	0.0985
UGRO018_00929	lipid II flippase MurJ	murJ_1		80.533	71.126	1398	+	contig 9	-1.13225	0.213
UGRO018_00930	Inosine-5'-monophosphate dehydrogenase	guaB		727.648	777.632	1512	+	contig 9	1.06869	0.78
UGRO018_00931	hypothetical protein			8.766	11.255	732	+	contig 9	1.28388	0.25
UGRO018_00932	hypothetical protein			10.381	15.728	1377	+	contig 9	1.51504	0.0361
UGRO018_00933	hypothetical protein			13.451	27.076	528	+	contig 9	2.01297	0.00067
UGRO018_00934	hypothetical protein			35.517	42.955	6027	+	contig 9	1.20943	0.208
UGRO018_00935	hypothetical protein			801.574	277.986	237	-	contig 10	-2.88351	0.112
UGRO018_00936	putative tRNA sulfurtransferase	thiI		455.516	428.671	1218	-	contig 10	-1.06262	0.334
UGRO018_00937	Cysteine desulfurase IscS	iscS		236.999	253.278	1131	-	contig 10	1.06869	0.412
UGRO018_00938	Septation ring formation regulator EzrA	ezrA		367.853	427.01	1755	-	contig 10	1.16082	0.169
UGRO018_00939	30S ribosomal protein S4	rpsD		3136.85	1777.09	603	+	contig 10	-1.76517	0.158
UGRO018_00940	Single-stranded DNA-binding protein B	ssbB		79.989	71.056	312	-	contig 10	-1.12572	0.74
UGRO018_00941	hypothetical protein			115.531	122.542	1284	-	contig 10	1.06068	0.627
UGRO018_00942	hypothetical protein			109.729	147.893	1242	-	contig 10	1.3478	0.0434
UGRO018_00943	hypothetical protein			477.344	514.271	951	-	contig 10	1.07736	0.732
UGRO018_00944	hypothetical protein			513.434	758.237	1107	-	contig 10	1.4768	0.259
UGRO018_00945	Xylose import ATP-binding protein XylG	xylG		482.837	806.822	1530	-	contig 10	1.67101	0.0768
UGRO018_00946	Membrane lipoprotein TmpC	tmpC		2128.75	2159.49	1119	-	contig 10	1.01444	0.927
UGRO018_00947	DNA translocase SpoIIIE	spoIIIE		314.393	418.822	2382	-	contig 10	1.33216	0.0961
UGRO018_00948	Ribonuclease J 2	rnj2		296.658	513.13	1659	-	contig 10	1.7297	0.0379
UGRO018_00949	tRNA-2-methylthio-N(6)-dimethylallyladenosine synthase	miaB		221.335	218.404	1437	-	contig 10	-1.01342	0.88
UGRO018_00950	Anaerobic sulfite reductase subunit C	asrC_1		24967.7	14409.8	174	-	contig 10	-1.73269	0.437
UGRO018_00951	2',3'-cyclic-nucleotide 2'-phosphodiesterase	ymdB		1131.68	1043.22	789	-	contig 10	-1.08479	0.382
UGRO018_00952	Ribonuclease Y	rny		1084.15	984.839	1554	-	contig 10	-1.10084	0.228
UGRO018_00953	Protein RecA	recA		513.923	800.218	1059	-	contig 10	1.55708	0.0237
UGRO018_00954	Putative competence-damage inducible protein	cinA		250.813	310.464	456	-	contig 10	1.23783	0.00482
UGRO018_00955	CDP-diacylglycerol--glycerol-3-phosphate 3-phosphatidyltransferase	pgsA_2		395.029	395.421	597	-	contig 10	1.00099	1
UGRO018_00956	hypothetical protein			512.041	685.572	927	-	contig 10	1.3389	0.00901
UGRO018_00957	Cell cycle protein GpsB	gpsB		2190.72	2222	318	-	contig 10	1.01428	0.958
UGRO018_00958	Holliday junction resolvase RecU	recU		789.114	715.178	609	+	contig 10	-1.10338	0.312
UGRO018_00959	Biosynthetic peptidoglycan transglycosylase	mtgA_1	GT51	757.488	638.002	2775	+	contig 10	-1.18728	0.0159
UGRO018_00960	Endonuclease III	nth		199.514	378.754	648	-	contig 10	1.89838	0.00751
UGRO018_00961	DNA replication protein DnaD	dnaD		142.057	352.734	540	-	contig 10	2.48304	0.0109
UGRO018_00962	hypothetical protein			120.297	164.114	459	-	contig 10	1.36423	0.0347
UGRO018_00963	hypothetical protein			219.423	170.261	768	-	contig 10	-1.28874	0.198
UGRO018_00964	5'-methylthioadenosine/S-adenosylhomocysteine nucleosidase	mtnN		464.324	509.159	675	-	contig 10	1.09656	0.178
UGRO018_00965	hypothetical protein			371.957	475.189	708	-	contig 10	1.27754	0.144
UGRO018_00966	Ribosomal silencing factor RsfS	rsfS		250.761	233.1	339	-	contig 10	-1.07576	0.525
UGRO018_00967	nicotinate-nucleotide adenylyltransferase	nadD		348.962	340.001	1026	-	contig 10	-1.02635	0.784
UGRO018_00968	RNA-binding protein YhbY	yhbY		383.773	476.614	285	-	contig 10	1.24192	0.265
UGRO018_00969	putative protein YqeH	yqeH		255.259	263.733	1080	-	contig 10	1.0332	0.814
UGRO018_00970	hypothetical protein			182.502	216.982	525	-	contig 10	1.18893	0.324
UGRO018_00971	PtsGHI operon antiterminator	glcT		140.045	207.913	846	-	contig 10	1.48462	0.00209
UGRO018_00972	hypothetical protein			26.15	106.771	474	-	contig 10	4.08293	2.01e-05
UGRO018_00973	hypothetical protein			25.632	60.033	420	-	contig 10	2.34209	0.000725
UGRO018_00974	PTS system glucose-specific EIICBA component	ptsG		29.015	57.787	1602	-	contig 10	1.9916	0.0019
UGRO018_00975	RNA polymerase sigma-E factor	sigE		21.803	20.969	672	-	contig 10	-1.03978	0.939
UGRO018_00976	hypothetical protein			16.628	17.71	735	-	contig 10	1.06507	0.865
UGRO018_00977	hypothetical protein			85.793	115.228	2202	-	contig 10	1.34309	0.0292
UGRO018_00978	hypothetical protein			938.578	875.228	1191	-	contig 10	-1.07238	0.467
UGRO018_00979	Putative metallophosphoesterase MG207			214.872	279.952	489	-	contig 10	1.30288	0.111
UGRO018_00980	hypothetical protein			15.94	36.166	969	-	contig 10	2.26889	0.00352
UGRO018_00981	hypothetical protein			24.939	11.062	177	-	contig 10	-2.25458	0.363
UGRO018_00982	hypothetical protein			131.003	145.766	1086	-	contig 10	1.1127	0.283
UGRO018_00983	hypothetical protein			6.844	3.64	444	-	contig 10	-1.88053	0.0961
UGRO018_00984	UvrABC system protein C	uvrC		153.789	174.269	1779	-	contig 10	1.13317	0.533
UGRO018_00985	Endonuclease MutS2	mutS2		116.914	165.943	2322	-	contig 10	1.41936	0.121
UGRO018_00986	hypothetical protein			64.527	115.952	666	-	contig 10	1.79694	0.00338
UGRO018_00987	Ribonuclease HIII	rnhC		70.509	54.86	891	+	contig 10	-1.28524	0.0552
UGRO018_00988	hypothetical protein			29.872	33.636	684	-	contig 10	1.12599	0.245
UGRO018_00989	Fluoroquinolones export ATP-binding protein			36.171	45.418	858	-	contig 10	1.25562	0.0049
UGRO018_00990	hypothetical protein			16.853	20.557	465	-	contig 10	1.21976	0.512
UGRO018_00991	putative HTH-type transcriptional regulator			12.278	27.465	498	-	contig 10	2.23692	0.0389
UGRO018_00992	Gluconate 5-dehydrogenase	gno		19.598	89.499	768	-	contig 10	4.56667	0.0146
UGRO018_00993	hypothetical protein			0.296	0.095	237	-	contig 10	-3.1247	0.413
UGRO018_00994	tRNA-specific adenosine deaminase	tadA_1		191.152	127.877	486	-	contig 10	-1.49481	0.0402
UGRO018_00995	hypothetical protein			210.116	174.434	1254	-	contig 10	-1.20456	3.1e-05
UGRO018_00996	Ribosomal large subunit pseudouridine synthase D	rluD_1		233.052	208.521	918	-	contig 10	-1.11764	0.161
UGRO018_00997	Lipoprotein signal peptidase	lspA		88.051	119.287	465	-	contig 10	1.35475	0.0311
UGRO018_00998	NADH-dependent butanol dehydrogenase A	bdhA		81.316	85.558	1173	-	contig 10	1.05216	0.595
UGRO018_00999	hypothetical protein			45.235	46.657	1164	-	contig 10	1.03143	0.824
UGRO018_01000	hypothetical protein			33.952	31.654	318	-	contig 10	-1.07259	0.82
UGRO018_01001	hypothetical protein			188.52	532.912	474	-	contig 10	2.82682	0.00475
UGRO018_01002	hypothetical protein			178.586	554.847	1050	-	contig 10	3.10689	4.38e-06
UGRO018_01003	hypothetical protein			231.415	643.324	321	-	contig 10	2.77996	0.00101
UGRO018_01004	Deoxyuridine 5'-triphosphate nucleotidohydrolase	dut		219.09	388.313	504	-	contig 10	1.77238	0.00275
UGRO018_01005	hypothetical protein			12.909	20.432	675	-	contig 10	1.58278	0.0769
UGRO018_01006	hypothetical protein			7.803	13.256	633	-	contig 10	1.69877	0.0149
UGRO018_01007	Lipid II:glycine glycyltransferase	femX_1		219.548	350.739	1203	-	contig 10	1.59755	0.00962
UGRO018_01008	hypothetical protein			0.571	1.109	171	-	contig 10	1.94254	0.665
UGRO018_01009	Aryl-phospho-beta-D-glucosidase BglC	bglC_2	GH1	39.241	46.596	1401	-	contig 10	1.18744	0.0531
UGRO018_01010	6-phospho-beta-glucosidase BglA	bglA_2	GH1	30.451	37.375	1437	-	contig 10	1.22737	0.0835
UGRO018_01011	Putative beta-xylosidase		GH3	14.01	11.351	2226	-	contig 10	-1.23423	0.133
UGRO018_01012	PTS system beta-glucoside-specific EIIBCA component	bglF_4		63.3	52.788	1899	-	contig 10	-1.19914	0.00104
UGRO018_01013	Transcription antiterminator LicT	licT_4		61.437	81.225	852	-	contig 10	1.32209	0.16
UGRO018_01014	hypothetical protein			170.871	21.853	126	-	contig 10	-7.81908	0.0651
UGRO018_01015	Inner membrane protein YccF	yccF		206.365	44.104	387	-	contig 10	-4.67902	0.00482
UGRO018_01016	putative ABC transporter ATP-binding protein			394.256	147.971	1863	-	contig 10	-2.66441	3.11e-05
UGRO018_01017	Putative multidrug export ATP-binding/permease protein			284.453	128.36	1782	-	contig 10	-2.21606	0.00381
UGRO018_01018	hypothetical protein			528.947	381.873	270	-	contig 10	-1.38514	0.25
UGRO018_01019	hypothetical protein			652.519	708.988	504	-	contig 10	1.08654	0.541
UGRO018_01020	hypothetical protein			1050.84	967.998	378	-	contig 10	-1.08558	0.587
UGRO018_01021	hypothetical protein			39.757	28.104	423	-	contig 10	-1.4146	0.304
UGRO018_01022	hypothetical protein			97.779	98.557	621	+	contig 10	1.00796	0.981
UGRO018_01023	HTH-type transcriptional activator RhaR	rhaR_1		42.925	41.185	1215	+	contig 11	-1.04226	0.828
UGRO018_01024	hypothetical protein		GH43_28	10.36	9.327	1815	-	contig 11	-1.11069	0.392
UGRO018_01025	Aryl-phospho-beta-D-glucosidase BglH	bglH_8	GH1	10.695	11.376	1428	-	contig 11	1.06371	0.759
UGRO018_01026	PTS system lactose-specific EIIA component	lacF_1		8.393	15.044	324	-	contig 11	1.79237	0.133
UGRO018_01027	PTS system oligo-beta-mannoside-specific EIIB component	gmuB		7.083	7.589	303	-	contig 11	1.07143	0.783
UGRO018_01028	Lichenan permease IIC component	licC_5		8.451	8.368	1284	-	contig 11	-1.00991	0.978
UGRO018_01029	Aryl-phospho-beta-D-glucosidase BglC	bglC_3	GH1	8.289	10.924	1452	-	contig 11	1.31792	0.146
UGRO018_01030	Beta-glucoside kinase	bglK_1		3.064	4.67	909	-	contig 11	1.52437	0.0729
UGRO018_01031	hypothetical protein			49.403	47.363	462	+	contig 11	-1.04306	0.836
UGRO018_01032	hypothetical protein			78.326	75.888	198	+	contig 11	-1.03213	0.9
UGRO018_01033	hypothetical protein			95.715	98.462	1620	+	contig 11	1.02869	0.729
UGRO018_01034	Protein-glutamate methylesterase/protein-glutamine glutaminase	cheB_2		112.027	124.396	1602	+	contig 11	1.11042	0.352
UGRO018_01035	hypothetical protein			151.514	153.472	621	+	contig 11	1.01292	0.951
UGRO018_01036	Cell shape-determining protein Mbl	mbl_1		1159.66	1159.89	987	+	contig 11	1.0002	1
UGRO018_01037	Undecaprenyl-phosphate alpha-N-acetylglucosaminyl 1-phosphate transferase	wecA		856.098	676.329	1119	+	contig 11	-1.2658	0.153
UGRO018_01038	HTH-type transcriptional regulator CysL	cysL_1		24.769	14.146	903	-	contig 11	-1.75098	0.00057
UGRO018_01039	hypothetical protein			80.156	73.811	576	+	contig 11	-1.08595	0.572
UGRO018_01040	hypothetical protein			106.694	82.777	558	+	contig 11	-1.28894	0.0903
UGRO018_01041	hypothetical protein			12.932	9.491	588	+	contig 11	-1.3626	0.159
UGRO018_01042	hypothetical protein			92.432	37.162	1866	+	contig 11	-2.48723	0.0831
UGRO018_01043	tRNA(Ile)-lysidine synthase	tilS		66.95	135.603	1221	+	contig 11	2.02544	0.00179
UGRO018_01044	Hypoxanthine-guanine phosphoribosyltransferase	hpt		398.016	558.009	540	+	contig 11	1.40198	0.0347
UGRO018_01045	ATP-dependent zinc metalloprotease FtsH	ftsH		759.876	874.088	2031	+	contig 11	1.1503	0.264
UGRO018_01046	putative licABCH operon regulator	licR_6		4.397	4.159	1893	-	contig 11	-1.0571	0.826
UGRO018_01047	hypothetical protein			1.734	1.726	417	+	contig 11	-1.0043	1
UGRO018_01048	PTS system sorbose-specific EIIB component	sorB_2		1.432	1.385	495	+	contig 11	-1.03423	0.974
UGRO018_01049	hypothetical protein			2.995	3.467	1605	+	contig 11	1.15787	0.57
UGRO018_01050	Mannose-6-phosphate isomerase ManA	manA		3.721	3.188	957	+	contig 11	-1.16706	0.621
UGRO018_01051	Mannitol-1-phosphate 5-dehydrogenase	mtlD		3.824	4.306	1176	+	contig 11	1.12589	0.524
UGRO018_01052	hypothetical protein			4935.7	3438.49	114	-	contig 11	-1.43543	0.653
UGRO018_01053	Accessory gene regulator protein B	agrB_2		5434.37	9501.16	591	-	contig 11	1.74835	0.00815
UGRO018_01054	hypothetical protein			89.044	83.291	678	+	contig 11	-1.06908	0.666
UGRO018_01055	hypothetical protein			55.9	69.39	1257	+	contig 11	1.24133	0.161
UGRO018_01056	hypothetical protein			277.68	540.435	306	+	contig 11	1.94625	0.0125
UGRO018_01057	hypothetical protein			107.621	97.672	336	+	contig 11	-1.10186	0.684
UGRO018_01058	tRNA uridine 5-carboxymethylaminomethyl modification enzyme MnmG	mnmG		247.74	197.347	1857	+	contig 11	-1.25535	0.15
UGRO018_01059	Phosphorylated carbohydrates phosphatase			51.195	40.183	657	-	contig 11	-1.27405	0.296
UGRO018_01060	Cytidylate kinase	cmk_2		224.88	311.862	621	+	contig 11	1.3868	0.0789
UGRO018_01061	hypothetical protein			21.388	25.692	558	+	contig 11	1.20126	0.381
UGRO018_01062	hypothetical protein			73.745	51.521	1347	-	contig 11	-1.43137	0.0191
UGRO018_01063	hypothetical protein			590.892	192.631	135	+	contig 11	-3.06748	0.144
UGRO018_01064	putative ABC transporter ATP-binding protein YheS	yheS_1		22.559	17.353	1596	+	contig 11	-1.30004	0.00159
UGRO018_01065	ATP-dependent helicase/nuclease subunit A	addA		73.788	57.965	3222	-	contig 11	-1.27297	0.00956
UGRO018_01066	ATP-dependent helicase/deoxyribonuclease subunit B	addB		37.989	36.535	2667	-	contig 11	-1.03981	0.686
UGRO018_01067	33 kDa chaperonin	hslO		185.064	313.656	885	+	contig 11	1.69486	0.028
UGRO018_01068	tRNA-dihydrouridine synthase B	dusB		170.373	209.482	996	+	contig 11	1.22955	0.415
UGRO018_01069	hypothetical protein			204.646	301.34	618	+	contig 11	1.47249	0.204
UGRO018_01070	Lysine--tRNA ligase	lysS		1097.02	981.383	1482	+	contig 11	-1.11783	0.0132
UGRO018_01071	hypothetical protein			117.117	103.974	411	+	contig 11	-1.12641	0.538
UGRO018_01072	hypothetical protein			86.046	107.095	348	+	contig 11	1.24463	0.0658
UGRO018_01073	hypothetical protein			105.846	95.801	411	+	contig 11	-1.10485	0.631
UGRO018_01074	hypothetical protein			14.862	27.591	750	+	contig 11	1.85654	0.000224
UGRO018_01075	hypothetical protein			1.662	0.896	4185	+	contig 11	-1.85555	0.000662
UGRO018_01076	Modification methylase DpnIIA	dpnM		0.759	0.96	951	+	contig 11	1.26526	0.648
UGRO018_01077	hypothetical protein			0.114	0.061	417	+	contig 11	-1.87152	0.526
UGRO018_01078	hypothetical protein			0.519	0.062	300	+	contig 11	-8.36437	0.0191
UGRO018_01079	hypothetical protein			0.416	0.062	345	+	contig 11	-6.74096	0.0898
UGRO018_01080	hypothetical protein			1.201	0.396	855	+	contig 11	-3.03388	0.189
UGRO018_01081	hypothetical protein			0.376	0.132	666	+	contig 11	-2.84769	0.354
UGRO018_01082	hypothetical protein			0.147	0.043	309	+	contig 11	-3.45562	0.24
UGRO018_01083	hypothetical protein			1.014	0.192	582	+	contig 11	-5.28298	0.0249
UGRO018_01084	hypothetical protein			0.861	0.21	1854	+	contig 11	-4.09616	0.0314
UGRO018_01085	hypothetical protein			0.796	0.199	1038	+	contig 11	-3.99423	0.0889
UGRO018_01086	hypothetical protein			0.818	0.25	477	+	contig 11	-3.26889	0.165
UGRO018_01087	hypothetical protein			0.77	0.18	1104	+	contig 11	-4.27425	0.0252
UGRO018_01088	hypothetical protein			0.099	0.103	456	+	contig 11	1.04386	0.981
UGRO018_01089	hypothetical protein			0.292	0.523	597	+	contig 11	1.78705	0.458
UGRO018_01090	hypothetical protein			0.342	1.045	654	+	contig 11	3.05634	0.161
UGRO018_01091	hypothetical protein			0.128	0.043	216	+	contig 11	-3.01223	0.24
UGRO018_01092	hypothetical protein			1.011	0.314	405	+	contig 11	-3.22324	0.21
UGRO018_01093	hypothetical protein			2.475	1.31	273	+	contig 11	-1.88935	0.57
UGRO018_01094	hypothetical protein			41.444	39.094	939	+	contig 11	-1.06009	0.665
UGRO018_01095	hypothetical protein			2.188	0.645	2634	+	contig 11	-3.39405	0.0579
UGRO018_01096	hypothetical protein			0.043	0.043	117	+	contig 11	1	1
UGRO018_01097	hypothetical protein			1.74	0.915	1659	+	contig 11	-1.9016	0.0245
UGRO018_01098	hypothetical protein			1.626	0.378	1749	+	contig 11	-4.30261	0.0114
UGRO018_01099	hypothetical protein			5.448	4.139	675	+	contig 11	-1.31623	0.404
UGRO018_01100	hypothetical protein			50.149	60.027	1869	+	contig 11	1.19698	0.0824
UGRO018_01101	Aminoacyltransferase FemA	femA_2		114.396	100.677	1260	+	contig 12	-1.13626	0.235
UGRO018_01102	Lipid II:glycine glycyltransferase	femX_2		182.862	140.779	1245	+	contig 12	-1.29893	1.07e-05
UGRO018_01103	tRNA threonylcarbamoyladenosine biosynthesis protein TsaE	tsaE		233.344	262.592	447	+	contig 12	1.12534	0.462
UGRO018_01104	tRNA threonylcarbamoyladenosine biosynthesis protein TsaB	tsaB		289.573	311.855	606	+	contig 12	1.07695	0.618
UGRO018_01105	[Ribosomal protein S18]-alanine N-acetyltransferase	rimI		209.712	252.567	450	+	contig 12	1.20435	0.406
UGRO018_01106	tRNA N6-adenosine threonylcarbamoyltransferase	tsaD		360.753	330.761	1035	+	contig 12	-1.09068	0.617
UGRO018_01107	Redox-sensing transcriptional repressor Rex	rex		527.114	468.18	630	+	contig 12	-1.12588	0.165
UGRO018_01108	Asparagine--tRNA ligase	asnS		587.626	496.542	1386	+	contig 12	-1.18344	0.169
UGRO018_01109	hypothetical protein			150.695	150.006	732	+	contig 12	-1.0046	0.991
UGRO018_01110	hypothetical protein			143.381	134.571	1317	+	contig 12	-1.06547	0.353
UGRO018_01111	putative ABC transporter ATP-binding protein YheS	yheS_2		235.364	222.864	1845	+	contig 12	-1.05609	0.566
UGRO018_01112	hypothetical protein			8.77	5.678	2361	-	contig 12	-1.54456	0.00585
UGRO018_01113	putative ABC transporter ATP-binding protein YxlF	yxlF_1		5.072	1.195	726	-	contig 12	-4.2448	0.0711
UGRO018_01114	hypothetical protein			2.586	1.609	1314	-	contig 12	-1.60756	0.0885
UGRO018_01115	hypothetical protein			47.038	30.846	783	-	contig 12	-1.52492	0.0571
UGRO018_01116	Sensor histidine kinase RcsC	rcsC_6		42.345	34.037	1419	-	contig 12	-1.24408	0.000933
UGRO018_01117	Transcriptional regulatory protein WalR	walR_2		31.812	22.615	660	-	contig 12	-1.40663	0.0757
UGRO018_01118	hypothetical protein			32.702	24.376	1407	+	contig 12	-1.34157	0.0577
UGRO018_01119	hypothetical protein			57.552	64.012	339	+	contig 12	1.11225	0.38
UGRO018_01120	hypothetical protein			146.009	226.477	348	-	contig 12	1.55112	0.0937
UGRO018_01121	Pyrophosphate--fructose 6-phosphate 1-phosphotransferase	pfp		3636.22	3119.41	1206	+	contig 12	-1.16568	0.0832
UGRO018_01122	Nickel-binding periplasmic protein	nikA		6305.19	4748.01	1710	+	contig 12	-1.32796	0.019
UGRO018_01123	Dipeptide transport system permease protein DppB	dppB		848.199	532.514	984	+	contig 12	-1.59282	0.000686
UGRO018_01124	Oligopeptide transport system permease protein OppC	oppC_1		824.164	528.661	915	+	contig 12	-1.55896	0.000221
UGRO018_01125	Oligopeptide transport ATP-binding protein OppD	oppD_1		1153.18	784.97	1017	+	contig 12	-1.46908	2.29e-05
UGRO018_01126	Oligopeptide transport ATP-binding protein OppF	oppF_1		1062.24	596.538	984	+	contig 12	-1.78067	0.00316
UGRO018_01127	hypothetical protein			515.13	183.162	189	+	contig 12	-2.81242	0.0902
UGRO018_01128	hypothetical protein			3.888	0.587	309	+	contig 12	-6.61911	0.0264
UGRO018_01129	Phosphoenolpyruvate-protein phosphotransferase	ptsI		2580.85	2441.03	1701	+	contig 12	-1.05728	0.549
UGRO018_01130	hypothetical protein			60.774	81.224	936	+	contig 12	1.33649	0.0287
UGRO018_01131	hypothetical protein			52.527	52.168	1488	+	contig 12	-1.00688	0.97
UGRO018_01132	Regulator of RpoS	rssB_1		61.618	69.75	1476	+	contig 12	1.13197	0.127
UGRO018_01133	hypothetical protein			83.12	45.357	207	-	contig 12	-1.83258	0.581
UGRO018_01134	hypothetical protein			53.39	61.489	792	-	contig 12	1.15171	0.451
UGRO018_01135	hypothetical protein			13.505	12.332	1209	-	contig 12	-1.09512	0.58
UGRO018_01136	Lichenan permease IIC component	licC_6		12.267	4.362	1311	+	contig 12	-2.8122	0.00125
UGRO018_01137	hypothetical protein			2.782	0.761	915	+	contig 12	-3.65594	0.000479
UGRO018_01138	Carbohydrate deacetylase			3.093	1.429	726	+	contig 12	-2.16436	0.067
UGRO018_01139	HTH-type transcriptional regulator			89.797	60.402	993	-	contig 12	-1.48665	0.14
UGRO018_01140	hypothetical protein			17.324	5.702	1368	+	contig 12	-3.03832	0.00047
UGRO018_01141	hypothetical protein			16.071	1.952	330	+	contig 12	-8.23252	0.0234
UGRO018_01142	Acetyl-CoA:oxalate CoA-transferase	uctC		14.324	6.354	1194	+	contig 12	-2.25449	0.00224
UGRO018_01143	Oligoendopeptidase F, plasmid	pepF1_1		459.875	580.054	1764	-	contig 12	1.26133	0.12
UGRO018_01144	Putative manganese exporter	mneA		12.613	15.18	648	-	contig 12	1.20351	0.519
UGRO018_01145	Putative aminopeptidase YsdC	ysdC_1		205.337	179.643	1029	-	contig 12	-1.14303	0.255
UGRO018_01146	hypothetical protein			133.842	127.56	912	-	contig 12	-1.04925	0.675
UGRO018_01147	Bifunctional protein PyrR	pyrR		107.411	96.056	516	-	contig 12	-1.11821	0.266
UGRO018_01148	RNA polymerase-associated protein RapA	rapA_1		89.338	92.204	3228	-	contig 12	1.03208	0.867
UGRO018_01149	High molecular weight rubredoxin	hrb		56.057	498.359	627	-	contig 12	8.8902	0.00812
UGRO018_01150	hypothetical protein			9.192	1.554	972	+	contig 12	-5.91627	2.09e-06
UGRO018_01151	Arginine transport ATP-binding protein ArtM	artM_2		8.31	2.236	825	+	contig 12	-3.71697	0.00108
UGRO018_01152	hypothetical protein			6.819	0.752	774	+	contig 12	-9.06445	0.00568
UGRO018_01153	hypothetical protein			6.019	1.561	861	+	contig 12	-3.85474	0.00369
UGRO018_01154	hypothetical protein			4.824	0.161	423	+	contig 12	-29.9413	0.000599
UGRO018_01155	Alpha-D-ribose 1-methylphosphonate 5-triphosphate synthase subunit PhnH	phnH		6.088	0.459	582	+	contig 12	-13.2677	0.000516
UGRO018_01156	Alpha-D-ribose 1-methylphosphonate 5-triphosphate synthase subunit PhnI	phnI		7.713	0.345	1110	+	contig 12	-22.374	0.00042
UGRO018_01157	Alpha-D-ribose 1-methylphosphonate 5-phosphate C-P lyase	phnJ		6.597	0.868	840	+	contig 12	-7.60451	0.0109
UGRO018_01158	Putative phosphonates utilization ATP-binding protein PhnK	phnK		8.662	2.189	840	+	contig 12	-3.95619	0.000118
UGRO018_01159	Alpha-D-ribose 1-methylphosphonate 5-triphosphate diphosphatase	phnM		6.859	2.076	1170	+	contig 12	-3.30356	0.00143
UGRO018_01160	2,3,4,5-tetrahydropyridine-2,6-dicarboxylate N-acetyltransferase	dapH_1		7.505	0.824	627	+	contig 12	-9.10431	0.00592
UGRO018_01161	Alpha-D-ribose 1-methylphosphonate 5-triphosphate synthase subunit PhnL	phnL		5.883	1.907	705	+	contig 12	-3.08519	0.00656
UGRO018_01162	Phosphoribosyl 1,2-cyclic phosphate 1,2-diphosphodiesterase	phnPP		8.876	3.682	828	+	contig 12	-2.41097	0.0025
UGRO018_01163	Inositol-1-monophosphatase	suhB		10.333	8.265	777	+	contig 12	-1.25031	0.472
UGRO018_01164	hypothetical protein			34.509	63.182	525	+	contig 12	1.83091	0.104
UGRO018_01165	Cytidylate kinase	cmk_3		6.091	1.805	1944	+	contig 12	-3.37387	6.71e-05
UGRO018_01166	Phosphorylated carbohydrates phosphatase			19.782	19.236	660	+	contig 12	-1.02838	0.84
UGRO018_01167	tRNA-Trp(cca)			0.043	0.043	74	-	contig 12	1	1
UGRO018_01168	hypothetical protein			11.772	10.135	288	-	contig 12	-1.16159	0.666
UGRO018_01169	hypothetical protein			88.033	69.752	645	-	contig 12	-1.26208	0.101
UGRO018_01170	Sugar phosphatase YidA	yidA_3		55.307	55.545	840	+	contig 12	1.0043	0.997
UGRO018_01171	hypothetical protein			88.283	67.779	711	+	contig 12	-1.30252	0.0232
UGRO018_01172	hypothetical protein			45.87	33.574	300	+	contig 12	-1.36622	0.0474
UGRO018_01173	hypothetical protein			51.427	38.065	345	-	contig 12	-1.35106	0.0725
UGRO018_01174	hypothetical protein			7.543	2.234	105	+	contig 12	-3.37646	0.337
UGRO018_01175	2-dehydro-3-deoxy-D-gluconate 5-dehydrogenase	kduD_1		27.038	16.812	750	-	contig 12	-1.6083	0.259
UGRO018_01176	HTH-type transcriptional repressor YtrA	ytrA_2		203.599	103.224	375	+	contig 12	-1.97241	0.0303
UGRO018_01177	Vitamin B12 import ATP-binding protein BtuD	btuD_5		77.935	42.727	864	+	contig 12	-1.824	0.00697
UGRO018_01178	hypothetical protein			63.66	29.877	648	+	contig 12	-2.13075	0.000124
UGRO018_01179	HTH-type transcriptional repressor YtrA	ytrA_3		212.795	102.861	384	+	contig 12	-2.06876	0.0125
UGRO018_01180	Vitamin B12 import ATP-binding protein BtuD	btuD_6		250.991	136.962	864	+	contig 12	-1.83256	0.000954
UGRO018_01181	hypothetical protein			191.574	55.636	720	+	contig 12	-3.44335	0.00291
UGRO018_01182	Linearmycin resistance ATP-binding protein LnrL	lnrL_1		11.473	4.044	930	+	contig 12	-2.8372	1.41e-05
UGRO018_01183	hypothetical protein			7.899	2.993	741	+	contig 12	-2.63933	0.000413
UGRO018_01184	hypothetical protein			5.711	2.292	897	+	contig 12	-2.49149	0.00736
UGRO018_01185	HTH-type transcriptional regulator MalT	malT		29.235	37.215	2514	+	contig 12	1.27298	0.0307
UGRO018_01186	hypothetical protein			54.183	33.016	450	-	contig 12	-1.64109	0.0685
UGRO018_01187	hypothetical protein			55.632	47.822	204	-	contig 12	-1.16331	0.5
UGRO018_01188	hypothetical protein			16.153	9.463	510	+	contig 12	-1.70697	0.295
UGRO018_01189	Daunorubicin/doxorubicin resistance ATP-binding protein DrrA	drrA		21.389	24.016	918	+	contig 13	1.1228	0.544
UGRO018_01190	hypothetical protein			17.336	17.955	903	+	contig 13	1.03569	0.849
UGRO018_01191	hypothetical protein			37.175	40.896	441	+	contig 13	1.1001	0.784
UGRO018_01192	hypothetical protein			28.331	38.245	426	+	contig 13	1.34993	0.225
UGRO018_01193	ATP-dependent DNA helicase RecQ	recQ		41.274	35.387	1797	-	contig 13	-1.16636	0.0477
UGRO018_01194	Putative bifunctional phosphatase/peptidyl-prolyl cis-trans isomerase			31.831	37.938	786	-	contig 13	1.19187	0.09
UGRO018_01195	Lichenan-specific phosphotransferase enzyme IIA component	licA_6		224.179	261.844	342	-	contig 13	1.16802	0.51
UGRO018_01196	hypothetical protein			18.168	23.258	1002	-	contig 13	1.28018	0.0588
UGRO018_01197	hypothetical protein			16.612	25.058	879	-	contig 13	1.50846	0.0118
UGRO018_01198	putative pyridine nucleotide-disulfide oxidoreductase RclA	rclA		11.527	15.157	1338	+	contig 13	1.31482	0.0491
UGRO018_01199	Thioredoxin	trxA_1		15.052	9.764	315	+	contig 13	-1.54154	0.106
UGRO018_01200	Thiol-disulfide oxidoreductase ResA	resA		11.806	10.303	1233	+	contig 13	-1.14592	0.389
UGRO018_01201	hypothetical protein			179.508	164.738	423	+	contig 13	-1.08966	0.556
UGRO018_01202	hypothetical protein			139.516	160.244	570	-	contig 13	1.14857	0.288
UGRO018_01203	hypothetical protein			119.676	151.974	1242	-	contig 13	1.26988	0.00811
UGRO018_01204	hypothetical protein			89.416	113.958	1164	-	contig 13	1.27447	0.0382
UGRO018_01205	RNA pyrophosphohydrolase	rppH		55.949	82.529	519	-	contig 13	1.47508	0.0128
UGRO018_01206	scyllo-inositol 2-dehydrogenase (NADP(+)) IolU	iolU_2		165.757	191.71	987	+	contig 13	1.15657	0.32
UGRO018_01207	Dipeptide-binding protein DppE	dppE		437.705	407.148	1632	+	contig 13	-1.07505	0.754
UGRO018_01208	Oligopeptide transport system permease protein OppB	oppB		87.246	50.633	945	+	contig 13	-1.7231	0.00527
UGRO018_01209	Oligopeptide transport system permease protein OppC	oppC_2		89.646	51.134	927	+	contig 13	-1.75315	0.00055
UGRO018_01210	Oligopeptide transport ATP-binding protein OppD	oppD_2		141.33	81.165	1086	+	contig 13	-1.74126	3.97e-05
UGRO018_01211	Oligopeptide transport ATP-binding protein OppF	oppF_2		144.342	72.048	918	+	contig 13	-2.0034	2.91e-05
UGRO018_01212	hypothetical protein			33.119	26.207	1878	-	contig 13	-1.26373	0.272
UGRO018_01213	hypothetical protein			2.876	1.879	1065	-	contig 13	-1.53018	0.226
UGRO018_01214	PTS system sorbose-specific EIIB component	sorB_3		2.167	0.726	495	-	contig 13	-2.98359	0.143
UGRO018_01215	hypothetical protein			3.029	0.77	444	-	contig 13	-3.9343	0.127
UGRO018_01216	PTS system mannose-specific EIID component	manZ_5		2.022	0.656	840	-	contig 13	-3.08132	0.0559
UGRO018_01217	N-acetylgalactosamine permease IIC component 1	agaC_4		2.717	0.327	795	-	contig 13	-8.3042	0.00456
UGRO018_01218	hypothetical protein			135.008	150.744	711	+	contig 13	1.11656	0.384
UGRO018_01219	hypothetical protein		GH170	276.203	562.339	1158	-	contig 13	2.03596	0.0019
UGRO018_01220	hypothetical protein			188.818	287.859	111	+	contig 13	1.52453	0.183
UGRO018_01221	hypothetical protein			65.108	77.999	180	+	contig 13	1.19799	0.74
UGRO018_01222	putative ABC transporter ATP-binding protein			273.527	384.824	627	-	contig 13	1.4069	0.18
UGRO018_01223	hypothetical protein			168.973	304.233	2019	-	contig 13	1.80048	0.0376
UGRO018_01224	hypothetical protein			2280.36	4019.34	318	-	contig 13	1.76259	0.0265
UGRO018_01225	hypothetical protein			51.096	58.366	1239	-	contig 13	1.14228	0.46
UGRO018_01226	hypothetical protein			31.806	44.385	831	-	contig 13	1.3955	0.178
UGRO018_01227	hypothetical protein			28.084	48.335	777	-	contig 13	1.72107	0.0362
UGRO018_01228	hypothetical protein			7.008	3.799	1938	-	contig 13	-1.84459	0.000621
UGRO018_01229	putative licABCH operon regulator	licR_7		40.337	20.353	1896	+	contig 13	-1.98189	0.0342
UGRO018_01230	hypothetical protein			7.571	4.831	795	-	contig 13	-1.56702	0.0385
UGRO018_01231	Lichenan permease IIC component	licC_7		7.178	5.292	1302	-	contig 13	-1.35649	0.0573
UGRO018_01232	PTS system cellobiose-specific EIIB component	celA_5		6.747	5.47	294	-	contig 13	-1.23347	0.652
UGRO018_01233	Aryl-phospho-beta-D-glucosidase BglC	bglC_4	GH1	3.878	3.407	1401	-	contig 13	-1.13839	0.621
UGRO018_01234	Lichenan-specific phosphotransferase enzyme IIA component	licA_7		3.008	4.046	324	-	contig 13	1.34523	0.544
UGRO018_01235	Chitooligosaccharide deacetylase ChbG	chbG		52.674	41.023	750	-	contig 13	-1.284	0.312
UGRO018_01236	PTS system beta-glucoside-specific EIIBCA component	bglF_5		19.508	20.559	1410	-	contig 13	1.0539	0.627
UGRO018_01237	Transcription antiterminator LicT	licT_5		48.532	73.17	837	-	contig 13	1.50766	0.00566
UGRO018_01238	putative transcription repressor NiaR	niaR		139.223	128.489	549	-	contig 13	-1.08353	0.641
UGRO018_01239	putative nicotinate-nucleotide pyrophosphorylase [carboxylating]	nadC		124.594	141.031	855	-	contig 13	1.13192	0.471
UGRO018_01240	L-aspartate oxidase	nadB		122.178	143.271	1218	-	contig 13	1.17264	0.332
UGRO018_01241	Quinolinate synthase A	nadA		129.297	164.231	906	-	contig 13	1.27019	0.275
UGRO018_01242	hypothetical protein			13.448	12.389	480	+	contig 13	-1.08545	0.741
UGRO018_01243	hypothetical protein			14.121	10.407	2547	-	contig 13	-1.35686	0.0479
UGRO018_01244	hypothetical protein			21.167	20.468	858	+	contig 13	-1.03419	0.8
UGRO018_01245	hypothetical protein			25.586	17.903	693	+	contig 13	-1.42917	0.111
UGRO018_01246	hypothetical protein			2.19	1.905	2448	-	contig 13	-1.14919	0.466
UGRO018_01247	RNA polymerase sigma-54 factor	rpoN_2		3.54	2.791	1242	+	contig 13	-1.26838	0.0497
UGRO018_01248	HTH-type transcriptional regulator CynR	cynR_1		99.187	111.246	870	-	contig 13	1.12158	0.0497
UGRO018_01249	hypothetical protein			2.347	1.379	339	+	contig 13	-1.70191	0.537
UGRO018_01250	Gallate decarboxylase	lpdC		6.112	4.475	1467	+	contig 13	-1.36564	0.0271
UGRO018_01251	putative UbiX-like flavin prenyltransferase	shdB		3.616	2.942	582	+	contig 13	-1.22889	0.465
UGRO018_01252	hypothetical protein			4.905	4.543	1461	+	contig 13	-1.0797	0.456
UGRO018_01253	hypothetical protein			17.952	15.212	843	-	contig 13	-1.18011	0.418
UGRO018_01254	hypothetical protein			4.887	2.674	93	-	contig 13	-1.82751	0.57
UGRO018_01255	hypothetical protein			12.147	10.02	426	-	contig 13	-1.21228	0.107
UGRO018_01256	PTS system mannose-specific EIID component	manZ_6		5.668	4.415	801	-	contig 13	-1.2837	0.154
UGRO018_01257	N-acetylgalactosamine permease IIC component 1	agaC_5		5.557	4.9	762	-	contig 13	-1.13414	0.675
UGRO018_01258	PTS system sorbose-specific EIIB component	sorB_4		5.451	2.32	492	-	contig 13	-2.35009	0.0388
UGRO018_01259	Anaerobic nitric oxide reductase transcription regulator NorR	norR_3		2.952	1.989	2730	-	contig 13	-1.48424	0.0652
UGRO018_01260	Pyrophosphatase PpaX	ppaX		64.011	118.846	636	+	contig 13	1.85665	0.00956
UGRO018_01261	hypothetical protein			8.421	5.317	2334	+	contig 13	-1.58366	0.0385
UGRO018_01262	putative ABC transporter ATP-binding protein YknY	yknY_2		23.875	44.428	762	+	contig 13	1.8609	0.0695
UGRO018_01263	Sensory transduction protein regX3	regX3_1		15.525	15.701	684	+	contig 13	1.01133	0.968
UGRO018_01264	Adaptive-response sensory-kinase SasA	sasA_6		13.045	18.223	1227	+	contig 13	1.39697	0.259
UGRO018_01265	hypothetical protein			102.385	129.258	213	-	contig 13	1.26248	0.363
UGRO018_01266	hypothetical protein			67.643	62.223	207	-	contig 13	-1.08711	0.882
UGRO018_01267	hypothetical protein			218.587	866.239	189	-	contig 14	3.96291	0.00353
UGRO018_01268	Signal peptidase I S	sipS_1		236.164	307.951	627	-	contig 14	1.30397	0.0399
UGRO018_01269	hypothetical protein			41.769	39.956	2610	+	contig 14	-1.04537	0.673
UGRO018_01270	hypothetical protein			173.418	126.059	351	-	contig 14	-1.37569	0.0287
UGRO018_01271	hypothetical protein			180.817	112.761	1470	+	contig 14	-1.60354	2.39e-06
UGRO018_01272	Regulator of RpoS	rssB_2		119.414	79.515	1494	-	contig 14	-1.50178	2.73e-05
UGRO018_01273	hypothetical protein			118.098	84.271	1308	-	contig 14	-1.40141	0.00803
UGRO018_01274	hypothetical protein			111.369	70.645	1578	-	contig 14	-1.57645	0.000599
UGRO018_01275	ATP synthase epsilon chain	atpC_2		1045.42	605.37	399	-	contig 14	-1.72691	0.0991
UGRO018_01276	ATP synthase subunit beta	atpD		1774.72	1329.89	1404	-	contig 14	-1.33448	0.000222
UGRO018_01277	ATP synthase gamma chain, sodium ion specific	atpG		1627.5	1432.5	849	-	contig 14	-1.13612	0.341
UGRO018_01278	ATP synthase subunit alpha	atpA_2		1828.45	1436.7	1524	-	contig 14	-1.27267	0.00556
UGRO018_01279	ATP synthase subunit delta	atpH		1184.3	1070.52	549	-	contig 14	-1.10628	0.465
UGRO018_01280	ATP synthase subunit b, sodium ion specific	atpF_2		1399.53	1224.61	519	-	contig 14	-1.14284	0.318
UGRO018_01281	ATP synthase subunit c, sodium ion specific	atpE_2		836.018	676.567	246	-	contig 14	-1.23568	0.359
UGRO018_01282	ATP synthase subunit a	atpB		1279.87	1122.52	696	-	contig 14	-1.14017	0.277
UGRO018_01283	hypothetical protein			981.637	916.046	369	-	contig 14	-1.0716	0.666
UGRO018_01284	hypothetical protein			605.141	585.086	189	-	contig 14	-1.03428	0.88
UGRO018_01285	Uracil phosphoribosyltransferase	upp		935.407	717.795	621	-	contig 14	-1.30317	0.029
UGRO018_01286	Bacitracin transport ATP-binding protein BcrA	bcrA_2		136.426	212.921	633	-	contig 14	1.56071	0.0475
UGRO018_01287	hypothetical protein			26.51	41.013	699	-	contig 14	1.54707	0.165
UGRO018_01288	hypothetical protein			42.203	72.394	594	-	contig 14	1.71536	0.0731
UGRO018_01289	hypothetical protein			54.97	88.324	828	-	contig 14	1.60675	0.123
UGRO018_01290	hypothetical protein			247.111	327.98	390	-	contig 14	1.32726	0.249
UGRO018_01291	hypothetical protein			336.105	727.127	120	-	contig 14	2.1634	0.0034
UGRO018_01292	Accessory gene regulator protein B	agrB_3		262.54	630.594	522	-	contig 14	2.40189	0.0198
UGRO018_01293	hypothetical protein			39.479	62.788	369	-	contig 14	1.59042	0.0085
UGRO018_01294	hypothetical protein			13.322	21.954	1224	-	contig 14	1.64797	0.0265
UGRO018_01295	Sensory transduction protein LytR	lytR_2		23.65	55.606	690	-	contig 14	2.3512	0.00948
UGRO018_01296	hypothetical protein			137.379	155.458	207	-	contig 14	1.1316	0.78
UGRO018_01297	hypothetical protein			164.097	289.299	474	-	contig 14	1.76298	0.00925
UGRO018_01298	hypothetical protein			55.658	124.218	108	-	contig 14	2.23179	0.0621
UGRO018_01299	hypothetical protein			158.015	215.681	696	-	contig 14	1.36494	0.0521
UGRO018_01300	hypothetical protein			637.264	399.237	186	-	contig 14	-1.5962	0.46
UGRO018_01301	Methionine--tRNA ligase	metG		1077.98	1129.38	1971	-	contig 14	1.04769	0.8
UGRO018_01302	hypothetical protein			2289.57	2328.15	96	-	contig 14	1.01685	0.991
UGRO018_01303	hypothetical protein			15.906	13.647	876	+	contig 14	-1.16558	0.324
UGRO018_01304	hypothetical protein			197.269	171.375	1515	-	contig 14	-1.15109	0.0914
UGRO018_01305	hypothetical protein			111.768	150.258	312	-	contig 14	1.34437	0.165
UGRO018_01306	hypothetical protein			40.106	33.308	741	+	contig 14	-1.20411	0.368
UGRO018_01307	HTH-type transcriptional regulator KdgR	kdgR		117.796	146.95	1002	-	contig 14	1.2475	0.0776
UGRO018_01308	Phosphoglycolate phosphatase	gph_2		58.414	81.694	663	-	contig 14	1.39854	0.211
UGRO018_01309	hypothetical protein		PL12_1	7.284	3.869	1959	-	contig 14	-1.88257	0.000275
UGRO018_01310	PTS system mannose-specific EIID component	manZ_7		22.373	14.973	819	-	contig 14	-1.49425	0.0105
UGRO018_01311	N-acetylgalactosamine permease IIC component 1	agaC_6		14.006	7.821	789	-	contig 14	-1.79078	0.00106
UGRO018_01312	PTS system fructose-specific EIIB component	levE_2		10.274	7.72	492	-	contig 14	-1.33078	0.204
UGRO018_01313	Unsaturated chondroitin disaccharide hydrolase	ugl	GH88	10.473	7.904	1191	-	contig 14	-1.32492	0.113
UGRO018_01314	hypothetical protein			3.275	0.911	984	+	contig 14	-3.59272	0.0327
UGRO018_01315	2-dehydro-3-deoxygluconokinase	kdgK		6.984	1.214	1020	+	contig 14	-5.75186	0.00897
UGRO018_01316	2-dehydro-3-deoxy-D-gluconate 5-dehydrogenase	kduD_2		6.599	1.449	810	+	contig 14	-4.555	0.0248
UGRO018_01317	hypothetical protein			4.259	4.392	636	+	contig 14	1.03113	0.916
UGRO018_01318	hypothetical protein			80.605	38.635	360	+	contig 14	-2.08631	0.0226
UGRO018_01319	hypothetical protein			59.885	45.08	1260	+	contig 14	-1.32841	0.0312
UGRO018_01320	Fructose-bisphosphate aldolase	fba		13537.6	13514.1	870	-	contig 14	-1.00174	0.998
UGRO018_01321	DNA-directed RNA polymerase subunit delta	rpoE		844.004	765.78	330	-	contig 14	-1.10215	0.503
UGRO018_01322	Arginine--tRNA ligase	argS		629.27	588.153	1644	-	contig 14	-1.06991	0.00517
UGRO018_01323	hypothetical protein			396.969	366.966	411	-	contig 14	-1.08176	0.749
UGRO018_01324	HTH-type transcriptional activator RhaR	rhaR_2		11.812	14.286	1413	+	contig 14	1.20939	0.313
UGRO018_01325	Penicillin-binding protein 2D	pbpG	GT51	4.536	3.521	1863	+	contig 14	-1.2884	0.174
UGRO018_01326	hypothetical protein			4162.72	4233.56	1161	+	contig 14	1.01702	0.868
UGRO018_01327	N-acetylgalactosamine-6-phosphate deacetylase	agaA_1	CE9	132.193	142.581	1107	-	contig 14	1.07858	0.554
UGRO018_01328	hypothetical protein			0.673	1.825	141	+	contig 14	2.71348	0.499
UGRO018_01329	Alkaline phosphatase synthesis transcriptional regulatory protein SphR	sphR		38.776	57.801	702	+	contig 14	1.49066	0.00548
UGRO018_01330	Sensor histidine kinase RcsC	rcsC_7		49.701	59.561	2199	+	contig 14	1.19837	0.00641
UGRO018_01331	hypothetical protein			74.621	66.012	2202	+	contig 14	-1.13041	0.0673
UGRO018_01332	Cyclic di-AMP receptor A	darA		2332.5	2717.2	324	-	contig 14	1.16493	0.531
UGRO018_01333	hypothetical protein			181.377	112.084	849	+	contig 14	-1.61822	0.00068
UGRO018_01334	HTH-type transcriptional activator RhaS	rhaS_3		27.978	16.064	897	-	contig 14	-1.74162	0.00928
UGRO018_01335	5'-3' exoribonuclease	yciV		48.054	29.223	888	+	contig 14	-1.64442	0.0163
UGRO018_01336	Ribosome-binding ATPase YchF	ychF		615.513	423.165	1104	-	contig 14	-1.45454	0.0671
UGRO018_01337	hypothetical protein			120.594	113.764	915	-	contig 14	-1.06004	0.665
UGRO018_01338	hypothetical protein			57.017	43.817	792	-	contig 14	-1.30125	0.105
UGRO018_01339	hypothetical protein			55.423	30.862	408	-	contig 14	-1.79583	0.00372
UGRO018_01340	hypothetical protein			54.415	31.057	426	-	contig 14	-1.75211	0.00338
UGRO018_01341	hypothetical protein			57.997	45.352	198	-	contig 14	-1.2788	0.371
UGRO018_01342	hypothetical protein			248.427	146.151	219	-	contig 14	-1.6998	0.213
UGRO018_01343	Bifunctional protein FolD protein	folD		338.29	308.627	855	-	contig 14	-1.09611	0.0769
UGRO018_01344	D-aminoacyl-tRNA deacylase	dtd		330.521	305.596	459	-	contig 14	-1.08156	0.384
UGRO018_01345	Methionine aminopeptidase	map_1		314.4	384.957	870	-	contig 14	1.22442	0.166
UGRO018_01346	hypothetical protein			34.146	42.606	537	-	contig 14	1.24775	0.0783
UGRO018_01347	Bacitracin export ATP-binding protein BceA	bceA_3		2.692	2.192	762	-	contig 14	-1.2282	0.596
UGRO018_01348	hypothetical protein			2.147	0.99	1281	-	contig 14	-2.16946	0.000798
UGRO018_01349	putative signaling protein			60.488	79.657	1263	+	contig 14	1.3169	0.0252
UGRO018_01350	hypothetical protein			130.083	126.556	1458	-	contig 14	-1.02787	0.699
UGRO018_01351	hypothetical protein			85.04	37.75	264	-	contig 15	-2.25269	0.471
UGRO018_01352	hypothetical protein			361.375	334.636	465	+	contig 15	-1.0799	0.617
UGRO018_01353	hypothetical protein			35.085	35.516	468	+	contig 15	1.01231	0.965
UGRO018_01354	hypothetical protein			40.615	26.056	501	+	contig 15	-1.55879	0.164
UGRO018_01355	Aryl-phospho-beta-D-glucosidase BglH	bglH_9	GH1	111.401	126.969	1479	+	contig 15	1.13974	0.354
UGRO018_01356	5-amino-6-(5-phospho-D-ribitylamino)uracil phosphatase YbjI	ybjI_2		92.359	79.614	834	+	contig 15	-1.16008	0.0742
UGRO018_01357	hypothetical protein			74.626	71.611	171	+	contig 15	-1.0421	0.912
UGRO018_01358	hypothetical protein			50.995	34.116	138	+	contig 15	-1.49473	0.266
UGRO018_01359	hypothetical protein			36.55	49.123	765	-	contig 15	1.344	0.0246
UGRO018_01360	hypothetical protein			8.234	10.754	1500	+	contig 15	1.30606	0.224
UGRO018_01361	hypothetical protein			141.117	143.406	372	+	contig 15	1.01622	0.94
UGRO018_01362	N5-carboxyaminoimidazole ribonucleotide mutase	purE		565.285	494	504	+	contig 15	-1.1443	0.471
UGRO018_01363	Phosphoribosylformylglycinamidine synthase	purL		602.306	493.763	3693	+	contig 15	-1.21983	0.123
UGRO018_01364	Inner membrane protein YqiK	yqiK		740.094	609.361	1608	+	contig 15	-1.21454	0.0923
UGRO018_01365	Phosphoribosylformylglycinamidine cyclo-ligase	purM		683.499	507.623	1032	+	contig 15	-1.34647	0.075
UGRO018_01366	Phosphoribosylglycinamide formyltransferase	purN		606.488	356.589	588	+	contig 15	-1.70081	0.0574
UGRO018_01367	Bifunctional purine biosynthesis protein PurH	purH_2		546.545	363.038	1533	+	contig 15	-1.50548	0.0703
UGRO018_01368	hypothetical protein			14.05	16.01	588	-	contig 15	1.13951	0.407
UGRO018_01369	hypothetical protein			21.544	20.098	1416	+	contig 15	-1.07195	0.639
UGRO018_01370	Bacitracin transport ATP-binding protein BcrA	bcrA_3		17.074	18.834	909	+	contig 15	1.10303	0.437
UGRO018_01371	hypothetical protein			12.758	10.368	1128	+	contig 15	-1.23055	0.0374
UGRO018_01372	hypothetical protein			0.509	0.405	240	-	contig 15	-1.25711	0.899
UGRO018_01373	hypothetical protein			40.335	11.711	465	+	contig 15	-3.4442	6.14e-05
UGRO018_01374	Cobalt-dependent inorganic pyrophosphatase			292.703	575.7	1644	+	contig 15	1.96684	0.0768
UGRO018_01375	hypothetical protein			1.259	1.508	156	+	contig 15	1.19843	0.904
UGRO018_01376	HTH-type transcriptional repressor YtrA	ytrA_4		22.149	17.629	375	+	contig 15	-1.25634	0.451
UGRO018_01377	hypothetical protein			16.611	10.784	693	+	contig 15	-1.5404	0.00948
UGRO018_01378	hypothetical protein			20.518	19.228	1209	+	contig 15	-1.06705	0.506
UGRO018_01379	hypothetical protein			26.663	23.517	681	+	contig 15	-1.13379	0.419
UGRO018_01380	hypothetical protein			48.221	48.117	1161	+	contig 15	-1.00216	0.996
UGRO018_01381	hypothetical protein			37.039	32.579	702	+	contig 15	-1.1369	0.0598
UGRO018_01382	hypothetical protein			31.634	30.998	675	+	contig 15	-1.02053	0.899
UGRO018_01383	hypothetical protein			35.821	48.894	1221	+	contig 15	1.36496	0.0314
UGRO018_01384	ABC transporter ATP-binding protein YtrB	ytrB_3		62.617	68.093	690	+	contig 15	1.08746	0.289
UGRO018_01385	hypothetical protein			167.951	121.55	1374	-	contig 15	-1.38175	0.000678
UGRO018_01386	hypothetical protein			16.342	11.141	786	-	contig 15	-1.46685	0.0574
UGRO018_01387	hypothetical protein			12.338	7.159	381	+	contig 15	-1.72345	0.582
UGRO018_01388	hypothetical protein			94.682	92.47	876	+	contig 15	-1.02392	0.923
UGRO018_01389	hypothetical protein			131.338	127.763	786	+	contig 15	-1.02798	0.806
UGRO018_01390	hypothetical protein			467.707	309.699	813	+	contig 15	-1.5102	0.00758
UGRO018_01391	Aminoacyltransferase FemB	femB		227.172	244.545	1269	+	contig 15	1.07647	0.317
UGRO018_01392	hypothetical protein			59.822	39.053	765	+	contig 15	-1.53182	0.0142
UGRO018_01393	Ribonuclease M5	rnmV		233.462	188.114	549	+	contig 15	-1.24107	0.0475
UGRO018_01394	Ribosomal RNA small subunit methyltransferase A	rsmA		203.448	140.007	861	+	contig 15	-1.45312	2.75e-05
UGRO018_01395	4-diphosphocytidyl-2-C-methyl-D-erythritol kinase	ispE		225.931	177.295	843	+	contig 15	-1.27432	0.00179
UGRO018_01396	Transcriptional regulatory protein SrrA	srrA_3		423.094	536.198	690	+	contig 15	1.26733	0.0301
UGRO018_01397	Adaptive-response sensory-kinase SasA	sasA_7		149.152	193.403	1308	+	contig 15	1.29668	0.0357
UGRO018_01398	Bifunctional protein GlmU	glmU_1		844.483	778.989	1353	+	contig 15	-1.08408	0.471
UGRO018_01399	Ribose-phosphate pyrophosphokinase	prs		1103.11	875.264	954	+	contig 15	-1.26031	0.0352
UGRO018_01400	hypothetical protein			1042.33	686.21	354	+	contig 15	-1.51896	0.183
UGRO018_01401	hypothetical protein			4.449	7.578	1101	-	contig 15	1.70338	0.0729
UGRO018_01402	hypothetical protein			53.911	88.508	849	-	contig 15	1.64174	0.00231
UGRO018_01403	hypothetical protein			40.695	46.135	765	-	contig 15	1.13366	0.562
UGRO018_01404	hypothetical protein			34.983	55.294	765	-	contig 15	1.58061	0.144
UGRO018_01405	hypothetical protein		CE4	6.151	2.388	759	+	contig 15	-2.57609	0.325
UGRO018_01406	hypothetical protein			89.996	88.554	735	+	contig 15	-1.01628	0.946
UGRO018_01407	hypothetical protein			105.682	114.132	372	+	contig 15	1.07996	0.717
UGRO018_01408	PTS system N,N'-diacetylchitobiose-specific EIIB component	chbB_1		154.669	266.934	351	+	contig 15	1.72584	0.039
UGRO018_01409	tRNA modification GTPase MnmE	mnmE		95.419	105.749	1332	+	contig 15	1.10826	0.478
UGRO018_01410	dCTP deaminase, dUMP-forming	dcd		140.746	119.545	543	-	contig 15	-1.17734	0.502
UGRO018_01411	D-aminoacyl-tRNA deacylase	dtd3		129.457	252.091	771	+	contig 15	1.9473	0.00299
UGRO018_01412	Transcriptional regulator MntR	mntR		144.51	411.141	369	-	contig 15	2.84507	0.0146
UGRO018_01413	Regulatory protein MgsR	mgsR		40.469	479.033	369	-	contig 15	11.8371	0.00353
UGRO018_01414	hypothetical protein			3374.88	1953.82	159	+	contig 15	-1.72733	0.219
UGRO018_01415	hypothetical protein			11.478	6.59	339	-	contig 15	-1.7418	0.124
UGRO018_01416	Carbohydrate deacetylase			37.592	33.764	723	+	contig 15	-1.11336	0.451
UGRO018_01417	hypothetical protein			19.013	18.561	684	+	contig 15	-1.02439	0.902
UGRO018_01418	hypothetical protein			15.607	13.066	759	-	contig 15	-1.19451	0.452
UGRO018_01419	hypothetical protein			39.901	35.459	2325	+	contig 15	-1.12526	0.701
UGRO018_01420	hypothetical protein			55.787	42.146	513	+	contig 15	-1.32366	0.291
UGRO018_01421	hypothetical protein			64.403	47.672	762	+	contig 15	-1.35096	0.263
UGRO018_01422	hypothetical protein			79.366	68.706	1929	+	contig 15	-1.15516	0.415
UGRO018_01423	hypothetical protein			78.68	65.874	1056	+	contig 15	-1.19441	0.455
UGRO018_01424	hypothetical protein			66.432	48.353	558	+	contig 15	-1.3739	0.368
UGRO018_01425	hypothetical protein			9.416	8.476	489	+	contig 15	-1.11097	0.804
UGRO018_01426	hypothetical protein			19.128	17.845	699	+	contig 15	-1.07188	0.861
UGRO018_01427	hypothetical protein			39.86	30.736	1479	-	contig 15	-1.29682	0.246
UGRO018_01428	hypothetical protein			10.361	9.791	2097	+	contig 15	-1.05823	0.603
UGRO018_01429	hypothetical protein			126.376	94.511	1542	-	contig 16	-1.33716	0.000125
UGRO018_01430	Glutamyl-tRNA reductase	hemA		95.565	88.605	1227	+	contig 16	-1.07856	0.22
UGRO018_01431	Porphobilinogen deaminase	hemC		101.691	96.987	885	+	contig 16	-1.0485	0.619
UGRO018_01432	Siroheme synthase	cysG_1		96.097	81.547	1440	+	contig 16	-1.17843	0.0102
UGRO018_01433	Delta-aminolevulinic acid dehydratase	hemB		123.335	105.675	975	+	contig 16	-1.16711	0.203
UGRO018_01434	Glutamate-1-semialdehyde 2,1-aminomutase	hemL		115.165	94.268	1293	+	contig 16	-1.22167	0.0701
UGRO018_01435	Siroheme synthase	cysG_2		98.507	71.494	1248	+	contig 16	-1.37783	0.00225
UGRO018_01436	D-alanyl-D-alanine carboxypeptidase DacF	dacF		17.284	37.343	1182	+	contig 16	2.16056	0.000635
UGRO018_01437	hypothetical protein			3.038	1.18	165	+	contig 16	-2.57466	0.368
UGRO018_01438	Anti-sigma F factor antagonist	spoIIAA		64.676	27.482	318	+	contig 16	-2.35342	0.212
UGRO018_01439	Anti-sigma F factor	spoIIAB		52.235	22.372	438	+	contig 16	-2.33484	0.207
UGRO018_01440	RNA polymerase sigma-F factor	sigF		62.222	17.144	726	+	contig 16	-3.62945	0.146
UGRO018_01441	hypothetical protein			242.278	245.153	633	+	contig 16	1.01186	0.904
UGRO018_01442	hypothetical protein			219.055	175.359	1053	+	contig 16	-1.24918	0.255
UGRO018_01443	hypothetical protein			0.043	0.043	141	-	contig 16	1	1
UGRO018_01444	hypothetical protein			774.531	959.732	4962	+	contig 16	1.23911	0.46
UGRO018_01445	hypothetical protein			964.522	858.448	1086	+	contig 16	-1.12357	0.387
UGRO018_01446	hypothetical protein			115.739	158.893	789	+	contig 16	1.37286	0.0376
UGRO018_01447	RNA polymerase sigma-28 factor	sigK		5.092	16.039	708	+	contig 16	3.14962	0.00938
UGRO018_01448	RNA polymerase sigma-G factor	sigG		13.393	7.283	780	+	contig 16	-1.839	0.193
UGRO018_01449	hypothetical protein			22.163	8.201	243	+	contig 16	-2.70234	0.24
UGRO018_01450	Cell division protein SepF	sepF		1242.66	1146.91	399	+	contig 16	-1.08349	0.792
UGRO018_01451	hypothetical protein			158.98	166.13	753	+	contig 16	1.04497	0.74
UGRO018_01452	hypothetical protein			102.946	89.788	654	+	contig 16	-1.14654	0.358
UGRO018_01453	hypothetical protein			1499.75	993.107	480	+	contig 16	-1.51016	0.00994
UGRO018_01454	Isoleucine--tRNA ligase	ileS		1347.21	774.084	2730	+	contig 16	-1.74039	0.000457
UGRO018_01455	hypothetical protein			17.438	11.599	1236	+	contig 16	-1.50341	0.0737
UGRO018_01456	23S rRNA (guanosine-2'-O-)-methyltransferase RlmB	rlmB		85.638	81.854	726	+	contig 16	-1.04622	0.677
UGRO018_01457	hypothetical protein			1285.12	2140.71	447	+	contig 16	1.66577	0.00197
UGRO018_01458	Type 4 prepilin-like proteins leader peptide-processing enzyme	comC		30.36	59.089	768	+	contig 16	1.94631	0.000785
UGRO018_01459	Type II secretion system protein F	epsF_1		78.245	109.543	1197	+	contig 16	1.4	0.00383
UGRO018_01460	hypothetical protein			76.059	95.726	909	+	contig 16	1.25857	0.00179
UGRO018_01461	hypothetical protein			103.179	123.765	735	+	contig 16	1.19951	0.00383
UGRO018_01462	hypothetical protein			124.912	144.295	618	+	contig 16	1.15517	0.137
UGRO018_01463	hypothetical protein			80.954	113.033	1065	+	contig 16	1.39626	0.0172
UGRO018_01464	hypothetical protein			72.217	77.205	978	+	contig 16	1.06907	0.46
UGRO018_01465	hypothetical protein			99.452	118.422	1446	+	contig 16	1.19075	0.321
UGRO018_01466	hypothetical protein			196.831	229.606	1674	+	contig 16	1.16651	0.234
UGRO018_01467	Twitching mobility protein	pilT_1		261.709	294.425	1056	+	contig 16	1.12501	0.353
UGRO018_01468	Pyridoxamine--pyruvate transaminase	ppaT		123.184	78.53	1134	-	contig 16	-1.56863	0.0619
UGRO018_01469	Phenylalanine--tRNA ligase alpha subunit	pheS		435.027	356.36	1041	+	contig 16	-1.22075	0.136
UGRO018_01470	Phenylalanine--tRNA ligase beta subunit	pheT		494.634	382.242	2403	+	contig 16	-1.29403	0.00298
UGRO018_01471	hypothetical protein			310.628	243.036	870	-	contig 16	-1.27811	0.0112
UGRO018_01472	Ribonuclease J1	rnjA		596.007	577.112	1845	-	contig 16	-1.03274	0.805
UGRO018_01473	Peptide deformylase 2	defB		489.974	1163.97	558	-	contig 16	2.37557	0.00431
UGRO018_01474	putative peptidoglycan glycosyltransferase FtsW	ftsW_1	GT119	155.76	162.264	1266	+	contig 16	1.04176	0.752
UGRO018_01475	Ribosomal RNA small subunit methyltransferase D	rsmD		197.281	196.955	561	+	contig 16	-1.00165	0.999
UGRO018_01476	Phosphopantetheine adenylyltransferase	coaD		187.335	136.096	483	+	contig 16	-1.3765	0.0137
UGRO018_01477	hypothetical protein			225.52	228.704	864	+	contig 16	1.01412	0.888
UGRO018_01478	Protein hit	hit		288.058	274.924	399	-	contig 16	-1.04777	0.751
UGRO018_01479	Foldase protein PrsA	prsA		779.64	663.781	882	-	contig 16	-1.17454	0.0729
UGRO018_01480	Foldase protein PrsA 2	prsA2		914.374	1046.58	1005	-	contig 16	1.14459	0.284
UGRO018_01481	Vegetative protein 296	sufC		334.442	1023.8	816	+	contig 16	3.06122	0.0246
UGRO018_01482	hypothetical protein			312.178	533.229	801	+	contig 16	1.70809	0.192
UGRO018_01483	Cysteine desulfurase SufS	sufS		341.991	572.325	1233	+	contig 16	1.67351	0.255
UGRO018_01484	Zinc-dependent sulfurtransferase SufU	sufU		290.623	525.707	468	+	contig 16	1.80889	0.261
UGRO018_01485	hypothetical protein			384.739	648.057	1398	+	contig 16	1.68441	0.239
UGRO018_01486	putative protein YqgN	yqgN		318.517	423.887	519	+	contig 16	1.33081	0.357
UGRO018_01487	hypothetical protein			133.638	122.507	420	+	contig 16	-1.09086	0.57
UGRO018_01488	Sugar phosphatase YbiV	ybiV		245.211	154.228	804	-	contig 16	-1.58993	0.0602
UGRO018_01489	hypothetical protein			28.3	25.029	1107	+	contig 16	-1.13069	0.437
UGRO018_01490	hypothetical protein			18.734	11.16	201	+	contig 16	-1.67864	0.572
UGRO018_01491	putative ABC transporter ATP-binding protein YxlF	yxlF_2		34.903	36.698	912	+	contig 16	1.05143	0.774
UGRO018_01492	hypothetical protein			28.257	24.31	765	+	contig 16	-1.16236	0.225
UGRO018_01493	hypothetical protein			36.683	15.89	681	+	contig 16	-2.30861	0.000209
UGRO018_01494	hypothetical protein			5.436	0.128	270	-	contig 16	-42.3574	0.000306
UGRO018_01495	hypothetical protein			64.93	75.021	924	+	contig 16	1.15541	0.119
UGRO018_01496	Type II secretion system protein F	epsF_2		63.672	76.573	1023	+	contig 16	1.2026	0.177
UGRO018_01497	hypothetical protein			79.372	70.635	312	+	contig 16	-1.12369	0.552
UGRO018_01498	hypothetical protein			86.224	88.077	450	+	contig 16	1.02149	0.871
UGRO018_01499	hypothetical protein			93.287	124.809	372	+	contig 16	1.3379	0.246
UGRO018_01500	hypothetical protein			96.671	89.343	393	+	contig 16	-1.08202	0.392
UGRO018_01501	Twitching mobility protein	pilT_2		117.526	124.988	1074	+	contig 16	1.0635	0.712
UGRO018_01502	Oleate hydratase	ohyA		172.254	189.311	1713	+	contig 16	1.09902	0.571
UGRO018_01503	Methylated-DNA--protein-cysteine methyltransferase	ogt		26.542	23.025	567	+	contig 16	-1.15273	0.267
UGRO018_01504	hypothetical protein			56.443	26.686	291	-	contig 16	-2.11508	0.0742
UGRO018_01505	tRNA-Gly(tcc)			0.043	0.043	74	-	contig 16	1	1
UGRO018_01506	O-acetyl-L-homoserine sulfhydrylase			31.953	26.025	1293	-	contig 17	-1.2278	0.544
UGRO018_01507	Cysteine synthase	cysK_1		28.1	18.807	933	-	contig 17	-1.4941	0.43
UGRO018_01508	NADP-dependent 7-alpha-hydroxysteroid dehydrogenase			49.198	331.78	804	-	contig 17	6.74374	0.00119
UGRO018_01509	HTH-type transcriptional regulator CymR	cymR		383.479	400.183	432	-	contig 17	1.04356	0.919
UGRO018_01510	Pyruvate formate-lyase-activating enzyme	pflA		520.345	891.64	759	-	contig 17	1.71356	0.000716
UGRO018_01511	Formate acetyltransferase	pflB		2197.86	3441.11	2256	-	contig 17	1.56566	0.00282
UGRO018_01512	hypothetical protein			14.443	25.345	2037	-	contig 17	1.75479	7.06e-05
UGRO018_01513	hypothetical protein			87.531	205.645	429	-	contig 17	2.34939	1.08e-05
UGRO018_01514	tRNA-Arg(cct)			0.043	0.043	77	+	contig 17	1	1
UGRO018_01515	hypothetical protein			1.71	2.171	1365	-	contig 17	1.26957	0.379
UGRO018_01516	hypothetical protein			2.299	1.483	1314	-	contig 17	-1.55016	0.195
UGRO018_01517	hypothetical protein			3.104	1.321	186	-	contig 17	-2.34959	0.452
UGRO018_01518	Endoribonuclease MazF	mazF		2.599	1.076	363	-	contig 17	-2.41544	0.271
UGRO018_01519	hypothetical protein			0.105	0.043	426	-	contig 17	-2.46433	0.24
UGRO018_01520	hypothetical protein			0.043	0.197	351	-	contig 17	4.6311	0.0813
UGRO018_01521	hypothetical protein			0.043	0.043	453	-	contig 17	1	1
UGRO018_01522	Accessory gene regulator protein B	agrB_4		3.927	6.558	567	-	contig 17	1.67004	0.214
UGRO018_01523	hypothetical protein			16.242	18.747	147	-	contig 17	1.1542	0.9
UGRO018_01524	hypothetical protein			3.498	4.916	1287	-	contig 17	1.40526	0.44
UGRO018_01525	hypothetical protein			4.736	10.781	732	-	contig 17	2.27646	0.000846
UGRO018_01526	hypothetical protein			0.656	1.402	201	-	contig 17	2.13721	0.641
UGRO018_01527	hypothetical protein			0.237	0.385	450	+	contig 17	1.62562	0.633
UGRO018_01528	hypothetical protein			14.683	25.073	2289	-	contig 17	1.70767	0.000273
UGRO018_01529	hypothetical protein			11.726	18.178	2259	-	contig 17	1.55024	6.07e-06
UGRO018_01530	hypothetical protein			1.248	4.397	531	-	contig 17	3.52367	0.0425
UGRO018_01531	hypothetical protein			1.523	3.973	1173	-	contig 17	2.6092	0.00204
UGRO018_01532	hypothetical protein			9.407	16.138	702	-	contig 17	1.71554	0.0145
UGRO018_01533	hypothetical protein			0.172	0.043	93	+	contig 17	-4.04694	0.24
UGRO018_01534	hypothetical protein		GH23	1.298	0.264	1686	-	contig 17	-4.92261	0.0308
UGRO018_01535	hypothetical protein			1.443	0.086	390	-	contig 17	-16.7909	0.000812
UGRO018_01536	hypothetical protein			3.263	0.737	351	+	contig 17	-4.42671	0.0308
UGRO018_01537	hypothetical protein			0.283	1.025	762	-	contig 17	3.61962	0.192
UGRO018_01538	hypothetical protein			0.805	0.893	2331	-	contig 17	1.10976	0.797
UGRO018_01539	hypothetical protein			0.407	2.408	402	-	contig 17	5.92257	0.0134
UGRO018_01540	hypothetical protein			1.146	0.098	225	-	contig 17	-11.6935	0.0042
UGRO018_01541	hypothetical protein			0.703	1.467	831	-	contig 17	2.08701	0.133
UGRO018_01542	hypothetical protein			0.115	0.043	315	-	contig 17	-2.71023	0.24
UGRO018_01543	hypothetical protein			0.656	0.523	1785	-	contig 17	-1.25431	0.768
UGRO018_01544	hypothetical protein			2.634	3.605	915	-	contig 17	1.36894	0.154
UGRO018_01545	hypothetical protein			0.857	1.83	765	-	contig 17	2.13579	0.115
UGRO018_01546	hypothetical protein			19.846	42.699	573	-	contig 17	2.15157	6.68e-05
UGRO018_01547	hypothetical protein			0.497	1.303	1359	-	contig 17	2.62108	0.0267
UGRO018_01548	hypothetical protein			0.043	0.761	351	-	contig 17	17.884	0.00592
UGRO018_01549	hypothetical protein			0.434	0.12	648	-	contig 17	-3.63196	0.183
UGRO018_01550	hypothetical protein			0.043	0.065	192	-	contig 17	1.53753	0.46
UGRO018_01551	hypothetical protein			5.718	4.688	489	-	contig 17	-1.21962	0.81
UGRO018_01552	hypothetical protein			0.077	0.405	954	-	contig 17	5.25292	0.0593
UGRO018_01553	hypothetical protein			0.135	0.801	780	-	contig 17	5.95763	0.147
UGRO018_01554	hypothetical protein			4.575	7.849	1623	-	contig 17	1.71559	0.00489
UGRO018_01555	hypothetical protein			1.44	3.638	7254	-	contig 17	2.52643	1.94e-05
UGRO018_01556	hypothetical protein			1.312	1.603	714	-	contig 17	1.22142	0.535
UGRO018_01557	hypothetical protein			0.89	0.889	591	-	contig 17	-1.00091	1
UGRO018_01558	hypothetical protein			0.332	1.389	777	-	contig 17	4.18621	0.0141
UGRO018_01559	hypothetical protein			0.144	0.068	165	-	contig 17	-2.10978	0.544
UGRO018_01560	hypothetical protein			1.328	2.876	5154	-	contig 17	2.16523	0.000273
UGRO018_01561	hypothetical protein			12.35	22.688	618	-	contig 17	1.83709	0.0568
UGRO018_01562	Nucleoid occlusion protein	noc_2		1.323	4.153	969	-	contig 17	3.13916	0.00744
UGRO018_01563	Sporulation initiation inhibitor protein Soj	soj_1		2.22	2.553	828	-	contig 17	1.15012	0.642
UGRO018_01564	hypothetical protein			29.898	32.057	1293	-	contig 17	1.07223	0.726
UGRO018_01565	hypothetical protein			3.514	1.314	168	-	contig 17	-2.67349	0.341
UGRO018_01566	hypothetical protein			36.392	58.867	732	-	contig 17	1.6176	0.00225
UGRO018_01567	L-aspartate/glutamate-specific racemase	ygeA		54.495	90.688	693	-	contig 17	1.66415	0.00163
UGRO018_01568	hypothetical protein			36.158	51.557	699	-	contig 17	1.42585	0.108
UGRO018_01569	hypothetical protein			19.903	38.693	834	-	contig 17	1.94405	0.00224
UGRO018_01570	hypothetical protein			2.151	3.423	312	+	contig 17	1.59134	0.781
UGRO018_01571	hypothetical protein			19.757	32.066	273	-	contig 17	1.62296	0.0912
UGRO018_01572	hypothetical protein			15.177	31.258	405	-	contig 17	2.05954	5.9e-05
UGRO018_01573	hypothetical protein			18.184	27.978	438	-	contig 17	1.53858	0.064
UGRO018_01574	hypothetical protein			9.917	20.18	606	-	contig 17	2.03479	0.00271
UGRO018_01575	hypothetical protein			0.225	0.097	210	+	contig 17	-2.32358	0.503
UGRO018_01576	hypothetical protein			89.453	159.79	258	-	contig 17	1.7863	0.01
UGRO018_01577	hypothetical protein			66.797	141.028	201	-	contig 17	2.11128	0.000725
UGRO018_01578	Virginiamycin A acetyltransferase	vat		76.745	155.841	651	-	contig 17	2.03064	4.89e-05
UGRO018_01579	hypothetical protein			63.539	111.283	462	-	contig 17	1.75139	0.00343
UGRO018_01580	hypothetical protein			78.664	109.286	1041	-	contig 18	1.38928	0.00197
UGRO018_01581	hypothetical protein			682.011	290.099	687	+	contig 18	-2.35096	0.0518
UGRO018_01582	HTH-type transcriptional activator RhaS	rhaS_4		12.349	15.595	828	+	contig 18	1.26285	0.451
UGRO018_01583	hypothetical protein			15.121	18.443	912	+	contig 18	1.21972	0.24
UGRO018_01584	hypothetical protein			26.815	23.385	411	+	contig 18	-1.14665	0.674
UGRO018_01585	hypothetical protein			6.107	8.723	420	+	contig 18	1.42827	0.229
UGRO018_01586	RNA polymerase sigma-54 factor 1	rpoN1		8.007	5.591	1227	-	contig 18	-1.43214	0.00314
UGRO018_01587	Transcriptional regulatory protein DagR	dgaR		41.19	32.969	2718	+	contig 18	-1.24934	0.0716
UGRO018_01588	hypothetical protein			8.793	5.368	417	+	contig 18	-1.638	0.539
UGRO018_01589	putative phosphotransferase enzyme IIB component			11.339	9.689	471	+	contig 18	-1.17027	0.399
UGRO018_01590	N-acetylgalactosamine permease IIC component 1	agaC_7		17.086	11.198	780	+	contig 18	-1.52588	0.0139
UGRO018_01591	PTS system mannose-specific EIID component	manZ_8		16.765	12.601	819	+	contig 18	-1.33039	0.131
UGRO018_01592	Fructosamine deglycase FrlB	frlB_2		24.066	17.439	996	+	contig 18	-1.37998	0.0536
UGRO018_01593	Phosphorylated carbohydrates phosphatase			16.122	8.907	669	+	contig 18	-1.81004	0.00565
UGRO018_01594	Glutamine--fructose-6-phosphate aminotransferase [isomerizing]	glmS_2		21.301	12.063	1080	+	contig 18	-1.76579	2.75e-05
UGRO018_01595	hypothetical protein			23.745	30.445	807	+	contig 18	1.28215	0.132
UGRO018_01596	Aryl-phospho-beta-D-glucosidase BglC	bglC_5	GH1	2.73	1.589	1392	+	contig 18	-1.71766	0.000291
UGRO018_01597	Lichenan permease IIC component	licC_8		3.455	2.937	1329	+	contig 18	-1.17632	0.442
UGRO018_01598	Beta-glucosidase A	bglA_3	GH1	4.793	3.132	1287	+	contig 18	-1.53015	0.00072
UGRO018_01599	Heme response regulator HssR	hssR		21.456	27.984	672	+	contig 18	1.30422	0.112
UGRO018_01600	Sensor histidine kinase RcsC	rcsC_8		22.99	31.226	1053	+	contig 18	1.35824	0.00121
UGRO018_01601	K(+)/H(+) antiporter NhaP	nhaP		30.927	26.087	1596	-	contig 18	-1.18554	0.000817
UGRO018_01602	hypothetical protein			280.091	223.164	441	-	contig 18	-1.25509	0.502
UGRO018_01603	hypothetical protein			0.146	0.147	219	+	contig 18	1.00561	1
UGRO018_01604	hypothetical protein			1.425	0.312	369	+	contig 18	-4.57225	0.108
UGRO018_01605	hypothetical protein			2.491	0.954	516	+	contig 18	-2.61123	0.239
UGRO018_01606	hypothetical protein			0.367	0.161	651	+	contig 18	-2.28141	0.49
UGRO018_01607	5-amino-6-(5-phospho-D-ribitylamino)uracil phosphatase YitU	yitU_2		23.887	26.334	819	+	contig 18	1.10244	0.477
UGRO018_01608	manganese efflux pump MntP	mntP_1		16.055	11.837	618	+	contig 18	-1.35636	0.34
UGRO018_01609	2,3-bisphosphoglycerate-independent phosphoglycerate mutase	gpmI		2613.19	3370.8	1575	+	contig 18	1.28992	0.000444
UGRO018_01610	hypothetical protein			187.774	138.416	438	+	contig 18	-1.35659	0.0346
UGRO018_01611	hypothetical protein			4.201	0.163	153	+	contig 18	-25.7802	0.00556
UGRO018_01612	hypothetical protein			211.674	62.101	159	+	contig 18	-3.40855	0.32
UGRO018_01613	Replication-associated recombination protein A	rarA_1		71.585	67.726	1263	-	contig 18	-1.05699	0.353
UGRO018_01614	hypothetical protein			57.065	70.471	552	+	contig 18	1.23491	0.0962
UGRO018_01615	hypothetical protein			84.073	77.333	1617	+	contig 18	-1.08716	0.338
UGRO018_01616	hypothetical protein			61.243	57.57	2493	+	contig 18	-1.0638	0.54
UGRO018_01617	hypothetical protein			31.167	27.165	465	+	contig 18	-1.14735	0.551
UGRO018_01618	putative manganese efflux pump MntP	mntP_2		34.009	23.505	561	-	contig 18	-1.44689	0.044
UGRO018_01619	HTH-type transcriptional repressor GlcR	glcR		127.708	120.638	765	-	contig 18	-1.0586	0.824
UGRO018_01620	Choline dehydrogenase	gbsB_1		7.192	5.469	1173	+	contig 18	-1.31512	0.104
UGRO018_01621	hypothetical protein			6.252	5.418	963	+	contig 18	-1.15402	0.458
UGRO018_01622	PTS system lactose-specific EIIA component	lacF_2		12.549	10.924	324	+	contig 18	-1.14871	0.742
UGRO018_01623	Lichenan permease IIC component	licC_9		6.757	5.116	1284	+	contig 18	-1.3207	0.086
UGRO018_01624	PTS system cellobiose-specific EIIB component	celA_6		7.015	1.72	312	+	contig 18	-4.07922	0.108
UGRO018_01625	Choline dehydrogenase	gbsB_2		4.397	3.08	1179	+	contig 18	-1.42773	0.0714
UGRO018_01626	NADH oxidase			5.806	6.23	1932	+	contig 18	1.07309	0.644
UGRO018_01627	hypothetical protein			4.624	4.312	951	+	contig 18	-1.0723	0.808
UGRO018_01628	Dihydroanticapsin 7-dehydrogenase	bacC		9.317	7.197	723	+	contig 18	-1.29459	0.156
UGRO018_01629	hypothetical protein			98.752	107.272	756	-	contig 18	1.08628	0.684
UGRO018_01630	2-C-methyl-D-erythritol 2,4-cyclodiphosphate synthase	ispF		131.522	129.331	483	+	contig 18	-1.01693	0.926
UGRO018_01631	hypothetical protein			49.289	37.075	585	-	contig 18	-1.32942	0.0663
UGRO018_01632	Glutamine synthetase	glnA_2		50.742	38.576	1212	-	contig 18	-1.31537	0.0391
UGRO018_01633	hypothetical protein			38.591	31.62	723	-	contig 18	-1.22046	0.214
UGRO018_01634	Choline trimethylamine-lyase activating enzyme	cutD_2		5.167	4.214	1506	-	contig 18	-1.22616	0.128
UGRO018_01635	Amidophosphoribosyltransferase	purF_2		3.69	1.867	1098	-	contig 18	-1.97646	0.0511
UGRO018_01636	NADP-specific glutamate dehydrogenase	gdh_1		2.251	2.757	1335	+	contig 18	1.22442	0.361
UGRO018_01637	Glutamine synthetase	glnA_3		2.861	0.495	2097	+	contig 18	-5.78316	0.000177
UGRO018_01638	hypothetical protein			1.302	0.532	1713	+	contig 18	-2.44672	0.139
UGRO018_01639	Asparagine synthetase B [glutamine-hydrolyzing]	asnB		2.119	1.58	1581	+	contig 18	-1.34098	0.133
UGRO018_01640	Amidophosphoribosyltransferase	purF_3		2.644	0.794	1422	+	contig 18	-3.33096	0.0278
UGRO018_01641	Diaminopimelate epimerase	dapF		2.55	4.06	798	+	contig 18	1.59208	0.215
UGRO018_01642	LL-diaminopimelate aminotransferase	dapL_1		4.572	5.998	1185	+	contig 18	1.31199	0.214
UGRO018_01643	NH(3)-dependent NAD(+) synthetase	nadE_2		4.074	3.023	735	+	contig 18	-1.34777	0.172
UGRO018_01644	Sensory transduction protein LytR	lytR_3		27.93	275.961	693	+	contig 18	9.88049	4.69e-10
UGRO018_01645	hypothetical protein			23.584	221.887	1260	+	contig 18	9.40848	7.87e-09
UGRO018_01646	hypothetical protein			21.548	225.988	681	+	contig 18	10.4876	2.02e-08
UGRO018_01647	hypothetical protein			11.898	111.545	480	+	contig 18	9.3751	1.11e-06
UGRO018_01648	hypothetical protein			18.969	219.972	468	+	contig 18	11.5966	3.69e-07
UGRO018_01649	hypothetical protein			32.366	327.968	405	+	contig 18	10.1331	7.21e-07
UGRO018_01650	hypothetical protein			34.357	347.469	381	+	contig 18	10.1134	1.34e-06
UGRO018_01651	hypothetical protein			17.126	138.822	411	-	contig 18	8.10604	0.0106
UGRO018_01652	hypothetical protein			7.917	4.913	180	+	contig 18	-1.61154	0.565
UGRO018_01653	hypothetical protein			8.342	11.057	972	+	contig 18	1.32548	0.252
UGRO018_01654	hypothetical protein			17.435	16.871	390	+	contig 18	-1.03345	0.857
UGRO018_01655	Apulose-4-phosphate transketolase subunit B	aptB_1		8.269	1.251	675	-	contig 18	-6.611	0.0292
UGRO018_01656	Ribonuclease 3	rnc		452.012	610.63	684	-	contig 19	1.35092	0.0264
UGRO018_01657	ATP-dependent DNA helicase RecG	recG		172.139	155.523	2010	-	contig 19	-1.10684	0.218
UGRO018_01658	hypothetical protein			68.534	33.103	774	+	contig 19	-2.07033	0.0106
UGRO018_01659	Rubrerythrin-1	rbr1		2112.57	3178.07	537	-	contig 19	1.50436	0.019
UGRO018_01660	Glutamine synthetase	glnA_4		210.763	192.571	2094	+	contig 19	-1.09447	0.384
UGRO018_01661	hypothetical protein			6.726	4.225	1677	+	contig 19	-1.59173	0.0487
UGRO018_01662	hypothetical protein			30.225	34.077	945	+	contig 19	1.12745	0.209
UGRO018_01663	hypothetical protein			366.856	539.974	1158	-	contig 19	1.47189	0.000131
UGRO018_01664	Glutamine-dependent NAD(+) synthetase	nadE_3		150.573	246.989	1653	-	contig 19	1.64033	0.0552
UGRO018_01665	Putative TrmH family tRNA/rRNA methyltransferase			182.644	188.966	732	+	contig 19	1.03461	0.501
UGRO018_01666	hypothetical protein			281.368	239.109	240	-	contig 19	-1.17674	0.652
UGRO018_01667	hypothetical protein			637.007	575.936	747	-	contig 19	-1.10604	0.46
UGRO018_01668	hypothetical protein			661.876	717.898	405	-	contig 19	1.08464	0.326
UGRO018_01669	Thiosulfate sulfurtransferase GlpE	glpE_1		940.104	860.758	312	-	contig 19	-1.09218	0.446
UGRO018_01670	hypothetical protein			908.463	967.925	351	-	contig 19	1.06545	0.392
UGRO018_01671	Peptidyl-prolyl cis-trans isomerase B	ppiB		1119.75	1166.1	438	-	contig 19	1.04139	0.734
UGRO018_01672	hypothetical protein			109.58	139.572	969	-	contig 19	1.2737	0.0425
UGRO018_01673	hypothetical protein			304.111	396.385	861	+	contig 19	1.30342	0.00347
UGRO018_01674	Inner membrane protein YbhL	ybhL		571.542	467.967	702	-	contig 19	-1.22133	0.269
UGRO018_01675	N-acetylmuramoyl-L-alanine amidase LytC	lytC		366.982	346.094	732	-	contig 19	-1.06035	0.463
UGRO018_01676	hypothetical protein			190.612	198.113	828	-	contig 19	1.03936	0.8
UGRO018_01677	hypothetical protein			106.128	73.182	438	-	contig 19	-1.4502	0.206
UGRO018_01678	L-threonine ammonia-lyase	tdcB_1		46.685	83.518	1200	-	contig 19	1.78897	0.000949
UGRO018_01679	Sensor histidine kinase RcsC	rcsC_9		128.97	129.513	2607	-	contig 19	1.00421	0.974
UGRO018_01680	hypothetical protein			93.495	96.304	1932	-	contig 19	1.03004	0.729
UGRO018_01681	hypothetical protein			21.306	34.597	186	-	contig 19	1.62383	0.256
UGRO018_01682	hypothetical protein			820.937	679.815	1698	-	contig 19	-1.20759	0.119
UGRO018_01683	Proline--tRNA ligase	proS		389.472	382.064	1695	-	contig 19	-1.01939	0.819
UGRO018_01684	hypothetical protein			175.884	205.647	1227	-	contig 19	1.16922	0.559
UGRO018_01685	hypothetical protein			87.052	123.281	915	-	contig 19	1.41618	0.175
UGRO018_01686	hypothetical protein			47.034	52.95	735	-	contig 19	1.12579	0.431
UGRO018_01687	Fluoroquinolones export ATP-binding protein			81.844	105.839	846	-	contig 19	1.29318	0.24
UGRO018_01688	hypothetical protein			77.22	72.828	888	-	contig 19	-1.06031	0.531
UGRO018_01689	Mannosyl-3-phosphoglycerate phosphatase	mngB		40.542	52.373	1311	-	contig 19	1.29184	0.0664
UGRO018_01690	Calcium-transporting ATPase			22.049	25.836	2607	-	contig 19	1.17175	0.429
UGRO018_01691	Cobalt-dependent inorganic pyrophosphatase			22.388	22.86	1635	-	contig 19	1.02105	0.79
UGRO018_01692	hypothetical protein			181.631	206.943	738	-	contig 19	1.13936	0.438
UGRO018_01693	Pyruvate:ferredoxin oxidoreductase			6843.84	5626.01	3507	-	contig 19	-1.21646	0.0253
UGRO018_01694	hypothetical protein			37.307	69.613	7542	-	contig 19	1.86596	0.000431
UGRO018_01695	hypothetical protein			75.92	52.817	132	-	contig 19	-1.4374	0.451
UGRO018_01696	hypothetical protein			159.007	169.283	798	-	contig 19	1.06462	0.646
UGRO018_01697	hypothetical protein			146.812	177.219	804	-	contig 19	1.20712	0.16
UGRO018_01698	hypothetical protein			47.035	77.317	459	-	contig 19	1.64381	0.0899
UGRO018_01699	Small-conductance mechanosensitive channel	mscS		49.502	40.719	867	+	contig 19	-1.21571	0.184
UGRO018_01700	hypothetical protein			6.659	8.781	882	+	contig 19	1.31874	0.133
UGRO018_01701	hypothetical protein			8.008	7.135	1044	+	contig 19	-1.12238	0.483
UGRO018_01702	ATP-dependent RNA helicase DeaD	deaD		562.659	500.547	1767	-	contig 19	-1.12409	0.287
UGRO018_01703	Sensor histidine kinase RcsC	rcsC_10		70.365	53.421	1266	-	contig 19	-1.31719	0.092
UGRO018_01704	Sensory transduction protein regX3	regX3_2		77.67	65.319	678	-	contig 19	-1.1891	0.478
UGRO018_01705	putative ABC transporter ATP-binding protein YknY	yknY_3		92.828	87.645	771	-	contig 19	-1.05913	0.368
UGRO018_01706	hypothetical protein			15.14	12.631	2382	-	contig 19	-1.19857	0.024
UGRO018_01707	hypothetical protein			114.345	81.142	387	-	contig 19	-1.40919	0.204
UGRO018_01708	putative membrane protein YdfK	ydfK		66.706	62.603	711	-	contig 19	-1.06554	0.409
UGRO018_01709	Thioredoxin	trxA_2		280.159	471.896	309	-	contig 19	1.68439	0.0363
UGRO018_01710	Sugar phosphatase YidA	yidA_4		135.701	194.584	897	-	contig 19	1.43392	0.0523
UGRO018_01711	Cys-tRNA(Pro)/Cys-tRNA(Cys) deacylase YbaK	ybaK		146.467	129.056	486	+	contig 19	-1.13491	0.39
UGRO018_01712	hypothetical protein			84.794	145.868	2232	-	contig 19	1.72027	0.00559
UGRO018_01713	tRNA-specific 2-thiouridylase MnmA	mnmA		172.58	198.849	1161	+	contig 20	1.15222	0.408
UGRO018_01714	ATP-dependent RecD-like DNA helicase	recD2		237.882	214.495	2175	+	contig 20	-1.10903	0.282
UGRO018_01715	hypothetical protein			37.277	6.903	177	+	contig 20	-5.40004	0.168
UGRO018_01716	hypothetical protein			16.753	6.636	1101	+	contig 20	-2.52444	0.000785
UGRO018_01717	Alanine--tRNA ligase	alaS_1		395.723	327.452	2628	+	contig 20	-1.20849	0.092
UGRO018_01718	hypothetical protein			637.782	739.721	258	+	contig 20	1.15983	0.546
UGRO018_01719	Putative pre-16S rRNA nuclease	yrrK		1057.46	1125.82	414	+	contig 20	1.06465	0.591
UGRO018_01720	hypothetical protein			376.722	436.323	261	+	contig 20	1.15821	0.617
UGRO018_01721	Endolytic murein transglycosylase	mltG		572.797	690.028	1071	+	contig 20	1.20467	0.182
UGRO018_01722	Uridine kinase	udk_2		801.717	899.823	633	+	contig 20	1.12237	0.0992
UGRO018_01723	Transcription elongation factor GreA	greA		1135.89	780.85	477	+	contig 20	-1.45468	0.18
UGRO018_01724	hypothetical protein			10.025	4.296	465	+	contig 20	-2.33363	0.24
UGRO018_01725	hypothetical protein			57.122	24.418	1944	+	contig 20	-2.33929	0.000635
UGRO018_01726	putative protein YqeN	yqeN		162.547	135.83	954	+	contig 20	-1.19669	0.147
UGRO018_01727	L-serine dehydratase 1	sdaA		234.138	212.316	1206	+	contig 20	-1.10278	0.608
UGRO018_01728	hypothetical protein			271.675	263.476	507	+	contig 20	-1.03112	0.904
UGRO018_01729	hypothetical protein			130.753	101.966	828	+	contig 20	-1.28233	0.0431
UGRO018_01730	Chromosome partition protein Smc	smc_1		326.524	263.169	2943	+	contig 20	-1.24074	0.00179
UGRO018_01731	Signal recognition particle receptor FtsY	ftsY		450.165	372.036	978	+	contig 20	-1.21001	0.0292
UGRO018_01732	hypothetical protein			300.815	296.422	315	+	contig 20	-1.01482	0.958
UGRO018_01733	Acetate kinase	ackA		1054.84	994.222	1197	+	contig 20	-1.06097	0.587
UGRO018_01734	Bifunctional oligoribonuclease and PAP phosphatase NrnA	nrnA		981.021	776.402	945	+	contig 20	-1.26355	0.00724
UGRO018_01735	5'-nucleotidase			115.607	99.767	645	+	contig 20	-1.15877	0.214
UGRO018_01736	DNA polymerase III subunit alpha	dnaE		96.519	179.158	3072	+	contig 20	1.8562	0.0831
UGRO018_01737	hypothetical protein			114.478	191.248	486	+	contig 20	1.67061	0.128
UGRO018_01738	50S ribosomal protein L21	rplU		6594.17	4374.73	312	+	contig 20	-1.50733	0.00183
UGRO018_01739	hypothetical protein			4337.29	2800.27	315	+	contig 20	-1.54888	0.00211
UGRO018_01740	50S ribosomal protein L27	rpmA		3778.45	1904.51	285	+	contig 20	-1.98394	0.0314
UGRO018_01741	GTPase Obg	obg		923.925	342.982	1290	+	contig 20	-2.6938	1.56e-06
UGRO018_01742	Exodeoxyribonuclease	exoA		145.801	615.918	753	+	contig 20	4.22436	0.0119
UGRO018_01743	Nucleobase transporter PlUacP			309.895	224.059	1314	+	contig 20	-1.38309	0.0423
UGRO018_01744	hypothetical protein			29.932	15.328	519	+	contig 20	-1.95272	0.0354
UGRO018_01745	putative protein			96.597	94.813	999	+	contig 20	-1.01881	0.915
UGRO018_01746	putative ABC transporter permease protein			83.754	61.595	969	+	contig 20	-1.35976	0.0158
UGRO018_01747	Vitamin B12 import ATP-binding protein BtuD	btuD_7		78.661	72.82	816	+	contig 20	-1.08022	0.586
UGRO018_01748	hypothetical protein			104.209	92.28	774	+	contig 20	-1.12927	0.5
UGRO018_01749	4-hydroxybenzoyl-CoA reductase subunit gamma	hcrC		146.433	110.448	465	+	contig 20	-1.3258	0.0388
UGRO018_01750	Putative xanthine dehydrogenase molybdenum-binding subunit XdhA	xdhA		179.932	140.679	2277	+	contig 20	-1.27902	0.00575
UGRO018_01751	hypothetical protein			127.315	81.777	465	+	contig 20	-1.55686	0.00125
UGRO018_01752	hypothetical protein			218.837	264.427	561	+	contig 20	1.20833	0.304
UGRO018_01753	Holliday junction ATP-dependent DNA helicase RuvA	ruvA		112.434	141.676	582	+	contig 20	1.26008	0.102
UGRO018_01754	Holliday junction ATP-dependent DNA helicase RuvB	ruvB		160.984	138.214	1014	+	contig 20	-1.16475	0.0271
UGRO018_01755	hypothetical protein			25.032	14.242	357	-	contig 20	-1.7576	0.313
UGRO018_01756	hypothetical protein			10.327	9.26	663	+	contig 20	-1.11517	0.752
UGRO018_01757	Stage V sporulation protein B	spoVB		5.784	7.386	1302	-	contig 20	1.27707	0.359
UGRO018_01758	hypothetical protein			928.413	735.129	291	+	contig 20	-1.26293	0.112
UGRO018_01759	Protein translocase subunit SecDF	secDF		679.33	410.144	2289	+	contig 20	-1.65632	0.0189
UGRO018_01760	hypothetical protein			74.2	191.677	1611	+	contig 20	2.58325	0.037
UGRO018_01761	Adenine phosphoribosyltransferase	apt		690.977	967.732	516	+	contig 20	1.40053	0.000141
UGRO018_01762	GTP pyrophosphokinase	relA		260.658	285.881	2202	+	contig 20	1.09677	0.254
UGRO018_01763	hypothetical protein			302.128	276.717	510	+	contig 20	-1.09183	0.46
UGRO018_01764	hypothetical protein			35.924	36.884	525	+	contig 20	1.02672	0.881
UGRO018_01765	hypothetical protein			54.515	31.53	567	-	contig 20	-1.72902	0.0388
UGRO018_01766	tRNA(Met) cytidine acetate ligase	tmcAL		57.256	41.496	1077	-	contig 20	-1.37978	0.0247
UGRO018_01767	Monoacylglycerol lipase			87.124	117.531	933	+	contig 20	1.349	0.00488
UGRO018_01768	hypothetical protein			5201.95	5303.68	510	+	contig 20	1.01956	0.905
UGRO018_01769	50S ribosomal protein L32	rpmF		1979.63	875.726	171	+	contig 20	-2.26056	0.274
UGRO018_01770	Ribosome maturation factor RimP	rimP		449.843	377.481	468	+	contig 20	-1.1917	0.0725
UGRO018_01771	Transcription termination/antitermination protein NusA	nusA		648.117	513.654	1668	+	contig 20	-1.26178	0.00388
UGRO018_01772	hypothetical protein			437.905	322.015	261	+	contig 20	-1.35989	0.0695
UGRO018_01773	putative ribosomal protein YlxQ	rplGA		441.594	357.162	288	+	contig 20	-1.2364	0.216
UGRO018_01774	Translation initiation factor IF-2	infB		783.716	507.926	1860	+	contig 20	-1.54297	0.0025
UGRO018_01775	Ribosome-binding factor A	rbfA		388.355	187.396	339	+	contig 20	-2.07238	0.0413
UGRO018_01776	Transcriptional regulatory protein LnrK	lnrK		27.292	35.082	615	-	contig 20	1.28541	0.189
UGRO018_01777	hypothetical protein			20.661	25.138	1059	-	contig 20	1.21671	0.263
UGRO018_01778	Linearmycin resistance ATP-binding protein LnrL	lnrL_2		15.066	11.512	933	+	contig 20	-1.30878	0.016
UGRO018_01779	hypothetical protein			15.549	12.863	1134	+	contig 20	-1.2088	0.143
UGRO018_01780	hypothetical protein			13.83	9.571	1209	+	contig 20	-1.44499	0.199
UGRO018_01781	Calcium-transporting ATPase CtpE	ctpE		77.947	66.392	2364	-	contig 20	-1.17405	0.142
UGRO018_01782	hypothetical protein			105.458	142.63	1776	-	contig 20	1.35247	0.00756
UGRO018_01783	putative ABC transporter ATP-binding protein YheS	yheS_3		179.203	219.41	1554	+	contig 20	1.22436	0.00113
UGRO018_01784	hypothetical protein			570.696	2379.59	498	+	contig 21	4.16963	0.00669
UGRO018_01785	hypothetical protein			438.32	1656.91	366	+	contig 21	3.78013	0.0199
UGRO018_01786	hypothetical protein			57.97	180.995	582	+	contig 21	3.1222	0.0559
UGRO018_01787	hypothetical protein			150.742	518.401	2148	+	contig 21	3.439	0.0191
UGRO018_01788	hypothetical protein			78.471	323.669	660	+	contig 21	4.12468	0.00292
UGRO018_01789	hypothetical protein			208.559	654.508	4647	+	contig 21	3.13824	0.0388
UGRO018_01790	hypothetical protein			219.535	709.101	912	+	contig 21	3.23001	0.0321
UGRO018_01791	hypothetical protein			182.699	539.945	1170	+	contig 21	2.95538	0.0426
UGRO018_01792	hypothetical protein			39.162	133.428	399	+	contig 21	3.40708	0.025
UGRO018_01793	hypothetical protein			75.674	279.998	228	+	contig 21	3.70005	0.00311
UGRO018_01794	hypothetical protein			110.362	328.782	801	+	contig 21	2.97912	0.0545
UGRO018_01795	Stage 0 sporulation protein A	spo0A_2		1569.35	907.841	363	+	contig 21	-1.72866	0.375
UGRO018_01796	tRNA-Thr(tgt)			0.043	0.043	76	+	contig 21	1	1
UGRO018_01797	hypothetical protein			46.43	27.994	270	+	contig 21	-1.65856	0.236
UGRO018_01798	hypothetical protein			136.796	75.892	240	+	contig 21	-1.80252	0.255
UGRO018_01799	hypothetical protein			37.855	41.126	330	-	contig 21	1.0864	0.808
UGRO018_01800	HTH-type transcriptional activator RhaR	rhaR_3		44.491	50.36	801	-	contig 21	1.1319	0.546
UGRO018_01801	3-beta-hydroxycholanate 3-dehydrogenase (NADP(+))			307.058	643.532	822	+	contig 21	2.0958	0.0191
UGRO018_01802	Phosphate acetyltransferase	pta_1		27.151	27.148	993	-	contig 21	-1.00012	1
UGRO018_01803	hypothetical protein			41.04	6.789	198	+	contig 21	-6.04468	0.155
UGRO018_01804	hypothetical protein			922.204	1464.96	471	+	contig 21	1.58854	0.0028
UGRO018_01805	HTH-type transcriptional regulator TreR	treR_1		261.418	301.646	717	+	contig 21	1.15389	0.67
UGRO018_01806	Arabinose 5-phosphate isomerase KdsD	kdsD_1		7.667	5.234	600	+	contig 21	-1.46489	0.199
UGRO018_01807	Ribokinase	rbsK_1		8.745	6.736	933	+	contig 21	-1.29834	0.0475
UGRO018_01808	Oligosaccharides import ATP-binding protein MsmX	msmX_1		7.654	5.586	1092	+	contig 21	-1.37027	0.0194
UGRO018_01809	HTH-type transcriptional activator Btr	btr		7.445	3.994	876	+	contig 21	-1.86402	0.0202
UGRO018_01810	putative multiple-sugar transport system permease YteP	yteP		2.622	0.966	948	+	contig 21	-2.715	0.0757
UGRO018_01811	L-arabinose transport system permease protein AraQ	araQ		2.073	0.979	912	+	contig 21	-2.11805	0.0242
UGRO018_01812	hypothetical protein			10.927	8.867	1536	+	contig 21	-1.23229	0.102
UGRO018_01813	hypothetical protein			4.838	3.432	3258	+	contig 21	-1.40972	0.103
UGRO018_01814	hypothetical protein			6.869	4.513	1911	+	contig 21	-1.52212	0.000273
UGRO018_01815	hypothetical protein			2.209	1.105	1542	+	contig 21	-2.00003	0.000242
UGRO018_01816	Beta-galactosidase	lacZ	GH2	2.903	1.654	2616	+	contig 21	-1.75538	2.14e-05
UGRO018_01817	Kojibiose phosphorylase	kojP	GH65	4.05	2.789	2121	+	contig 21	-1.4523	0.019
UGRO018_01818	hypothetical protein		GH172	5.292	3.145	1044	+	contig 21	-1.6824	0.005
UGRO018_01819	hypothetical protein			3.315	3.581	513	+	contig 21	1.0802	0.772
UGRO018_01820	Beta-phosphoglucomutase	pgmB		5.605	3.773	669	+	contig 21	-1.48571	0.0307
UGRO018_01821	hypothetical protein			1.947	0.085	357	+	contig 21	-22.9819	0.000307
UGRO018_01822	hypothetical protein		GH35	5.188	4.553	2037	+	contig 21	-1.13936	0.183
UGRO018_01823	D-ribose pyranase	rbsD		4.555	2.302	393	+	contig 21	-1.97847	0.318
UGRO018_01824	hypothetical protein			7.598	6.078	2358	+	contig 21	-1.25006	0.0413
UGRO018_01825	hypothetical protein			4.833	4.23	546	+	contig 21	-1.14263	0.667
UGRO018_01826	hypothetical protein			6.898	5.663	399	+	contig 21	-1.21803	0.511
UGRO018_01827	hypothetical protein			5.306	4.394	1197	+	contig 21	-1.20758	0.427
UGRO018_01828	HTH-type transcriptional repressor CytR	cytR_1		3.579	1.899	1038	+	contig 21	-1.88487	0.332
UGRO018_01829	hypothetical protein			134.329	270.92	1893	+	contig 21	2.01684	0.384
UGRO018_01830	Trehalose-6-phosphate hydrolase	treA	GH13_29	137.463	288.967	1635	+	contig 21	2.10214	0.296
UGRO018_01831	hypothetical protein			77.4	101.552	1719	+	contig 21	1.31203	0.028
UGRO018_01832	hypothetical protein			170.938	240.936	525	+	contig 21	1.40949	0.0119
UGRO018_01833	hypothetical protein			28.347	46.481	432	+	contig 21	1.63974	0.0386
UGRO018_01834	hypothetical protein			38.61	47.746	648	+	contig 21	1.23661	0.0318
UGRO018_01835	Peptidyl-lysine N-acetyltransferase YjaB	yjaB		45.902	46.109	453	+	contig 21	1.00451	0.997
UGRO018_01836	hypothetical protein			51.059	55.385	231	-	contig 21	1.08471	0.541
UGRO018_01837	hypothetical protein			3.008	1.187	216	+	contig 21	-2.53373	0.384
UGRO018_01838	NADP-reducing hydrogenase subunit HndD	hndD		18.972	14.173	1734	-	contig 21	-1.33858	0.00204
UGRO018_01839	NADPH-Fe(3+) oxidoreductase subunit beta	sfrB		17.508	15.549	1836	-	contig 21	-1.12601	0.345
UGRO018_01840	putative FMN/FAD exporter YeeO	yeeO_2		23.149	18.208	1350	+	contig 21	-1.27135	0.368
UGRO018_01841	hypothetical protein			42.943	34.31	834	-	contig 21	-1.2516	0.183
UGRO018_01842	hypothetical protein			40.423	64.936	507	-	contig 21	1.6064	0.00631
UGRO018_01843	ABC transporter ATP-binding protein YtrE	ytrE		193.325	144.992	801	-	contig 21	-1.33334	0.0246
UGRO018_01844	hypothetical protein			160.271	114.676	939	-	contig 21	-1.39759	0.0055
UGRO018_01845	hypothetical protein			211.552	184.321	996	-	contig 21	-1.14774	0.436
UGRO018_01846	hypothetical protein			60.714	64.201	471	+	contig 21	1.05742	0.829
UGRO018_01847	hypothetical protein			91.885	81.175	1656	-	contig 21	-1.13193	0.188
UGRO018_01848	hypothetical protein			9.273	9.799	1197	-	contig 21	1.05673	0.672
UGRO018_01849	Aryl-phospho-beta-D-glucosidase BglC	bglC_6	GH1	5.355	3.91	1446	-	contig 22	-1.36961	0.255
UGRO018_01850	hypothetical protein			6.387	3.506	336	-	contig 22	-1.82203	0.117
UGRO018_01851	Lichenan permease IIC component	licC_10		3.078	1.698	1317	-	contig 22	-1.81315	0.126
UGRO018_01852	PTS system cellobiose-specific EIIB component	celA_7		1.966	0.417	315	-	contig 22	-4.71725	0.0951
UGRO018_01853	putative licABCH operon regulator	licR_8		7.989	7.189	1893	+	contig 22	-1.11122	0.237
UGRO018_01854	hypothetical protein			20.692	37.635	1242	-	contig 22	1.81887	0.00125
UGRO018_01855	Sugar phosphatase YidA	yidA_5		57.775	52.566	819	-	contig 22	-1.0991	0.282
UGRO018_01856	hypothetical protein			27.489	28.283	753	-	contig 22	1.02886	0.822
UGRO018_01857	hypothetical protein			16.931	18.565	375	-	contig 22	1.09653	0.685
UGRO018_01858	Ion-translocating oxidoreductase complex subunit B	rsxB_2		15.545	14.524	768	-	contig 22	-1.07029	0.737
UGRO018_01859	Oleate hydratase			142.798	238.052	1770	-	contig 22	1.66706	0.00502
UGRO018_01860	hypothetical protein			69.522	165.279	747	-	contig 22	2.37735	0.00225
UGRO018_01861	Bacitracin transport ATP-binding protein BcrA	bcrA_4		99.228	218.764	639	-	contig 22	2.20465	0.00289
UGRO018_01862	hypothetical protein			23.182	56.091	1260	-	contig 22	2.4196	0.00786
UGRO018_01863	hypothetical protein			19.712	33.271	819	-	contig 22	1.68784	0.0651
UGRO018_01864	Ubiquinone biosynthesis O-methyltransferase, mitochondrial	COQ3_1		248.468	216.168	741	-	contig 22	-1.14942	0.271
UGRO018_01865	hypothetical protein			120.684	122.071	411	-	contig 22	1.01149	0.975
UGRO018_01866	HTH-type dhaKLM operon transcriptional activator DhaS	dhaS		56.507	57.89	561	-	contig 22	1.02448	0.922
UGRO018_01867	Beta-glucoside kinase	bglK_2		347.294	488.392	897	-	contig 22	1.40628	0.000891
UGRO018_01868	PTS system oligo-beta-mannoside-specific EIIC component	gmuC_3		5.423	3.784	1275	-	contig 22	-1.43337	0.141
UGRO018_01869	Aryl-phospho-beta-D-glucosidase BglC	bglC_7	GH1	7.129	5.713	1404	-	contig 22	-1.24778	0.0865
UGRO018_01870	hypothetical protein			36.701	26.689	792	+	contig 22	-1.37512	0.226
UGRO018_01871	UDP-N-acetylglucosamine 1-carboxyvinyltransferase 2	murAB		204.479	179.897	1266	-	contig 22	-1.13665	0.0841
UGRO018_01872	hypothetical protein			329.112	203.829	1485	+	contig 22	-1.61465	0.0204
UGRO018_01873	hypothetical protein			42.474	62.088	882	-	contig 22	1.46181	0.0335
UGRO018_01874	hypothetical protein		GH18+CBM5	16.164	13.632	1284	-	contig 22	-1.18575	0.0691
UGRO018_01875	Transcription antiterminator LicT	licT_6		32.686	15.678	831	+	contig 22	-2.08486	0.0146
UGRO018_01876	PTS system maltose-specific EIICB component	malP_2		2.906	0.717	1596	+	contig 22	-4.052	0.000275
UGRO018_01877	Maltose-6'-phosphate glucosidase MalH	malH	GH4	4.471	1.16	1323	+	contig 22	-3.85526	0.00068
UGRO018_01878	hypothetical protein			3.861	0.46	471	+	contig 22	-8.39597	0.0097
UGRO018_01879	Putative acetyltransferase			175.662	200.635	588	+	contig 22	1.14216	0.82
UGRO018_01880	PTS system glucose-specific EIIA component	crr_1		222.975	158.018	495	-	contig 22	-1.41107	0.263
UGRO018_01881	HTH-type transcriptional regulator GltC	gltC		28.076	32.379	900	-	contig 22	1.15326	0.384
UGRO018_01882	hypothetical protein			14.338	11.966	1929	-	contig 22	-1.19825	0.0456
UGRO018_01883	hypothetical protein			10.885	11.705	1239	-	contig 22	1.07531	0.612
UGRO018_01884	hypothetical protein			10.602	9.853	1260	-	contig 22	-1.07604	0.524
UGRO018_01885	hypothetical protein			3.494	3.035	1035	-	contig 22	-1.15136	0.701
UGRO018_01886	Formate--tetrahydrofolate ligase 1	fhs1		739.124	609.376	1671	-	contig 22	-1.21292	0.0981
UGRO018_01887	Phosphoribosylamine--glycine ligase	purD		548.648	487.368	1233	-	contig 22	-1.12574	0.25
UGRO018_01888	hypothetical protein			96.29	154.069	744	-	contig 22	1.60006	0.105
UGRO018_01889	hypothetical protein			82.942	126.265	663	-	contig 22	1.52234	0.262
UGRO018_01890	hypothetical protein			41.66	59.932	447	-	contig 22	1.43858	0.289
UGRO018_01891	hypothetical protein			2.572	2.442	459	+	contig 22	-1.05328	0.967
UGRO018_01892	hypothetical protein			3.684	1.004	261	+	contig 22	-3.66865	0.2
UGRO018_01893	hypothetical protein			1.331	1.582	3546	+	contig 22	1.18876	0.213
UGRO018_01894	hypothetical protein			0.404	2.261	321	+	contig 22	5.59119	0.149
UGRO018_01895	hypothetical protein			2.189	5.913	408	+	contig 22	2.70133	0.000665
UGRO018_01896	hypothetical protein			1.105	2.026	1407	+	contig 22	1.83397	0.0184
UGRO018_01897	hypothetical protein			0.186	0.191	402	+	contig 22	1.02521	0.999
UGRO018_01898	hypothetical protein			0.839	1.157	1125	+	contig 22	1.38006	0.448
UGRO018_01899	hypothetical protein			0.082	0.268	129	+	contig 22	3.28278	0.377
UGRO018_01900	hypothetical protein			0.443	0.043	222	+	contig 22	-10.4086	0.0284
UGRO018_01901	hypothetical protein			0.378	1.159	501	+	contig 22	3.0686	0.174
UGRO018_01902	hypothetical protein			0.738	0.295	504	+	contig 22	-2.49753	0.241
UGRO018_01903	hypothetical protein			0.923	0.187	390	+	contig 22	-4.93083	0.189
UGRO018_01904	hypothetical protein			0.698	1.179	2448	+	contig 22	1.68833	0.0362
UGRO018_01905	hypothetical protein			0.508	1.777	2187	+	contig 22	3.49895	0.0102
UGRO018_01906	hypothetical protein		GH23	0.421	1.155	1008	+	contig 22	2.74044	0.0425
UGRO018_01907	hypothetical protein			2.624	1.319	897	+	contig 22	-1.9903	0.0508
UGRO018_01908	Transcriptional regulatory protein NatR	natR_3		102.303	69.113	720	+	contig 22	-1.48022	0.077
UGRO018_01909	hypothetical protein			424.795	359.871	1893	-	contig 22	-1.18041	0.0199
UGRO018_01910	hypothetical protein			62.84	78.886	867	-	contig 23	1.25533	0.00376
UGRO018_01911	hypothetical protein			189.461	149.184	657	-	contig 23	-1.26998	0.181
UGRO018_01912	hypothetical protein			114.371	125.092	348	-	contig 23	1.09374	0.473
UGRO018_01913	hypothetical protein			154.755	110.628	669	-	contig 23	-1.39888	0.0252
UGRO018_01914	hypothetical protein			101.684	129.683	570	+	contig 23	1.27536	0.186
UGRO018_01915	hypothetical protein			221.951	232.169	2934	+	contig 23	1.04604	0.863
UGRO018_01916	hypothetical protein			229.508	210.388	1305	+	contig 23	-1.09088	0.636
UGRO018_01917	Thiol peroxidase	tpx		206.619	1078.87	495	-	contig 23	5.22153	0.0178
UGRO018_01918	hypothetical protein			147.328	93.129	867	-	contig 23	-1.58197	0.000131
UGRO018_01919	Uracil-DNA glycosylase	ung_1		65.255	85.934	672	-	contig 23	1.31689	0.0357
UGRO018_01920	hypothetical protein			334.127	367.251	1332	-	contig 23	1.09914	0.6
UGRO018_01921	Metalloprotease TldD	tldD		361.707	538.507	1398	-	contig 23	1.48879	0.0973
UGRO018_01922	hypothetical protein			459.384	444.417	702	-	contig 23	-1.03368	0.899
UGRO018_01923	hypothetical protein			146.151	135.833	393	-	contig 23	-1.07597	0.356
UGRO018_01924	Ribosomal RNA small subunit methyltransferase B	rsmB		107.815	99.339	1248	-	contig 23	-1.08532	0.172
UGRO018_01925	hypothetical protein			100.98	101.93	777	-	contig 23	1.00941	0.912
UGRO018_01926	Primosomal protein N'	priA		113.511	103.255	2169	-	contig 23	-1.09933	0.268
UGRO018_01927	hypothetical protein			475.38	824.806	729	+	contig 23	1.73505	1.76e-06
UGRO018_01928	Copper chaperone CopZ	copZ		489.738	228.336	207	-	contig 23	-2.14482	0.175
UGRO018_01929	hypothetical protein			601.357	433.744	273	-	contig 23	-1.38643	0.046
UGRO018_01930	hypothetical protein			879.211	708.138	906	-	contig 23	-1.24158	0.0108
UGRO018_01931	hypothetical protein			726.697	527.505	1584	-	contig 23	-1.37761	0.0235
UGRO018_01932	Spermidine/putrescine import ATP-binding protein PotA	potA_1		865.418	827.36	786	-	contig 23	-1.046	0.588
UGRO018_01933	putative protein			508.572	546.537	978	-	contig 23	1.07465	0.571
UGRO018_01934	hypothetical protein			29.06	11.725	555	+	contig 23	-2.4785	0.0731
UGRO018_01935	hypothetical protein			1021.3	646.17	711	-	contig 23	-1.58055	0.0394
UGRO018_01936	Soluble hydrogenase 42 kDa subunit			751.952	595.913	1059	-	contig 23	-1.26185	0.0487
UGRO018_01937	hypothetical protein			38.37	38.003	570	-	contig 23	-1.00966	0.97
UGRO018_01938	hypothetical protein			34.054	47.955	324	-	contig 23	1.4082	0.131
UGRO018_01939	hypothetical protein			29.61	24.604	126	-	contig 23	-1.20348	0.598
UGRO018_01940	hypothetical protein			36.148	40.22	363	-	contig 23	1.11264	0.559
UGRO018_01941	hypothetical protein			71.22	65.087	396	-	contig 23	-1.09422	0.677
UGRO018_01942	hypothetical protein			73.988	82.142	450	-	contig 23	1.11021	0.451
UGRO018_01943	hypothetical protein			44.622	62.169	465	-	contig 23	1.39324	0.0762
UGRO018_01944	hypothetical protein			24.366	26.334	711	-	contig 23	1.08073	0.74
UGRO018_01945	tRNA-Cys(gca)			0.043	0.043	74	+	contig 23	1	1
UGRO018_01946	tRNA-Leu(taa)			0.043	0.043	88	+	contig 23	1	1
UGRO018_01947	hypothetical protein			150.237	151.484	819	-	contig 23	1.0083	0.962
UGRO018_01948	Modification methylase HaeIII	haeIIIM		141.289	131.796	1218	-	contig 23	-1.07202	0.534
UGRO018_01949	hypothetical protein			70.656	79.061	678	-	contig 23	1.11896	0.353
UGRO018_01950	hypothetical protein			118.736	106.421	1251	-	contig 23	-1.11572	0.214
UGRO018_01951	Chromosome partition protein Smc	smc_2		117.139	98.753	3297	-	contig 23	-1.18618	0.0425
UGRO018_01952	hypothetical protein			73.699	94.784	648	-	contig 23	1.28609	0.0778
UGRO018_01953	hypothetical protein			75.68	80.562	1419	-	contig 23	1.06451	0.174
UGRO018_01954	hypothetical protein			272.562	446.316	600	-	contig 23	1.63749	0.0115
UGRO018_01955	hypothetical protein			140.309	259.87	804	-	contig 23	1.85212	0.000635
UGRO018_01956	Vitamin B12 import ATP-binding protein BtuD	btuD_8		210.259	367.414	1920	-	contig 23	1.74744	0.000798
UGRO018_01957	Protein GrpE	grpE_1		170.083	230.318	783	-	contig 23	1.35415	0.0888
UGRO018_01958	Chaperone protein DnaK	dnaK_1		219.009	426.194	1500	-	contig 23	1.94601	0.000194
UGRO018_01959	Polyisoprenyl-teichoic acid--peptidoglycan teichoic acid transferase TagU	tagU_3		329.282	598.972	1425	-	contig 23	1.81903	0.000127
UGRO018_01960	UDP-2,3-diacetamido-2,3-dideoxy-D-glucuronate 2-epimerase	wbpI		448.132	545.665	1137	-	contig 23	1.21764	0.145
UGRO018_01961	UDP-2-acetamido-2,6-beta-L-arabino-hexul-4-ose reductase	wbjC_1		276.931	458.287	1161	-	contig 23	1.65488	0.00123
UGRO018_01962	UDP-glucose 4-epimerase	capD_1		218.994	348.877	1053	-	contig 23	1.59309	0.00143
UGRO018_01963	2,3,4,5-tetrahydropyridine-2,6-dicarboxylate N-acetyltransferase	dapH_2		240.801	441.685	549	-	contig 23	1.83423	0.00028
UGRO018_01964	lipid II flippase MurJ	murJ_2		140.026	271.169	1269	-	contig 23	1.93656	0.000476
UGRO018_01965	hypothetical protein		GT4	280.885	470.82	1257	-	contig 23	1.6762	0.000635
UGRO018_01966	hypothetical protein			213.467	370.564	1308	-	contig 23	1.73593	0.000502
UGRO018_01967	hypothetical protein			230.892	361.721	1116	-	contig 23	1.56663	0.00133
UGRO018_01968	UDP-N-acetylglucosamine 4-epimerase	wbgU_1		380.6	639.762	975	-	contig 23	1.68093	0.000305
UGRO018_01969	UDP-N-acetyl-D-glucosamine 6-dehydrogenase	wbpA_1		315.78	603.264	1305	-	contig 23	1.91039	0.000782
UGRO018_01970	N,N'-diacetylbacillosaminyl-diphospho-undecaprenol alpha-1,3-N-acetylgalactosaminyltransferase	pglA_1	GT4	175.96	310.855	1086	-	contig 23	1.76662	0.00119
UGRO018_01971	N-acetyl-alpha-D-glucosaminyl-diphospho-ditrans,octacis-undecaprenol 4-epimerase	gnu		334.509	495.813	873	-	contig 23	1.48221	0.0109
UGRO018_01972	Undecaprenyl phosphate N,N'-diacetylbacillosamine 1-phosphate transferase	pglC_1		438.242	792.391	621	-	contig 23	1.80811	0.000152
UGRO018_01973	UDP-N-acetylbacillosamine N-acetyltransferase	pglD_1		415.15	802.912	558	-	contig 23	1.93403	0.000153
UGRO018_01974	UDP-N-acetyl-alpha-D-glucosamine C6 dehydratase	pglF_1		473.38	818.799	1845	-	contig 23	1.72969	0.000273
UGRO018_01975	hypothetical protein			431.217	742.52	495	-	contig 23	1.72192	0.00592
UGRO018_01976	Tyrosine-protein kinase YwqD	ywqD_1		531.407	864.522	726	-	contig 23	1.62686	0.00126
UGRO018_01977	Tyrosine-protein phosphatase CpsB	cpsB_1		494.115	857.45	786	-	contig 23	1.73533	0.000224
UGRO018_01978	hypothetical protein			271.925	365.82	207	-	contig 23	1.3453	0.32
UGRO018_01979	hypothetical protein			74.623	101.781	564	-	contig 24	1.36394	0.0797
UGRO018_01980	hypothetical protein			180.697	204.637	198	+	contig 24	1.13248	0.712
UGRO018_01981	hypothetical protein			133.41	58.073	282	+	contig 24	-2.2973	0.264
UGRO018_01982	Free methionine-R-sulfoxide reductase	msrC		48.993	36.124	474	+	contig 24	-1.35626	0.319
UGRO018_01983	SPbeta prophage-derived aminoglycoside N(3')-acetyltransferase-like protein YokD	yokD		269.366	178.715	810	-	contig 24	-1.50724	0.0165
UGRO018_01984	hypothetical protein			179.922	149.384	435	-	contig 24	-1.20443	0.237
UGRO018_01985	hypothetical protein			1156.75	853.296	1206	-	contig 24	-1.35563	0.00126
UGRO018_01986	putative iron export permease protein FetB	fetB		53.796	47.595	804	-	contig 24	-1.13028	0.308
UGRO018_01987	Carnitine transport ATP-binding protein OpuCA	opuCA_1		42.014	40.464	636	-	contig 24	-1.0383	0.783
UGRO018_01988	Sugar phosphatase YidA	yidA_6		160.88	144.239	810	-	contig 24	-1.11537	0.485
UGRO018_01989	5-amino-6-(5-phospho-D-ribitylamino)uracil phosphatase YcsE	ycsE		111.175	81.748	771	+	contig 24	-1.35998	0.181
UGRO018_01990	hypothetical protein			5.616	2.493	1224	+	contig 24	-2.2525	0.0146
UGRO018_01991	tRNA-Arg(ccg)			0.043	0.043	77	+	contig 24	1	1
UGRO018_01992	hypothetical protein			5.108	5.533	321	-	contig 24	1.08319	0.794
UGRO018_01993	hypothetical protein			9.245	6.148	312	-	contig 24	-1.5036	0.028
UGRO018_01994	hypothetical protein			1.437	0.353	93	-	contig 24	-4.06842	0.465
UGRO018_01995	hypothetical protein			93.754	90.508	3249	-	contig 24	-1.03587	0.426
UGRO018_01996	putative ABC transporter ATP-binding protein			86.566	105.716	711	-	contig 24	1.22121	0.357
UGRO018_01997	putative chromate transport protein	srpC_1		25.633	15.786	546	+	contig 24	-1.62375	0.0026
UGRO018_01998	putative chromate transport protein	srpC_2		22.778	14.344	558	+	contig 24	-1.58803	0.00445
[truncated: 1,514 more rows]
