# Supplementary material for: The butyrate-producing Gram-positive human gut bacterium, Hoskinsella mucinilytica, selectively targets host mucin N-acetylhexosamines[image]
Source: J Biol Chem. 2026 Mar 17;302(5):111371. doi: 10.1016/j.jbc.2026.111371 (PMC13096917; doi:10.1016/j.jbc.2026.111371)
Supplement: Supplemental Table 3 [file mmc4.xlsx]

## Sheet: Sheet1
Supplemental Table 3. gMO versus GalNAc RNA-seq comparison. Cells in fold change column with significant p-values (<0.05) are highlighted in orange for >5-fold or blue for >-5 fold.
locus tag	gene annotation	gene name	CAZy annotation	GalNAc - linear total RPKM	gMO - linear total RPKM	Target Length	Strand	Source Sequence	gMO v GalNAc Fold change	gMO v GalNAc P value
UGRO018_00001	hypothetical protein			7.335	96.233	483	+	contig 1	13.1199	2.71e-06
UGRO018_00002	hypothetical protein			32.962	91.432	465	+	contig 1	2.77385	0.000295
UGRO018_00003	hypothetical protein			45.762	74.558	855	+	contig 1	1.62924	0.00541
UGRO018_00004	hypothetical protein			15.594	32.689	90	+	contig 1	2.09633	0.0109
UGRO018_00005	Sensory transduction protein LytR	lytR_1		218.322	109.953	735	+	contig 1	-1.98559	0.000356
UGRO018_00006	hypothetical protein			70.602	52.059	1290	+	contig 1	-1.35617	0.154
UGRO018_00007	hypothetical protein			3.038	2.044	996	+	contig 1	-1.48602	0.0677
UGRO018_00008	hypothetical protein			5.978	3.665	2193	+	contig 1	-1.63113	6.4e-07
UGRO018_00009	hypothetical protein			7.374	0.929	915	+	contig 1	-7.93689	0.00273
UGRO018_00010	hypothetical protein			8.7	3.485	2271	+	contig 1	-2.49619	1.17e-07
UGRO018_00011	hypothetical protein			9.503	4.09	1728	+	contig 1	-2.32336	4.85e-09
UGRO018_00012	hypothetical protein		GT4	5.5	5.536	1455	+	contig 1	1.00645	0.966
UGRO018_00013	hypothetical protein			8.324	3.595	1455	+	contig 1	-2.31557	2.79e-06
UGRO018_00014	hypothetical protein			9.854	2.47	429	+	contig 1	-3.98945	0.0176
UGRO018_00015	hypothetical protein		GT4	9.806	6.352	1206	+	contig 1	-1.54386	0.000433
UGRO018_00016	Undecaprenyl-phosphate mannosyltransferase		GT2	7.611	4.787	759	+	contig 1	-1.58977	0.0128
UGRO018_00017	hypothetical protein			13.653	8.692	1332	+	contig 1	-1.57074	0.00059
UGRO018_00018	hypothetical protein			12.421	5.921	948	+	contig 1	-2.09793	0.000126
UGRO018_00019	hypothetical protein		GT2	17.217	7.716	978	+	contig 1	-2.23121	0.00019
UGRO018_00020	N-acetylgalactosamine-N,N'-diacetylbacillosaminyl-diphospho-undecaprenol 4-alpha-N-acetylgalactosaminyltransferase	pglJ	GT4	18.822	6.722	1101	+	contig 1	-2.79996	6.32e-06
UGRO018_00021	Putative O-antigen transporter	rfbX_1		9.579	4.505	1434	+	contig 1	-2.126	7.61e-08
UGRO018_00022	hypothetical protein			8.167	4.406	1338	+	contig 1	-1.85355	0.000443
UGRO018_00023	hypothetical protein			11.603	14.343	441	+	contig 1	1.23619	0.408
UGRO018_00024	hypothetical protein			0.245	0.183	96	+	contig 1	-1.33823	0.832
UGRO018_00025	Phosphoglycerate kinase	pgk		4746.5	5844.73	1179	+	contig 1	1.23138	0.0256
UGRO018_00026	Triosephosphate isomerase	tpiA		6710.19	4139.96	747	+	contig 1	-1.62083	0.000397
UGRO018_00027	Bis(5'-nucleosyl)-tetraphosphatase, symmetrical	apaH_1		111.72	87.021	1092	-	contig 1	-1.28382	0.193
UGRO018_00028	hypothetical protein			28.343	377.226	294	+	contig 1	13.3091	5.31e-12
UGRO018_00029	hypothetical protein			140.789	133.745	384	+	contig 1	-1.05266	0.862
UGRO018_00030	hypothetical protein			595.44	231.353	864	-	contig 1	-2.57373	1.92e-07
UGRO018_00031	hypothetical protein			14.073	31.698	888	+	contig 1	2.25247	1.4e-06
UGRO018_00032	hypothetical protein			312.986	118.047	1692	-	contig 1	-2.65137	7.36e-07
UGRO018_00033	hypothetical protein			158.739	28.417	486	+	contig 1	-5.58605	2.41e-06
UGRO018_00034	Response regulator protein GraR	graR_1		18.721	17.579	666	+	contig 1	-1.06492	0.643
UGRO018_00035	Adaptive-response sensory-kinase SasA	sasA_1		7.233	17.597	1020	+	contig 1	2.433	0.000167
UGRO018_00036	ABC transporter ATP-binding protein YxdL	yxdL_1		12.745	37.833	759	+	contig 1	2.9684	0.000554
UGRO018_00037	Bacitracin export permease protein BceB	bceB_1		39.671	23.964	1926	+	contig 1	-1.65546	0.067
UGRO018_00038	hypothetical protein			399.447	90.462	642	+	contig 1	-4.41564	3.55e-08
UGRO018_00039	Glutamine--fructose-6-phosphate aminotransferase [isomerizing]	glmS_1		523.537	39.542	1815	-	contig 1	-13.24	3.74e-14
UGRO018_00040	hypothetical protein			27.282	1.057	168	+	contig 1	-25.7993	0.00527
UGRO018_00041	hypothetical protein			3.002	4.732	990	+	contig 1	1.57597	0.0887
UGRO018_00042	hypothetical protein			9.664	4.769	1404	+	contig 1	-2.02636	6.71e-10
UGRO018_00043	hypothetical protein			0.143	11.505	105	+	contig 1	80.5023	0.0128
UGRO018_00044	Leucine-, isoleucine-, valine-, threonine-, and alanine-binding protein	braC		2603.25	593.44	1188	+	contig 1	-4.38672	1.48e-07
UGRO018_00045	High-affinity branched-chain amino acid transport system permease protein LivH	livH		687.529	298.336	879	+	contig 1	-2.30454	3.5e-07
UGRO018_00046	hypothetical protein			620.558	323.667	960	+	contig 1	-1.91728	0.000134
UGRO018_00047	Lipopolysaccharide export system ATP-binding protein LptB	lptB		509.703	300.168	777	+	contig 1	-1.69806	2.18e-05
UGRO018_00048	High-affinity branched-chain amino acid transport ATP-binding protein LivF	livF		1024.09	684.614	705	+	contig 1	-1.49587	4.2e-05
UGRO018_00049	Inosine-5'-monophosphate dehydrogenase	IMPDH		1251.23	653.149	648	+	contig 1	-1.91569	0.000169
UGRO018_00050	hypothetical protein			32.904	39.643	5541	-	contig 1	1.2048	0.0117
UGRO018_00051	RNA polymerase sigma factor SigA	sigA_1		58.69	91.027	855	+	contig 1	1.55099	0.00058
UGRO018_00052	Tryptophan synthase alpha chain	trpA		18.15	6.945	804	-	contig 1	-2.61342	2.99e-06
UGRO018_00053	Tryptophan synthase beta chain	trpB		12.788	8.416	1185	-	contig 1	-1.51949	0.000455
UGRO018_00054	N-(5'-phosphoribosyl)anthranilate isomerase	trpF		9.597	3.646	606	-	contig 1	-2.63186	0.00217
UGRO018_00055	Indole-3-glycerol phosphate synthase	trpC		18.342	6.028	753	-	contig 1	-3.04266	2.31e-06
UGRO018_00056	Anthranilate phosphoribosyltransferase	trpD		15.02	3.565	1023	-	contig 1	-4.21299	1.37e-05
UGRO018_00057	Aminodeoxychorismate/anthranilate synthase component 2	pabA		17.683	4.276	573	-	contig 1	-4.13565	8.82e-05
UGRO018_00058	Anthranilate synthase component 1	trpE		28.302	5.792	1446	-	contig 1	-4.88605	7.59e-06
UGRO018_00059	hypothetical protein			19.406	2.187	462	-	contig 1	-8.87152	0.00093
UGRO018_00060	hypothetical protein			23.614	5.221	1314	-	contig 1	-4.52327	1.12e-05
UGRO018_00061	hypothetical protein			30.375	27.313	207	-	contig 1	-1.11208	0.81
UGRO018_00062	hypothetical protein			55.677	33.811	444	-	contig 1	-1.6467	8.23e-05
UGRO018_00063	hypothetical protein			35.366	219.836	1041	+	contig 1	6.21597	4.26e-07
UGRO018_00064	Pyrroline-5-carboxylate reductase	proC		57.676	226.654	804	+	contig 1	3.92977	2.73e-07
UGRO018_00065	hypothetical protein			141.753	60.683	264	+	contig 1	-2.33594	0.0322
UGRO018_00066	hypothetical protein			81.971	34.81	1455	-	contig 1	-2.35478	1.56e-05
UGRO018_00067	Bis(5'-nucleosyl)-tetraphosphatase, symmetrical	apaH_2		16.894	30.641	726	+	contig 1	1.81374	2.29e-05
UGRO018_00068	hypothetical protein			27.63	27.61	2229	+	contig 1	-1.00073	1
UGRO018_00069	Sugar phosphatase YidA	yidA_1		196.661	39.516	798	-	contig 1	-4.97672	2.99e-07
UGRO018_00070	hypothetical protein			92.584	132.597	1104	+	contig 1	1.43218	0.0365
UGRO018_00071	HTH-type transcriptional regulator GlvR	glvR_1		158.952	69.076	753	+	contig 1	-2.30111	2.13e-05
UGRO018_00072	HTH-type transcriptional regulator GlvR	glvR_2		242.662	65.635	771	+	contig 1	-3.69716	7.49e-07
UGRO018_00073	Putative bifunctional phosphatase/peptidyl-prolyl cis-trans isomerase			2.806	3.088	837	+	contig 1	1.10083	0.615
UGRO018_00074	Oligo-1,6-glucosidase	malL_1	GH13_31	5.49	4.204	1665	+	contig 1	-1.30579	0.172
UGRO018_00075	hypothetical protein			12.3	7.039	1875	+	contig 1	-1.74752	5.8e-05
UGRO018_00076	Peptidoglycan-N-acetylmuramic acid deacetylase PdaC	pdaC_1	CE4	99.624	263.608	1359	+	contig 1	2.64603	1.82e-06
UGRO018_00077	putative protein			23.614	24.803	1041	+	contig 1	1.05032	0.587
UGRO018_00078	Peptidyl-lysine N-acetyltransferase YiaC	yiaC		13.284	75.7	429	+	contig 1	5.69872	1.3e-10
UGRO018_00079	hypothetical protein			58.238	86.592	687	+	contig 1	1.48687	0.000575
UGRO018_00080	5-amino-6-(5-phospho-D-ribitylamino)uracil phosphatase YbjI	ybjI_1		69.6	120.819	795	+	contig 1	1.7359	1.62e-06
UGRO018_00081	putative licABCH operon regulator	licR_1		36.115	9.252	1926	+	contig 1	-3.90358	3.66e-08
UGRO018_00082	PTS system fructose-specific EIIB component	levE_1		30.329	9.361	498	+	contig 1	-3.23978	3.62e-06
UGRO018_00083	N-acetylgalactosamine permease IIC component 1	agaC_1		18.949	8.346	792	+	contig 1	-2.27036	0.00198
UGRO018_00084	PTS system mannose-specific EIID component	manZ_1		20.577	7.18	804	+	contig 1	-2.86604	0.000206
UGRO018_00085	hypothetical protein			29.108	12.297	1239	+	contig 1	-2.36706	4.09e-06
UGRO018_00086	hypothetical protein			23	18.504	414	+	contig 1	-1.24298	0.462
UGRO018_00087	ComF operon protein 1	comFA		28.951	22.077	1152	+	contig 1	-1.31138	0.00189
UGRO018_00088	hypothetical protein			44.352	15.267	693	+	contig 1	-2.90501	1.05e-06
UGRO018_00089	Cold shock protein CspD	cspD_1		42.663	179.017	198	+	contig 1	4.19612	0.0631
UGRO018_00090	hypothetical protein			54.217	450.694	360	+	contig 1	8.31281	9.1e-07
UGRO018_00091	Cold shock protein CspB	cspB		384.511	3684.01	198	+	contig 1	9.58104	4.53e-05
UGRO018_00092	Protein translocase subunit SecA	secA		532.487	715.389	2346	+	contig 1	1.34348	1.84e-05
UGRO018_00093	Peptide chain release factor 2	prfB		374.135	732.917	1041	+	contig 1	1.95896	5.3e-09
UGRO018_00094	hypothetical protein			6.509	0.874	513	+	contig 1	-7.44386	0.0153
UGRO018_00095	hypothetical protein			13.94	71.164	864	+	contig 1	5.10489	9.81e-08
UGRO018_00096	Cell division ATP-binding protein FtsE	ftsE_1		182.532	153.287	690	+	contig 1	-1.19078	0.18
UGRO018_00097	Cell division protein FtsX	ftsX_1		298.232	207.432	897	+	contig 1	-1.43773	0.000529
UGRO018_00098	hypothetical protein			102.492	260.049	1392	+	contig 1	2.53725	6.9e-11
UGRO018_00099	Cell division ATP-binding protein FtsE	ftsE_2		186.045	496.889	690	+	contig 1	2.6708	2.23e-07
UGRO018_00100	Cell division protein FtsX	ftsX_2		249.21	324.923	903	+	contig 1	1.30381	0.000963
UGRO018_00101	putative capsular polysaccharide biosynthesis protein YwqC	ywqC_1		26.673	23.012	753	+	contig 1	-1.15911	0.466
UGRO018_00102	Tyrosine-protein kinase CpsD	cpsD_1		36.701	22.69	663	+	contig 1	-1.61749	0.00856
UGRO018_00103	Polyisoprenyl-teichoic acid--peptidoglycan teichoic acid transferase TagU	tagU_1		36.803	38.193	966	+	contig 1	1.03776	0.849
UGRO018_00104	hypothetical protein			299.104	206.372	747	+	contig 1	-1.44934	0.000162
UGRO018_00105	hypothetical protein			74.303	45.054	1452	+	contig 1	-1.6492	0.00149
UGRO018_00106	hypothetical protein			64.987	32.561	513	+	contig 1	-1.99587	2.69e-05
UGRO018_00107	hypothetical protein			84.587	14.586	387	+	contig 1	-5.79926	3.39e-08
UGRO018_00108	Carboxy-terminal processing protease CtpA	ctpA		37.481	173.923	1482	+	contig 1	4.64031	9.2e-06
UGRO018_00109	UvrABC system protein B	uvrB		110.724	273.941	1986	+	contig 1	2.47408	0.000273
UGRO018_00110	Transcriptional regulator SlyA	slyA_1		33.616	50.72	429	+	contig 1	1.50881	0.113
UGRO018_00111	putative ABC transporter ATP-binding protein			14.388	15.914	1740	+	contig 1	1.10605	0.0923
UGRO018_00112	putative ABC transporter ATP-binding protein			29.78	25.799	1893	+	contig 1	-1.15428	0.0678
UGRO018_00113	Multidrug export protein MepA	mepA_1		48.212	27.687	1353	+	contig 1	-1.74133	1.11e-05
UGRO018_00114	hypothetical protein			38.115	15.57	885	-	contig 1	-2.44803	3.12e-06
UGRO018_00115	N-acetylcysteine deacetylase	scmP_1		10.054	10.063	1158	+	contig 1	1.00084	1
UGRO018_00116	Anaerobic nitric oxide reductase transcription regulator NorR	norR_1		34.652	8.418	2745	+	contig 1	-4.11654	3.69e-06
UGRO018_00117	Fructoselysine 3-epimerase	frlC		38.852	21.319	834	+	contig 1	-1.82244	0.0153
UGRO018_00118	PTS system fructose-specific EIIA component	levD		13.525	20.636	411	+	contig 1	1.52575	0.16
UGRO018_00119	putative phosphotransferase enzyme IIB component			9.769	29.496	471	+	contig 1	3.0193	0.00427
UGRO018_00120	N-acetylgalactosamine permease IIC component 1	agaC_2		20.472	20.583	780	+	contig 1	1.00541	1
UGRO018_00121	PTS system mannose-specific EIID component	manZ_2		13.916	26.356	810	+	contig 1	1.89397	0.0553
UGRO018_00122	Fructosamine deglycase FrlB	frlB_1		30.994	30.981	1020	+	contig 1	-1.00042	1
UGRO018_00123	Phosphorylated carbohydrates phosphatase			17.143	12.853	666	+	contig 1	-1.33377	0.312
UGRO018_00124	Deoxyribose-phosphate aldolase 1	deoC1_1		8.471	15.75	648	+	contig 1	1.8593	0.000532
UGRO018_00125	hypothetical protein			1.879	0.317	717	+	contig 1	-5.92897	0.0103
UGRO018_00126	Alkaline phosphatase synthesis transcriptional regulatory protein PhoP	phoP_1		26.114	36.409	708	+	contig 1	1.39425	0.00135
UGRO018_00127	Sensor histidine kinase RcsC	rcsC_1		63.821	51.469	2133	+	contig 1	-1.24	0.0828
UGRO018_00128	hypothetical protein			0.382	0.094	171	+	contig 1	-4.04825	0.169
UGRO018_00129	Phosphoglucomutase	pgcA		1006.57	706.633	1695	+	contig 1	-1.42445	0.000218
UGRO018_00130	hypothetical protein			3.039	69.629	471	+	contig 1	22.9093	3.42e-09
UGRO018_00131	hypothetical protein			2.174	91.954	249	+	contig 1	42.3024	6.71e-10
UGRO018_00132	putative licABCH operon regulator	licR_2		78.766	11.084	1920	-	contig 1	-7.10657	9.82e-07
UGRO018_00133	hypothetical protein			14.35	0.118	108	+	contig 1	-121.656	1.88e-05
UGRO018_00134	PTS system cellobiose-specific EIIB component	celA_1		40.62	11.679	315	+	contig 1	-3.47791	1.1e-06
UGRO018_00135	Lichenan permease IIC component	licC_1		23.603	2.387	1239	+	contig 1	-9.88732	7.53e-06
UGRO018_00136	Lichenan-specific phosphotransferase enzyme IIA component	licA_1		10.767	3.676	339	+	contig 1	-2.92871	0.000477
UGRO018_00137	Aryl-phospho-beta-D-glucosidase BglC	bglC_1	GH1	15.232	6.185	1455	+	contig 1	-2.46258	7.07e-05
UGRO018_00138	Aryl-phospho-beta-D-glucosidase BglH	bglH_1	GH1	12.868	10.79	1449	+	contig 1	-1.19258	0.163
UGRO018_00139	hypothetical protein			4.259	0.069	342	+	contig 1	-61.9292	3.87e-06
UGRO018_00140	1,4-alpha-glucan branching enzyme GlgB	glgB_1	GH13_9+CBM48	213.322	212.91	1881	+	contig 1	-1.00194	1
UGRO018_00141	N-acetylgalactosamine permease IIC component 1	agaC_3		18.812	12.252	795	+	contig 1	-1.53543	0.00349
UGRO018_00142	PTS system mannose-specific EIID component	manZ_3		20.58	8.003	822	+	contig 1	-2.57139	0.0119
UGRO018_00143	PTS system sorbose-specific EIIB component	sorB_1		19.447	15.656	480	+	contig 1	-1.24214	0.217
UGRO018_00144	putative HTH-type transcriptional regulator YbbH	ybbH_1		56.997	30.358	852	+	contig 1	-1.87748	2.53e-06
UGRO018_00145	N-acetylmuramic acid 6-phosphate etherase	murQ		37.044	26.624	915	+	contig 1	-1.39141	0.0447
UGRO018_00146	N-acetylmuramyl-L-alanine amidase	amiE		15.989	8.073	981	+	contig 1	-1.98046	6.52e-05
UGRO018_00147	PTS system sorbose-specific EIIA component	sorF		2.077	10.261	417	+	contig 1	4.94147	3.81e-06
UGRO018_00148	hypothetical protein		PL8+CBM32	8.312	11.784	5439	+	contig 1	1.41764	0.00336
UGRO018_00149	hypothetical protein			19.554	12.911	633	+	contig 1	-1.51455	0.0578
UGRO018_00150	Multidrug efflux system ATP-binding protein			62.458	36.28	885	+	contig 1	-1.72153	3.67e-05
UGRO018_00151	hypothetical protein			107.732	26.235	801	+	contig 1	-4.10639	1.2e-06
UGRO018_00152	tRNA-Phe(gaa)			0.043	0.043	76	-	contig 2	1	1
UGRO018_00153	tRNA-Met(cat)			0.043	0.043	77	-	contig 2	1	1
UGRO018_00154	tRNA-Ser(tga)			0.043	0.043	91	-	contig 2	1	1
UGRO018_00155	tRNA-Met(cat)			0.043	0.043	77	-	contig 2	1	1
UGRO018_00156	tRNA-Met(cat)			0.043	0.043	77	-	contig 2	1	1
UGRO018_00157	tRNA-Pro(tgg)			0.043	0.043	77	-	contig 2	1	1
UGRO018_00158	tRNA-Arg(acg)			0.043	0.043	77	-	contig 2	1	1
UGRO018_00159	V-type sodium ATPase subunit D	ntpD		823.631	457.748	639	-	contig 2	-1.79931	0.000199
UGRO018_00160	V-type sodium ATPase subunit B	ntpB		1407.75	609.358	1443	-	contig 2	-2.31022	2.16e-11
UGRO018_00161	V-type ATP synthase alpha chain	atpA_1		1127.87	602.573	1758	-	contig 2	-1.87176	9.44e-13
UGRO018_00162	V-type proton ATPase subunit E	atpE_1		1427.78	377.846	597	-	contig 2	-3.77873	1.36e-11
UGRO018_00163	V-type ATP synthase subunit F	atpF_1		1137.07	328.35	309	-	contig 2	-3.46297	3.48e-10
UGRO018_00164	hypothetical protein			1204.11	276.801	444	-	contig 2	-4.35008	3.72e-10
UGRO018_00165	hypothetical protein			1955.3	419.061	1929	-	contig 2	-4.66592	4.3e-14
UGRO018_00166	V-type ATP synthase subunit C	atpC_1		1315.62	501.496	1041	-	contig 2	-2.62338	6.09e-09
UGRO018_00167	hypothetical protein			245.678	912.488	312	-	contig 2	3.71416	2.27e-09
UGRO018_00168	Na(+)/H(+)-K(+) antiporter GerN	gerN		53.252	171.31	1278	-	contig 2	3.21694	6.63e-12
UGRO018_00169	Ribosomal large subunit pseudouridine synthase C	rluC		38.69	81.389	936	-	contig 2	2.10363	1.74e-08
UGRO018_00170	3'-5' exonuclease DinG	dinG		102.28	70.375	2343	+	contig 2	-1.45335	0.000132
UGRO018_00171	hypothetical protein			61.741	65.908	765	+	contig 2	1.06749	0.54
UGRO018_00172	Phosphoglycolate phosphatase	gph_1		187.286	84.864	651	-	contig 2	-2.20689	0.00631
UGRO018_00173	hypothetical protein			11.026	10.909	552	-	contig 2	-1.01077	0.997
UGRO018_00174	hypothetical protein			41.208	17.698	405	-	contig 2	-2.32832	0.00637
UGRO018_00175	N-substituted formamide deformylase	nfdA		2.502	4.442	1581	-	contig 2	1.77576	0.00018
UGRO018_00176	Antiseptic resistance protein	qacA		2.206	2.148	1605	-	contig 2	-1.02698	0.925
UGRO018_00177	hypothetical protein			46.908	12.888	1794	+	contig 2	-3.63967	8.84e-10
UGRO018_00178	hypothetical protein			151.408	191.739	804	-	contig 2	1.26637	0.0186
UGRO018_00179	hypothetical protein			216.003	125.269	786	-	contig 2	-1.72432	5.34e-07
UGRO018_00180	4,4'-diaponeurosporen-aldehyde dehydrogenase	aldH1		147.688	117.077	1371	-	contig 2	-1.26146	0.00158
UGRO018_00181	Ion-translocating oxidoreductase complex subunit B	rsxB_1		412.318	489.707	1521	+	contig 2	1.18769	0.134
UGRO018_00182	Sensor histidine kinase RcsC	rcsC_2		132.684	114.475	3264	-	contig 2	-1.15907	0.0271
UGRO018_00183	hypothetical protein			32.045	138.44	375	-	contig 2	4.32015	6.35e-07
UGRO018_00184	hypothetical protein			98.02	91.441	2220	-	contig 2	-1.07195	0.418
UGRO018_00185	hypothetical protein			28.036	48.001	1284	-	contig 2	1.71216	2.58e-05
UGRO018_00186	Peptide deformylase	def		37.068	89.513	414	-	contig 2	2.41483	0.000528
UGRO018_00187	hypothetical protein			176.647	770.983	1155	-	contig 2	4.36455	7.6e-09
UGRO018_00188	hypothetical protein			18.325	73.358	438	-	contig 2	4.00322	4.88e-10
UGRO018_00189	hypothetical protein			26.38	28.683	1191	+	contig 2	1.08732	0.103
UGRO018_00190	hypothetical protein			57.545	37.177	486	-	contig 2	-1.54785	1.84e-05
UGRO018_00191	hypothetical protein			55.284	34.135	378	-	contig 2	-1.61958	0.0492
UGRO018_00192	hypothetical protein			78.278	24.78	390	-	contig 2	-3.15896	1.78e-06
UGRO018_00193	23S rRNA (uracil-C(5))-methyltransferase RlmCD	rlmCD_1		43.869	90.638	1356	-	contig 2	2.0661	1.5e-06
UGRO018_00194	D-ribitol-5-phosphate phosphatase			66.472	63.182	615	-	contig 2	-1.05208	0.716
UGRO018_00195	Chaperone protein HtpG	htpG		99.147	403.364	1938	-	contig 2	4.06835	0.000102
UGRO018_00196	Glutamate 5-kinase 1	proB		613.453	138.846	801	+	contig 2	-4.41822	2.24e-07
UGRO018_00197	Gamma-glutamyl phosphate reductase	proA		981.847	147.038	1245	+	contig 2	-6.67751	1.52e-09
UGRO018_00198	Isocitrate dehydrogenase [NADP]	icd		1196.11	134.174	999	-	contig 2	-8.91461	1.74e-11
UGRO018_00199	Citrate synthase	gltA		587.711	156.299	1335	-	contig 2	-3.76018	6.06e-06
UGRO018_00200	3-isopropylmalate dehydratase large subunit	leuC		845.904	222.268	1920	+	contig 2	-3.80578	1.34e-13
UGRO018_00201	hypothetical protein			55.024	14.54	528	+	contig 2	-3.78434	4.61e-07
UGRO018_00202	hypothetical protein			229.728	129.576	1311	-	contig 2	-1.77292	0.000103
UGRO018_00203	Hydroxypyruvate reductase	hpr		35.569	44.849	945	-	contig 2	1.2609	0.0262
UGRO018_00204	Putative metallophosphoesterase MG207			6.872	47.016	534	-	contig 2	6.84147	4.78e-08
UGRO018_00205	tRNA-Leu(tag)			0.043	0.043	84	+	contig 2	1	1
UGRO018_00206	hypothetical protein			1.291	1.313	7632	-	contig 2	1.01685	0.877
UGRO018_00207	hypothetical protein			0.623	0.284	831	-	contig 2	-2.19345	0.164
UGRO018_00208	hypothetical protein			0.592	0.128	525	-	contig 2	-4.61802	0.0267
UGRO018_00209	hypothetical protein			1.21	0.197	1482	-	contig 2	-6.12612	0.00158
UGRO018_00210	hypothetical protein			0.895	0.648	651	-	contig 2	-1.38005	0.576
UGRO018_00211	Signal peptidase I W	sipW_1		0.621	0.166	630	-	contig 2	-3.75246	0.053
UGRO018_00212	hypothetical protein			2.531	1.584	1788	-	contig 2	-1.5981	0.0413
UGRO018_00213	hypothetical protein			4.271	0.087	189	-	contig 2	-49.099	4.15e-06
UGRO018_00214	hypothetical protein			1.332	2.056	810	-	contig 2	1.54295	0.13
UGRO018_00215	Tyrosine recombinase XerC	xerC_1		7.766	1.268	873	-	contig 2	-6.12635	0.0123
UGRO018_00216	Potassium-transporting ATPase KdpC subunit	kdpC		3.299	1.641	624	-	contig 2	-2.01014	0.19
UGRO018_00217	Potassium-transporting ATPase ATP-binding subunit	kdpB		2.42	1.611	2064	-	contig 2	-1.50229	0.158
UGRO018_00218	Potassium-transporting ATPase potassium-binding subunit	kdpA		2.302	1.555	1713	-	contig 2	-1.48025	0.131
UGRO018_00219	hypothetical protein			0.379	0.453	99	-	contig 2	1.19462	0.921
UGRO018_00220	hypothetical protein			1.551	0.521	774	+	contig 2	-2.97868	0.0464
UGRO018_00221	Sensor protein KdpD	kdpD_1		4.999	5.278	1917	-	contig 2	1.05565	0.462
UGRO018_00222	KDP operon transcriptional regulatory protein KdpE	kdpE		9.988	36.702	684	-	contig 2	3.67447	5.55e-06
UGRO018_00223	Sensor protein KdpD	kdpD_2		12.716	28.772	1509	-	contig 2	2.26264	5.58e-05
UGRO018_00224	Trk system potassium uptake protein TrkG	trkG		9.775	6.827	1503	-	contig 2	-1.43181	0.0263
UGRO018_00225	Trk system potassium uptake protein TrkA	trkA		12.398	9.647	669	-	contig 2	-1.28518	0.0931
UGRO018_00226	hypothetical protein			11.318	13.147	450	-	contig 2	1.16159	0.217
UGRO018_00227	hypothetical protein			25.259	12.466	438	+	contig 2	-2.02626	0.0141
UGRO018_00228	hypothetical protein			42.869	25.708	1146	-	contig 2	-1.66752	0.0225
UGRO018_00229	Peptidoglycan O-acetyltransferase	patA		36.817	29.859	1389	-	contig 2	-1.23301	0.0106
UGRO018_00230	hypothetical protein			49.801	59.075	462	-	contig 2	1.18623	0.0742
UGRO018_00231	hypothetical protein			32.546	55.952	741	-	contig 2	1.71914	0.000478
UGRO018_00232	HTH-type transcriptional activator RhaS	rhaS_1		44.813	20.673	873	+	contig 2	-2.16775	3.7e-07
UGRO018_00233	hypothetical protein			40.378	20.534	393	+	contig 2	-1.96642	7.93e-06
UGRO018_00234	hypothetical protein			60.616	60.488	660	+	contig 2	-1.00212	0.997
UGRO018_00235	hypothetical protein			44.928	15.298	1611	+	contig 2	-2.93681	1.43e-09
UGRO018_00236	Adaptive-response sensory-kinase SasA	sasA_2		28.47	11.275	1986	-	contig 2	-2.52513	2.84e-08
UGRO018_00237	Transcriptional regulatory protein SrrA	srrA_1		11.711	8.89	693	-	contig 2	-1.31727	0.0528
UGRO018_00238	hypothetical protein			344.353	299.908	1437	+	contig 2	-1.1482	0.506
UGRO018_00239	hypothetical protein			401.987	177.476	2967	+	contig 2	-2.26503	2.22e-06
UGRO018_00240	putative Hsp20 family chaperone			361.531	252.347	393	+	contig 2	-1.43267	0.374
UGRO018_00241	hypothetical protein			260.466	137.514	411	+	contig 2	-1.89411	0.15
UGRO018_00242	putative protein YjdF	yjdF		8.004	78.876	417	-	contig 2	9.85475	3.15e-07
UGRO018_00243	hypothetical protein			99.966	55.258	1008	-	contig 2	-1.80907	0.00204
UGRO018_00244	1,4-alpha-glucan branching enzyme GlgB	glgB_2	GH13	176.852	188.226	1656	+	contig 2	1.06431	0.203
UGRO018_00245	hypothetical protein			162.39	138.378	1128	-	contig 2	-1.17352	0.394
UGRO018_00246	hypothetical protein			81.203	154.315	852	-	contig 2	1.90035	4.09e-05
UGRO018_00247	hypothetical protein			80.552	141.36	639	-	contig 2	1.75489	4.87e-05
UGRO018_00248	hypothetical protein			52.25	135.399	330	-	contig 2	2.59136	0.000397
UGRO018_00249	tRNA-Glu(ttc)			0.043	0.043	76	+	contig 2	1	1
UGRO018_00250	hypothetical protein			83.365	63.745	489	+	contig 2	-1.30779	0.0563
UGRO018_00251	Ribosomal RNA large subunit methyltransferase I	rlmI_1		117.331	120.165	1203	+	contig 2	1.02415	0.773
UGRO018_00252	hypothetical protein			31.184	78.662	1212	-	contig 2	2.52249	3.45e-07
UGRO018_00253	hypothetical protein			693.015	776.385	1347	-	contig 2	1.1203	0.316
UGRO018_00254	hypothetical protein			44.869	39.376	1416	+	contig 2	-1.1395	0.191
UGRO018_00255	4-alpha-glucanotransferase	malQ	GH77	150.464	37.464	1473	-	contig 2	-4.01621	4.05e-09
UGRO018_00256	Glycogen phosphorylase	glgP_1	GT35	205.938	31.281	2250	-	contig 2	-6.58345	2.57e-09
UGRO018_00257	Zinc transporter ZupT	zupT		148.488	260.764	801	-	contig 2	1.75613	0.192
UGRO018_00258	hypothetical protein			57.409	17.802	666	-	contig 2	-3.22495	7.79e-08
UGRO018_00259	hypothetical protein			51.397	22.469	528	-	contig 2	-2.28742	2.82e-06
UGRO018_00260	hypothetical protein			82.745	24.763	849	-	contig 2	-3.34146	3.99e-11
UGRO018_00261	hypothetical protein			396.073	779.642	510	-	contig 2	1.96843	0.000184
UGRO018_00262	hypothetical protein			224.164	254.53	693	-	contig 2	1.13546	0.748
UGRO018_00263	hypothetical protein			607.413	173.901	525	+	contig 2	-3.49286	8.38e-07
UGRO018_00264	hypothetical protein			295.945	226.038	1254	+	contig 3	-1.30927	0.0288
UGRO018_00265	hypothetical protein			190.469	199.612	1065	+	contig 3	1.048	0.634
UGRO018_00266	tRNA-Val(tac)			0.043	0.043	76	-	contig 3	1	1
UGRO018_00267	hypothetical protein			10.958	23.029	297	+	contig 3	2.10149	0.0254
UGRO018_00268	hypothetical protein			28.228	83.619	342	+	contig 3	2.96226	6.35e-05
UGRO018_00269	hypothetical protein			225.085	64.499	336	-	contig 3	-3.48972	7.28e-05
UGRO018_00270	HTH-type transcriptional regulator PuuR	puuR		27.687	108.307	534	+	contig 3	3.91184	7.41e-05
UGRO018_00271	Vitamin B12 import ATP-binding protein BtuD	btuD_1		199.463	119.951	1617	+	contig 3	-1.66286	0.0043
UGRO018_00272	Spermidine/putrescine transport system permease protein PotB	potB		311.295	86.696	855	+	contig 3	-3.59066	9.5e-05
UGRO018_00273	hypothetical protein			390.438	176.781	1896	+	contig 3	-2.20859	2.52e-05
UGRO018_00274	Bifunctional purine biosynthesis protein PurH	purH_1		195.764	285.401	1173	+	contig 3	1.45788	0.121
UGRO018_00275	hypothetical protein			196.103	103.688	444	-	contig 3	-1.89128	6.86e-05
UGRO018_00276	Cytosol non-specific dipeptidase	pepD		124.099	589.613	1431	+	contig 3	4.75115	3.1e-06
UGRO018_00277	UDP-N-acetylmuramoyl-tripeptide--D-alanyl-D-alanine ligase	murF_1		265.214	335.015	1380	+	contig 3	1.26318	0.012
UGRO018_00278	Vancomycin C-type resistance protein VanC	vanC		170.348	392.595	1065	+	contig 3	2.30466	1.3e-07
UGRO018_00279	Alanine racemase 1	alr1		202.253	327.024	1149	+	contig 3	1.6169	1.69e-06
UGRO018_00280	Serine/alanine racemase	vanT		191.801	56.97	1032	+	contig 3	-3.36673	1.76e-10
UGRO018_00281	hypothetical protein			121.545	204.587	1602	+	contig 3	1.68322	5.18e-06
UGRO018_00282	hypothetical protein			179.86	97.623	1944	+	contig 3	-1.8424	3.18e-05
UGRO018_00283	hypothetical protein			11.102	8.406	1698	-	contig 3	-1.3207	0.000579
UGRO018_00284	Aryl-phospho-beta-D-glucosidase BglH	bglH_2	GH1	19.473	13.308	1434	+	contig 3	-1.46322	7.59e-06
UGRO018_00285	putative licABCH operon regulator	licR_3		42.02	15.329	1929	-	contig 3	-2.7412	7.19e-07
UGRO018_00286	PTS system cellobiose-specific EIIB component	celA_2		26.122	0.316	309	+	contig 3	-82.6869	3.82e-05
UGRO018_00287	PTS system oligo-beta-mannoside-specific EIIC component	gmuC_1		64.835	1.578	1293	+	contig 3	-41.0905	1.61e-09
UGRO018_00288	Lichenan-specific phosphotransferase enzyme IIA component	licA_2		34.177	0.709	345	+	contig 3	-48.2365	0.000112
UGRO018_00289	Aryl-phospho-beta-D-glucosidase BglH	bglH_3	GH1	23.792	2.563	1419	+	contig 3	-9.28245	1.47e-07
UGRO018_00290	2,3-bisphosphoglycerate-dependent phosphoglycerate mutase	gpmA_1		12.059	3.483	786	+	contig 3	-3.46274	3.93e-05
UGRO018_00291	Aryl-phospho-beta-D-glucosidase BglH	bglH_4	GH1	3.123	0.684	1452	+	contig 3	-4.56658	0.00182
UGRO018_00292	5-amino-6-(5-phospho-D-ribitylamino)uracil phosphatase YitU	yitU_1		5.221	0.718	816	+	contig 3	-7.27476	0.000209
UGRO018_00293	hypothetical protein		CE4	16.677	37.523	1308	+	contig 3	2.24999	0.00278
UGRO018_00294	hypothetical protein			12.258	98.302	435	+	contig 3	8.01964	2.56e-09
UGRO018_00295	Membrane-bound lytic murein transglycosylase F	mltF_1		108.156	296.798	798	+	contig 3	2.74417	2.28e-06
UGRO018_00296	3'(2'),5'-bisphosphate nucleotidase CysQ	cysQ		6.022	15.339	834	+	contig 3	2.54699	3.5e-07
UGRO018_00297	hypothetical protein			6.621	10.269	420	+	contig 3	1.55101	0.00836
UGRO018_00298	Processive diacylglycerol alpha-glucosyltransferase	dgs	GT4	311.729	395.185	1002	+	contig 3	1.26772	0.00732
UGRO018_00299	hypothetical protein			119.091	169.408	1053	+	contig 3	1.42251	0.0116
UGRO018_00300	Regulatory protein RecX	recX	GT4	137.957	222.909	1992	+	contig 3	1.61579	5.28e-09
UGRO018_00301	3'-5' exoribonuclease YhaM	yhaM		149.379	263.454	948	+	contig 3	1.76366	1.36e-08
UGRO018_00302	Ribosomal protein S12 methylthiotransferase RimO	rimO		71.883	350.745	1302	+	contig 3	4.87937	5.72e-07
UGRO018_00303	hypothetical protein			88.331	115.007	486	+	contig 3	1.302	0.15
UGRO018_00304	hypothetical protein			74.305	123.28	468	-	contig 3	1.65911	0.0218
UGRO018_00305	hypothetical protein			198.155	91.723	1248	-	contig 3	-2.16037	1.44e-05
UGRO018_00306	hypothetical protein			24.872	161.679	498	+	contig 3	6.50039	1.96e-07
UGRO018_00307	hypothetical protein		GH25	10.029	11.769	1065	+	contig 3	1.17347	0.605
UGRO018_00308	hypothetical protein			503.878	337.308	243	-	contig 3	-1.49382	0.484
UGRO018_00309	tRNA-Lys(ctt)			0.043	0.043	76	-	contig 3	1	1
UGRO018_00310	hypothetical protein			62.406	173.612	1149	+	contig 3	2.782	4.32e-06
UGRO018_00311	Translation initiation factor IF-3	infC		291.718	2830.66	426	+	contig 3	9.7034	5.44e-13
UGRO018_00312	50S ribosomal protein L35	rpmI		466.791	2671.64	195	+	contig 3	5.72343	7.75e-10
UGRO018_00313	50S ribosomal protein L20	rplT		960.529	2376.82	369	+	contig 3	2.4745	1.81e-05
UGRO018_00314	hypothetical protein			1179.38	1807.34	438	+	contig 3	1.53244	0.141
UGRO018_00315	ECF RNA polymerase sigma factor SigW	sigW		10.11	10.498	513	+	contig 3	1.03839	0.797
UGRO018_00316	hypothetical protein			14.833	8.869	750	+	contig 3	-1.6724	0.000209
UGRO018_00317	Vitamin B12 import ATP-binding protein BtuD	btuD_2		14.898	13.241	891	+	contig 3	-1.1252	0.269
UGRO018_00318	hypothetical protein			43.03	8.588	1335	+	contig 3	-5.01027	2.46e-09
UGRO018_00319	hypothetical protein			406.305	186.221	768	+	contig 3	-2.18185	5.24e-07
UGRO018_00320	HTH-type transcriptional repressor YtrA	ytrA_1		387.96	502.126	369	+	contig 3	1.29427	0.009
UGRO018_00321	ABC transporter ATP-binding protein YtrB	ytrB_1		312.232	437.247	699	+	contig 3	1.40039	0.00964
UGRO018_00322	hypothetical protein			89.992	3.519	162	+	contig 3	-25.5709	0.00876
UGRO018_00323	hypothetical protein			13.02	1.726	558	-	contig 3	-7.54548	0.0112
UGRO018_00324	hypothetical protein			2.175	1.115	996	+	contig 3	-1.95155	0.21
UGRO018_00325	Serine/threonine-protein kinase PknD	pknD		1.309	0.177	489	+	contig 3	-7.40936	0.00702
UGRO018_00326	hypothetical protein			2.161	0.193	1152	+	contig 3	-11.2097	0.000157
UGRO018_00327	hypothetical protein			1.381	0.043	159	+	contig 3	-32.4703	1.74e-11
UGRO018_00328	hypothetical protein			2.069	1.884	3054	+	contig 3	-1.09861	0.526
UGRO018_00329	hypothetical protein			1.991	0.771	3972	+	contig 3	-2.58212	0.00273
UGRO018_00330	hypothetical protein			4.601	0.759	246	+	contig 3	-6.0629	0.0217
UGRO018_00331	hypothetical protein			5.255	0.335	303	+	contig 3	-15.6767	0.00318
UGRO018_00332	hypothetical protein			16.373	0.675	300	+	contig 3	-24.27	0.000279
UGRO018_00333	hypothetical protein			11.977	5.537	900	+	contig 3	-2.16301	3.92e-05
UGRO018_00334	hypothetical protein			3.245	0.343	297	+	contig 3	-9.46683	0.0123
UGRO018_00335	hypothetical protein			196.619	417.291	552	-	contig 3	2.12233	4.23e-05
UGRO018_00336	hypothetical protein			29.323	91.696	996	+	contig 3	3.12709	4.25e-07
UGRO018_00337	Fe/S biogenesis protein NfuA	nfuA		20.067	172.295	234	-	contig 3	8.58597	4.84e-05
UGRO018_00338	hypothetical protein			323.368	327.71	459	-	contig 3	1.01343	0.964
UGRO018_00339	General stress protein 13	yugI		971.561	2609.66	351	+	contig 3	2.68605	6.26e-05
UGRO018_00340	Glucose-6-phosphate isomerase	pgi		735.403	1711.86	1275	+	contig 3	2.32778	2.51e-11
UGRO018_00341	Pyruvate, phosphate dikinase	ppdK		505.141	68.965	2634	+	contig 3	-7.32458	7.27e-10
UGRO018_00342	hypothetical protein			9.488	8.967	657	-	contig 3	-1.05812	0.704
UGRO018_00343	Sensor histidine kinase RcsC	rcsC_3		54.102	98.92	2763	+	contig 3	1.82841	5e-08
UGRO018_00344	hypothetical protein			5.55	4.828	495	+	contig 3	-1.14936	0.632
UGRO018_00345	hypothetical protein			3.326	9.215	321	+	contig 3	2.77036	0.000115
UGRO018_00346	Aminoacyltransferase FemA	femA_1		13.78	9.866	1263	+	contig 3	-1.39674	0.233
UGRO018_00347	HTH-type transcriptional regulator AdhR	adhR		13.73	75.22	399	+	contig 3	5.47834	6.52e-09
UGRO018_00348	hypothetical protein			214.262	151.995	540	+	contig 3	-1.40967	0.285
UGRO018_00349	Putative bifunctional phosphatase/peptidyl-prolyl cis-trans isomerase			66.905	76.338	777	-	contig 3	1.14098	0.197
UGRO018_00350	UV DNA damage endonuclease	uvsE		8.476	5.603	1224	+	contig 3	-1.51278	0.0981
UGRO018_00351	hypothetical protein			11.674	47.516	555	+	contig 3	4.07016	0.000859
UGRO018_00352	hypothetical protein			123.522	130.566	360	+	contig 3	1.05703	0.558
UGRO018_00353	hypothetical protein			51.117	42.849	954	+	contig 3	-1.19296	0.0332
UGRO018_00354	hypothetical protein			176.641	140.831	1464	+	contig 3	-1.25428	0.0593
UGRO018_00355	hypothetical protein			217.989	120.536	867	+	contig 3	-1.8085	1.04e-06
UGRO018_00356	Zinc transport protein ZntB	zntB		115.704	102.306	927	+	contig 3	-1.13096	0.00905
UGRO018_00357	hypothetical protein			174.924	330.183	1872	+	contig 3	1.88758	0.000819
UGRO018_00358	hypothetical protein			191.589	145.668	351	+	contig 3	-1.31524	0.0313
UGRO018_00359	Inner membrane protein YohK	yohK		231.702	200.379	702	+	contig 3	-1.15632	0.142
UGRO018_00360	hypothetical protein		GH190	78.018	18.562	1098	-	contig 3	-4.20314	8.67e-07
UGRO018_00361	hypothetical protein			33.047	75.241	444	+	contig 3	2.27679	0.0187
UGRO018_00362	ATP-dependent zinc metalloprotease FtsH 4	ftsH4		58.645	93.363	1890	+	contig 3	1.592	0.186
UGRO018_00363	hypothetical protein			145.314	156.423	984	+	contig 3	1.07645	0.742
UGRO018_00364	hypothetical protein			193.286	213.811	951	+	contig 3	1.10619	0.315
UGRO018_00365	hypothetical protein			704.676	87.384	399	-	contig 3	-8.06413	5.14e-05
UGRO018_00366	Ribosome hibernation promotion factor	hpf		2802.69	786.949	534	+	contig 3	-3.56147	1.91e-05
UGRO018_00367	DNA-3-methyladenine glycosylase 1	tag		60.749	44.085	561	+	contig 3	-1.378	0.000228
UGRO018_00368	hypothetical protein			15.51	42.573	852	+	contig 3	2.74498	4.04e-06
UGRO018_00369	Putative multidrug export ATP-binding/permease protein			29.554	45.271	1683	+	contig 3	1.5318	7.09e-07
UGRO018_00370	tRNA-Arg(tct)			0.043	0.043	77	+	contig 3	1	1
UGRO018_00371	hypothetical protein			20.643	139.602	294	-	contig 3	6.76269	8.28e-05
UGRO018_00372	hypothetical protein			895.845	1865.87	732	+	contig 3	2.0828	2.47e-05
UGRO018_00373	Trigger factor	tig		989.943	1989.62	1278	+	contig 3	2.00983	1.04e-06
UGRO018_00374	Lon protease 1	lon1		1202.18	876.839	2325	+	contig 3	-1.37104	0.00026
UGRO018_00375	putative GTP-binding protein EngB	engB		1032.73	623.741	591	+	contig 3	-1.6557	0.00999
UGRO018_00376	hypothetical protein			5.368	0.249	177	+	contig 3	-21.5259	0.00172
UGRO018_00377	hypothetical protein			414.404	119.483	636	-	contig 3	-3.46831	0.000218
UGRO018_00378	hypothetical protein			57.25	75.562	738	+	contig 3	1.31985	0.207
UGRO018_00379	dTDP-glucose 4,6-dehydratase	rfbB		14.198	16.067	1059	+	contig 4	1.13167	0.752
UGRO018_00380	UDP-glucose 6-dehydrogenase	ugd_1		9.252	19.795	1167	+	contig 4	2.13948	0.0297
UGRO018_00381	Polyisoprenyl-teichoic acid--peptidoglycan teichoic acid transferase TagU	tagU_2		7.228	20.171	1419	+	contig 4	2.79078	0.00377
UGRO018_00382	hypothetical protein			4.01	26.376	588	+	contig 4	6.57814	0.000185
UGRO018_00383	hypothetical protein			12.356	2.878	906	+	contig 4	-4.29353	6.92e-05
UGRO018_00384	hypothetical protein			102.165	27.948	1647	-	contig 4	-3.6555	1.34e-09
UGRO018_00385	hypothetical protein			159.535	46.948	1008	-	contig 4	-3.3981	1.74e-11
UGRO018_00386	Glycerol-3-phosphate acyltransferase	plsY		121.999	234.149	612	-	contig 4	1.91928	0.00606
UGRO018_00387	DNA topoisomerase 4 subunit B	parE		13.2	141.978	1932	+	contig 4	10.7558	1.89e-11
UGRO018_00388	DNA topoisomerase 4 subunit A	parC		100.037	136.846	2496	+	contig 4	1.36795	0.0787
UGRO018_00389	hypothetical protein			20.296	28.311	765	+	contig 4	1.39491	0.00916
UGRO018_00390	DNA mismatch repair protein MutS	mutS_1		95.962	52.205	1779	+	contig 4	-1.83819	2.25e-08
UGRO018_00391	DNA topoisomerase 3	topB_1		57.663	107.209	2181	+	contig 4	1.85925	1.31e-06
UGRO018_00392	hypothetical protein			70.502	78.594	597	+	contig 4	1.11478	0.339
UGRO018_00393	ADP-ribose pyrophosphatase	nudF		45.74	498.768	537	-	contig 4	10.9044	6.63e-12
UGRO018_00394	hypothetical protein			1.243	0.67	699	-	contig 4	-1.85351	0.417
UGRO018_00395	hypothetical protein			55.767	14.664	441	+	contig 4	-3.80304	0.000106
UGRO018_00396	Stage V sporulation protein AD	spoVAD		54.47	11.457	999	+	contig 4	-4.75412	0.000308
UGRO018_00397	hypothetical protein			59.761	17.119	354	+	contig 4	-3.49089	0.000605
UGRO018_00398	hypothetical protein			69.372	16.293	1353	+	contig 4	-4.25788	3.69e-05
UGRO018_00399	hypothetical protein			54.12	75.394	276	+	contig 4	1.39307	0.29
UGRO018_00400	Segregation and condensation protein A	scpA		7.754	104.467	741	+	contig 4	13.4734	4.09e-10
UGRO018_00401	Segregation and condensation protein B	scpB		7.485	92.262	561	+	contig 4	12.327	1.13e-09
UGRO018_00402	hypothetical protein			83.745	176.82	198	+	contig 4	2.1114	0.152
UGRO018_00403	Phosphinothricin N-acetyltransferase	pat		73.979	118.681	567	+	contig 4	1.60426	0.052
UGRO018_00404	hypothetical protein			15.101	30.789	957	+	contig 4	2.03882	3.39e-05
UGRO018_00405	Spore maturation protein A	spmA		68.713	19.819	573	+	contig 4	-3.46698	0.00112
UGRO018_00406	Spore maturation protein B	spmB		32.191	13.326	513	+	contig 4	-2.41576	0.00514
UGRO018_00407	Ribosomal large subunit pseudouridine synthase B	rluB		128.062	469.362	738	+	contig 4	3.6651	7.75e-10
UGRO018_00408	Ribosomal RNA small subunit methyltransferase E	rsmE		113.242	176.283	738	+	contig 4	1.5567	0.000711
UGRO018_00409	hypothetical protein			94.249	115.923	780	+	contig 4	1.22997	0.0233
UGRO018_00410	Threonylcarbamoyladenosine tRNA methylthiotransferase MtaB	mtaB		264.734	499.201	1290	+	contig 4	1.88567	1.46e-06
UGRO018_00411	UDP-N-acetylmuramoyl-L-alanyl-D-glutamate--2,6-diaminopimelate ligase	murE_1		436.2	682.278	1461	+	contig 4	1.56414	0.000395
UGRO018_00412	30S ribosomal protein S21	rpsU		743.522	1946.87	180	+	contig 4	2.61844	0.141
UGRO018_00413	Membrane-bound lytic murein transglycosylase F	mltF_2		46.476	310.714	1521	+	contig 4	6.68555	4.86e-08
UGRO018_00414	Arginine transport ATP-binding protein ArtM	artM_1		98.817	289.719	738	+	contig 4	2.93188	9e-08
UGRO018_00415	hypothetical protein			3.638	23.634	201	+	contig 4	6.49723	5.28e-07
UGRO018_00416	hypothetical protein			20.441	28.435	927	+	contig 4	1.39109	0.00511
UGRO018_00417	PhoH-like protein			90.902	181.232	993	+	contig 4	1.99371	1.84e-05
UGRO018_00418	Alkaline phosphatase synthesis transcriptional regulatory protein PhoP	phoP_2		109.326	153.359	681	+	contig 4	1.40277	0.00814
UGRO018_00419	Alkaline phosphatase synthesis sensor protein PhoR	phoR_1		234.908	118.988	1221	+	contig 4	-1.97422	8.6e-07
UGRO018_00420	tRNA-Glu(ctc)			0.043	0.043	75	-	contig 4	1	1
UGRO018_00421	hypothetical protein			246.565	123.97	585	+	contig 4	-1.98891	0.000116
UGRO018_00422	Phosphate-binding protein PstS 2	pstS2		1.507	0.81	927	+	contig 4	-1.86093	0.318
UGRO018_00423	Phosphate transport system permease protein PstC 1	pstC1		3.039	1.333	873	+	contig 4	-2.27887	0.00011
UGRO018_00424	hypothetical protein			5.863	2.013	1248	+	contig 4	-2.91312	1.19e-06
UGRO018_00425	Phosphate import ATP-binding protein PstB 3	pstB3		5.942	3.059	762	+	contig 4	-1.94235	0.013
UGRO018_00426	Phosphate-specific transport system accessory protein PhoU	phoU		1.236	1.244	639	+	contig 4	1.00626	1
UGRO018_00427	hypothetical protein			487.643	638.943	1683	-	contig 4	1.31027	0.0153
UGRO018_00428	Endoribonuclease YbeY	ybeY		191.718	268.525	468	+	contig 4	1.40063	0.176
UGRO018_00429	Undecaprenol kinase	dgkA		185.978	146.355	360	+	contig 4	-1.27073	0.361
UGRO018_00430	Cytidine deaminase	cdd		125.83	203.931	405	+	contig 4	1.62069	0.0453
UGRO018_00431	GTPase Era	era		158.233	351.237	900	+	contig 4	2.21975	0.00286
UGRO018_00432	DNA repair protein RecO	recO		71.914	142.271	732	+	contig 4	1.97834	6.96e-06
UGRO018_00433	Glycine--tRNA ligase	glyQS		820.01	809.904	1383	+	contig 4	-1.01248	0.783
UGRO018_00434	DNA primase	dnaG		828.628	659.979	1767	+	contig 4	-1.25554	7.45e-07
UGRO018_00435	RNA polymerase sigma factor SigA	sigA_2		628.323	737.18	1197	+	contig 4	1.17325	0.0231
UGRO018_00436	hypothetical protein			370.396	737.682	663	+	contig 4	1.9916	0.000544
UGRO018_00437	4-hydroxy-3-methylbut-2-enyl diphosphate reductase	ispH		112.186	161.455	909	-	contig 4	1.43918	0.118
UGRO018_00438	DEAD-box ATP-dependent RNA helicase CshB	cshB		180.23	228.865	1362	+	contig 4	1.26985	0.181
UGRO018_00439	putative endonuclease 4	nfo		198.226	302.499	879	+	contig 4	1.52603	0.0337
UGRO018_00440	hypothetical protein			158.231	163.98	555	+	contig 4	1.03633	0.756
UGRO018_00441	4-hydroxy-3-methylbut-2-en-1-yl diphosphate synthase (flavodoxin)	ispG		183.217	322.444	1071	-	contig 4	1.75991	0.000169
UGRO018_00442	Penicillin-binding protein H	pbpH		202.685	436.06	2046	+	contig 4	2.15142	3.35e-06
UGRO018_00443	50S ribosomal protein L33 2	rpmG2_1		141.069	4187.9	150	+	contig 4	29.6869	2.14e-05
UGRO018_00444	Hydroxyacylglutathione hydrolase GloC	gloC		79.399	222.668	624	+	contig 4	2.80441	1.21e-06
UGRO018_00445	ComG operon protein 1	comGA		2.297	2.199	993	+	contig 4	-1.04442	0.896
UGRO018_00446	hypothetical protein			3.137	0.618	993	+	contig 4	-5.07893	0.0246
UGRO018_00447	ComG operon protein 3	comGC		2.943	0.296	303	+	contig 4	-9.93029	0.00647
UGRO018_00448	hypothetical protein			6.129	3.054	420	+	contig 4	-2.00699	0.000182
UGRO018_00449	hypothetical protein			1.615	0.095	168	+	contig 4	-17.0593	0.000436
UGRO018_00450	hypothetical protein			3.358	0.857	411	+	contig 4	-3.91688	0.0406
UGRO018_00451	hypothetical protein			3.774	0.157	417	+	contig 4	-23.9918	0.000184
UGRO018_00452	hypothetical protein			20.546	1.211	330	+	contig 4	-16.972	0.00485
UGRO018_00453	Elongation factor P	efp_1		396.133	831.139	564	+	contig 4	2.09813	0.000875
UGRO018_00454	hypothetical protein			30.916	613.043	903	+	contig 4	19.8294	6.34e-12
UGRO018_00455	Cytidylate kinase	cmk_1		242.105	518.87	660	+	contig 4	2.14316	8.51e-08
UGRO018_00456	GTPase Der	der		143.254	549.716	1311	+	contig 4	3.83736	1.14e-08
UGRO018_00457	Glycerol-3-phosphate dehydrogenase [NAD(P)+]	gpsA		304.275	721.414	999	+	contig 4	2.37093	2.75e-12
UGRO018_00458	Peptide chain release factor 3	prfC		50.605	175.659	1593	+	contig 4	3.47115	5.88e-09
UGRO018_00459	hypothetical protein			15.273	38.351	183	+	contig 4	2.5111	0.329
UGRO018_00460	Stage IV sporulation protein A	spoIVA		161.264	84.404	1479	+	contig 4	-1.91061	0.047
UGRO018_00461	DNA-binding protein HU 1	hupA		1107.61	2899.94	285	+	contig 4	2.6182	0.0189
UGRO018_00462	hypothetical protein			175.605	122.788	705	+	contig 4	-1.43014	0.0379
UGRO018_00463	hypothetical protein			66.286	16.034	489	+	contig 4	-4.13419	2.27e-06
UGRO018_00464	Lipid II isoglutaminyl synthase (glutamine-hydrolyzing) subunit GatD	gatD		79.219	117.824	744	-	contig 4	1.48731	0.0392
UGRO018_00465	Lipid II isoglutaminyl synthase (glutamine-hydrolyzing) subunit MurT	murT		93.981	114.551	1320	-	contig 4	1.21887	0.127
UGRO018_00466	Phosphoribosylaminoimidazole-succinocarboxamide synthase	purC_1		4080.93	1661.82	684	+	contig 4	-2.45571	0.00643
UGRO018_00467	Phosphoribosylaminoimidazole-succinocarboxamide synthase	purC_2		213.064	135.883	705	+	contig 4	-1.56799	0.00037
UGRO018_00468	Adenylosuccinate lyase	purB		310.926	212.15	1431	+	contig 4	-1.46559	8.05e-05
UGRO018_00469	CTP synthase	pyrG		56.682	16.599	1599	-	contig 4	-3.41479	3.07e-07
UGRO018_00470	putative transcriptional regulatory protein pdtaR	pdtaR		44.474	10.831	582	-	contig 4	-4.10598	1.13e-07
UGRO018_00471	Glutamine synthetase	glnA_1		48.539	14.715	1233	-	contig 4	-3.29872	9.15e-07
UGRO018_00472	Adenylosuccinate synthetase	purA		148.577	673.808	1284	-	contig 4	4.53507	3.58e-09
UGRO018_00473	Iron-sulfur cluster carrier protein			43.735	802.987	834	-	contig 4	18.3602	9.34e-09
UGRO018_00474	Phosphopentomutase	deoB		54.717	523.917	1191	-	contig 4	9.57505	1.54e-07
UGRO018_00475	Tyrosine recombinase XerD	xerD_1		67.313	308.45	903	-	contig 4	4.58236	2.9e-06
UGRO018_00476	tRNA1(Val) (adenine(37)-N6)-methyltransferase	yfiC		44.97	138.061	660	-	contig 4	3.0701	1.48e-09
UGRO018_00477	hypothetical protein			23.09	4.367	600	-	contig 4	-5.28786	0.025
UGRO018_00478	DNA polymerase IV	dinB_1		697.157	527.813	1167	-	contig 4	-1.32084	0.00156
UGRO018_00479	Stage 0 sporulation protein A	spo0A_1		516.775	684.446	834	-	contig 4	1.32446	0.0216
UGRO018_00480	SpoIVB peptidase	spoIVB		21.966	45.272	981	-	contig 4	2.06102	4.13e-05
UGRO018_00481	DNA repair protein RecN	recN		142.932	189.981	1644	-	contig 4	1.32918	0.00251
UGRO018_00482	Hemolysin A	tlyA		105.313	158.449	765	-	contig 4	1.50455	0.081
UGRO018_00483	1-deoxy-D-xylulose-5-phosphate synthase	dxs		269.772	380.011	1878	-	contig 4	1.40864	0.0873
UGRO018_00484	Farnesyl diphosphate synthase			184.539	374.969	843	-	contig 4	2.03192	0.0123
UGRO018_00485	Exodeoxyribonuclease 7 small subunit	xseB		69.214	255.362	216	-	contig 4	3.68947	0.00108
UGRO018_00486	Exodeoxyribonuclease 7 large subunit	xseA		173.92	252.869	1332	-	contig 4	1.45394	0.15
UGRO018_00487	Transcription antitermination protein NusB	nusB		166.721	282.932	378	-	contig 4	1.69704	0.0875
UGRO018_00488	hypothetical protein			58.949	118.111	891	-	contig 4	2.00362	0.000198
UGRO018_00489	hypothetical protein			911.77	1075.97	330	-	contig 4	1.18009	0.379
UGRO018_00490	Putative multidrug export ATP-binding/permease protein			161.129	48.959	1614	-	contig 4	-3.29106	1.89e-11
UGRO018_00491	hypothetical protein			4.355	47.335	510	-	contig 4	10.8678	2.94e-06
UGRO018_00492	hypothetical protein			75.671	245.706	1377	-	contig 4	3.247	7.75e-10
UGRO018_00493	Bifunctional riboflavin kinase/FMN adenylyltransferase	ribF		43.455	315.143	945	-	contig 4	7.25221	4.97e-09
UGRO018_00494	tRNA pseudouridine synthase B	truB		12.343	303.649	849	-	contig 4	24.6018	5.94e-10
UGRO018_00495	tRNA-cytidine(32) 2-sulfurtransferase	ttcA		45.143	65.506	789	+	contig 4	1.45109	0.101
UGRO018_00496	hypothetical protein			50.663	272.68	576	-	contig 4	5.3822	5.23e-10
UGRO018_00497	Transcription antiterminator LicT	licT_1		38.713	4.296	843	+	contig 5	-9.01202	7.26e-05
UGRO018_00498	Aryl-phospho-beta-D-glucosidase BglH	bglH_5	GH1	2.113	1.124	1437	+	contig 5	-1.88016	0.355
UGRO018_00499	PTS system beta-glucoside-specific EIIBCA component	bglF_1		16.829	15.15	1851	+	contig 5	-1.11084	0.0756
UGRO018_00500	putative HTH-type transcriptional regulator YbbH	ybbH_2		16.121	36.56	885	-	contig 5	2.2679	1.35e-08
UGRO018_00501	hypothetical protein			7.104	5.077	1452	-	contig 5	-1.39928	0.00292
UGRO018_00502	hypothetical protein			4.554	5.596	531	-	contig 5	1.22883	0.314
UGRO018_00503	Putative acetyltransferase			5.691	3.305	576	-	contig 5	-1.72194	0.0877
UGRO018_00504	1,3-propanediol dehydrogenase	dhaT		5.943	3.034	1173	-	contig 5	-1.95838	0.0554
UGRO018_00505	hypothetical protein			4.071	0.451	276	-	contig 5	-9.02793	0.00939
UGRO018_00506	HTH-type transcriptional activator CmpR	cmpR_1		25.587	23.661	885	+	contig 5	-1.08143	0.545
UGRO018_00507	Acetolactate synthase isozyme 3 small subunit	ilvH_1		536.747	130.183	513	-	contig 5	-4.12301	5.98e-09
UGRO018_00508	Acetolactate synthase large subunit	ilvB_1		528.861	200.134	1722	-	contig 5	-2.64253	2.51e-07
UGRO018_00509	hypothetical protein			10.9	5.158	666	-	contig 5	-2.11309	1.85e-07
UGRO018_00510	hypothetical protein			5.01	9.801	549	-	contig 5	1.95628	0.00104
UGRO018_00511	Hca operon transcriptional activator HcaR	hcaR		114.343	49.778	885	+	contig 5	-2.29706	1.86e-07
UGRO018_00512	hypothetical protein			6.586	5.454	834	-	contig 5	-1.20754	0.218
UGRO018_00513	hypothetical protein			43.092	29.431	309	-	contig 5	-1.46417	0.139
UGRO018_00514	hypothetical protein			281.795	135.848	309	-	contig 5	-2.07434	0.0167
UGRO018_00515	hypothetical protein			53.917	36.352	906	-	contig 5	-1.48319	0.162
UGRO018_00516	hypothetical protein			11.021	62.847	609	+	contig 5	5.70241	1.02e-14
UGRO018_00517	Aryl-phospho-beta-D-glucosidase BglA	bglA_1	GH1	4.849	6.631	1473	-	contig 5	1.36746	0.291
UGRO018_00518	PTS system beta-glucoside-specific EIIBCA component	bglF_2		6.816	5.01	1827	-	contig 5	-1.36037	0.218
UGRO018_00519	Transcription antiterminator LicT	licT_2		7.457	0.387	882	-	contig 5	-19.2794	7.98e-05
UGRO018_00520	hypothetical protein			48.819	39.124	654	-	contig 5	-1.24779	0.0176
UGRO018_00521	hypothetical protein			98.286	57.934	891	+	contig 5	-1.69652	8.76e-05
UGRO018_00522	hypothetical protein			488.467	329.663	1770	-	contig 5	-1.48172	7.11e-05
UGRO018_00523	hypothetical protein			46.733	47.302	762	-	contig 5	1.01219	0.98
UGRO018_00524	HTH-type transcriptional activator RhaS	rhaS_2		56.391	70.954	969	-	contig 5	1.25827	0.401
UGRO018_00525	hypothetical protein			41.675	90.906	612	-	contig 5	2.18129	0.00417
UGRO018_00526	hypothetical protein			120.286	50.665	435	+	contig 5	-2.37415	9.98e-06
UGRO018_00527	hypothetical protein			9.692	5.958	270	+	contig 5	-1.62656	0.475
UGRO018_00528	hypothetical protein			9.097	6.959	2088	+	contig 5	-1.30723	7.47e-06
UGRO018_00529	hypothetical protein			4.014	2.444	393	+	contig 5	-1.64241	0.375
UGRO018_00530	Chemotaxis protein methyltransferase	cheR		6.317	6.969	816	+	contig 5	1.10327	0.445
UGRO018_00531	Protein-glutamate methylesterase/protein-glutamine glutaminase	cheB_1		4.447	4.368	996	+	contig 5	-1.01798	0.927
UGRO018_00532	Chemotaxis protein CheY	cheY_1		8.872	1.844	363	+	contig 5	-4.81014	0.047
UGRO018_00533	CheY-P phosphatase CheC	cheC_1		6.595	4.442	609	+	contig 5	-1.48456	0.0206
UGRO018_00534	Chemoreceptor glutamine deamidase CheD	cheD_1		2.719	4.95	474	+	contig 5	1.82042	0.0615
UGRO018_00535	Methyl-accepting chemotaxis protein I	tsr		7.853	8.904	1692	+	contig 5	1.13387	0.213
UGRO018_00536	Chemotaxis protein CheY	cheY_2		10.995	5.468	363	+	contig 5	-2.01061	0.285
UGRO018_00537	CheY-P phosphatase CheC	cheC_2		11.168	5.33	621	+	contig 5	-2.09525	0.00101
UGRO018_00538	Chemoreceptor glutamine deamidase CheD	cheD_2		7.997	12.72	480	+	contig 5	1.59059	0.00692
UGRO018_00539	Response regulator PleD	pleD		7.924	4.594	930	+	contig 5	-1.72464	0.0922
UGRO018_00540	hypothetical protein			15.018	9.769	1986	+	contig 5	-1.53734	0.000238
UGRO018_00541	hypothetical protein			6.971	2.762	426	+	contig 5	-2.52422	0.124
UGRO018_00542	Multidrug export protein MepA	mepA_2		15.994	7.455	1350	-	contig 5	-2.14557	2.5e-05
UGRO018_00543	hypothetical protein			13.958	12.4	609	-	contig 5	-1.12564	0.561
UGRO018_00544	Lichenan-specific phosphotransferase enzyme IIA component	licA_3		9.124	13.654	330	-	contig 5	1.49643	0.0138
UGRO018_00545	PTS system cellobiose-specific EIIB component	celA_3		12.795	9.417	294	-	contig 5	-1.35877	0.0981
UGRO018_00546	6-phospho-alpha-glucosidase	aglB	GH4	19.922	12.159	1329	-	contig 5	-1.63852	0.000116
UGRO018_00547	hypothetical protein			11.192	3.474	1815	-	contig 5	-3.22115	7.44e-11
UGRO018_00548	hypothetical protein			23.308	5.827	141	-	contig 5	-3.99999	0.047
UGRO018_00549	Lichenan permease IIC component	licC_2		32.063	17.658	1269	-	contig 5	-1.81579	1.86e-05
UGRO018_00550	NADPH dehydrogenase	namA		16.067	11.582	1737	+	contig 5	-1.38721	0.000992
UGRO018_00551	S-ribosylhomocysteine lyase	luxS		101.651	120.068	465	-	contig 5	1.18118	0.356
UGRO018_00552	hypothetical protein			105.849	1767.68	294	-	contig 5	16.7	2.14e-07
UGRO018_00553	hypothetical protein			54.434	313.231	552	-	contig 5	5.75432	2.46e-10
UGRO018_00554	hypothetical protein			12.087	93.211	180	-	contig 5	7.71149	2.9e-10
UGRO018_00555	hypothetical protein			69.533	77.958	1230	-	contig 5	1.12116	0.261
UGRO018_00556	hypothetical protein		GH73	47.646	23.033	1554	+	contig 5	-2.06856	2.7e-05
UGRO018_00557	hypothetical protein			96.756	45.362	1287	+	contig 5	-2.133	2.92e-05
UGRO018_00558	Sensor histidine kinase RcsC	rcsC_4		118.075	52.902	2466	+	contig 5	-2.23194	0.000684
UGRO018_00559	hypothetical protein			19.763	14.566	456	-	contig 5	-1.35676	0.0919
UGRO018_00560	2-succinyl-6-hydroxy-2,4-cyclohexadiene-1-carboxylate synthase	menH_1		13.281	185.193	939	-	contig 5	13.9438	1.57e-10
UGRO018_00561	Aryl-phospho-beta-D-glucosidase BglH	bglH_6	GH1	40.541	4.947	1455	-	contig 5	-8.19439	4.62e-10
UGRO018_00562	Lichenan-specific phosphotransferase enzyme IIA component	licA_4		134.02	9.085	327	-	contig 5	-14.7511	3.08e-08
UGRO018_00563	Lichenan permease IIC component	licC_3		159.91	7.206	1287	-	contig 5	-22.1907	5.81e-10
UGRO018_00564	PTS system cellobiose-specific EIIB component	celA_4		111.514	6.793	321	-	contig 5	-16.4168	6.01e-09
UGRO018_00565	putative licABCH operon regulator	licR_4		87.865	10.325	1914	+	contig 5	-8.50982	1.22e-09
UGRO018_00566	Rubrerythrin	rbr		799.024	2714.51	540	-	contig 5	3.39728	0.000837
UGRO018_00567	Peroxide-responsive repressor PerR	perR		957.35	1067.64	387	-	contig 5	1.11521	0.871
UGRO018_00568	hypothetical protein			22.38	16.95	699	-	contig 5	-1.32041	0.11
UGRO018_00569	hypothetical protein			632.887	316.796	438	-	contig 5	-1.99777	0.00106
UGRO018_00570	hypothetical protein			732.047	192.343	234	-	contig 5	-3.80595	1.16e-07
UGRO018_00571	Choline trimethylamine-lyase activating enzyme	cutD_1		337.757	416.779	516	-	contig 5	1.23396	0.418
UGRO018_00572	Anaerobic ribonucleoside-triphosphate reductase	nrdD_1		609.396	641.901	2346	-	contig 5	1.05334	0.82
UGRO018_00573	Pyridoxal phosphate phosphatase YbhA	ybhA		18.531	18.514	885	+	contig 5	-1.00095	1
UGRO018_00574	hypothetical protein			22.961	17.139	924	-	contig 5	-1.33971	0.048
UGRO018_00575	Adaptive-response sensory-kinase SasA	sasA_3		77.857	33.252	1122	-	contig 5	-2.3414	3.11e-07
UGRO018_00576	Transcriptional regulatory protein WalR	walR_1		41.301	36.69	690	-	contig 5	-1.12566	0.0569
UGRO018_00577	hypothetical protein			230.265	781.352	846	-	contig 5	3.39327	1.32e-08
UGRO018_00578	Sensor histidine kinase RcsC	rcsC_5		66.669	51.346	1545	-	contig 5	-1.29842	7.85e-05
UGRO018_00579	Transcriptional regulatory protein SrrA	srrA_2		63.738	53.025	687	-	contig 5	-1.20205	0.0507
UGRO018_00580	hypothetical protein			79.473	36.682	690	-	contig 5	-2.16652	1.72e-06
UGRO018_00581	putative FMN/FAD exporter YeeO	yeeO_1		161.303	1.692	1338	-	contig 5	-95.3593	1.52e-10
UGRO018_00582	hypothetical protein			196.72	1.522	1074	-	contig 5	-129.21	9.13e-11
UGRO018_00583	PTS system mannose-specific EIID component	manZ_4		384.424	2.641	819	-	contig 5	-145.575	6.03e-12
UGRO018_00584	PTS system sorbose-specific EIIC component	sorA		415.66	0.542	786	-	contig 5	-766.983	3.04e-07
UGRO018_00585	putative phosphotransferase enzyme IIB component			244.111	2.547	477	-	contig 5	-95.8545	3.41e-08
UGRO018_00586	hypothetical protein			486.291	2.047	423	-	contig 5	-237.591	2.43e-06
UGRO018_00587	Anaerobic nitric oxide reductase transcription regulator NorR	norR_2		73.686	38.066	2775	-	contig 5	-1.93572	3.73e-08
UGRO018_00588	RNA polymerase sigma-54 factor	rpoN_1		52.725	23.317	1254	-	contig 5	-2.26123	1.84e-07
UGRO018_00589	scyllo-inositol 2-dehydrogenase (NADP(+)) IolU	iolU_1		51.566	63.415	978	-	contig 5	1.22979	0.148
UGRO018_00590	Vitamin B12 import ATP-binding protein BtuD	btuD_3		503.035	179.312	1617	-	contig 5	-2.80536	9.91e-11
UGRO018_00591	Vitamin B12 import ATP-binding protein BtuD	btuD_4		450.395	153.675	1932	-	contig 5	-2.93082	1.26e-10
UGRO018_00592	hypothetical protein			59.14	45.846	321	-	contig 5	-1.28997	0.0753
UGRO018_00593	hypothetical protein			92.341	50.946	1269	-	contig 5	-1.81254	0.00292
UGRO018_00594	Transcriptional regulatory protein NatR	natR_1		122.786	51.849	714	-	contig 5	-2.36814	1.48e-05
UGRO018_00595	hypothetical protein			8.752	15.504	300	-	contig 5	1.77149	0.0306
UGRO018_00596	Ribosomal RNA small subunit methyltransferase I	rsmI		125.432	477.894	858	-	contig 5	3.80999	9.4e-14
UGRO018_00597	hypothetical protein			101.533	319.364	918	-	contig 5	3.1454	3.23e-10
UGRO018_00598	hypothetical protein			85.972	235.589	978	-	contig 5	2.74031	6.28e-09
UGRO018_00599	Thymidylate kinase	tmk		197.707	483.632	633	-	contig 5	2.44621	2.87e-06
UGRO018_00600	Pyridoxal phosphate homeostasis protein			247.046	226.586	651	+	contig 5	-1.09029	0.605
UGRO018_00601	putative HTH-type transcriptional regulator YbbH	ybbH_3		50.908	16.213	858	+	contig 5	-3.13992	0.000124
UGRO018_00602	Sugar phosphatase YidA	yidA_2		61.9	34.849	810	+	contig 5	-1.77625	1.53e-07
UGRO018_00603	Lichenan permease IIC component	licC_4		176.761	333.519	1329	+	contig 5	1.88684	1.99e-08
UGRO018_00604	hypothetical protein			196.617	232.1	612	+	contig 5	1.18047	0.264
UGRO018_00605	hypothetical protein			60.529	4.821	228	+	contig 5	-12.5562	0.0115
UGRO018_00606	hypothetical protein			113.711	110.233	522	-	contig 5	-1.03155	0.847
UGRO018_00607	hypothetical protein			411.685	240.543	864	-	contig 5	-1.71148	0.000538
UGRO018_00608	hypothetical protein			218.649	37.015	1473	+	contig 6	-5.90705	7.8e-08
UGRO018_00609	hypothetical protein			135.529	6.313	90	+	contig 6	-21.4679	0.0063
UGRO018_00610	hypothetical protein			7.088	71.561	171	+	contig 6	10.0967	1.03e-08
UGRO018_00611	hypothetical protein			149.157	50.523	330	+	contig 6	-2.95224	0.00362
UGRO018_00612	hypothetical protein			62.691	369.316	180	-	contig 6	5.89106	0.00351
UGRO018_00613	Amidophosphoribosyltransferase	purF_1		347.21	247.958	1419	+	contig 6	-1.40028	0.036
UGRO018_00614	NH(3)-dependent NAD(+) synthetase	nadE_1		106.821	436.292	1308	+	contig 6	4.08434	5.47e-09
UGRO018_00615	Modification methylase DpnIIB	dpnA		43.75	15.425	693	-	contig 6	-2.83623	0.000195
UGRO018_00616	hypothetical protein			158.195	33.72	1188	+	contig 6	-4.6914	1.39e-08
UGRO018_00617	hypothetical protein			123.33	149.021	813	+	contig 6	1.20831	0.148
UGRO018_00618	hypothetical protein			33.881	253.684	777	+	contig 6	7.4875	1.34e-09
UGRO018_00619	hypothetical protein			18.985	16.298	465	+	contig 6	-1.16486	0.407
UGRO018_00620	hypothetical protein			45.477	22.194	1005	-	contig 6	-2.04909	3.38e-06
UGRO018_00621	hypothetical protein			1.198	2.207	651	+	contig 6	1.84297	0.0496
UGRO018_00622	hypothetical protein			4.419	3.744	405	+	contig 6	-1.18033	0.653
UGRO018_00623	hypothetical protein			3.908	6.298	723	+	contig 6	1.61134	0.00677
UGRO018_00624	Meso-diaminopimelate D-dehydrogenase	ddh		297.946	1036.25	981	+	contig 6	3.47798	8.89e-10
UGRO018_00625	Elongation factor G, mitochondrial	GFM1		80.866	118.453	2577	+	contig 6	1.46482	0.00876
UGRO018_00626	Deoxyguanosinetriphosphate triphosphohydrolase	dgt		53.814	137.007	1422	+	contig 6	2.54597	2.34e-05
UGRO018_00627	hypothetical protein			0.96	125.972	294	+	contig 6	131.236	7.26e-15
UGRO018_00628	tRNA-Val(tac)			0.043	0.043	76	+	contig 6	1	1
UGRO018_00629	tRNA-Thr(tgt)			0.043	0.043	76	+	contig 6	1	1
UGRO018_00630	tRNA-Tyr(gta)			0.043	0.043	84	+	contig 6	1	1
UGRO018_00631	tRNA-Gln(ttg)			0.043	0.043	76	+	contig 6	1	1
UGRO018_00632	tRNA-Lys(ttt)			0.043	0.043	76	+	contig 6	1	1
UGRO018_00633	tRNA-Gly(tcc)			0.043	0.043	74	+	contig 6	1	1
UGRO018_00634	Purine nucleoside phosphorylase DeoD-type	deoD		595.697	1033.08	717	+	contig 6	1.73423	4.97e-09
UGRO018_00635	Copper-sensing transcriptional repressor CsoR	csoR		42.093	132.471	267	+	contig 6	3.14707	0.0519
UGRO018_00636	Copper-exporting P-type ATPase	copA		116.074	109.003	2625	+	contig 6	-1.06487	0.902
UGRO018_00637	hypothetical protein			79.301	303.226	642	+	contig 6	3.82373	3.76e-05
UGRO018_00638	hypothetical protein			195.915	164.405	2514	+	contig 6	-1.19166	0.841
UGRO018_00639	Ribonucleoside-diphosphate reductase subunit beta	nrdB		227.178	73.957	1044	+	contig 6	-3.07176	0.233
UGRO018_00640	L-lactate dehydrogenase 1	ldh1		1386.14	300.951	951	+	contig 6	-4.60588	0.0198
UGRO018_00641	Peptidoglycan-N-acetylmuramic acid deacetylase PdaC	pdaC_2	CE4	96.023	180.709	1341	-	contig 6	1.88194	0.00795
UGRO018_00642	Sodium-lithium/proton antiporter			425.25	101.464	1074	-	contig 6	-4.19114	7.77e-14
UGRO018_00643	CDP-diacylglycerol--glycerol-3-phosphate 3-phosphatidyltransferase	pgsA_1		339.246	71.66	546	-	contig 6	-4.73408	1.56e-11
UGRO018_00644	hypothetical protein			259.596	100.171	807	-	contig 6	-2.59152	7.72e-09
UGRO018_00645	Phosphorylated carbohydrates phosphatase			140.809	112.09	639	-	contig 6	-1.25622	0.0411
UGRO018_00646	hypothetical protein			318.21	61.545	462	-	contig 6	-5.17036	2.2e-05
UGRO018_00647	Phosphocholine transferase AnkX	ankX		42.416	71.512	672	+	contig 6	1.68595	0.0195
UGRO018_00648	Elongation factor G	fusA_1		251.437	61.162	2091	+	contig 6	-4.11097	3.36e-08
UGRO018_00649	hypothetical protein			2.438	1.806	279	+	contig 6	-1.34997	0.598
UGRO018_00650	putative aminopeptidase			78.63	131.487	972	+	contig 6	1.67223	4.84e-05
UGRO018_00651	Pantothenic acid transporter PanT	panT		35836.3	14933.1	645	+	contig 6	-2.39978	1.35e-05
UGRO018_00652	hypothetical protein			349.407	346.074	558	+	contig 6	-1.00963	0.973
UGRO018_00653	Multidrug export protein MepA	mepA_3		215.142	61.159	1371	+	contig 6	-3.51778	4.67e-10
UGRO018_00654	hypothetical protein			281.567	205.575	777	+	contig 6	-1.36965	0.00121
UGRO018_00655	Reverse rubrerythrin-1	rbr3A		2416.36	2982.59	546	+	contig 6	1.23433	0.252
UGRO018_00656	hypothetical protein			68.088	65.205	2439	+	contig 6	-1.04421	0.798
UGRO018_00657	Ribosomal RNA small subunit methyltransferase F	rsmF		109.81	173.942	1329	+	contig 6	1.58403	0.0097
UGRO018_00658	Energy-dependent translational throttle protein EttA	ettA		34.029	156.307	1794	+	contig 6	4.59335	5.43e-11
UGRO018_00659	putative dual-specificity RNA methyltransferase RlmN	rlmN		26.622	156.107	1101	+	contig 6	5.86388	3.53e-07
UGRO018_00660	Serine/threonine phosphatase stp	stp		96.521	270.101	741	+	contig 6	2.79836	3.6e-05
UGRO018_00661	Serine/threonine-protein kinase StkP	stkP		85.328	353.564	1710	+	contig 6	4.14358	9.26e-11
UGRO018_00662	Small ribosomal subunit biogenesis GTPase RsgA	rsgA		82.036	378.682	870	+	contig 6	4.61603	6.1e-09
UGRO018_00663	Ribulose-phosphate 3-epimerase	rpe		70.555	379.912	666	+	contig 6	5.38462	1.12e-11
UGRO018_00664	Thiamine pyrophosphokinase	thiN		178.339	232.22	609	+	contig 6	1.30213	0.0666
UGRO018_00665	Uridine kinase	udk_1		92.376	58.949	1623	+	contig 6	-1.56705	0.000195
UGRO018_00666	50S ribosomal protein L28	rpmB		589.307	1522	192	-	contig 6	2.58269	0.19
UGRO018_00667	hypothetical protein		GH73	304.989	442.647	1956	+	contig 6	1.45136	3.18e-06
UGRO018_00668	hypothetical protein			316.212	588.166	1419	+	contig 6	1.86004	3.59e-09
UGRO018_00669	Cell division protein FtsA	ftsA		236.256	790.995	1260	+	contig 6	3.34805	3.37e-08
UGRO018_00670	Cell division protein FtsZ	ftsZ		381.303	934.807	1077	+	contig 6	2.45161	1.78e-07
UGRO018_00671	hypothetical protein			683.26	416.354	453	+	contig 6	-1.64105	0.0222
UGRO018_00672	Calcium-transporting ATPase 1			11.992	12.093	2571	+	contig 6	1.00846	0.997
UGRO018_00673	Uracil permease	pyrP		102.941	161.033	1341	-	contig 6	1.56433	0.000352
UGRO018_00674	hypothetical protein			44.701	61.821	744	+	contig 6	1.38298	0.0128
UGRO018_00675	3-oxoadipate enol-lactonase 2	catD		55.294	64.566	696	+	contig 6	1.16769	0.101
UGRO018_00676	hypothetical protein			10.41	6.239	2010	+	contig 6	-1.66858	0.000756
UGRO018_00677	Ktr system potassium uptake protein B	ktrB		884.604	120.538	1401	+	contig 6	-7.33879	2.08e-09
UGRO018_00678	Ktr system potassium uptake protein A	ktrA		803.83	150.565	675	+	contig 6	-5.33875	1.23e-06
UGRO018_00679	hypothetical protein			7.67	11.3	318	+	contig 6	1.47335	0.0134
UGRO018_00680	Sporulation protein YunB	yunB		17.688	6.826	678	+	contig 6	-2.59109	0.00202
UGRO018_00681	hypothetical protein			24.032	7.371	1464	+	contig 6	-3.26027	3.02e-06
UGRO018_00682	Ferredoxin--NADP reductase			11.052	13.582	1170	+	contig 6	1.22899	0.0201
UGRO018_00683	hypothetical protein			56.221	32.624	1812	+	contig 6	-1.7233	2.88e-07
UGRO018_00684	hypothetical protein			88.152	14.634	660	+	contig 6	-6.02373	1.49e-05
UGRO018_00685	Anaerobic ribonucleoside-triphosphate reductase	nrdD_2		189.528	118.655	2379	-	contig 6	-1.5973	0.00349
UGRO018_00686	7-carboxy-7-deazaguanine synthase	queE		147.815	138.587	1140	-	contig 6	-1.06659	0.652
UGRO018_00687	hypothetical protein			50.673	24.371	1065	+	contig 6	-2.07919	2.23e-08
UGRO018_00688	hypothetical protein			77.856	84.38	1125	-	contig 6	1.08379	0.0248
UGRO018_00689	Cinnamate reductase	fldZ		37.809	8.156	1995	-	contig 6	-4.63578	3.73e-08
UGRO018_00690	hypothetical protein			20.331	11.007	591	+	contig 6	-1.84714	0.00712
UGRO018_00691	hypothetical protein			97.173	48.313	2109	+	contig 6	-2.0113	8.59e-07
UGRO018_00692	putative ABC transporter ATP-binding protein YknY	yknY_1		15.886	104.032	642	+	contig 6	6.54874	3.12e-10
UGRO018_00693	Catabolite control protein A	ccpA_1		42.994	62.788	1002	+	contig 6	1.46039	0.0105
UGRO018_00694	IS200/IS605 family transposase IS1341			1887.11	1291.83	1095	+	contig 7	-1.4608	0.00988
UGRO018_00695	hypothetical protein			3662.99	864.319	507	+	contig 7	-4.238	9.01e-09
UGRO018_00696	hypothetical protein		GH31_18+CBM32+CBM32	3002.18	1430.69	6777	+	contig 7	-2.09841	2.16e-09
UGRO018_00697	hypothetical protein		GH36+CBM32	2035.91	927.087	6105	+	contig 7	-2.19603	4.09e-09
UGRO018_00698	hypothetical protein			1035.07	221.759	162	+	contig 7	-4.66753	0.00089
UGRO018_00699	putative licABCH operon regulator	licR_5		204.068	275.129	1917	+	contig 7	1.34822	0.0379
UGRO018_00700	hypothetical protein			211.572	317.72	624	+	contig 7	1.50171	0.0459
UGRO018_00701	Lichenan-specific phosphotransferase enzyme IIA component	licA_5		1079.96	4619.11	330	+	contig 7	4.27712	8.88e-07
UGRO018_00702	Lichenan-specific phosphotransferase enzyme IIB component	licB_1		2988.95	3737.74	324	+	contig 7	1.25052	0.103
UGRO018_00703	PTS system oligo-beta-mannoside-specific EIIC component	gmuC_2		2654.34	3036.84	1410	+	contig 7	1.1441	0.4
UGRO018_00704	Glycine reductase complex component B subunit gamma	grdB_1		2383.25	3776.36	522	+	contig 7	1.58454	0.019
UGRO018_00705	hypothetical protein			23.804	112.583	1440	+	contig 7	4.72967	1.68e-10
UGRO018_00706	hypothetical protein			22.145	9.858	114	+	contig 7	-2.24642	0.00618
UGRO018_00707	hypothetical protein		GH170	157.191	264.988	1095	+	contig 7	1.68577	0.000182
UGRO018_00708	hypothetical protein			13.364	33.569	219	+	contig 7	2.5118	0.000216
UGRO018_00709	N(4)-(Beta-N-acetylglucosaminyl)-L-asparaginase			221.052	1349.31	960	+	contig 7	6.10403	7.58e-12
UGRO018_00710	Succinyl-diaminopimelate desuccinylase	dapE		341.918	1342.23	1107	+	contig 7	3.92561	3.34e-10
UGRO018_00711	Copper homeostasis protein CutC	cutC		126.614	1272.7	741	+	contig 7	10.0518	6.25e-11
UGRO018_00712	hypothetical protein			27.187	344.332	336	+	contig 7	12.6653	2.44e-07
UGRO018_00713	hypothetical protein			71.942	388.151	663	+	contig 7	5.39535	2.75e-06
UGRO018_00714	Transcription antiterminator LicT	licT_3		11.151	1.453	831	+	contig 7	-7.67463	0.00808
UGRO018_00715	PTS system beta-glucoside-specific EIIBCA component	bglF_3		25.43	6.273	1395	+	contig 7	-4.05373	5.96e-09
UGRO018_00716	Aryl-phospho-beta-D-glucosidase BglH	bglH_7	GH1	22.717	20.414	1449	+	contig 7	-1.11283	0.261
UGRO018_00717	hypothetical protein			28.03	52.291	258	+	contig 7	1.86556	0.0657
UGRO018_00718	Oligo-1,6-glucosidase	malL_2	GH13_31	378.068	432.85	1650	+	contig 7	1.1449	0.337
UGRO018_00719	hypothetical protein			878.172	444.453	924	+	contig 7	-1.97585	5.82e-06
UGRO018_00720	hypothetical protein			532.32	362.942	1044	+	contig 7	-1.46668	6.9e-07
UGRO018_00721	hypothetical protein			815.351	396.107	2109	+	contig 7	-2.05841	3.06e-11
UGRO018_00722	hypothetical protein			760.362	593.408	396	-	contig 7	-1.28135	0.321
UGRO018_00723	hypothetical protein			38.178	24.382	663	+	contig 7	-1.56585	0.11
UGRO018_00724	hypothetical protein			75.505	61.972	1023	+	contig 7	-1.21836	0.0722
UGRO018_00725	Deoxyribose-phosphate aldolase 1	deoC1_2		241.424	2627.6	663	+	contig 7	10.8837	2.07e-09
UGRO018_00726	hypothetical protein			17.684	44.387	468	+	contig 7	2.50997	7.9e-08
UGRO018_00727	hypothetical protein			668.342	334.71	1350	+	contig 7	-1.99678	2.92e-07
UGRO018_00728	hypothetical protein			10.853	24.819	327	+	contig 7	2.28673	3.62e-06
UGRO018_00729	hypothetical protein			66.702	61.71	330	+	contig 7	-1.0809	0.783
UGRO018_00730	hypothetical protein			3568.95	1056.81	612	+	contig 7	-3.37711	7.15e-05
UGRO018_00731	hypothetical protein			575.924	205.316	153	+	contig 7	-2.80506	0.0161
UGRO018_00732	hypothetical protein			319.538	174.791	330	-	contig 7	-1.82812	0.0272
UGRO018_00733	hypothetical protein			56.272	16.514	282	-	contig 7	-3.40756	0.000631
UGRO018_00734	tRNA-Asn(gtt)			0.043	0.043	76	-	contig 7	1	1
UGRO018_00735	hypothetical protein			586.325	288.344	315	-	contig 7	-2.03342	0.0546
UGRO018_00736	hypothetical protein			393.851	1054.55	1206	+	contig 7	2.67753	4.28e-06
UGRO018_00737	hypothetical protein			28.637	126.597	696	+	contig 7	4.42081	5.64e-07
UGRO018_00738	hypothetical protein			93.072	55.303	870	+	contig 7	-1.68297	0.000391
UGRO018_00739	Putative HMP/thiamine import ATP-binding protein YkoD	ykoD		89.577	98.54	1563	+	contig 7	1.10007	0.157
UGRO018_00740	hypothetical protein			64.981	65.153	669	+	contig 7	1.00265	1
UGRO018_00741	hypothetical protein			22.504	36.77	417	+	contig 7	1.63392	0.00718
UGRO018_00742	ABC transporter ATP-binding protein YtrB	ytrB_2		60.043	30.356	891	+	contig 7	-1.97793	0.00377
UGRO018_00743	hypothetical protein			72.783	18.868	333	+	contig 7	-3.85751	4.51e-06
UGRO018_00744	hypothetical protein			59.654	33.825	1068	+	contig 7	-1.76363	5.44e-05
UGRO018_00745	hypothetical protein		GH36+CBM32+CBM32	11.112	7.263	6192	+	contig 7	-1.52992	0.000237
UGRO018_00746	hypothetical protein			1009.75	658.249	1323	+	contig 7	-1.53399	0.0255
UGRO018_00747	hypothetical protein			69.742	8.406	3675	+	contig 7	-8.29691	7.03e-09
UGRO018_00748	hypothetical protein			14.299	5.109	2760	+	contig 7	-2.79851	1.74e-05
UGRO018_00749	hypothetical protein			54.547	57.899	1281	+	contig 7	1.06146	0.631
UGRO018_00750	hypothetical protein			173.107	167.11	765	+	contig 7	-1.03589	0.86
UGRO018_00751	Carboxypeptidase 1	ypwA		343.583	235.43	1494	-	contig 7	-1.45938	0.00486
UGRO018_00752	Hexitol phosphatase B	hxpB_1		10.549	23.622	654	+	contig 7	2.23929	3.25e-05
UGRO018_00753	Hydroxymethylpyrimidine/phosphomethylpyrimidine kinase	thiD		13.561	18.776	783	+	contig 7	1.38459	0.000356
UGRO018_00754	Alanine dehydrogenase 2	ald2		354.078	435.25	1116	+	contig 7	1.22925	0.000134
UGRO018_00755	Bacitracin export ATP-binding protein BceA	bceA_1		70.577	78.827	768	-	contig 7	1.11689	0.673
UGRO018_00756	hypothetical protein			70.175	45.87	1347	-	contig 7	-1.52986	0.04
UGRO018_00757	hypothetical protein			71.716	31.497	2193	-	contig 7	-2.27688	2.33e-05
UGRO018_00758	PTS system maltose-specific EIICB component	malP_1		6.546	183.744	1551	+	contig 7	28.0691	0.00957
UGRO018_00759	hypothetical protein			4.453	113.897	495	+	contig 7	25.5791	0.0355
UGRO018_00760	6-phospho-alpha-glucosidase	pagL	GH4	4.572	228.421	1332	+	contig 7	49.9561	0.00456
UGRO018_00761	hypothetical protein			1.214	437.427	477	+	contig 7	360.304	4.31e-05
UGRO018_00762	HTH-type transcriptional regulator GlvR	glvR_3		154.477	274.327	759	+	contig 7	1.77584	0.00179
UGRO018_00763	HTH-type transcriptional regulator GlvR	glvR_4		132.449	315.447	762	+	contig 7	2.38165	7.73e-06
UGRO018_00764	hypothetical protein			26.701	351.026	378	+	contig 7	13.1467	7.83e-08
UGRO018_00765	hypothetical protein			141.285	73.668	1824	-	contig 7	-1.91785	0.00186
UGRO018_00766	hypothetical protein			11.142	18.964	189	+	contig 7	1.70201	0.0426
UGRO018_00767	hypothetical protein			27.777	18.838	1392	+	contig 7	-1.47454	9.63e-06
UGRO018_00768	putative ABC transporter ATP-binding protein			21.535	21.803	666	+	contig 7	1.01241	0.933
UGRO018_00769	hypothetical protein			38.521	20.974	1266	+	contig 7	-1.83659	1.06e-05
UGRO018_00770	Transcriptional activator protein CopR	copR		62.811	34.66	681	+	contig 7	-1.81221	1.02e-07
UGRO018_00771	Adaptive-response sensory-kinase SasA	sasA_4		85.05	28.212	1065	+	contig 7	-3.01469	2.88e-08
UGRO018_00772	Bacitracin export permease protein BceB	bceB_2		31.09	10.427	2058	-	contig 8	-2.98164	1.74e-06
UGRO018_00773	Bacitracin export ATP-binding protein BceA	bceA_2		29.454	12.673	768	-	contig 8	-2.3241	3.22e-06
UGRO018_00774	hypothetical protein			11.827	7.715	207	-	contig 8	-1.53294	0.0969
UGRO018_00775	Adaptive-response sensory-kinase SasA	sasA_5		302.978	92.572	1023	-	contig 8	-3.2729	1.13e-06
UGRO018_00776	Response regulator protein GraR	graR_2		265.124	96.455	675	-	contig 8	-2.74867	9.81e-08
UGRO018_00777	hypothetical protein			71.164	109.363	225	+	contig 8	1.53676	0.128
UGRO018_00778	hypothetical protein			5.057	3.298	1089	+	contig 8	-1.53351	0.00673
UGRO018_00779	hypothetical protein			4.759	97.856	387	+	contig 8	20.5614	2.26e-12
UGRO018_00780	hypothetical protein			11.427	7.119	1722	-	contig 8	-1.60513	0.00729
UGRO018_00781	hypothetical protein			20.721	9.142	270	-	contig 8	-2.26655	0.00336
UGRO018_00782	Endoribonuclease EndoA	ndoA_1		3.794	1.964	363	-	contig 8	-1.93224	0.401
UGRO018_00783	hypothetical protein			0.233	0.074	426	-	contig 8	-3.15318	0.0754
UGRO018_00784	hypothetical protein			0.497	0.064	351	-	contig 8	-7.80651	0.000809
UGRO018_00785	hypothetical protein			0.078	0.043	456	-	contig 8	-1.82467	0.169
UGRO018_00786	hypothetical protein			34.096	0.604	141	-	contig 8	-56.4107	0.00111
UGRO018_00787	hypothetical protein			1.363	0.068	204	+	contig 8	-20.179	0.00523
UGRO018_00788	hypothetical protein			2.114	0.104	321	+	contig 8	-20.4068	0.000462
UGRO018_00789	Transcriptional regulatory protein NatR	natR_2		42.487	11.431	702	+	contig 8	-3.71668	3.91e-05
UGRO018_00790	hypothetical protein			14.583	4.506	1272	+	contig 8	-3.23647	3.84e-06
UGRO018_00791	Accessory gene regulator protein B	agrB_1		0.976	0.161	582	+	contig 8	-6.0527	0.0107
UGRO018_00792	hypothetical protein			45.9	12.809	585	+	contig 8	-3.58337	8.3e-06
UGRO018_00793	hypothetical protein			46.259	7.629	507	+	contig 8	-6.06356	2.53e-06
UGRO018_00794	hypothetical protein			220.187	58.183	2274	-	contig 8	-3.7844	0.0103
UGRO018_00795	hypothetical protein			13.7	9.253	642	+	contig 8	-1.4806	0.00662
UGRO018_00796	Bacitracin transport ATP-binding protein BcrA	bcrA_1		139.411	43.464	633	-	contig 8	-3.20751	0.000353
UGRO018_00797	hypothetical protein			102.606	4.774	705	-	contig 8	-21.4941	7.29e-06
UGRO018_00798	hypothetical protein			52.478	2.107	750	-	contig 8	-24.9036	0.000723
UGRO018_00799	hypothetical protein			246.923	39.411	798	-	contig 8	-6.2654	5.69e-07
UGRO018_00800	hypothetical protein			429.316	975.114	408	-	contig 8	2.27132	0.0114
UGRO018_00801	hypothetical protein		GH23	1.69	0.358	1728	-	contig 8	-4.71408	0.00221
UGRO018_00802	hypothetical protein			0.784	0.161	399	-	contig 8	-4.86581	0.0279
UGRO018_00803	hypothetical protein			1.459	0.217	780	-	contig 8	-6.73629	0.00165
UGRO018_00804	hypothetical protein			2.678	2.017	2358	-	contig 8	-1.32769	0.103
UGRO018_00805	hypothetical protein			0.871	0.378	384	-	contig 8	-2.30578	0.252
UGRO018_00806	hypothetical protein			168.697	8.576	387	+	contig 8	-19.6703	0.00859
UGRO018_00807	hypothetical protein			0.872	0.086	840	-	contig 8	-10.0768	0.00114
UGRO018_00808	hypothetical protein			1.313	0.059	321	-	contig 8	-22.0858	4.24e-06
UGRO018_00809	hypothetical protein			0.731	0.304	1788	-	contig 8	-2.40796	0.0014
UGRO018_00810	hypothetical protein			0.043	0.065	186	-	contig 8	1.52971	0.383
UGRO018_00811	hypothetical protein			0.995	0.161	912	-	contig 8	-6.18865	0.00229
UGRO018_00812	hypothetical protein			0.761	0.102	762	-	contig 8	-7.44841	0.00916
UGRO018_00813	hypothetical protein			0.445	0.194	1407	-	contig 8	-2.29247	0.116
UGRO018_00814	hypothetical protein			0.226	0.177	333	-	contig 8	-1.27809	0.806
UGRO018_00815	hypothetical protein			1.007	0.418	336	-	contig 8	-2.40871	0.247
UGRO018_00816	hypothetical protein			42.766	32.499	312	-	contig 8	-1.31593	0.56
UGRO018_00817	hypothetical protein			79.876	57.341	351	-	contig 8	-1.39299	0.0162
UGRO018_00818	hypothetical protein			32.031	194.089	240	-	contig 8	6.05933	3.39e-08
UGRO018_00819	hypothetical protein			127.179	116.127	810	-	contig 8	-1.09517	0.531
UGRO018_00820	hypothetical protein			1.02	117.813	174	-	contig 8	115.547	3.41e-08
UGRO018_00821	hypothetical protein			0.287	0.356	1089	-	contig 8	1.24108	0.739
UGRO018_00822	hypothetical protein			0.335	14.815	342	-	contig 8	44.1741	0.000132
UGRO018_00823	hypothetical protein			0.593	0.425	8532	-	contig 8	-1.39405	0.0471
UGRO018_00824	hypothetical protein			0.446	0.125	501	-	contig 8	-3.58311	0.0714
UGRO018_00825	hypothetical protein			1.016	1.427	5139	-	contig 8	1.40469	0.00492
UGRO018_00826	hypothetical protein			45.869	14.372	591	-	contig 8	-3.19149	1.33e-06
UGRO018_00827	Nucleoid occlusion protein	noc_1		2.666	1.295	951	-	contig 8	-2.05864	0.00394
UGRO018_00828	putative protein			2.371	1.781	822	-	contig 8	-1.33122	0.172
UGRO018_00829	hypothetical protein			64.154	56.011	450	+	contig 8	-1.14538	0.436
UGRO018_00830	hypothetical protein		GT2	22.08	9.821	981	+	contig 8	-2.24821	4.3e-08
UGRO018_00831	hypothetical protein			20.315	6.451	1011	-	contig 8	-3.1493	1.72e-08
UGRO018_00832	hypothetical protein			1.716	1.133	1074	+	contig 8	-1.51381	0.405
UGRO018_00833	hypothetical protein			0.615	2.728	318	+	contig 8	4.43274	0.00488
UGRO018_00834	hypothetical protein			1.669	0.921	525	-	contig 8	-1.81131	0.193
UGRO018_00835	hypothetical protein			1.183	0.043	234	-	contig 8	-27.7978	2.07e-09
UGRO018_00836	hypothetical protein			1.888	20.35	957	+	contig 8	10.7799	9.49e-09
UGRO018_00837	Teichoic acid translocation permease protein TagG	tagG		107.213	110.135	819	+	contig 8	1.02725	0.899
UGRO018_00838	Teichoic acids export ATP-binding protein TagH	tagH		63.446	306.742	852	+	contig 8	4.83471	3.74e-08
UGRO018_00839	Glycerol-3-phosphate cytidylyltransferase	tagD		10.887	358.534	396	+	contig 8	32.9335	2.19e-10
UGRO018_00840	Undecaprenyl-phosphate 4-deoxy-4-formamido-L-arabinose transferase	arnC_1	GT2	211.193	338.107	3501	+	contig 8	1.60094	3.78e-06
UGRO018_00841	hypothetical protein		GT2	86.715	61.909	2601	+	contig 8	-1.4007	3.25e-05
UGRO018_00842	Teichoic acid ribitol-phosphate primase	tarK		98.51	68.588	1089	+	contig 8	-1.43626	0.00114
UGRO018_00843	hypothetical protein			37.029	20.723	984	+	contig 8	-1.78685	0.00267
UGRO018_00844	hypothetical protein			137.888	77.951	1536	+	contig 8	-1.76891	1.34e-05
UGRO018_00845	putative glycosyltransferase YkoT	ykoT	GT2	203.779	193.609	948	+	contig 8	-1.05253	0.441
UGRO018_00846	hypothetical protein			235.986	27.155	408	+	contig 8	-8.69026	2.04e-05
UGRO018_00847	hypothetical protein			173.272	416.705	1584	+	contig 8	2.40492	2.57e-06
UGRO018_00848	hypothetical protein			308.23	609.091	1143	+	contig 8	1.97609	5.37e-06
UGRO018_00849	Tyrocidine synthase 1	tycA		391.405	868.224	1521	+	contig 8	2.21822	5.81e-10
UGRO018_00850	Diaminopimelate decarboxylase	lysA_1		488.517	972.73	1191	+	contig 8	1.99119	7.25e-08
UGRO018_00851	D-alanyl carrier protein	dltC		24.847	1420.58	225	+	contig 8	57.1741	1.41e-07
UGRO018_00852	Glycogen phosphorylase	glgP_2	GT35	1090.38	949.013	2415	+	contig 8	-1.14896	0.000273
UGRO018_00853	p-aminobenzoyl-glutamate hydrolase subunit B	abgB_1		184.513	318.74	1164	+	contig 8	1.72747	9.21e-06
UGRO018_00854	putative protein-export membrane protein SecG	secG		49.601	555.913	231	+	contig 8	11.2077	2.48e-06
UGRO018_00855	Ribonuclease R	rnr		107.07	164.275	2127	+	contig 8	1.53429	0.00282
UGRO018_00856	Capsule biosynthesis protein CapA	capA		80.632	241.607	1149	+	contig 8	2.99642	8.28e-08
UGRO018_00857	SsrA-binding protein	smpB		77.326	160.366	450	+	contig 8	2.07388	6.18e-07
UGRO018_00858	transfer-messenger RNA, SsrA	ssrA		0.043	0.043	379	+	contig 8	1	1
UGRO018_00859	hypothetical protein			32.144	26.467	717	-	contig 8	-1.21446	0.567
UGRO018_00860	hypothetical protein			11.901	68.559	198	+	contig 8	5.76088	0.00794
UGRO018_00861	hypothetical protein			33.869	39.882	384	+	contig 8	1.17754	0.784
UGRO018_00862	hypothetical protein			21.357	1.527	186	-	contig 8	-13.9858	0.0259
UGRO018_00863	hypothetical protein			5.521	4.619	654	-	contig 8	-1.19524	0.597
UGRO018_00864	Tyrosine recombinase XerD	xerD_2		20.486	19.438	852	+	contig 9	-1.05393	0.749
UGRO018_00865	hypothetical protein			6.675	14.23	555	+	contig 9	2.13187	0.00134
UGRO018_00866	hypothetical protein			44.648	29.057	726	+	contig 9	-1.53654	0.000558
UGRO018_00867	hypothetical protein			48.016	36.609	2973	+	contig 9	-1.31159	0.00158
UGRO018_00868	hypothetical protein			1754.75	797.083	546	+	contig 9	-2.20147	0.00024
UGRO018_00869	hypothetical protein			16.135	1.357	210	+	contig 9	-11.8909	0.0106
UGRO018_00870	hypothetical protein			3.31	21.365	816	+	contig 9	6.4556	1.9e-10
UGRO018_00871	Oxygen sensor protein DosP	dosP		12.624	14.661	885	+	contig 9	1.16129	0.116
UGRO018_00872	hypothetical protein			2.737	17.194	252	+	contig 9	6.281	1.14e-07
UGRO018_00873	hypothetical protein			7.747	13.318	657	+	contig 9	1.71911	1.16e-05
UGRO018_00874	hypothetical protein			2.162	14.489	408	+	contig 9	6.70026	1.62e-07
UGRO018_00875	hypothetical protein			10.237	15.845	432	+	contig 9	1.54787	0.0161
UGRO018_00876	hypothetical protein			0.911	0.169	354	+	contig 9	-5.38932	0.0221
UGRO018_00877	hypothetical protein			3.213	2.611	432	+	contig 9	-1.2308	0.761
UGRO018_00878	Cyclic di-GMP phosphodiesterase PdeR	pdeR		296.79	233.679	1287	+	contig 9	-1.27007	0.0101
UGRO018_00879	hypothetical protein			390.625	133.303	1566	+	contig 9	-2.93036	1.14e-09
UGRO018_00880	hypothetical protein			367.351	279.878	1941	+	contig 9	-1.31254	7.72e-05
UGRO018_00881	hypothetical protein			0.12	0.571	327	+	contig 9	4.73818	0.121
UGRO018_00882	hypothetical protein			0.831	0.582	489	+	contig 9	-1.42738	0.633
UGRO018_00883	hypothetical protein			0.818	0.443	708	+	contig 9	-1.84647	0.338
UGRO018_00884	hypothetical protein			0.133	2.653	252	+	contig 9	20.0165	0.000131
UGRO018_00885	Tyrosine recombinase XerC	xerC_2		0.786	2.108	1158	+	contig 9	2.68276	0.0151
UGRO018_00886	Tyrosine recombinase XerC	xerC_3		1.147	2.242	1179	+	contig 9	1.95521	0.00538
UGRO018_00887	hypothetical protein			13.728	43.572	567	+	contig 9	3.17396	1.39e-06
UGRO018_00888	Type-1 restriction enzyme R protein	hsdR		54.121	70.304	3066	+	contig 9	1.29902	0.00362
UGRO018_00889	hypothetical protein			63.609	67.44	1275	+	contig 9	1.06022	0.514
UGRO018_00890	Release factor glutamine methyltransferase	prmC_1		61.916	95.329	1632	+	contig 9	1.53965	4.6e-06
UGRO018_00891	hypothetical protein			27.333	4.605	198	-	contig 9	-5.93554	0.056
UGRO018_00892	hypothetical protein			147.951	74.29	1530	+	contig 9	-1.99152	3.68e-10
UGRO018_00893	hypothetical protein			176.592	53.62	186	-	contig 9	-3.29341	6.18e-08
UGRO018_00894	hypothetical protein			35.677	70.621	2367	+	contig 9	1.97946	0.00056
UGRO018_00895	hypothetical protein			97.496	228.44	732	+	contig 9	2.34306	0.000332
UGRO018_00896	hypothetical protein			169.18	268.142	1860	+	contig 9	1.58495	0.00792
UGRO018_00897	hypothetical protein			188.678	312.501	864	+	contig 9	1.65627	0.000138
UGRO018_00898	hypothetical protein			131.279	315.728	663	+	contig 9	2.40502	0.000201
UGRO018_00899	CRISPR-associated endonuclease Cas1	cas1		155.987	337.238	1032	+	contig 9	2.16196	0.000147
UGRO018_00900	CRISPR-associated endonuclease Cas2	cas2		186.061	150.064	291	+	contig 9	-1.23988	0.165
UGRO018_00901	30S ribosomal protein S6	rpsF		3219.17	4949.37	294	+	contig 9	1.53746	0.0124
UGRO018_00902	Single-stranded DNA-binding protein	ssb		2627.34	5291.3	477	+	contig 9	2.01393	0.000461
UGRO018_00903	30S ribosomal protein S18	rpsR		783.097	1426.27	231	+	contig 9	1.82132	0.19
UGRO018_00904	hypothetical protein			11.133	63.337	924	+	contig 9	5.68934	1.64e-08
UGRO018_00905	Cyclic-di-AMP phosphodiesterase GdpP	gdpP		252.494	301.332	1992	+	contig 9	1.19343	0.236
UGRO018_00906	50S ribosomal protein L9	rplI		25.079	547.516	447	+	contig 9	21.8315	3.28e-10
UGRO018_00907	Replicative DNA helicase	dnaC		452.665	582.106	1341	+	contig 9	1.28595	0.0733
UGRO018_00908	Putative metallo-hydrolase YycJ	yycJ		808.974	471.178	756	+	contig 9	-1.71692	6.28e-05
UGRO018_00909	Serine protease Do-like HtrB	htrB		461.514	417.895	1089	+	contig 9	-1.10438	0.216
UGRO018_00910	Crotonobetainyl-CoA reductase	caiA		73.889	41.826	1908	+	contig 9	-1.76656	0.261
UGRO018_00911	Nitric oxide reductase	fprA_1		106.84	24.513	1203	+	contig 9	-4.35857	0.0039
UGRO018_00912	hypothetical protein			4.167	3.002	7869	+	contig 9	-1.38829	0.00271
UGRO018_00913	hypothetical protein			17.59	70.857	924	+	contig 9	4.02819	4.05e-07
UGRO018_00914	hypothetical protein			4.888	28.047	1422	+	contig 9	5.7381	8.02e-10
UGRO018_00915	hypothetical protein			44.292	120.949	510	+	contig 9	2.73072	0.0143
UGRO018_00916	Ribosomal RNA large subunit methyltransferase H	rlmH		37.884	117.454	477	+	contig 9	3.10031	1.15e-09
UGRO018_00917	hypothetical protein			272.444	135.004	990	+	contig 9	-2.01804	5.13e-11
UGRO018_00918	hypothetical protein			2.132	13.849	369	+	contig 9	6.49557	1.7e-05
UGRO018_00919	hypothetical protein			14.712	15.777	690	+	contig 9	1.07239	0.638
UGRO018_00920	hypothetical protein			137.929	219.22	996	+	contig 9	1.58937	0.0659
UGRO018_00921	hypothetical protein			373.043	215.664	867	+	contig 9	-1.72974	0.000395
UGRO018_00922	ABC transporter ATP-binding protein YxdL	yxdL_2		38.916	174.858	756	+	contig 9	4.49317	4.93e-07
UGRO018_00923	Glucose-1-phosphate adenylyltransferase	glgC		2788.61	983.975	1122	+	contig 9	-2.83402	5.96e-07
UGRO018_00924	Glycogen biosynthesis protein GlgD	glgD		3438.35	1055.08	1110	+	contig 9	-3.25885	6.76e-10
UGRO018_00925	Glycogen synthase	glgA	GT5	2680.01	1113.6	1440	+	contig 9	-2.40661	8.84e-10
UGRO018_00926	hypothetical protein			16.858	3.159	285	-	contig 9	-5.33669	0.00907
UGRO018_00927	hypothetical protein			121.781	97.872	654	-	contig 9	-1.24429	0.423
UGRO018_00928	hypothetical protein			89.785	56.139	990	+	contig 9	-1.59932	0.000748
UGRO018_00929	lipid II flippase MurJ	murJ_1		163.533	71.126	1398	+	contig 9	-2.2992	9.62e-08
UGRO018_00930	Inosine-5'-monophosphate dehydrogenase	guaB		6752.13	777.632	1512	+	contig 9	-8.68294	5.44e-09
UGRO018_00931	hypothetical protein			36.823	11.255	732	+	contig 9	-3.27176	9.56e-06
UGRO018_00932	hypothetical protein			35.2	15.728	1377	+	contig 9	-2.23804	6.63e-05
UGRO018_00933	hypothetical protein			5.265	27.076	528	+	contig 9	5.14294	1.56e-06
UGRO018_00934	hypothetical protein			24.212	42.955	6027	+	contig 9	1.77408	0.000338
UGRO018_00935	hypothetical protein			646.643	277.986	237	-	contig 10	-2.32617	0.134
UGRO018_00936	putative tRNA sulfurtransferase	thiI		213.438	428.671	1218	-	contig 10	2.00842	1.29e-08
UGRO018_00937	Cysteine desulfurase IscS	iscS		150.197	253.278	1131	-	contig 10	1.68631	2.79e-05
UGRO018_00938	Septation ring formation regulator EzrA	ezrA		279.654	427.01	1755	-	contig 10	1.52692	0.000467
UGRO018_00939	30S ribosomal protein S4	rpsD		971.633	1777.09	603	+	contig 10	1.82897	0.0797
UGRO018_00940	Single-stranded DNA-binding protein B	ssbB		23	71.056	312	-	contig 10	3.08943	0.000362
UGRO018_00941	hypothetical protein			95.887	122.542	1284	-	contig 10	1.27798	0.0195
UGRO018_00942	hypothetical protein			86.354	147.893	1242	-	contig 10	1.71265	0.00036
UGRO018_00943	hypothetical protein			818.474	514.271	951	-	contig 10	-1.59152	0.0138
UGRO018_00944	hypothetical protein			412.897	758.237	1107	-	contig 10	1.83638	0.0464
UGRO018_00945	Xylose import ATP-binding protein XylG	xylG		333.05	806.822	1530	-	contig 10	2.42253	0.00165
UGRO018_00946	Membrane lipoprotein TmpC	tmpC		1855.43	2159.49	1119	-	contig 10	1.16387	0.148
UGRO018_00947	DNA translocase SpoIIIE	spoIIIE		130.225	418.822	2382	-	contig 10	3.21613	1.07e-06
UGRO018_00948	Ribonuclease J 2	rnj2		327.119	513.13	1659	-	contig 10	1.56863	0.0447
UGRO018_00949	tRNA-2-methylthio-N(6)-dimethylallyladenosine synthase	miaB		95.964	218.404	1437	-	contig 10	2.27589	2.54e-08
UGRO018_00950	Anaerobic sulfite reductase subunit C	asrC_1		29.111	14409.8	174	-	contig 10	494.992	6.4e-08
UGRO018_00951	2',3'-cyclic-nucleotide 2'-phosphodiesterase	ymdB		215.736	1043.22	789	-	contig 10	4.83564	1.08e-10
UGRO018_00952	Ribonuclease Y	rny		467.76	984.839	1554	-	contig 10	2.10544	2e-08
UGRO018_00953	Protein RecA	recA		95.75	800.218	1059	-	contig 10	8.35734	3.54e-09
UGRO018_00954	Putative competence-damage inducible protein	cinA		33.132	310.464	456	-	contig 10	9.3705	5e-12
UGRO018_00955	CDP-diacylglycerol--glycerol-3-phosphate 3-phosphatidyltransferase	pgsA_2		536.884	395.421	597	-	contig 10	-1.35775	0.0666
UGRO018_00956	hypothetical protein			225.697	685.572	927	-	contig 10	3.03758	1.14e-07
UGRO018_00957	Cell cycle protein GpsB	gpsB		150.392	2222	318	-	contig 10	14.7747	3.63e-09
UGRO018_00958	Holliday junction resolvase RecU	recU		258.847	715.178	609	+	contig 10	2.76294	5.43e-08
UGRO018_00959	Biosynthetic peptidoglycan transglycosylase	mtgA_1	GT51	419.224	638.002	2775	+	contig 10	1.52186	4.64e-07
UGRO018_00960	Endonuclease III	nth		233.653	378.754	648	-	contig 10	1.62101	0.021
UGRO018_00961	DNA replication protein DnaD	dnaD		73.843	352.734	540	-	contig 10	4.77683	6.64e-05
UGRO018_00962	hypothetical protein			54.065	164.114	459	-	contig 10	3.0355	5.64e-07
UGRO018_00963	hypothetical protein			90.049	170.261	768	-	contig 10	1.89077	0.00152
UGRO018_00964	5'-methylthioadenosine/S-adenosylhomocysteine nucleosidase	mtnN		28.47	509.159	675	-	contig 10	17.884	3.74e-14
UGRO018_00965	hypothetical protein			51.901	475.189	708	-	contig 10	9.15571	8.76e-10
UGRO018_00966	Ribosomal silencing factor RsfS	rsfS		54.807	233.1	339	-	contig 10	4.25313	6.38e-10
UGRO018_00967	nicotinate-nucleotide adenylyltransferase	nadD		130.078	340.001	1026	-	contig 10	2.61383	4.34e-09
UGRO018_00968	RNA-binding protein YhbY	yhbY		236.745	476.614	285	-	contig 10	2.0132	0.000603
UGRO018_00969	putative protein YqeH	yqeH		123.454	263.733	1080	-	contig 10	2.13628	4.32e-06
UGRO018_00970	hypothetical protein			41.634	216.982	525	-	contig 10	5.21166	2.44e-08
UGRO018_00971	PtsGHI operon antiterminator	glcT		1043.69	207.913	846	-	contig 10	-5.01982	8.67e-10
UGRO018_00972	hypothetical protein			209.147	106.771	474	-	contig 10	-1.95885	0.000553
UGRO018_00973	hypothetical protein			1011.31	60.033	420	-	contig 10	-16.8458	1.78e-11
UGRO018_00974	PTS system glucose-specific EIICBA component	ptsG		1452.24	57.787	1602	-	contig 10	-25.131	9.51e-11
UGRO018_00975	RNA polymerase sigma-E factor	sigE		36.41	20.969	672	-	contig 10	-1.73637	0.108
UGRO018_00976	hypothetical protein			8.653	17.71	735	-	contig 10	2.04678	0.00465
UGRO018_00977	hypothetical protein			60.931	115.228	2202	-	contig 10	1.89114	3.93e-05
UGRO018_00978	hypothetical protein			209.667	875.228	1191	-	contig 10	4.17438	9.86e-09
UGRO018_00979	Putative metallophosphoesterase MG207			67.647	279.952	489	-	contig 10	4.13843	1.72e-07
UGRO018_00980	hypothetical protein			54.397	36.166	969	-	contig 10	-1.50409	0.0526
UGRO018_00981	hypothetical protein			32.119	11.062	177	-	contig 10	-2.90362	0.163
UGRO018_00982	hypothetical protein			53.903	145.766	1086	-	contig 10	2.70426	2.15e-05
UGRO018_00983	hypothetical protein			1.405	3.64	444	-	contig 10	2.5905	0.0017
UGRO018_00984	UvrABC system protein C	uvrC		74.742	174.269	1779	-	contig 10	2.33162	0.000116
UGRO018_00985	Endonuclease MutS2	mutS2		46.735	165.943	2322	-	contig 10	3.55071	7.03e-06
UGRO018_00986	hypothetical protein			53.044	115.952	666	-	contig 10	2.18595	0.000106
UGRO018_00987	Ribonuclease HIII	rnhC		37.842	54.86	891	+	contig 10	1.44971	0.00432
UGRO018_00988	hypothetical protein			108.663	33.636	684	-	contig 10	-3.23058	3.5e-10
UGRO018_00989	Fluoroquinolones export ATP-binding protein			69.067	45.418	858	-	contig 10	-1.52071	4.13e-06
UGRO018_00990	hypothetical protein			24.766	20.557	465	-	contig 10	-1.20475	0.404
UGRO018_00991	putative HTH-type transcriptional regulator			34.945	27.465	498	-	contig 10	-1.27232	0.443
UGRO018_00992	Gluconate 5-dehydrogenase	gno		165.31	89.499	768	-	contig 10	-1.84706	0.207
UGRO018_00993	hypothetical protein			0.572	0.095	237	-	contig 10	-6.04333	0.00923
UGRO018_00994	tRNA-specific adenosine deaminase	tadA_1		48.294	127.877	486	-	contig 10	2.64791	1.8e-05
UGRO018_00995	hypothetical protein			149.565	174.434	1254	-	contig 10	1.16627	5.92e-06
UGRO018_00996	Ribosomal large subunit pseudouridine synthase D	rluD_1		200.911	208.521	918	-	contig 10	1.03788	0.545
UGRO018_00997	Lipoprotein signal peptidase	lspA		18.528	119.287	465	-	contig 10	6.43809	3.12e-09
UGRO018_00998	NADH-dependent butanol dehydrogenase A	bdhA		26.073	85.558	1173	-	contig 10	3.28151	4.26e-09
UGRO018_00999	hypothetical protein			25.28	46.657	1164	-	contig 10	1.84558	2.27e-05
UGRO018_01000	hypothetical protein			4.084	31.654	318	-	contig 10	7.7506	2.79e-05
UGRO018_01001	hypothetical protein			50.301	532.912	474	-	contig 10	10.5945	5.09e-07
UGRO018_01002	hypothetical protein			51.765	554.847	1050	-	contig 10	10.7186	1.57e-10
UGRO018_01003	hypothetical protein			50.117	643.324	321	-	contig 10	12.8363	1.32e-08
UGRO018_01004	Deoxyuridine 5'-triphosphate nucleotidohydrolase	dut		74.889	388.313	504	-	contig 10	5.1852	8.15e-08
UGRO018_01005	hypothetical protein			34.175	20.432	675	-	contig 10	-1.67266	0.0128
UGRO018_01006	hypothetical protein			42.06	13.256	633	-	contig 10	-3.17293	2.51e-06
UGRO018_01007	Lipid II:glycine glycyltransferase	femX_1		494.423	350.739	1203	-	contig 10	-1.40966	0.0013
UGRO018_01008	hypothetical protein			7.394	1.109	171	-	contig 10	-6.66551	0.0293
UGRO018_01009	Aryl-phospho-beta-D-glucosidase BglC	bglC_2	GH1	81.212	46.596	1401	-	contig 10	-1.74289	2.55e-06
UGRO018_01010	6-phospho-beta-glucosidase BglA	bglA_2	GH1	42.36	37.375	1437	-	contig 10	-1.13338	0.352
UGRO018_01011	Putative beta-xylosidase		GH3	68.298	11.351	2226	-	contig 10	-6.01682	4.85e-08
UGRO018_01012	PTS system beta-glucoside-specific EIIBCA component	bglF_4		896.347	52.788	1899	-	contig 10	-16.9802	8.36e-11
UGRO018_01013	Transcription antiterminator LicT	licT_4		547.461	81.225	852	-	contig 10	-6.74003	8.15e-08
UGRO018_01014	hypothetical protein			83.306	21.853	126	-	contig 10	-3.81209	0.144
UGRO018_01015	Inner membrane protein YccF	yccF		193.805	44.104	387	-	contig 10	-4.39424	0.0018
UGRO018_01016	putative ABC transporter ATP-binding protein			124.783	147.971	1863	-	contig 10	1.18583	0.0505
UGRO018_01017	Putative multidrug export ATP-binding/permease protein			92.731	128.36	1782	-	contig 10	1.38421	0.0641
UGRO018_01018	hypothetical protein			75.123	381.873	270	-	contig 10	5.08333	5.38e-06
UGRO018_01019	hypothetical protein			596.242	708.988	504	-	contig 10	1.18909	0.119
UGRO018_01020	hypothetical protein			334.443	967.998	378	-	contig 10	2.89436	2.99e-06
UGRO018_01021	hypothetical protein			18.47	28.104	423	-	contig 10	1.52166	0.117
UGRO018_01022	hypothetical protein			252.298	98.557	621	+	contig 10	-2.55991	1.27e-05
UGRO018_01023	HTH-type transcriptional activator RhaR	rhaR_1		43.111	41.185	1215	+	contig 11	-1.04679	0.759
UGRO018_01024	hypothetical protein		GH43_28	13.994	9.327	1815	-	contig 11	-1.50033	7.43e-05
UGRO018_01025	Aryl-phospho-beta-D-glucosidase BglH	bglH_8	GH1	10.573	11.376	1428	-	contig 11	1.07597	0.642
UGRO018_01026	PTS system lactose-specific EIIA component	lacF_1		4.634	15.044	324	-	contig 11	3.24622	0.000189
UGRO018_01027	PTS system oligo-beta-mannoside-specific EIIB component	gmuB		9.056	7.589	303	-	contig 11	-1.19336	0.345
UGRO018_01028	Lichenan permease IIC component	licC_5		16.521	8.368	1284	-	contig 11	-1.97427	4.01e-05
UGRO018_01029	Aryl-phospho-beta-D-glucosidase BglC	bglC_3	GH1	6.992	10.924	1452	-	contig 11	1.56251	0.0134
UGRO018_01030	Beta-glucoside kinase	bglK_1		8.211	4.67	909	-	contig 11	-1.75831	0.00717
UGRO018_01031	hypothetical protein			9.376	47.363	462	+	contig 11	5.0515	9.04e-09
UGRO018_01032	hypothetical protein			253.891	75.888	198	+	contig 11	-3.34558	3.24e-06
UGRO018_01033	hypothetical protein			69.015	98.462	1620	+	contig 11	1.42667	0.000133
UGRO018_01034	Protein-glutamate methylesterase/protein-glutamine glutaminase	cheB_2		91.151	124.396	1602	+	contig 11	1.36473	0.00474
UGRO018_01035	hypothetical protein			70.792	153.472	621	+	contig 11	2.16793	6.29e-06
UGRO018_01036	Cell shape-determining protein Mbl	mbl_1		378.919	1159.89	987	+	contig 11	3.06105	9.86e-09
UGRO018_01037	Undecaprenyl-phosphate alpha-N-acetylglucosaminyl 1-phosphate transferase	wecA		1173.43	676.329	1119	+	contig 11	-1.735	0.000798
UGRO018_01038	HTH-type transcriptional regulator CysL	cysL_1		34.498	14.146	903	-	contig 11	-2.43879	2.51e-08
UGRO018_01039	hypothetical protein			60.463	73.811	576	+	contig 11	1.22077	0.0903
UGRO018_01040	hypothetical protein			70.246	82.777	558	+	contig 11	1.17838	0.19
UGRO018_01041	hypothetical protein			57.637	9.491	588	+	contig 11	-6.07302	7.12e-08
UGRO018_01042	hypothetical protein			75.599	37.162	1866	+	contig 11	-2.03429	0.0812
UGRO018_01043	tRNA(Ile)-lysidine synthase	tilS		103.15	135.603	1221	+	contig 11	1.31462	0.094
UGRO018_01044	Hypoxanthine-guanine phosphoribosyltransferase	hpt		243.27	558.009	540	+	contig 11	2.29378	2.28e-05
UGRO018_01045	ATP-dependent zinc metalloprotease FtsH	ftsH		309.76	874.088	2031	+	contig 11	2.82182	2.36e-07
UGRO018_01046	putative licABCH operon regulator	licR_6		68.227	4.159	1893	-	contig 11	-16.4032	9.63e-10
UGRO018_01047	hypothetical protein			40.331	1.726	417	+	contig 11	-23.3636	0.000423
UGRO018_01048	PTS system sorbose-specific EIIB component	sorB_2		27.246	1.385	495	+	contig 11	-19.6764	2.8e-05
UGRO018_01049	hypothetical protein			56.931	3.467	1605	+	contig 11	-16.4189	1.22e-09
UGRO018_01050	Mannose-6-phosphate isomerase ManA	manA		22.996	3.188	957	+	contig 11	-7.2121	5.21e-06
UGRO018_01051	Mannitol-1-phosphate 5-dehydrogenase	mtlD		23.244	4.306	1176	+	contig 11	-5.39838	1.22e-08
UGRO018_01052	hypothetical protein			7259.6	3438.49	114	-	contig 11	-2.11128	0.236
UGRO018_01053	Accessory gene regulator protein B	agrB_2		29645.7	9501.16	591	-	contig 11	-3.12022	6.14e-08
UGRO018_01054	hypothetical protein			115.339	83.291	678	+	contig 11	-1.38478	0.00764
UGRO018_01055	hypothetical protein			156.464	69.39	1257	+	contig 11	-2.25486	4.01e-06
UGRO018_01056	hypothetical protein			627.123	540.435	306	+	contig 11	-1.1604	0.418
UGRO018_01057	hypothetical protein			10.461	97.672	336	+	contig 11	9.33661	1.39e-08
UGRO018_01058	tRNA uridine 5-carboxymethylaminomethyl modification enzyme MnmG	mnmG		230.717	197.347	1857	+	contig 11	-1.16909	0.236
UGRO018_01059	Phosphorylated carbohydrates phosphatase			57.751	40.183	657	-	contig 11	-1.43719	0.0553
UGRO018_01060	Cytidylate kinase	cmk_2		72.771	311.862	621	+	contig 11	4.28553	4.1e-07
UGRO018_01061	hypothetical protein			46.901	25.692	558	+	contig 11	-1.8255	0.00159
UGRO018_01062	hypothetical protein			85.178	51.521	1347	-	contig 11	-1.65328	0.000257
UGRO018_01063	hypothetical protein			646.573	192.631	135	+	contig 11	-3.35653	0.071
UGRO018_01064	putative ABC transporter ATP-binding protein YheS	yheS_1		13.604	17.353	1596	+	contig 11	1.27556	0.00192
UGRO018_01065	ATP-dependent helicase/nuclease subunit A	addA		144.493	57.965	3222	-	contig 11	-2.49274	9.58e-09
UGRO018_01066	ATP-dependent helicase/deoxyribonuclease subunit B	addB		89.725	36.535	2667	-	contig 11	-2.4559	9.54e-09
UGRO018_01067	33 kDa chaperonin	hslO		19.538	313.656	885	+	contig 11	16.0533	2.26e-09
UGRO018_01068	tRNA-dihydrouridine synthase B	dusB		93.416	209.482	996	+	contig 11	2.24245	0.00139
UGRO018_01069	hypothetical protein			30.172	301.34	618	+	contig 11	9.98744	4.27e-07
UGRO018_01070	Lysine--tRNA ligase	lysS		57.893	981.383	1482	+	contig 11	16.9516	7.26e-15
UGRO018_01071	hypothetical protein			18.445	103.974	411	+	contig 11	5.63687	6.62e-08
UGRO018_01072	hypothetical protein			19.575	107.095	348	+	contig 11	5.47088	1.93e-09
UGRO018_01073	hypothetical protein			12.046	95.801	411	+	contig 11	7.95275	7.44e-08
UGRO018_01074	hypothetical protein			4.769	27.591	750	+	contig 11	5.78501	3.5e-10
UGRO018_01075	hypothetical protein			0.615	0.896	4185	+	contig 11	1.45679	0.0099
UGRO018_01076	Modification methylase DpnIIA	dpnM		0.157	0.96	951	+	contig 11	6.11873	0.00509
UGRO018_01077	hypothetical protein			0.633	0.061	417	+	contig 11	-10.3899	6.04e-05
UGRO018_01078	hypothetical protein			0.137	0.062	300	+	contig 11	-2.20466	0.291
UGRO018_01079	hypothetical protein			0.143	0.062	345	+	contig 11	-2.32089	0.271
UGRO018_01080	hypothetical protein			0.324	0.396	855	+	contig 11	1.22358	0.81
UGRO018_01081	hypothetical protein			0.523	0.132	666	+	contig 11	-3.96389	0.0325
UGRO018_01082	hypothetical protein			0.493	0.043	309	+	contig 11	-11.5847	1.13e-09
UGRO018_01083	hypothetical protein			0.493	0.192	582	+	contig 11	-2.57048	0.186
UGRO018_01084	hypothetical protein			0.789	0.21	1854	+	contig 11	-3.75107	0.0217
UGRO018_01085	hypothetical protein			0.547	0.199	1038	+	contig 11	-2.74842	0.0843
UGRO018_01086	hypothetical protein			0.143	0.25	477	+	contig 11	1.75037	0.5
UGRO018_01087	hypothetical protein			0.401	0.18	1104	+	contig 11	-2.22507	0.105
UGRO018_01088	hypothetical protein			0.196	0.103	456	+	contig 11	-1.9081	0.315
UGRO018_01089	hypothetical protein			0.136	0.523	597	+	contig 11	3.83581	0.0479
UGRO018_01090	hypothetical protein			0.856	1.045	654	+	contig 11	1.22058	0.707
UGRO018_01091	hypothetical protein			0.326	0.043	216	+	contig 11	-7.65878	0.000421
UGRO018_01092	hypothetical protein			0.24	0.314	405	+	contig 11	1.30902	0.815
UGRO018_01093	hypothetical protein			0.596	1.31	273	+	contig 11	2.19872	0.479
UGRO018_01094	hypothetical protein			170.546	39.094	939	+	contig 11	-4.36241	2.07e-09
UGRO018_01095	hypothetical protein			1.02	0.645	2634	+	contig 11	-1.58193	0.386
UGRO018_01096	hypothetical protein			0.43	0.043	117	+	contig 11	-10.102	0.0137
UGRO018_01097	hypothetical protein			2.239	0.915	1659	+	contig 11	-2.44655	0.00085
UGRO018_01098	hypothetical protein			3.072	0.378	1749	+	contig 11	-8.13006	0.000222
UGRO018_01099	hypothetical protein			27.55	4.139	675	+	contig 11	-6.65652	1.76e-06
UGRO018_01100	hypothetical protein			100.187	60.027	1869	+	contig 11	-1.66902	1.52e-06
UGRO018_01101	Aminoacyltransferase FemA	femA_2		38.859	100.677	1260	+	contig 12	2.59086	1.54e-07
UGRO018_01102	Lipid II:glycine glycyltransferase	femX_2		84.335	140.779	1245	+	contig 12	1.66927	4.34e-11
UGRO018_01103	tRNA threonylcarbamoyladenosine biosynthesis protein TsaE	tsaE		83.165	262.592	447	+	contig 12	3.15748	8.12e-07
UGRO018_01104	tRNA threonylcarbamoyladenosine biosynthesis protein TsaB	tsaB		195.924	311.855	606	+	contig 12	1.59171	0.00186
UGRO018_01105	[Ribosomal protein S18]-alanine N-acetyltransferase	rimI		186.409	252.567	450	+	contig 12	1.3549	0.115
UGRO018_01106	tRNA N6-adenosine threonylcarbamoyltransferase	tsaD		353.452	330.761	1035	+	contig 12	-1.0686	0.652
UGRO018_01107	Redox-sensing transcriptional repressor Rex	rex		693.499	468.18	630	+	contig 12	-1.48127	4.78e-05
UGRO018_01108	Asparagine--tRNA ligase	asnS		678.591	496.542	1386	+	contig 12	-1.36663	0.00592
UGRO018_01109	hypothetical protein			92.663	150.006	732	+	contig 12	1.61882	0.00298
UGRO018_01110	hypothetical protein			54.012	134.571	1317	+	contig 12	2.4915	3.03e-08
UGRO018_01111	putative ABC transporter ATP-binding protein YheS	yheS_2		75.237	222.864	1845	+	contig 12	2.96215	3.13e-09
UGRO018_01112	hypothetical protein			12.007	5.678	2361	-	contig 12	-2.11468	1.77e-06
UGRO018_01113	putative ABC transporter ATP-binding protein YxlF	yxlF_1		8.562	1.195	726	-	contig 12	-7.16572	0.0065
UGRO018_01114	hypothetical protein			5.56	1.609	1314	-	contig 12	-3.45602	3.86e-05
UGRO018_01115	hypothetical protein			82.261	30.846	783	-	contig 12	-2.66682	4.87e-05
UGRO018_01116	Sensor histidine kinase RcsC	rcsC_6		75.834	34.037	1419	-	contig 12	-2.22796	4.09e-10
UGRO018_01117	Transcriptional regulatory protein WalR	walR_2		93.904	22.615	660	-	contig 12	-4.15221	3.31e-07
UGRO018_01118	hypothetical protein			172.38	24.376	1407	+	contig 12	-7.07168	1.14e-09
UGRO018_01119	hypothetical protein			208.617	64.012	339	+	contig 12	-3.25904	1.67e-09
UGRO018_01120	hypothetical protein			427.029	226.477	348	-	contig 12	-1.88553	0.00353
UGRO018_01121	Pyrophosphate--fructose 6-phosphate 1-phosphotransferase	pfp		3615.52	3119.41	1206	+	contig 12	-1.15904	0.0426
UGRO018_01122	Nickel-binding periplasmic protein	nikA		5791.7	4748.01	1710	+	contig 12	-1.21982	0.0747
UGRO018_01123	Dipeptide transport system permease protein DppB	dppB		346.453	532.514	984	+	contig 12	1.53705	0.000327
UGRO018_01124	Oligopeptide transport system permease protein OppC	oppC_1		653.209	528.661	915	+	contig 12	-1.23559	0.00794
UGRO018_01125	Oligopeptide transport ATP-binding protein OppD	oppD_1		449.132	784.97	1017	+	contig 12	1.74775	4.05e-09
UGRO018_01126	Oligopeptide transport ATP-binding protein OppF	oppF_1		661.328	596.538	984	+	contig 12	-1.10861	0.476
UGRO018_01127	hypothetical protein			204.075	183.162	189	+	contig 12	-1.11417	0.82
UGRO018_01128	hypothetical protein			1.854	0.587	309	+	contig 12	-3.15623	0.0944
UGRO018_01129	Phosphoenolpyruvate-protein phosphotransferase	ptsI		1641.05	2441.03	1701	+	contig 12	1.48748	0.000133
UGRO018_01130	hypothetical protein			42.643	81.224	936	+	contig 12	1.90473	7.21e-05
UGRO018_01131	hypothetical protein			51.637	52.168	1488	+	contig 12	1.01028	0.95
UGRO018_01132	Regulator of RpoS	rssB_1		52.747	69.75	1476	+	contig 12	1.32235	0.000881
UGRO018_01133	hypothetical protein			51.779	45.357	207	-	contig 12	-1.1416	0.902
UGRO018_01134	hypothetical protein			93.323	61.489	792	-	contig 12	-1.51772	0.0148
UGRO018_01135	hypothetical protein			21.784	12.332	1209	-	contig 12	-1.76645	0.000169
UGRO018_01136	Lichenan permease IIC component	licC_6		11.104	4.362	1311	+	contig 12	-2.5457	0.000397
UGRO018_01137	hypothetical protein			3.777	0.761	915	+	contig 12	-4.96418	3.13e-07
UGRO018_01138	Carbohydrate deacetylase			5.017	1.429	726	+	contig 12	-3.51064	0.00285
UGRO018_01139	HTH-type transcriptional regulator			95.566	60.402	993	-	contig 12	-1.58216	0.0489
UGRO018_01140	hypothetical protein			4.646	5.702	1368	+	contig 12	1.22718	0.131
UGRO018_01141	hypothetical protein			4.559	1.952	330	+	contig 12	-2.3353	0.257
UGRO018_01142	Acetyl-CoA:oxalate CoA-transferase	uctC		11.342	6.354	1194	+	contig 12	-1.78509	0.0011
UGRO018_01143	Oligoendopeptidase F, plasmid	pepF1_1		749.486	580.054	1764	-	contig 12	-1.2921	0.0526
UGRO018_01144	Putative manganese exporter	mneA		48.602	15.18	648	-	contig 12	-3.20169	0.000275
UGRO018_01145	Putative aminopeptidase YsdC	ysdC_1		173.605	179.643	1029	-	contig 12	1.03478	0.736
UGRO018_01146	hypothetical protein			83.745	127.56	912	-	contig 12	1.52319	7.27e-05
UGRO018_01147	Bifunctional protein PyrR	pyrR		139.471	96.056	516	-	contig 12	-1.45198	0.000484
UGRO018_01148	RNA polymerase-associated protein RapA	rapA_1		125.378	92.204	3228	-	contig 12	-1.35979	0.0282
UGRO018_01149	High molecular weight rubredoxin	hrb		389.66	498.359	627	-	contig 12	1.27896	0.708
UGRO018_01150	hypothetical protein			2.396	1.554	972	+	contig 12	-1.54239	0.00483
UGRO018_01151	Arginine transport ATP-binding protein ArtM	artM_2		1.522	2.236	825	+	contig 12	1.46926	0.149
UGRO018_01152	hypothetical protein			1.549	0.752	774	+	contig 12	-2.05874	0.237
UGRO018_01153	hypothetical protein			2.601	1.561	861	+	contig 12	-1.66581	0.138
UGRO018_01154	hypothetical protein			0.815	0.161	423	+	contig 12	-5.06118	0.0192
UGRO018_01155	Alpha-D-ribose 1-methylphosphonate 5-triphosphate synthase subunit PhnH	phnH		1.553	0.459	582	+	contig 12	-3.3846	0.0184
UGRO018_01156	Alpha-D-ribose 1-methylphosphonate 5-triphosphate synthase subunit PhnI	phnI		1.545	0.345	1110	+	contig 12	-4.48121	0.0126
UGRO018_01157	Alpha-D-ribose 1-methylphosphonate 5-phosphate C-P lyase	phnJ		2.016	0.868	840	+	contig 12	-2.32432	0.196
UGRO018_01158	Putative phosphonates utilization ATP-binding protein PhnK	phnK		4.347	2.189	840	+	contig 12	-1.98531	0.0104
UGRO018_01159	Alpha-D-ribose 1-methylphosphonate 5-triphosphate diphosphatase	phnM		3.096	2.076	1170	+	contig 12	-1.49111	0.0604
UGRO018_01160	2,3,4,5-tetrahydropyridine-2,6-dicarboxylate N-acetyltransferase	dapH_1		1.454	0.824	627	+	contig 12	-1.76405	0.329
UGRO018_01161	Alpha-D-ribose 1-methylphosphonate 5-triphosphate synthase subunit PhnL	phnL		1.081	1.907	705	+	contig 12	1.76321	0.0905
UGRO018_01162	Phosphoribosyl 1,2-cyclic phosphate 1,2-diphosphodiesterase	phnPP		2.932	3.682	828	+	contig 12	1.25549	0.208
UGRO018_01163	Inositol-1-monophosphatase	suhB		5.032	8.265	777	+	contig 12	1.64257	0.0781
UGRO018_01164	hypothetical protein			52.684	63.182	525	+	contig 12	1.19926	0.563
UGRO018_01165	Cytidylate kinase	cmk_3		1.873	1.805	1944	+	contig 12	-1.03756	0.827
UGRO018_01166	Phosphorylated carbohydrates phosphatase			50.88	19.236	660	+	contig 12	-2.64498	1.56e-08
UGRO018_01167	tRNA-Trp(cca)			0.043	0.043	74	-	contig 12	1	1
UGRO018_01168	hypothetical protein			42.677	10.135	288	-	contig 12	-4.21107	3.4e-05
UGRO018_01169	hypothetical protein			196.975	69.752	645	-	contig 12	-2.82393	4.16e-07
UGRO018_01170	Sugar phosphatase YidA	yidA_3		68.633	55.545	840	+	contig 12	-1.23562	0.125
UGRO018_01171	hypothetical protein			142.379	67.779	711	+	contig 12	-2.10065	3.54e-07
UGRO018_01172	hypothetical protein			128.967	33.574	300	+	contig 12	-3.84128	4.15e-09
UGRO018_01173	hypothetical protein			184.566	38.065	345	-	contig 12	-4.84877	7.78e-09
UGRO018_01174	hypothetical protein			8.761	2.234	105	+	contig 12	-3.92206	0.208
UGRO018_01175	2-dehydro-3-deoxy-D-gluconate 5-dehydrogenase	kduD_1		32.738	16.812	750	-	contig 12	-1.94733	0.0656
UGRO018_01176	HTH-type transcriptional repressor YtrA	ytrA_2		297.147	103.224	375	+	contig 12	-2.87868	0.000477
UGRO018_01177	Vitamin B12 import ATP-binding protein BtuD	btuD_5		134.49	42.727	864	+	contig 12	-3.14762	3.85e-06
UGRO018_01178	hypothetical protein			117.674	29.877	648	+	contig 12	-3.93863	1.49e-08
UGRO018_01179	HTH-type transcriptional repressor YtrA	ytrA_3		35.857	102.861	384	+	contig 12	2.86865	4.37e-05
UGRO018_01180	Vitamin B12 import ATP-binding protein BtuD	btuD_6		109.039	136.962	864	+	contig 12	1.25608	0.000681
UGRO018_01181	hypothetical protein			147.667	55.636	720	+	contig 12	-2.65418	0.000938
UGRO018_01182	Linearmycin resistance ATP-binding protein LnrL	lnrL_1		3.79	4.044	930	+	contig 12	1.06689	0.649
UGRO018_01183	hypothetical protein			5.786	2.993	741	+	contig 12	-1.93312	0.00127
UGRO018_01184	hypothetical protein			4.669	2.292	897	+	contig 12	-2.03724	0.00778
UGRO018_01185	HTH-type transcriptional regulator MalT	malT		45.012	37.215	2514	+	contig 12	-1.20951	0.0366
UGRO018_01186	hypothetical protein			98.32	33.016	450	-	contig 12	-2.97794	0.000153
UGRO018_01187	hypothetical protein			20.176	47.822	204	-	contig 12	2.37024	0.000553
UGRO018_01188	hypothetical protein			31.67	9.463	510	+	contig 12	-3.34675	0.0107
UGRO018_01189	Daunorubicin/doxorubicin resistance ATP-binding protein DrrA	drrA		28.153	24.016	918	+	contig 13	-1.17227	0.251
UGRO018_01190	hypothetical protein			59.889	17.955	903	+	contig 13	-3.33547	1.9e-07
UGRO018_01191	hypothetical protein			101.496	40.896	441	+	contig 13	-2.48179	0.00238
UGRO018_01192	hypothetical protein			67.907	38.245	426	+	contig 13	-1.77556	0.00814
UGRO018_01193	ATP-dependent DNA helicase RecQ	recQ		41.612	35.387	1797	-	contig 13	-1.17589	0.0161
UGRO018_01194	Putative bifunctional phosphatase/peptidyl-prolyl cis-trans isomerase			12.554	37.938	786	-	contig 13	3.02196	6.33e-08
UGRO018_01195	Lichenan-specific phosphotransferase enzyme IIA component	licA_6		16.313	261.844	342	-	contig 13	16.0514	1.82e-09
UGRO018_01196	hypothetical protein			18.492	23.258	1002	-	contig 13	1.25771	0.0497
UGRO018_01197	hypothetical protein			26.623	25.058	879	-	contig 13	-1.06243	0.672
UGRO018_01198	putative pyridine nucleotide-disulfide oxidoreductase RclA	rclA		16.306	15.157	1338	+	contig 13	-1.07586	0.548
UGRO018_01199	Thioredoxin	trxA_1		21.725	9.764	315	+	contig 13	-2.22488	0.00046
UGRO018_01200	Thiol-disulfide oxidoreductase ResA	resA		19.52	10.303	1233	+	contig 13	-1.8947	1.86e-06
UGRO018_01201	hypothetical protein			145.585	164.738	423	+	contig 13	1.13156	0.412
UGRO018_01202	hypothetical protein			130.2	160.244	570	-	contig 13	1.23076	0.0638
UGRO018_01203	hypothetical protein			201.598	151.974	1242	-	contig 13	-1.32653	5.87e-05
UGRO018_01204	hypothetical protein			121.261	113.958	1164	-	contig 13	-1.06408	0.511
UGRO018_01205	RNA pyrophosphohydrolase	rppH		34.436	82.529	519	-	contig 13	2.39655	8.3e-07
UGRO018_01206	scyllo-inositol 2-dehydrogenase (NADP(+)) IolU	iolU_2		341.568	191.71	987	+	contig 13	-1.7817	0.000129
UGRO018_01207	Dipeptide-binding protein DppE	dppE		7507.46	407.148	1632	+	contig 13	-18.4391	9.94e-12
UGRO018_01208	Oligopeptide transport system permease protein OppB	oppB		1021.47	50.633	945	+	contig 13	-20.1738	3.15e-12
UGRO018_01209	Oligopeptide transport system permease protein OppC	oppC_2		764.877	51.134	927	+	contig 13	-14.9582	4.95e-13
UGRO018_01210	Oligopeptide transport ATP-binding protein OppD	oppD_2		845.767	81.165	1086	+	contig 13	-10.4203	1.16e-13
UGRO018_01211	Oligopeptide transport ATP-binding protein OppF	oppF_2		416.91	72.048	918	+	contig 13	-5.78654	4.82e-11
UGRO018_01212	hypothetical protein			65.569	26.207	1878	-	contig 13	-2.50195	0.000116
UGRO018_01213	hypothetical protein			2.933	1.879	1065	-	contig 13	-1.56089	0.119
UGRO018_01214	PTS system sorbose-specific EIIB component	sorB_3		0.718	0.726	495	-	contig 13	1.0111	1
UGRO018_01215	hypothetical protein			1.442	0.77	444	-	contig 13	-1.87213	0.408
UGRO018_01216	PTS system mannose-specific EIID component	manZ_5		1.796	0.656	840	-	contig 13	-2.73665	0.0355
UGRO018_01217	N-acetylgalactosamine permease IIC component 1	agaC_4		3.997	0.327	795	-	contig 13	-12.215	0.000171
UGRO018_01218	hypothetical protein			71.822	150.744	711	+	contig 13	2.09885	1.86e-05
UGRO018_01219	hypothetical protein		GH170	479.846	562.339	1158	-	contig 13	1.17191	0.277
UGRO018_01220	hypothetical protein			617.73	287.859	111	+	contig 13	-2.14594	0.00624
UGRO018_01221	hypothetical protein			813.033	77.999	180	+	contig 13	-10.4236	4.51e-07
UGRO018_01222	putative ABC transporter ATP-binding protein			684.432	384.824	627	-	contig 13	-1.77856	0.00631
UGRO018_01223	hypothetical protein			799.728	304.233	2019	-	contig 13	-2.62867	0.000239
UGRO018_01224	hypothetical protein			1268.61	4019.34	318	-	contig 13	3.16831	2.49e-05
UGRO018_01225	hypothetical protein			39.709	58.366	1239	-	contig 13	1.46986	0.0194
UGRO018_01226	hypothetical protein			47.511	44.385	831	-	contig 13	-1.07042	0.756
UGRO018_01227	hypothetical protein			24.884	48.335	777	-	contig 13	1.94239	0.00422
UGRO018_01228	hypothetical protein			1.762	3.799	1938	-	contig 13	2.15661	8.15e-07
UGRO018_01229	putative licABCH operon regulator	licR_7		54.188	20.353	1896	+	contig 13	-2.66244	0.0014
UGRO018_01230	hypothetical protein			15.644	4.831	795	-	contig 13	-3.2382	3.16e-06
UGRO018_01231	Lichenan permease IIC component	licC_7		12.181	5.292	1302	-	contig 13	-2.30198	6.13e-06
UGRO018_01232	PTS system cellobiose-specific EIIB component	celA_5		4.226	5.47	294	-	contig 13	1.2944	0.405
UGRO018_01233	Aryl-phospho-beta-D-glucosidase BglC	bglC_4	GH1	3.922	3.407	1401	-	contig 13	-1.15134	0.502
UGRO018_01234	Lichenan-specific phosphotransferase enzyme IIA component	licA_7		2.663	4.046	324	-	contig 13	1.51945	0.224
UGRO018_01235	Chitooligosaccharide deacetylase ChbG	chbG		73.108	41.023	750	-	contig 13	-1.7821	0.0105
UGRO018_01236	PTS system beta-glucoside-specific EIIBCA component	bglF_5		66.624	20.559	1410	-	contig 13	-3.24061	1.48e-08
UGRO018_01237	Transcription antiterminator LicT	licT_5		308.799	73.17	837	-	contig 13	-4.22031	1.49e-08
UGRO018_01238	putative transcription repressor NiaR	niaR		78.22	128.489	549	-	contig 13	1.64265	0.000944
UGRO018_01239	putative nicotinate-nucleotide pyrophosphorylase [carboxylating]	nadC		75.231	141.031	855	-	contig 13	1.87465	0.000394
UGRO018_01240	L-aspartate oxidase	nadB		46.187	143.271	1218	-	contig 13	3.10197	1.81e-06
UGRO018_01241	Quinolinate synthase A	nadA		111.293	164.231	906	-	contig 13	1.47566	0.0516
UGRO018_01242	hypothetical protein			55.373	12.389	480	+	contig 13	-4.46938	1.73e-07
UGRO018_01243	hypothetical protein			37.837	10.407	2547	-	contig 13	-3.63574	1.04e-12
UGRO018_01244	hypothetical protein			68.11	20.468	858	+	contig 13	-3.3277	1.18e-08
UGRO018_01245	hypothetical protein			74.929	17.903	693	+	contig 13	-4.18529	2.33e-07
UGRO018_01246	hypothetical protein			1.994	1.905	2448	-	contig 13	-1.04667	0.807
UGRO018_01247	RNA polymerase sigma-54 factor	rpoN_2		24.18	2.791	1242	+	contig 13	-8.66465	1.31e-08
UGRO018_01248	HTH-type transcriptional regulator CynR	cynR_1		71.284	111.246	870	-	contig 13	1.56061	1.16e-06
UGRO018_01249	hypothetical protein			2.671	1.379	339	+	contig 13	-1.93698	0.354
UGRO018_01250	Gallate decarboxylase	lpdC		5.876	4.475	1467	+	contig 13	-1.31297	0.103
UGRO018_01251	putative UbiX-like flavin prenyltransferase	shdB		5.585	2.942	582	+	contig 13	-1.8981	0.00808
UGRO018_01252	hypothetical protein			7.376	4.543	1461	+	contig 13	-1.6237	0.000246
UGRO018_01253	hypothetical protein			11.824	15.212	843	-	contig 13	1.28653	0.197
UGRO018_01254	hypothetical protein			0.518	2.674	93	-	contig 13	5.16431	0.189
UGRO018_01255	hypothetical protein			10.304	10.02	426	-	contig 13	-1.02836	0.828
UGRO018_01256	PTS system mannose-specific EIID component	manZ_6		4.585	4.415	801	-	contig 13	-1.03838	0.763
UGRO018_01257	N-acetylgalactosamine permease IIC component 1	agaC_5		4.278	4.9	762	-	contig 13	1.14527	0.6
UGRO018_01258	PTS system sorbose-specific EIIB component	sorB_4		5.07	2.32	492	-	contig 13	-2.18585	0.0236
UGRO018_01259	Anaerobic nitric oxide reductase transcription regulator NorR	norR_3		3.481	1.989	2730	-	contig 13	-1.75055	0.000147
UGRO018_01260	Pyrophosphatase PpaX	ppaX		57.236	118.846	636	+	contig 13	2.07641	0.00115
UGRO018_01261	hypothetical protein			28.764	5.317	2334	+	contig 13	-5.40935	9.15e-08
UGRO018_01262	putative ABC transporter ATP-binding protein YknY	yknY_2		39.703	44.428	762	+	contig 13	1.11902	0.699
UGRO018_01263	Sensory transduction protein regX3	regX3_1		34.817	15.701	684	+	contig 13	-2.21751	3.72e-05
UGRO018_01264	Adaptive-response sensory-kinase SasA	sasA_6		52.56	18.223	1227	+	contig 13	-2.88421	0.000353
UGRO018_01265	hypothetical protein			88.532	129.258	213	-	contig 13	1.46002	0.0366
UGRO018_01266	hypothetical protein			141.551	62.223	207	-	contig 13	-2.27491	0.0415
UGRO018_01267	hypothetical protein			72.411	866.239	189	-	contig 14	11.9628	4.37e-06
UGRO018_01268	Signal peptidase I S	sipS_1		71.689	307.951	627	-	contig 14	4.29564	1.23e-08
UGRO018_01269	hypothetical protein			56.482	39.956	2610	+	contig 14	-1.41358	0.000468
UGRO018_01270	hypothetical protein			76.385	126.059	351	-	contig 14	1.65032	0.000835
UGRO018_01271	hypothetical protein			131.401	112.761	1470	+	contig 14	-1.1653	0.000239
UGRO018_01272	Regulator of RpoS	rssB_2		68.172	79.515	1494	-	contig 14	1.16639	0.00768
UGRO018_01273	hypothetical protein			65.308	84.271	1308	-	contig 14	1.29036	0.0171
UGRO018_01274	hypothetical protein			63.725	70.645	1578	-	contig 14	1.1086	0.196
UGRO018_01275	ATP synthase epsilon chain	atpC_2		601.673	605.37	399	-	contig 14	1.00614	0.998
UGRO018_01276	ATP synthase subunit beta	atpD		1243.81	1329.89	1404	-	contig 14	1.06921	0.146
UGRO018_01277	ATP synthase gamma chain, sodium ion specific	atpG		1110.27	1432.5	849	-	contig 14	1.29024	0.0297
UGRO018_01278	ATP synthase subunit alpha	atpA_2		889.829	1436.7	1524	-	contig 14	1.61458	1.6e-06
UGRO018_01279	ATP synthase subunit delta	atpH		121.163	1070.52	549	-	contig 14	8.83539	9.21e-11
UGRO018_01280	ATP synthase subunit b, sodium ion specific	atpF_2		279.171	1224.61	519	-	contig 14	4.38658	2.46e-09
UGRO018_01281	ATP synthase subunit c, sodium ion specific	atpE_2		401.026	676.567	246	-	contig 14	1.68709	0.0112
UGRO018_01282	ATP synthase subunit a	atpB		885.865	1122.52	696	-	contig 14	1.26715	0.0238
UGRO018_01283	hypothetical protein			1137.31	916.046	369	-	contig 14	-1.24155	0.0991
UGRO018_01284	hypothetical protein			451.709	585.086	189	-	contig 14	1.29527	0.104
UGRO018_01285	Uracil phosphoribosyltransferase	upp		175.203	717.795	621	-	contig 14	4.09694	3.23e-09
UGRO018_01286	Bacitracin transport ATP-binding protein BcrA	bcrA_2		838.227	212.921	633	-	contig 14	-3.93681	1.93e-08
UGRO018_01287	hypothetical protein			465.485	41.013	699	-	contig 14	-11.3496	9.51e-11
UGRO018_01288	hypothetical protein			1013.72	72.394	594	-	contig 14	-14.0028	5.6e-13
UGRO018_01289	hypothetical protein			896.61	88.324	828	-	contig 14	-10.1514	6.2e-11
UGRO018_01290	hypothetical protein			467.277	327.98	390	-	contig 14	-1.42471	0.000949
UGRO018_01291	hypothetical protein			168.521	727.127	120	-	contig 14	4.31475	3.84e-07
UGRO018_01292	Accessory gene regulator protein B	agrB_3		2782.87	630.594	522	-	contig 14	-4.4131	1.07e-05
UGRO018_01293	hypothetical protein			28.897	62.788	369	-	contig 14	2.17281	1.48e-05
UGRO018_01294	hypothetical protein			37.286	21.954	1224	-	contig 14	-1.69834	0.00234
UGRO018_01295	Sensory transduction protein LytR	lytR_2		54.571	55.606	690	-	contig 14	1.01896	0.953
UGRO018_01296	hypothetical protein			11.429	155.458	207	-	contig 14	13.6015	1.27e-06
UGRO018_01297	hypothetical protein			77.317	289.299	474	-	contig 14	3.74173	2.35e-06
UGRO018_01298	hypothetical protein			112.98	124.218	108	-	contig 14	1.09946	0.773
UGRO018_01299	hypothetical protein			61.239	215.681	696	-	contig 14	3.52195	5.26e-07
UGRO018_01300	hypothetical protein			544.352	399.237	186	-	contig 14	-1.36348	0.523
UGRO018_01301	Methionine--tRNA ligase	metG		1518.16	1129.38	1971	-	contig 14	-1.34424	0.000132
UGRO018_01302	hypothetical protein			3.139	2328.15	96	-	contig 14	741.766	9.36e-10
UGRO018_01303	hypothetical protein			18.355	13.647	876	+	contig 14	-1.34503	0.0653
UGRO018_01304	hypothetical protein			372.213	171.375	1515	-	contig 14	-2.17192	4.26e-08
UGRO018_01305	hypothetical protein			38.031	150.258	312	-	contig 14	3.95097	7.49e-07
UGRO018_01306	hypothetical protein			381.793	33.308	741	+	contig 14	-11.4626	6.38e-10
UGRO018_01307	HTH-type transcriptional regulator KdgR	kdgR		44.491	146.95	1002	-	contig 14	3.30294	2.52e-08
UGRO018_01308	Phosphoglycolate phosphatase	gph_2		35.87	81.694	663	-	contig 14	2.27754	0.00223
UGRO018_01309	hypothetical protein		PL12_1	5.253	3.869	1959	-	contig 14	-1.35755	0.00167
UGRO018_01310	PTS system mannose-specific EIID component	manZ_7		21.333	14.973	819	-	contig 14	-1.42478	0.00488
UGRO018_01311	N-acetylgalactosamine permease IIC component 1	agaC_6		10.986	7.821	789	-	contig 14	-1.40463	0.0111
UGRO018_01312	PTS system fructose-specific EIIB component	levE_2		6.253	7.72	492	-	contig 14	1.23465	0.348
UGRO018_01313	Unsaturated chondroitin disaccharide hydrolase	ugl	GH88	7.791	7.904	1191	-	contig 14	1.01457	0.925
UGRO018_01314	hypothetical protein			1.802	0.911	984	+	contig 14	-1.97675	0.121
UGRO018_01315	2-dehydro-3-deoxygluconokinase	kdgK		3.915	1.214	1020	+	contig 14	-3.22369	0.0331
UGRO018_01316	2-dehydro-3-deoxy-D-gluconate 5-dehydrogenase	kduD_2		4.752	1.449	810	+	contig 14	-3.28022	0.0421
UGRO018_01317	hypothetical protein			5.366	4.392	636	+	contig 14	-1.22176	0.25
UGRO018_01318	hypothetical protein			162.723	38.635	360	+	contig 14	-4.21181	1.91e-05
UGRO018_01319	hypothetical protein			226.558	45.08	1260	+	contig 14	-5.02566	4.38e-10
UGRO018_01320	Fructose-bisphosphate aldolase	fba		25462.1	13514.1	870	-	contig 14	-1.88411	5.58e-08
UGRO018_01321	DNA-directed RNA polymerase subunit delta	rpoE		24.597	765.78	330	-	contig 14	31.1331	4.6e-12
UGRO018_01322	Arginine--tRNA ligase	argS		213.652	588.153	1644	-	contig 14	2.75286	3.23e-10
UGRO018_01323	hypothetical protein			6.719	366.966	411	-	contig 14	54.6196	1.06e-09
UGRO018_01324	HTH-type transcriptional activator RhaR	rhaR_2		18.586	14.286	1413	+	contig 14	-1.30098	0.102
UGRO018_01325	Penicillin-binding protein 2D	pbpG	GT51	8.936	3.521	1863	+	contig 14	-2.53808	1.9e-05
UGRO018_01326	hypothetical protein			2302.91	4233.56	1161	+	contig 14	1.83835	3.89e-05
UGRO018_01327	N-acetylgalactosamine-6-phosphate deacetylase	agaA_1	CE9	320.992	142.581	1107	-	contig 14	-2.25131	7.27e-07
UGRO018_01328	hypothetical protein			0.199	1.825	141	+	contig 14	9.17677	0.0471
UGRO018_01329	Alkaline phosphatase synthesis transcriptional regulatory protein SphR	sphR		58.291	57.801	702	+	contig 14	-1.00847	0.95
UGRO018_01330	Sensor histidine kinase RcsC	rcsC_7		157.939	59.561	2199	+	contig 14	-2.65173	1.97e-12
UGRO018_01331	hypothetical protein			72.558	66.012	2202	+	contig 14	-1.09915	0.0863
UGRO018_01332	Cyclic di-AMP receptor A	darA		1507.47	2717.2	324	-	contig 14	1.80248	0.00939
UGRO018_01333	hypothetical protein			56.251	112.084	849	+	contig 14	1.99259	3.61e-06
UGRO018_01334	HTH-type transcriptional activator RhaS	rhaS_3		27.666	16.064	897	-	contig 14	-1.72219	0.00207
UGRO018_01335	5'-3' exoribonuclease	yciV		57.128	29.223	888	+	contig 14	-1.95492	0.000335
UGRO018_01336	Ribosome-binding ATPase YchF	ychF		246.714	423.165	1104	-	contig 14	1.7152	0.00692
UGRO018_01337	hypothetical protein			42.309	113.764	915	-	contig 14	2.68889	1.2e-06
UGRO018_01338	hypothetical protein			77.147	43.817	792	-	contig 14	-1.76068	0.000468
UGRO018_01339	hypothetical protein			53.025	30.862	408	-	contig 14	-1.71812	0.00221
UGRO018_01340	hypothetical protein			31.04	31.057	426	-	contig 14	1.00053	1
UGRO018_01341	hypothetical protein			8.513	45.352	198	-	contig 14	5.32748	1.93e-06
UGRO018_01342	hypothetical protein			12.211	146.151	219	-	contig 14	11.9686	1.12e-05
UGRO018_01343	Bifunctional protein FolD protein	folD		36.792	308.627	855	-	contig 14	8.38835	4.82e-11
UGRO018_01344	D-aminoacyl-tRNA deacylase	dtd		22.636	305.596	459	-	contig 14	13.5001	9.27e-12
UGRO018_01345	Methionine aminopeptidase	map_1		8.768	384.957	870	-	contig 14	43.9042	1.99e-12
UGRO018_01346	hypothetical protein			30.956	42.606	537	-	contig 14	1.37632	0.00856
UGRO018_01347	Bacitracin export ATP-binding protein BceA	bceA_3		4.233	2.192	762	-	contig 14	-1.93164	0.0345
UGRO018_01348	hypothetical protein			4.855	0.99	1281	-	contig 14	-4.90632	4.06e-08
UGRO018_01349	putative signaling protein			156.716	79.657	1263	+	contig 14	-1.9674	5.44e-06
UGRO018_01350	hypothetical protein			105.479	126.556	1458	-	contig 14	1.19982	0.00539
UGRO018_01351	hypothetical protein			38.233	37.75	264	-	contig 15	-1.01277	1
UGRO018_01352	hypothetical protein			27.467	334.636	465	+	contig 15	12.1831	1.23e-09
UGRO018_01353	hypothetical protein			12.487	35.516	468	+	contig 15	2.84429	2.11e-05
UGRO018_01354	hypothetical protein			18.816	26.056	501	+	contig 15	1.38477	0.243
UGRO018_01355	Aryl-phospho-beta-D-glucosidase BglH	bglH_9	GH1	52.101	126.969	1479	+	contig 15	2.43698	2.28e-06
UGRO018_01356	5-amino-6-(5-phospho-D-ribitylamino)uracil phosphatase YbjI	ybjI_2		68.729	79.614	834	+	contig 15	1.15838	0.00845
UGRO018_01357	hypothetical protein			16.85	71.611	171	+	contig 15	4.25003	9.06e-05
UGRO018_01358	hypothetical protein			63.669	34.116	138	+	contig 15	-1.86624	0.0576
UGRO018_01359	hypothetical protein			30.782	49.123	765	-	contig 15	1.59585	0.000182
UGRO018_01360	hypothetical protein			30.386	10.754	1500	+	contig 15	-2.82565	4.87e-05
UGRO018_01361	hypothetical protein			93.618	143.406	372	+	contig 15	1.53182	0.00492
UGRO018_01362	N5-carboxyaminoimidazole ribonucleotide mutase	purE		116.638	494	504	+	contig 15	4.23534	1.22e-07
UGRO018_01363	Phosphoribosylformylglycinamidine synthase	purL		327.48	493.763	3693	+	contig 15	1.50776	0.000442
UGRO018_01364	Inner membrane protein YqiK	yqiK		208.394	609.361	1608	+	contig 15	2.92408	2.23e-09
UGRO018_01365	Phosphoribosylformylglycinamidine cyclo-ligase	purM		242.614	507.623	1032	+	contig 15	2.09231	6.07e-06
UGRO018_01366	Phosphoribosylglycinamide formyltransferase	purN		378.05	356.589	588	+	contig 15	-1.06018	0.793
UGRO018_01367	Bifunctional purine biosynthesis protein PurH	purH_2		561.773	363.038	1533	+	contig 15	-1.54742	0.0161
UGRO018_01368	hypothetical protein			14.43	16.01	588	-	contig 15	1.10949	0.484
UGRO018_01369	hypothetical protein			31.556	20.098	1416	+	contig 15	-1.57008	0.000843
UGRO018_01370	Bacitracin transport ATP-binding protein BcrA	bcrA_3		22.954	18.834	909	+	contig 15	-1.21879	0.0332
UGRO018_01371	hypothetical protein			19.885	10.368	1128	+	contig 15	-1.91797	6.18e-06
UGRO018_01372	hypothetical protein			26.347	0.405	240	-	contig 15	-65.0491	0.000226
UGRO018_01373	hypothetical protein			2.813	11.711	465	+	contig 15	4.16375	0.0003
UGRO018_01374	Cobalt-dependent inorganic pyrophosphatase			360.264	575.7	1644	+	contig 15	1.59799	0.145
UGRO018_01375	hypothetical protein			0.043	1.508	156	+	contig 15	35.4551	0.000101
UGRO018_01376	HTH-type transcriptional repressor YtrA	ytrA_4		36.938	17.629	375	+	contig 15	-2.09523	0.00244
UGRO018_01377	hypothetical protein			48.161	10.784	693	+	contig 15	-4.46605	2.91e-08
UGRO018_01378	hypothetical protein			39.754	19.228	1209	+	contig 15	-2.06749	5.61e-07
UGRO018_01379	hypothetical protein			43.888	23.517	681	+	contig 15	-1.86622	8.72e-05
UGRO018_01380	hypothetical protein			56.181	48.117	1161	+	contig 15	-1.1676	0.0585
UGRO018_01381	hypothetical protein			84.008	32.579	702	+	contig 15	-2.57858	8.84e-10
UGRO018_01382	hypothetical protein			65.864	30.998	675	+	contig 15	-2.1248	6.87e-07
UGRO018_01383	hypothetical protein			30.27	48.894	1221	+	contig 15	1.61523	9.79e-05
UGRO018_01384	ABC transporter ATP-binding protein YtrB	ytrB_3		24.608	68.093	690	+	contig 15	2.76709	4.49e-10
UGRO018_01385	hypothetical protein			33.149	121.55	1374	-	contig 15	3.66678	8.47e-10
UGRO018_01386	hypothetical protein			43.36	11.141	786	-	contig 15	-3.89202	1.37e-06
UGRO018_01387	hypothetical protein			7.202	7.159	381	+	contig 15	-1.00602	1
UGRO018_01388	hypothetical protein			18.52	92.47	876	+	contig 15	4.99308	2.12e-07
UGRO018_01389	hypothetical protein			14.626	127.763	786	+	contig 15	8.73525	4.99e-11
UGRO018_01390	hypothetical protein			41.056	309.699	813	+	contig 15	7.54325	1.26e-10
UGRO018_01391	Aminoacyltransferase FemB	femB		31.126	244.545	1269	+	contig 15	7.85672	5e-12
UGRO018_01392	hypothetical protein			30.416	39.053	765	+	contig 15	1.28395	0.0569
UGRO018_01393	Ribonuclease M5	rnmV		40.931	188.114	549	+	contig 15	4.59592	1.88e-10
UGRO018_01394	Ribosomal RNA small subunit methyltransferase A	rsmA		110.51	140.007	861	+	contig 15	1.26693	0.000508
UGRO018_01395	4-diphosphocytidyl-2-C-methyl-D-erythritol kinase	ispE		138.751	177.295	843	+	contig 15	1.27779	0.000256
UGRO018_01396	Transcriptional regulatory protein SrrA	srrA_3		368.386	536.198	690	+	contig 15	1.45553	0.000412
UGRO018_01397	Adaptive-response sensory-kinase SasA	sasA_7		106.292	193.403	1308	+	contig 15	1.81954	9.43e-05
UGRO018_01398	Bifunctional protein GlmU	glmU_1		113.821	778.989	1353	+	contig 15	6.84398	3.28e-09
UGRO018_01399	Ribose-phosphate pyrophosphokinase	prs		632.688	875.264	954	+	contig 15	1.38341	0.00232
UGRO018_01400	hypothetical protein			379.106	686.21	354	+	contig 15	1.81007	0.0323
UGRO018_01401	hypothetical protein			10.573	7.578	1101	-	contig 15	-1.39524	0.0485
UGRO018_01402	hypothetical protein			77.556	88.508	849	-	contig 15	1.14122	0.261
UGRO018_01403	hypothetical protein			87.677	46.135	765	-	contig 15	-1.90047	0.00185
UGRO018_01404	hypothetical protein			74.807	55.294	765	-	contig 15	-1.3529	0.245
UGRO018_01405	hypothetical protein		CE4	6.958	2.388	759	+	contig 15	-2.91409	0.193
UGRO018_01406	hypothetical protein			57.502	88.554	735	+	contig 15	1.54002	0.0088
UGRO018_01407	hypothetical protein			48.376	114.132	372	+	contig 15	2.35927	0.000266
UGRO018_01408	PTS system N,N'-diacetylchitobiose-specific EIIB component	chbB_1		54.858	266.934	351	+	contig 15	4.86591	1.43e-06
UGRO018_01409	tRNA modification GTPase MnmE	mnmE		162.034	105.749	1332	+	contig 15	-1.53225	0.00541
UGRO018_01410	dCTP deaminase, dUMP-forming	dcd		125.241	119.545	543	-	contig 15	-1.04765	0.851
UGRO018_01411	D-aminoacyl-tRNA deacylase	dtd3		354.989	252.091	771	+	contig 15	-1.40818	0.0472
UGRO018_01412	Transcriptional regulator MntR	mntR		60.665	411.141	369	-	contig 15	6.77719	3.78e-05
UGRO018_01413	Regulatory protein MgsR	mgsR		30.064	479.033	369	-	contig 15	15.934	0.000339
UGRO018_01414	hypothetical protein			48.635	1953.82	159	+	contig 15	40.1734	1.4e-07
UGRO018_01415	hypothetical protein			9.11	6.59	339	-	contig 15	-1.38251	0.29
UGRO018_01416	Carbohydrate deacetylase			82.164	33.764	723	+	contig 15	-2.43344	1.08e-05
UGRO018_01417	hypothetical protein			93.864	18.561	684	+	contig 15	-5.05716	1.42e-07
UGRO018_01418	hypothetical protein			44.129	13.066	759	-	contig 15	-3.37753	1.27e-05
UGRO018_01419	hypothetical protein			10.452	35.459	2325	+	contig 15	3.39259	6.28e-05
UGRO018_01420	hypothetical protein			6.696	42.146	513	+	contig 15	6.29438	1.02e-07
UGRO018_01421	hypothetical protein			3.606	47.672	762	+	contig 15	13.2194	6.45e-10
UGRO018_01422	hypothetical protein			5.21	68.706	1929	+	contig 15	13.1863	7.94e-14
UGRO018_01423	hypothetical protein			12.316	65.874	1056	+	contig 15	5.34875	1.61e-07
UGRO018_01424	hypothetical protein			20.874	48.353	558	+	contig 15	2.31641	0.00509
UGRO018_01425	hypothetical protein			19.557	8.476	489	+	contig 15	-2.30746	0.00768
UGRO018_01426	hypothetical protein			67.368	17.845	699	+	contig 15	-3.77516	3.6e-05
UGRO018_01427	hypothetical protein			220.914	30.736	1479	-	contig 15	-7.18736	1.74e-08
UGRO018_01428	hypothetical protein			10.383	9.791	2097	+	contig 15	-1.06043	0.383
UGRO018_01429	hypothetical protein			261.058	94.511	1542	-	contig 16	-2.7622	5.19e-11
UGRO018_01430	Glutamyl-tRNA reductase	hemA		149.781	88.605	1227	+	contig 16	-1.69044	9.55e-08
UGRO018_01431	Porphobilinogen deaminase	hemC		75.13	96.987	885	+	contig 16	1.29092	0.00476
UGRO018_01432	Siroheme synthase	cysG_1		75.517	81.547	1440	+	contig 16	1.07985	0.141
UGRO018_01433	Delta-aminolevulinic acid dehydratase	hemB		84.422	105.675	975	+	contig 16	1.25175	0.0367
UGRO018_01434	Glutamate-1-semialdehyde 2,1-aminomutase	hemL		111.388	94.268	1293	+	contig 16	-1.1816	0.0717
UGRO018_01435	Siroheme synthase	cysG_2		139.209	71.494	1248	+	contig 16	-1.94714	6.99e-07
UGRO018_01436	D-alanyl-D-alanine carboxypeptidase DacF	dacF		48.914	37.343	1182	+	contig 16	-1.30985	0.109
UGRO018_01437	hypothetical protein			8.977	1.18	165	+	contig 16	-7.60801	0.0252
UGRO018_01438	Anti-sigma F factor antagonist	spoIIAA		10.403	27.482	318	+	contig 16	2.64175	0.106
UGRO018_01439	Anti-sigma F factor	spoIIAB		3.676	22.372	438	+	contig 16	6.08609	0.00369
UGRO018_01440	RNA polymerase sigma-F factor	sigF		23.871	17.144	726	+	contig 16	-1.39243	0.656
UGRO018_01441	hypothetical protein			152.718	245.153	633	+	contig 16	1.60527	8.37e-06
UGRO018_01442	hypothetical protein			196.118	175.359	1053	+	contig 16	-1.11838	0.536
UGRO018_01443	hypothetical protein			0.178	0.043	141	-	contig 16	-4.17801	0.0577
UGRO018_01444	hypothetical protein			907.39	959.732	4962	+	contig 16	1.05768	0.832
UGRO018_01445	hypothetical protein			553.635	858.448	1086	+	contig 16	1.55057	0.000399
UGRO018_01446	hypothetical protein			73.579	158.893	789	+	contig 16	2.15949	2.59e-05
UGRO018_01447	RNA polymerase sigma-28 factor	sigK		29.856	16.039	708	+	contig 16	-1.86145	0.074
UGRO018_01448	RNA polymerase sigma-G factor	sigG		12.828	7.283	780	+	contig 16	-1.7614	0.161
UGRO018_01449	hypothetical protein			9.18	8.201	243	+	contig 16	-1.11929	0.894
UGRO018_01450	Cell division protein SepF	sepF		935.02	1146.91	399	+	contig 16	1.22661	0.391
UGRO018_01451	hypothetical protein			52.87	166.13	753	+	contig 16	3.14227	2.47e-07
UGRO018_01452	hypothetical protein			50.792	89.788	654	+	contig 16	1.76777	4.84e-05
UGRO018_01453	hypothetical protein			826.138	993.107	480	+	contig 16	1.20211	0.187
UGRO018_01454	Isoleucine--tRNA ligase	ileS		196.391	774.084	2730	+	contig 16	3.94155	2.3e-09
UGRO018_01455	hypothetical protein			21.972	11.599	1236	+	contig 16	-1.89433	0.00231
UGRO018_01456	23S rRNA (guanosine-2'-O-)-methyltransferase RlmB	rlmB		134.022	81.854	726	+	contig 16	-1.63732	0.000164
UGRO018_01457	hypothetical protein			4544.34	2140.71	447	+	contig 16	-2.12282	1.28e-05
UGRO018_01458	Type 4 prepilin-like proteins leader peptide-processing enzyme	comC		88.27	59.089	768	+	contig 16	-1.49384	0.0118
UGRO018_01459	Type II secretion system protein F	epsF_1		97.243	109.543	1197	+	contig 16	1.12648	0.14
UGRO018_01460	hypothetical protein			188.567	95.726	909	+	contig 16	-1.96986	7.35e-09
UGRO018_01461	hypothetical protein			165.398	123.765	735	+	contig 16	-1.33639	0.00181
UGRO018_01462	hypothetical protein			71.408	144.295	618	+	contig 16	2.02069	6.53e-07
UGRO018_01463	hypothetical protein			109.996	113.033	1065	+	contig 16	1.02761	0.835
UGRO018_01464	hypothetical protein			105.306	77.205	978	+	contig 16	-1.36397	0.00184
UGRO018_01465	hypothetical protein			58.491	118.422	1446	+	contig 16	2.02462	0.000276
UGRO018_01466	hypothetical protein			59.411	229.606	1674	+	contig 16	3.86467	8.44e-09
UGRO018_01467	Twitching mobility protein	pilT_1		89.645	294.425	1056	+	contig 16	3.28433	2.62e-08
UGRO018_01468	Pyridoxamine--pyruvate transaminase	ppaT		326.349	78.53	1134	-	contig 16	-4.15575	3.51e-06
UGRO018_01469	Phenylalanine--tRNA ligase alpha subunit	pheS		48.311	356.36	1041	+	contig 16	7.37633	1.94e-10
UGRO018_01470	Phenylalanine--tRNA ligase beta subunit	pheT		163.845	382.242	2403	+	contig 16	2.33295	4.26e-09
UGRO018_01471	hypothetical protein			276.649	243.036	870	-	contig 16	-1.13831	0.0935
UGRO018_01472	Ribonuclease J1	rnjA		384.54	577.112	1845	-	contig 16	1.50079	0.000631
UGRO018_01473	Peptide deformylase 2	defB		160.311	1163.97	558	-	contig 16	7.26066	7.23e-07
UGRO018_01474	putative peptidoglycan glycosyltransferase FtsW	ftsW_1	GT119	86.366	162.264	1266	+	contig 16	1.8788	2.71e-05
UGRO018_01475	Ribosomal RNA small subunit methyltransferase D	rsmD		69.158	196.955	561	+	contig 16	2.8479	1.06e-09
UGRO018_01476	Phosphopantetheine adenylyltransferase	coaD		172.711	136.096	483	+	contig 16	-1.26904	0.022
UGRO018_01477	hypothetical protein			58.721	228.704	864	+	contig 16	3.89477	2.33e-10
UGRO018_01478	Protein hit	hit		136.578	274.924	399	-	contig 16	2.01295	1.79e-05
UGRO018_01479	Foldase protein PrsA	prsA		788.941	663.781	882	-	contig 16	-1.18856	0.0277
UGRO018_01480	Foldase protein PrsA 2	prsA2		937.208	1046.58	1005	-	contig 16	1.1167	0.334
UGRO018_01481	Vegetative protein 296	sufC		130.951	1023.8	816	+	contig 16	7.81823	0.000105
UGRO018_01482	hypothetical protein			349.188	533.229	801	+	contig 16	1.52706	0.223
UGRO018_01483	Cysteine desulfurase SufS	sufS		369.726	572.325	1233	+	contig 16	1.54797	0.258
UGRO018_01484	Zinc-dependent sulfurtransferase SufU	sufU		205.584	525.707	468	+	contig 16	2.55714	0.0461
UGRO018_01485	hypothetical protein			414.246	648.057	1398	+	contig 16	1.56442	0.235
UGRO018_01486	putative protein YqgN	yqgN		427.449	423.887	519	+	contig 16	-1.0084	0.992
UGRO018_01487	hypothetical protein			268.843	122.507	420	+	contig 16	-2.19451	1.91e-05
UGRO018_01488	Sugar phosphatase YbiV	ybiV		402.068	154.228	804	-	contig 16	-2.60698	0.000221
UGRO018_01489	hypothetical protein			19.786	25.029	1107	+	contig 16	1.26503	0.0904
UGRO018_01490	hypothetical protein			17.057	11.16	201	+	contig 16	-1.52843	0.586
UGRO018_01491	putative ABC transporter ATP-binding protein YxlF	yxlF_2		21.981	36.698	912	+	contig 16	1.66954	0.00141
UGRO018_01492	hypothetical protein			32.396	24.31	765	+	contig 16	-1.33265	0.0116
UGRO018_01493	hypothetical protein			34.792	15.89	681	+	contig 16	-2.18964	6.35e-05
UGRO018_01494	hypothetical protein			3.621	0.128	270	-	contig 16	-28.2199	0.000114
UGRO018_01495	hypothetical protein			32.402	75.021	924	+	contig 16	2.31529	6.39e-07
UGRO018_01496	Type II secretion system protein F	epsF_2		43.293	76.573	1023	+	contig 16	1.76869	0.000684
UGRO018_01497	hypothetical protein			131.964	70.635	312	+	contig 16	-1.86824	0.00138
UGRO018_01498	hypothetical protein			65.14	88.077	450	+	contig 16	1.35212	0.0385
UGRO018_01499	hypothetical protein			10.711	124.809	372	+	contig 16	11.6527	2.52e-08
UGRO018_01500	hypothetical protein			99.233	89.343	393	+	contig 16	-1.1107	0.159
UGRO018_01501	Twitching mobility protein	pilT_2		142.276	124.988	1074	+	contig 16	-1.13832	0.317
UGRO018_01502	Oleate hydratase	ohyA		77.253	189.311	1713	+	contig 16	2.45053	1.05e-05
UGRO018_01503	Methylated-DNA--protein-cysteine methyltransferase	ogt		27.935	23.025	567	+	contig 16	-1.2132	0.0811
UGRO018_01504	hypothetical protein			28.592	26.686	291	-	contig 16	-1.07142	0.867
UGRO018_01505	tRNA-Gly(tcc)			0.043	0.043	74	-	contig 16	1	1
UGRO018_01506	O-acetyl-L-homoserine sulfhydrylase			1247.86	26.025	1293	-	contig 17	-47.9488	4.25e-10
UGRO018_01507	Cysteine synthase	cysK_1		125.278	18.807	933	-	contig 17	-6.66117	0.000223
UGRO018_01508	NADP-dependent 7-alpha-hydroxysteroid dehydrogenase			94.198	331.78	804	-	contig 17	3.52216	0.00594
UGRO018_01509	HTH-type transcriptional regulator CymR	cymR		396.489	400.183	432	-	contig 17	1.00932	0.992
UGRO018_01510	Pyruvate formate-lyase-activating enzyme	pflA		299.886	891.64	759	-	contig 17	2.97326	7.55e-08
UGRO018_01511	Formate acetyltransferase	pflB		4047.4	3441.11	2256	-	contig 17	-1.17619	0.143
UGRO018_01512	hypothetical protein			12.108	25.345	2037	-	contig 17	2.09332	6.45e-07
UGRO018_01513	hypothetical protein			14.93	205.645	429	-	contig 17	13.7742	1.75e-10
UGRO018_01514	tRNA-Arg(cct)			0.043	0.043	77	+	contig 17	1	1
UGRO018_01515	hypothetical protein			3.084	2.171	1365	-	contig 17	-1.42061	0.0625
UGRO018_01516	hypothetical protein			3.276	1.483	1314	-	contig 17	-2.20909	0.0123
UGRO018_01517	hypothetical protein			5.576	1.321	186	-	contig 17	-4.22157	0.113
UGRO018_01518	Endoribonuclease MazF	mazF		5.446	1.076	363	-	contig 17	-5.06151	0.0176
UGRO018_01519	hypothetical protein			0.275	0.043	426	-	contig 17	-6.45837	0.0117
UGRO018_01520	hypothetical protein			0.059	0.197	351	-	contig 17	3.32815	0.147
UGRO018_01521	hypothetical protein			0.111	0.043	453	-	contig 17	-2.60847	0.063
UGRO018_01522	Accessory gene regulator protein B	agrB_4		260.057	6.558	567	-	contig 17	-39.6552	6.62e-08
UGRO018_01523	hypothetical protein			441.678	18.747	147	-	contig 17	-23.5605	0.00112
UGRO018_01524	hypothetical protein			20.038	4.916	1287	-	contig 17	-4.07598	0.0012
UGRO018_01525	hypothetical protein			11.068	10.781	732	-	contig 17	-1.0266	0.891
UGRO018_01526	hypothetical protein			16.345	1.402	201	-	contig 17	-11.6578	0.0107
UGRO018_01527	hypothetical protein			10.808	0.385	450	+	contig 17	-28.079	6.39e-05
UGRO018_01528	hypothetical protein			56.887	25.073	2289	-	contig 17	-2.26884	1.99e-07
UGRO018_01529	hypothetical protein			49.581	18.178	2259	-	contig 17	-2.72758	2.42e-11
UGRO018_01530	hypothetical protein			29.827	4.397	531	-	contig 17	-6.78389	0.000469
UGRO018_01531	hypothetical protein			71.188	3.973	1173	-	contig 17	-17.9162	2.08e-10
UGRO018_01532	hypothetical protein			57.254	16.138	702	-	contig 17	-3.54781	8.29e-08
UGRO018_01533	hypothetical protein			0.357	0.043	93	+	contig 17	-8.39836	0.0645
UGRO018_01534	hypothetical protein		GH23	0.475	0.264	1686	-	contig 17	-1.80036	0.345
UGRO018_01535	hypothetical protein			0.31	0.086	390	-	contig 17	-3.60706	0.0277
UGRO018_01536	hypothetical protein			2.016	0.737	351	+	contig 17	-2.73584	0.0772
UGRO018_01537	hypothetical protein			0.116	1.025	762	-	contig 17	8.84871	0.00182
UGRO018_01538	hypothetical protein			1.08	0.893	2331	-	contig 17	-1.20902	0.531
UGRO018_01539	hypothetical protein			0.625	2.408	402	-	contig 17	3.85049	0.000546
UGRO018_01540	hypothetical protein			0.853	0.098	225	-	contig 17	-8.70193	0.00553
UGRO018_01541	hypothetical protein			0.954	1.467	831	-	contig 17	1.53808	0.141
UGRO018_01542	hypothetical protein			0.124	0.043	315	-	contig 17	-2.92416	0.0577
UGRO018_01543	hypothetical protein			0.775	0.523	1785	-	contig 17	-1.4831	0.476
UGRO018_01544	hypothetical protein			6.485	3.605	915	-	contig 17	-1.7986	0.000242
UGRO018_01545	hypothetical protein			1.921	1.83	765	-	contig 17	-1.04945	0.847
UGRO018_01546	hypothetical protein			58.557	42.699	573	-	contig 17	-1.37137	0.0149
UGRO018_01547	hypothetical protein			0.67	1.303	1359	-	contig 17	1.946	0.0695
UGRO018_01548	hypothetical protein			0.387	0.761	351	-	contig 17	1.96835	0.406
UGRO018_01549	hypothetical protein			1	0.12	648	-	contig 17	-8.36508	0.00557
UGRO018_01550	hypothetical protein			0.15	0.065	192	-	contig 17	-2.28928	0.308
UGRO018_01551	hypothetical protein			13.9	4.688	489	-	contig 17	-2.96495	0.103
UGRO018_01552	hypothetical protein			0.557	0.405	954	-	contig 17	-1.37583	0.624
UGRO018_01553	hypothetical protein			0.686	0.801	780	-	contig 17	1.16732	0.82
UGRO018_01554	hypothetical protein			30.01	7.849	1623	-	contig 17	-3.82316	6.18e-07
UGRO018_01555	hypothetical protein			0.993	3.638	7254	-	contig 17	3.66439	8.22e-09
UGRO018_01556	hypothetical protein			1.697	1.603	714	-	contig 17	-1.05896	0.803
UGRO018_01557	hypothetical protein			0.263	0.889	591	-	contig 17	3.38307	0.0714
UGRO018_01558	hypothetical protein			0.807	1.389	777	-	contig 17	1.72209	0.248
UGRO018_01559	hypothetical protein			0.109	0.068	165	-	contig 17	-1.59799	0.597
UGRO018_01560	hypothetical protein			1.981	2.876	5154	-	contig 17	1.45148	0.0129
UGRO018_01561	hypothetical protein			25.775	22.688	618	-	contig 17	-1.13606	0.575
UGRO018_01562	Nucleoid occlusion protein	noc_2		3.106	4.153	969	-	contig 17	1.33735	0.118
UGRO018_01563	Sporulation initiation inhibitor protein Soj	soj_1		2.975	2.553	828	-	contig 17	-1.16535	0.365
UGRO018_01564	hypothetical protein			167.747	32.057	1293	-	contig 17	-5.23271	5.38e-08
UGRO018_01565	hypothetical protein			10.929	1.314	168	-	contig 17	-8.3163	0.0255
UGRO018_01566	hypothetical protein			90.964	58.867	732	-	contig 17	-1.54524	2.29e-05
UGRO018_01567	L-aspartate/glutamate-specific racemase	ygeA		103.839	90.688	693	-	contig 17	-1.14501	0.0637
UGRO018_01568	hypothetical protein			38.208	51.557	699	-	contig 17	1.34938	0.0797
UGRO018_01569	hypothetical protein			10.793	38.693	834	-	contig 17	3.58507	2.68e-08
UGRO018_01570	hypothetical protein			63.948	3.423	312	+	contig 17	-18.6807	0.00363
UGRO018_01571	hypothetical protein			21.11	32.066	273	-	contig 17	1.51895	0.027
UGRO018_01572	hypothetical protein			13.45	31.258	405	-	contig 17	2.32404	9.3e-06
UGRO018_01573	hypothetical protein			22.906	27.978	438	-	contig 17	1.22144	0.255
UGRO018_01574	hypothetical protein			16.605	20.18	606	-	contig 17	1.21527	0.246
UGRO018_01575	hypothetical protein			1.642	0.097	210	+	contig 17	-16.9249	0.00045
UGRO018_01576	hypothetical protein			69.326	159.79	258	-	contig 17	2.30492	0.000431
UGRO018_01577	hypothetical protein			47.15	141.028	201	-	contig 17	2.99103	2.44e-06
UGRO018_01578	Virginiamycin A acetyltransferase	vat		136.798	155.841	651	-	contig 17	1.1392	0.194
UGRO018_01579	hypothetical protein			93.304	111.283	462	-	contig 17	1.19269	0.085
UGRO018_01580	hypothetical protein			456.597	109.286	1041	-	contig 18	-4.17799	4.12e-11
UGRO018_01581	hypothetical protein			239.397	290.099	687	+	contig 18	1.21179	0.582
UGRO018_01582	HTH-type transcriptional activator RhaS	rhaS_4		29.35	15.595	828	+	contig 18	-1.88198	0.0132
UGRO018_01583	hypothetical protein			29.587	18.443	912	+	contig 18	-1.6042	0.00297
UGRO018_01584	hypothetical protein			30.527	23.385	411	+	contig 18	-1.30539	0.298
UGRO018_01585	hypothetical protein			44.09	8.723	420	+	contig 18	-5.05474	1.14e-07
UGRO018_01586	RNA polymerase sigma-54 factor 1	rpoN1		20.478	5.591	1227	-	contig 18	-3.66267	1.82e-07
UGRO018_01587	Transcriptional regulatory protein DagR	dgaR		19.88	32.969	2718	+	contig 18	1.65845	0.000472
UGRO018_01588	hypothetical protein			13.05	5.368	417	+	contig 18	-2.43095	0.185
UGRO018_01589	putative phosphotransferase enzyme IIB component			15.256	9.689	471	+	contig 18	-1.57448	0.0105
UGRO018_01590	N-acetylgalactosamine permease IIC component 1	agaC_7		9.143	11.198	780	+	contig 18	1.22465	0.24
UGRO018_01591	PTS system mannose-specific EIID component	manZ_8		15.635	12.601	819	+	contig 18	-1.24076	0.091
UGRO018_01592	Fructosamine deglycase FrlB	frlB_2		12.296	17.439	996	+	contig 18	1.41832	0.00268
UGRO018_01593	Phosphorylated carbohydrates phosphatase			14.191	8.907	669	+	contig 18	-1.59331	0.0247
UGRO018_01594	Glutamine--fructose-6-phosphate aminotransferase [isomerizing]	glmS_2		12.823	12.063	1080	+	contig 18	-1.06297	0.256
UGRO018_01595	hypothetical protein			135.301	30.445	807	+	contig 18	-4.44417	3.15e-09
UGRO018_01596	Aryl-phospho-beta-D-glucosidase BglC	bglC_5	GH1	2.548	1.589	1392	+	contig 18	-1.6033	0.000304
UGRO018_01597	Lichenan permease IIC component	licC_8		6.149	2.937	1329	+	contig 18	-2.09352	4.88e-06
UGRO018_01598	Beta-glucosidase A	bglA_3	GH1	6.881	3.132	1287	+	contig 18	-2.19661	1.68e-07
UGRO018_01599	Heme response regulator HssR	hssR		78.296	27.984	672	+	contig 18	-2.79788	1.48e-06
UGRO018_01600	Sensor histidine kinase RcsC	rcsC_8		78.726	31.226	1053	+	contig 18	-2.52119	8.53e-09
UGRO018_01601	K(+)/H(+) antiporter NhaP	nhaP		119.228	26.087	1596	-	contig 18	-4.57041	3.78e-12
UGRO018_01602	hypothetical protein			484.328	223.164	441	-	contig 18	-2.17028	0.0112
UGRO018_01603	hypothetical protein			2.902	0.147	219	+	contig 18	-19.7562	0.00123
UGRO018_01604	hypothetical protein			3.033	0.312	369	+	contig 18	-9.73003	0.00783
UGRO018_01605	hypothetical protein			2.037	0.954	516	+	contig 18	-2.13509	0.251
UGRO018_01606	hypothetical protein			3	0.161	651	+	contig 18	-18.6442	0.000241
UGRO018_01607	5-amino-6-(5-phospho-D-ribitylamino)uracil phosphatase YitU	yitU_2		19.676	26.334	819	+	contig 18	1.33837	0.0147
UGRO018_01608	manganese efflux pump MntP	mntP_1		63.157	11.837	618	+	contig 18	-5.3358	5.21e-06
UGRO018_01609	2,3-bisphosphoglycerate-independent phosphoglycerate mutase	gpmI		2235.41	3370.8	1575	+	contig 18	1.50791	4.91e-07
UGRO018_01610	hypothetical protein			16.426	138.416	438	+	contig 18	8.42682	8.65e-11
UGRO018_01611	hypothetical protein			0.547	0.163	153	+	contig 18	-3.35758	0.323
UGRO018_01612	hypothetical protein			4.763	62.101	159	+	contig 18	13.039	0.0215
UGRO018_01613	Replication-associated recombination protein A	rarA_1		157.355	67.726	1263	-	contig 18	-2.32342	2.38e-09
UGRO018_01614	hypothetical protein			67.712	70.471	552	+	contig 18	1.04074	0.726
UGRO018_01615	hypothetical protein			123.653	77.333	1617	+	contig 18	-1.59898	9.24e-06
UGRO018_01616	hypothetical protein			113.062	57.57	2493	+	contig 18	-1.96389	3.41e-07
UGRO018_01617	hypothetical protein			29.619	27.165	465	+	contig 18	-1.09034	0.597
UGRO018_01618	putative manganese efflux pump MntP	mntP_2		28.284	23.505	561	-	contig 18	-1.20331	0.163
UGRO018_01619	HTH-type transcriptional repressor GlcR	glcR		192.195	120.638	765	-	contig 18	-1.59315	0.0222
UGRO018_01620	Choline dehydrogenase	gbsB_1		5.432	5.469	1173	+	contig 18	1.00681	0.975
UGRO018_01621	hypothetical protein			4.561	5.418	963	+	contig 18	1.18787	0.0719
UGRO018_01622	PTS system lactose-specific EIIA component	lacF_2		6.258	10.924	324	+	contig 18	1.74576	0.0809
UGRO018_01623	Lichenan permease IIC component	licC_9		11.594	5.116	1284	+	contig 18	-2.26618	1.62e-05
UGRO018_01624	PTS system cellobiose-specific EIIB component	celA_6		9.251	1.72	312	+	contig 18	-5.37938	0.0274
UGRO018_01625	Choline dehydrogenase	gbsB_2		5.563	3.08	1179	+	contig 18	-1.80622	0.0013
UGRO018_01626	NADH oxidase			11.779	6.23	1932	+	contig 18	-1.89058	4.3e-05
UGRO018_01627	hypothetical protein			8.272	4.312	951	+	contig 18	-1.91823	0.000223
UGRO018_01628	Dihydroanticapsin 7-dehydrogenase	bacC		2.566	7.197	723	+	contig 18	2.8043	0.00208
UGRO018_01629	hypothetical protein			122.628	107.272	756	-	contig 18	-1.14315	0.463
UGRO018_01630	2-C-methyl-D-erythritol 2,4-cyclodiphosphate synthase	ispF		24.42	129.331	483	+	contig 18	5.29619	5.44e-09
UGRO018_01631	hypothetical protein			74.351	37.075	585	-	contig 18	-2.00541	3.34e-06
UGRO018_01632	Glutamine synthetase	glnA_2		68.781	38.576	1212	-	contig 18	-1.78299	1.88e-05
UGRO018_01633	hypothetical protein			51.936	31.62	723	-	contig 18	-1.6425	0.00143
UGRO018_01634	Choline trimethylamine-lyase activating enzyme	cutD_2		14.375	4.214	1506	-	contig 18	-3.41139	8.14e-09
UGRO018_01635	Amidophosphoribosyltransferase	purF_2		10.775	1.867	1098	-	contig 18	-5.77093	3.37e-06
UGRO018_01636	NADP-specific glutamate dehydrogenase	gdh_1		4.97	2.757	1335	+	contig 18	-1.80314	0.0037
UGRO018_01637	Glutamine synthetase	glnA_3		1.388	0.495	2097	+	contig 18	-2.80621	0.000523
UGRO018_01638	hypothetical protein			1.117	0.532	1713	+	contig 18	-2.09917	0.0857
UGRO018_01639	Asparagine synthetase B [glutamine-hydrolyzing]	asnB		1.982	1.58	1581	+	contig 18	-1.25432	0.0853
UGRO018_01640	Amidophosphoribosyltransferase	purF_3		1.603	0.794	1422	+	contig 18	-2.01975	0.108
UGRO018_01641	Diaminopimelate epimerase	dapF		3.577	4.06	798	+	contig 18	1.13512	0.445
UGRO018_01642	LL-diaminopimelate aminotransferase	dapL_1		4.009	5.998	1185	+	contig 18	1.49621	0.0374
UGRO018_01643	NH(3)-dependent NAD(+) synthetase	nadE_2		6.34	3.023	735	+	contig 18	-2.0974	0.00101
UGRO018_01644	Sensory transduction protein LytR	lytR_3		48.845	275.961	693	+	contig 18	5.64975	3.31e-11
UGRO018_01645	hypothetical protein			53.296	221.887	1260	+	contig 18	4.16328	6.27e-09
UGRO018_01646	hypothetical protein			48.61	225.988	681	+	contig 18	4.649	1.22e-08
UGRO018_01647	hypothetical protein			38.165	111.545	480	+	contig 18	2.9227	1.75e-08
UGRO018_01648	hypothetical protein			38.262	219.972	468	+	contig 18	5.74907	5.47e-09
UGRO018_01649	hypothetical protein			65.294	327.968	405	+	contig 18	5.02292	1.4e-07
UGRO018_01650	hypothetical protein			73.178	347.469	381	+	contig 18	4.74828	1.34e-06
UGRO018_01651	hypothetical protein			217.427	138.822	411	-	contig 18	-1.56623	0.483
UGRO018_01652	hypothetical protein			2.65	4.913	180	+	contig 18	1.85366	0.364
UGRO018_01653	hypothetical protein			18.319	11.057	972	+	contig 18	-1.65681	0.0144
UGRO018_01654	hypothetical protein			12.149	16.871	390	+	contig 18	1.38868	0.0792
UGRO018_01655	Apulose-4-phosphate transketolase subunit B	aptB_1		7.82	1.251	675	-	contig 18	-6.25213	0.0129
UGRO018_01656	Ribonuclease 3	rnc		24.219	610.63	684	-	contig 19	25.213	1.89e-11
UGRO018_01657	ATP-dependent DNA helicase RecG	recG		53.511	155.523	2010	-	contig 19	2.90636	1.25e-08
UGRO018_01658	hypothetical protein			147.632	33.103	774	+	contig 19	-4.4598	4.59e-06
UGRO018_01659	Rubrerythrin-1	rbr1		1548.91	3178.07	537	-	contig 19	2.0518	0.000129
UGRO018_01660	Glutamine synthetase	glnA_4		358.066	192.571	2094	+	contig 19	-1.8594	1.26e-07
UGRO018_01661	hypothetical protein			10.794	4.225	1677	+	contig 19	-2.55455	5.51e-05
UGRO018_01662	hypothetical protein			96.71	34.077	945	+	contig 19	-2.838	4.78e-09
UGRO018_01663	hypothetical protein			772.759	539.974	1158	-	contig 19	-1.43111	1.71e-05
UGRO018_01664	Glutamine-dependent NAD(+) synthetase	nadE_3		327.493	246.989	1653	-	contig 19	-1.32594	0.184
UGRO018_01665	Putative TrmH family tRNA/rRNA methyltransferase			100.835	188.966	732	+	contig 19	1.87401	5.59e-10
UGRO018_01666	hypothetical protein			42.434	239.109	240	-	contig 19	5.63486	1.4e-05
UGRO018_01667	hypothetical protein			703.554	575.936	747	-	contig 19	-1.22158	0.118
UGRO018_01668	hypothetical protein			412.243	717.898	405	-	contig 19	1.74144	7.19e-07
UGRO018_01669	Thiosulfate sulfurtransferase GlpE	glpE_1		450.164	860.758	312	-	contig 19	1.9121	1.96e-05
UGRO018_01670	hypothetical protein			734.644	967.925	351	-	contig 19	1.31754	0.00119
UGRO018_01671	Peptidyl-prolyl cis-trans isomerase B	ppiB		568.812	1166.1	438	-	contig 19	2.05006	6.81e-06
UGRO018_01672	hypothetical protein			72.781	139.572	969	-	contig 19	1.91771	8.5e-05
UGRO018_01673	hypothetical protein			118.115	396.385	861	+	contig 19	3.35591	1.58e-10
UGRO018_01674	Inner membrane protein YbhL	ybhL		1288.11	467.967	702	-	contig 19	-2.75256	1.27e-05
UGRO018_01675	N-acetylmuramoyl-L-alanine amidase LytC	lytC		140.827	346.094	732	-	contig 19	2.45759	1.24e-08
UGRO018_01676	hypothetical protein			200.833	198.113	828	-	contig 19	-1.01373	0.928
UGRO018_01677	hypothetical protein			219.806	73.182	438	-	contig 19	-3.00356	9.19e-05
UGRO018_01678	L-threonine ammonia-lyase	tdcB_1		109.57	83.518	1200	-	contig 19	-1.31194	0.0305
UGRO018_01679	Sensor histidine kinase RcsC	rcsC_9		103.921	129.513	2607	-	contig 19	1.24627	0.00316
UGRO018_01680	hypothetical protein			91.705	96.304	1932	-	contig 19	1.05014	0.349
UGRO018_01681	hypothetical protein			12.205	34.597	186	-	contig 19	2.83475	0.00655
UGRO018_01682	hypothetical protein			1748.94	679.815	1698	-	contig 19	-2.57267	1.45e-08
UGRO018_01683	Proline--tRNA ligase	proS		273.143	382.064	1695	-	contig 19	1.39877	0.000112
UGRO018_01684	hypothetical protein			88.07	205.647	1227	-	contig 19	2.33503	0.00133
UGRO018_01685	hypothetical protein			65.887	123.281	915	-	contig 19	1.87111	0.00897
UGRO018_01686	hypothetical protein			184.29	52.95	735	-	contig 19	-3.48045	1.46e-10
UGRO018_01687	Fluoroquinolones export ATP-binding protein			99.207	105.839	846	-	contig 19	1.06686	0.735
UGRO018_01688	hypothetical protein			145.003	72.828	888	-	contig 19	-1.99103	1.62e-07
UGRO018_01689	Mannosyl-3-phosphoglycerate phosphatase	mngB		109.162	52.373	1311	-	contig 19	-2.08431	1.29e-05
UGRO018_01690	Calcium-transporting ATPase			18.878	25.836	2607	-	contig 19	1.36855	0.0713
UGRO018_01691	Cobalt-dependent inorganic pyrophosphatase			40.972	22.86	1635	-	contig 19	-1.79233	0.000223
UGRO018_01692	hypothetical protein			101.667	206.943	738	-	contig 19	2.0355	0.00015
UGRO018_01693	Pyruvate:ferredoxin oxidoreductase			9642	5626.01	3507	-	contig 19	-1.71382	3.65e-06
UGRO018_01694	hypothetical protein			70.671	69.613	7542	-	contig 19	-1.0152	0.905
UGRO018_01695	hypothetical protein			3.614	52.817	132	-	contig 19	14.6146	6.29e-06
UGRO018_01696	hypothetical protein			421.493	169.283	798	-	contig 19	-2.48988	3.87e-07
UGRO018_01697	hypothetical protein			350.21	177.219	804	-	contig 19	-1.97615	1.74e-05
UGRO018_01698	hypothetical protein			65.438	77.317	459	-	contig 19	1.18153	0.476
UGRO018_01699	Small-conductance mechanosensitive channel	mscS		17.918	40.719	867	+	contig 19	2.27258	5.44e-05
UGRO018_01700	hypothetical protein			6.753	8.781	882	+	contig 19	1.30041	0.0844
UGRO018_01701	hypothetical protein			12.74	7.135	1044	+	contig 19	-1.78558	0.000508
UGRO018_01702	ATP-dependent RNA helicase DeaD	deaD		207.674	500.547	1767	-	contig 19	2.41026	1.32e-06
UGRO018_01703	Sensor histidine kinase RcsC	rcsC_10		19.696	53.421	1266	-	contig 19	2.71222	1.95e-06
UGRO018_01704	Sensory transduction protein regX3	regX3_2		18.22	65.319	678	-	contig 19	3.58497	1.14e-05
UGRO018_01705	putative ABC transporter ATP-binding protein YknY	yknY_3		85.595	87.645	771	-	contig 19	1.02395	0.648
UGRO018_01706	hypothetical protein			16.131	12.631	2382	-	contig 19	-1.27706	0.000745
UGRO018_01707	hypothetical protein			217.312	81.142	387	-	contig 19	-2.67817	0.000644
UGRO018_01708	putative membrane protein YdfK	ydfK		44.1	62.603	711	-	contig 19	1.41958	2.67e-05
UGRO018_01709	Thioredoxin	trxA_2		87.157	471.896	309	-	contig 19	5.41432	1.1e-06
UGRO018_01710	Sugar phosphatase YidA	yidA_4		97.826	194.584	897	-	contig 19	1.98908	0.00034
UGRO018_01711	Cys-tRNA(Pro)/Cys-tRNA(Cys) deacylase YbaK	ybaK		258.637	129.056	486	+	contig 19	-2.00407	4.94e-05
UGRO018_01712	hypothetical protein			75.785	145.868	2232	-	contig 19	1.92477	0.000334
UGRO018_01713	tRNA-specific 2-thiouridylase MnmA	mnmA		35.017	198.849	1161	+	contig 20	5.67867	6.11e-08
UGRO018_01714	ATP-dependent RecD-like DNA helicase	recD2		39.41	214.495	2175	+	contig 20	5.44266	7.56e-11
UGRO018_01715	hypothetical protein			9.638	6.903	177	+	contig 20	-1.39621	0.762
UGRO018_01716	hypothetical protein			11.796	6.636	1101	+	contig 20	-1.77747	0.00396
UGRO018_01717	Alanine--tRNA ligase	alaS_1		73.565	327.452	2628	+	contig 20	4.45122	5.32e-10
UGRO018_01718	hypothetical protein			51.216	739.721	258	+	contig 20	14.4432	5.06e-09
UGRO018_01719	Putative pre-16S rRNA nuclease	yrrK		309.634	1125.82	414	+	contig 20	3.63597	3.76e-09
UGRO018_01720	hypothetical protein			129.649	436.323	261	+	contig 20	3.36543	9.07e-05
UGRO018_01721	Endolytic murein transglycosylase	mltG		552.305	690.028	1071	+	contig 20	1.24936	0.0673
UGRO018_01722	Uridine kinase	udk_2		170.006	899.823	633	+	contig 20	5.2929	6.63e-12
UGRO018_01723	Transcription elongation factor GreA	greA		405.874	780.85	477	+	contig 20	1.92387	0.0117
UGRO018_01724	hypothetical protein			2.383	4.296	465	+	contig 20	1.80252	0.335
UGRO018_01725	hypothetical protein			9.084	24.418	1944	+	contig 20	2.68795	2.74e-05
UGRO018_01726	putative protein YqeN	yqeN		75.882	135.83	954	+	contig 20	1.79003	5.83e-05
UGRO018_01727	L-serine dehydratase 1	sdaA		61.452	212.316	1206	+	contig 20	3.45499	1.49e-06
UGRO018_01728	hypothetical protein			47.136	263.476	507	+	contig 20	5.5897	2.33e-07
UGRO018_01729	hypothetical protein			81.769	101.966	828	+	contig 20	1.247	0.028
UGRO018_01730	Chromosome partition protein Smc	smc_1		135.716	263.169	2943	+	contig 20	1.93912	5.39e-09
UGRO018_01731	Signal recognition particle receptor FtsY	ftsY		82.024	372.036	978	+	contig 20	4.53572	7.92e-12
UGRO018_01732	hypothetical protein			63.542	296.422	315	+	contig 20	4.66494	2.77e-07
UGRO018_01733	Acetate kinase	ackA		535.218	994.222	1197	+	contig 20	1.8576	1.89e-05
UGRO018_01734	Bifunctional oligoribonuclease and PAP phosphatase NrnA	nrnA		925.628	776.402	945	+	contig 20	-1.1922	0.0186
UGRO018_01735	5'-nucleotidase			116.681	99.767	645	+	contig 20	-1.16953	0.105
UGRO018_01736	DNA polymerase III subunit alpha	dnaE		148.879	179.158	3072	+	contig 20	1.20338	0.536
UGRO018_01737	hypothetical protein			229.238	191.248	486	+	contig 20	-1.19864	0.523
UGRO018_01738	50S ribosomal protein L21	rplU		101.234	4374.73	312	+	contig 20	43.214	7.73e-13
UGRO018_01739	hypothetical protein			544.583	2800.27	315	+	contig 20	5.14204	5.98e-09
UGRO018_01740	50S ribosomal protein L27	rpmA		279.941	1904.51	285	+	contig 20	6.80328	1.57e-06
UGRO018_01741	GTPase Obg	obg		42.179	342.982	1290	+	contig 20	8.13151	3.06e-12
UGRO018_01742	Exodeoxyribonuclease	exoA		122.925	615.918	753	+	contig 20	5.01051	0.002
UGRO018_01743	Nucleobase transporter PlUacP			91.247	224.059	1314	+	contig 20	2.45552	8.91e-06
UGRO018_01744	hypothetical protein			6.58	15.328	519	+	contig 20	2.3294	0.00622
UGRO018_01745	putative protein			61.467	94.813	999	+	contig 20	1.54252	0.00149
UGRO018_01746	putative ABC transporter permease protein			59.474	61.595	969	+	contig 20	1.03565	0.708
UGRO018_01747	Vitamin B12 import ATP-binding protein BtuD	btuD_7		46.95	72.82	816	+	contig 20	1.55102	0.000589
UGRO018_01748	hypothetical protein			48.229	92.28	774	+	contig 20	1.91336	0.00044
UGRO018_01749	4-hydroxybenzoyl-CoA reductase subunit gamma	hcrC		56.291	110.448	465	+	contig 20	1.9621	1.58e-05
UGRO018_01750	Putative xanthine dehydrogenase molybdenum-binding subunit XdhA	xdhA		74.24	140.679	2277	+	contig 20	1.89493	2.64e-08
UGRO018_01751	hypothetical protein			124.015	81.777	465	+	contig 20	-1.51652	0.000598
UGRO018_01752	hypothetical protein			258.387	264.427	561	+	contig 20	1.02338	0.896
UGRO018_01753	Holliday junction ATP-dependent DNA helicase RuvA	ruvA		45.907	141.676	582	+	contig 20	3.08615	1.18e-06
UGRO018_01754	Holliday junction ATP-dependent DNA helicase RuvB	ruvB		116.302	138.214	1014	+	contig 20	1.18841	0.0368
UGRO018_01755	hypothetical protein			61.071	14.242	357	-	contig 20	-4.28807	0.00332
UGRO018_01756	hypothetical protein			13.253	9.26	663	+	contig 20	-1.43122	0.223
UGRO018_01757	Stage V sporulation protein B	spoVB		22.872	7.386	1302	-	contig 20	-3.09665	0.00012
UGRO018_01758	hypothetical protein			188.127	735.129	291	+	contig 20	3.90762	1.32e-07
UGRO018_01759	Protein translocase subunit SecDF	secDF		640.374	410.144	2289	+	contig 20	-1.56134	0.0148
UGRO018_01760	hypothetical protein			37.256	191.677	1611	+	contig 20	5.1449	0.000354
UGRO018_01761	Adenine phosphoribosyltransferase	apt		289.161	967.732	516	+	contig 20	3.34669	6.86e-10
UGRO018_01762	GTP pyrophosphokinase	relA		421.559	285.881	2202	+	contig 20	-1.4746	3.78e-05
UGRO018_01763	hypothetical protein			279.965	276.717	510	+	contig 20	-1.01174	0.914
UGRO018_01764	hypothetical protein			8.91	36.884	525	+	contig 20	4.13952	1.5e-09
UGRO018_01765	hypothetical protein			68.503	31.53	567	-	contig 20	-2.17265	0.0015
UGRO018_01766	tRNA(Met) cytidine acetate ligase	tmcAL		58.886	41.496	1077	-	contig 20	-1.41906	0.00976
UGRO018_01767	Monoacylglycerol lipase			64.359	117.531	933	+	contig 20	1.82617	3.62e-06
UGRO018_01768	hypothetical protein			1622.23	5303.68	510	+	contig 20	3.26938	7.09e-07
UGRO018_01769	50S ribosomal protein L32	rpmF		307.851	875.726	171	+	contig 20	2.84464	0.101
UGRO018_01770	Ribosome maturation factor RimP	rimP		62.246	377.481	468	+	contig 20	6.06437	6.65e-11
UGRO018_01771	Transcription termination/antitermination protein NusA	nusA		81.453	513.654	1668	+	contig 20	6.30615	6.23e-13
UGRO018_01772	hypothetical protein			186.811	322.015	261	+	contig 20	1.72375	0.000865
UGRO018_01773	putative ribosomal protein YlxQ	rplGA		205.871	357.162	288	+	contig 20	1.73488	0.00503
UGRO018_01774	Translation initiation factor IF-2	infB		429.019	507.926	1860	+	contig 20	1.18393	0.112
UGRO018_01775	Ribosome-binding factor A	rbfA		164.562	187.396	339	+	contig 20	1.13876	0.668
UGRO018_01776	Transcriptional regulatory protein LnrK	lnrK		22.483	35.082	615	-	contig 20	1.56034	0.0155
UGRO018_01777	hypothetical protein			69.264	25.138	1059	-	contig 20	-2.75538	3.26e-06
UGRO018_01778	Linearmycin resistance ATP-binding protein LnrL	lnrL_2		16.267	11.512	933	+	contig 20	-1.41307	0.000176
UGRO018_01779	hypothetical protein			34.522	12.863	1134	+	contig 20	-2.68378	1.12e-11
UGRO018_01780	hypothetical protein			43.014	9.571	1209	+	contig 20	-4.49416	1.28e-05
UGRO018_01781	Calcium-transporting ATPase CtpE	ctpE		107.856	66.392	2364	-	contig 20	-1.62453	9.94e-05
UGRO018_01782	hypothetical protein			201.9	142.63	1776	-	contig 20	-1.41555	0.000548
UGRO018_01783	putative ABC transporter ATP-binding protein YheS	yheS_3		44.257	219.41	1554	+	contig 20	4.95761	7.75e-10
UGRO018_01784	hypothetical protein			288.062	2379.59	498	+	contig 21	8.26069	4.41e-05
UGRO018_01785	hypothetical protein			451.888	1656.91	366	+	contig 21	3.66663	0.00674
UGRO018_01786	hypothetical protein			257.709	180.995	582	+	contig 21	-1.42384	0.465
UGRO018_01787	hypothetical protein			188.96	518.401	2148	+	contig 21	2.74344	0.0186
UGRO018_01788	hypothetical protein			269.608	323.669	660	+	contig 21	1.20051	0.588
UGRO018_01789	hypothetical protein			195.938	654.508	4647	+	contig 21	3.34038	0.0104
UGRO018_01790	hypothetical protein			177.741	709.101	912	+	contig 21	3.98953	0.00317
UGRO018_01791	hypothetical protein			228.397	539.945	1170	+	contig 21	2.36406	0.0464
UGRO018_01792	hypothetical protein			87.734	133.428	399	+	contig 21	1.52083	0.315
UGRO018_01793	hypothetical protein			58.894	279.998	228	+	contig 21	4.75426	0.000106
UGRO018_01794	hypothetical protein			141.801	328.782	801	+	contig 21	2.31861	0.0675
UGRO018_01795	Stage 0 sporulation protein A	spo0A_2		995.553	907.841	363	+	contig 21	-1.09662	0.879
UGRO018_01796	tRNA-Thr(tgt)			0.043	0.043	76	+	contig 21	1	1
UGRO018_01797	hypothetical protein			15.692	27.994	270	+	contig 21	1.784	0.173
UGRO018_01798	hypothetical protein			10.973	75.892	240	+	contig 21	6.91635	0.00037
UGRO018_01799	hypothetical protein			31.926	41.126	330	-	contig 21	1.28816	0.36
UGRO018_01800	HTH-type transcriptional activator RhaR	rhaR_3		61.632	50.36	801	-	contig 21	-1.22384	0.221
UGRO018_01801	3-beta-hydroxycholanate 3-dehydrogenase (NADP(+))			240.112	643.532	822	+	contig 21	2.68013	0.000944
UGRO018_01802	Phosphate acetyltransferase	pta_1		114.483	27.148	993	-	contig 21	-4.21707	1.27e-09
UGRO018_01803	hypothetical protein			5.906	6.789	198	+	contig 21	1.14957	0.916
UGRO018_01804	hypothetical protein			40.256	1464.96	471	+	contig 21	36.3911	1.5e-11
UGRO018_01805	HTH-type transcriptional regulator TreR	treR_1		105.392	301.646	717	+	contig 21	2.86214	0.00185
UGRO018_01806	Arabinose 5-phosphate isomerase KdsD	kdsD_1		5.395	5.234	600	+	contig 21	-1.03084	0.888
UGRO018_01807	Ribokinase	rbsK_1		12.869	6.736	933	+	contig 21	-1.91046	2.34e-05
UGRO018_01808	Oligosaccharides import ATP-binding protein MsmX	msmX_1		5.791	5.586	1092	+	contig 21	-1.03676	0.79
UGRO018_01809	HTH-type transcriptional activator Btr	btr		1.708	3.994	876	+	contig 21	2.33838	0.000645
UGRO018_01810	putative multiple-sugar transport system permease YteP	yteP		0.854	0.966	948	+	contig 21	1.13031	0.806
UGRO018_01811	L-arabinose transport system permease protein AraQ	araQ		0.908	0.979	912	+	contig 21	1.07753	0.828
UGRO018_01812	hypothetical protein			2.196	8.867	1536	+	contig 21	4.03715	9.26e-11
UGRO018_01813	hypothetical protein			1.961	3.432	3258	+	contig 21	1.75044	0.00379
UGRO018_01814	hypothetical protein			2.552	4.513	1911	+	contig 21	1.76838	7.23e-06
UGRO018_01815	hypothetical protein			1.873	1.105	1542	+	contig 21	-1.69597	0.00716
UGRO018_01816	Beta-galactosidase	lacZ	GH2	2.189	1.654	2616	+	contig 21	-1.32338	0.00134
UGRO018_01817	Kojibiose phosphorylase	kojP	GH65	3.718	2.789	2121	+	contig 21	-1.33307	0.0298
UGRO018_01818	hypothetical protein		GH172	3.095	3.145	1044	+	contig 21	1.01609	0.916
UGRO018_01819	hypothetical protein			2.507	3.581	513	+	contig 21	1.42824	0.17
UGRO018_01820	Beta-phosphoglucomutase	pgmB		2.958	3.773	669	+	contig 21	1.27546	0.12
UGRO018_01821	hypothetical protein			4.494	0.085	357	+	contig 21	-53.0455	2.79e-06
UGRO018_01822	hypothetical protein		GH35	2.864	4.553	2037	+	contig 21	1.59	0.00508
UGRO018_01823	D-ribose pyranase	rbsD		3.836	2.302	393	+	contig 21	-1.6662	0.363
UGRO018_01824	hypothetical protein			5.01	6.078	2358	+	contig 21	1.2131	0.0631
UGRO018_01825	hypothetical protein			4.163	4.23	546	+	contig 21	1.0161	0.971
UGRO018_01826	hypothetical protein			5.245	5.663	399	+	contig 21	1.07963	0.704
UGRO018_01827	hypothetical protein			2.898	4.394	1197	+	contig 21	1.51587	0.0215
UGRO018_01828	HTH-type transcriptional repressor CytR	cytR_1		3.571	1.899	1038	+	contig 21	-1.88082	0.226
UGRO018_01829	hypothetical protein			320.535	270.92	1893	+	contig 21	-1.18314	0.822
UGRO018_01830	Trehalose-6-phosphate hydrolase	treA	GH13_29	111.07	288.967	1635	+	contig 21	2.60166	0.115
UGRO018_01831	hypothetical protein			98.282	101.552	1719	+	contig 21	1.03326	0.755
UGRO018_01832	hypothetical protein			9.156	240.936	525	+	contig 21	26.3151	5.31e-12
UGRO018_01833	hypothetical protein			18.347	46.481	432	+	contig 21	2.53348	0.000181
UGRO018_01834	hypothetical protein			42.487	47.746	648	+	contig 21	1.12379	0.152
UGRO018_01835	Peptidyl-lysine N-acetyltransferase YjaB	yjaB		72.384	46.109	453	+	contig 21	-1.56984	0.0105
UGRO018_01836	hypothetical protein			47.898	55.385	231	-	contig 21	1.15631	0.156
UGRO018_01837	hypothetical protein			0.847	1.187	216	+	contig 21	1.40206	0.717
UGRO018_01838	NADP-reducing hydrogenase subunit HndD	hndD		28.258	14.173	1734	-	contig 21	-1.99376	3.2e-08
UGRO018_01839	NADPH-Fe(3+) oxidoreductase subunit beta	sfrB		26.408	15.549	1836	-	contig 21	-1.69838	0.000432
UGRO018_01840	putative FMN/FAD exporter YeeO	yeeO_2		13.189	18.208	1350	+	contig 21	1.38062	0.155
UGRO018_01841	hypothetical protein			60.083	34.31	834	-	contig 21	-1.75116	0.000834
UGRO018_01842	hypothetical protein			169.253	64.936	507	-	contig 21	-2.60646	1.7e-06
UGRO018_01843	ABC transporter ATP-binding protein YtrE	ytrE		710.324	144.992	801	-	contig 21	-4.89905	3.3e-11
UGRO018_01844	hypothetical protein			1047.21	114.676	939	-	contig 21	-9.13185	8.12e-14
UGRO018_01845	hypothetical protein			852.781	184.321	996	-	contig 21	-4.62662	5.26e-08
UGRO018_01846	hypothetical protein			26.497	64.201	471	+	contig 21	2.42291	8.17e-05
UGRO018_01847	hypothetical protein			158.296	81.175	1656	-	contig 21	-1.95005	9e-07
UGRO018_01848	hypothetical protein			59.917	9.799	1197	-	contig 21	-6.11452	2.09e-11
UGRO018_01849	Aryl-phospho-beta-D-glucosidase BglC	bglC_6	GH1	16.492	3.91	1446	-	contig 22	-4.21802	2.51e-07
UGRO018_01850	hypothetical protein			3.946	3.506	336	-	contig 22	-1.12569	0.749
UGRO018_01851	Lichenan permease IIC component	licC_10		21.16	1.698	1317	-	contig 22	-12.4636	1.52e-06
UGRO018_01852	PTS system cellobiose-specific EIIB component	celA_7		10.223	0.417	315	-	contig 22	-24.5293	0.000456
UGRO018_01853	putative licABCH operon regulator	licR_8		33.717	7.189	1893	+	contig 22	-4.68998	6.87e-09
UGRO018_01854	hypothetical protein			103.635	37.635	1242	-	contig 22	-2.75366	4.81e-08
UGRO018_01855	Sugar phosphatase YidA	yidA_5		21.142	52.566	819	-	contig 22	2.4863	9.17e-09
UGRO018_01856	hypothetical protein			20.869	28.283	753	-	contig 22	1.35523	0.000238
UGRO018_01857	hypothetical protein			4.602	18.565	375	-	contig 22	4.03457	5.92e-06
UGRO018_01858	Ion-translocating oxidoreductase complex subunit B	rsxB_2		6.321	14.524	768	-	contig 22	2.29766	7.19e-05
UGRO018_01859	Oleate hydratase			675.247	238.052	1770	-	contig 22	-2.83656	9.94e-12
UGRO018_01860	hypothetical protein			385.4	165.279	747	-	contig 22	-2.33182	2.28e-05
UGRO018_01861	Bacitracin transport ATP-binding protein BcrA	bcrA_4		181.227	218.764	639	-	contig 22	1.20713	0.239
UGRO018_01862	hypothetical protein			410.016	56.091	1260	-	contig 22	-7.30987	2.09e-07
UGRO018_01863	hypothetical protein			219.221	33.271	819	-	contig 22	-6.58897	1.06e-08
UGRO018_01864	Ubiquinone biosynthesis O-methyltransferase, mitochondrial	COQ3_1		243.962	216.168	741	-	contig 22	-1.12858	0.252
UGRO018_01865	hypothetical protein			80.903	122.071	411	-	contig 22	1.50886	0.0307
UGRO018_01866	HTH-type dhaKLM operon transcriptional activator DhaS	dhaS		75.05	57.89	561	-	contig 22	-1.29642	0.136
UGRO018_01867	Beta-glucoside kinase	bglK_2		423.076	488.392	897	-	contig 22	1.15438	0.0432
UGRO018_01868	PTS system oligo-beta-mannoside-specific EIIC component	gmuC_3		14.954	3.784	1275	-	contig 22	-3.95241	7.28e-06
UGRO018_01869	Aryl-phospho-beta-D-glucosidase BglC	bglC_7	GH1	5.458	5.713	1404	-	contig 22	1.04682	0.61
UGRO018_01870	hypothetical protein			128.635	26.689	792	+	contig 22	-4.81972	2.33e-06
UGRO018_01871	UDP-N-acetylglucosamine 1-carboxyvinyltransferase 2	murAB		129.68	179.897	1266	-	contig 22	1.38723	0.000182
UGRO018_01872	hypothetical protein			103.193	203.829	1485	+	contig 22	1.97522	0.00196
UGRO018_01873	hypothetical protein			56.649	62.088	882	-	contig 22	1.09602	0.522
UGRO018_01874	hypothetical protein		GH18+CBM5	3.378	13.632	1284	-	contig 22	4.03604	8.91e-11
UGRO018_01875	Transcription antiterminator LicT	licT_6		58.009	15.678	831	+	contig 22	-3.70004	5.12e-05
UGRO018_01876	PTS system maltose-specific EIICB component	malP_2		7.992	0.717	1596	+	contig 22	-11.1448	3.91e-08
UGRO018_01877	Maltose-6'-phosphate glucosidase MalH	malH	GH4	6.439	1.16	1323	+	contig 22	-5.55181	1.65e-06
UGRO018_01878	hypothetical protein			6.726	0.46	471	+	contig 22	-14.6256	0.000629
UGRO018_01879	Putative acetyltransferase			162.144	200.635	588	+	contig 22	1.23738	0.65
UGRO018_01880	PTS system glucose-specific EIIA component	crr_1		184.96	158.018	495	-	contig 22	-1.1705	0.556
UGRO018_01881	HTH-type transcriptional regulator GltC	gltC		29.591	32.379	900	-	contig 22	1.09424	0.517
UGRO018_01882	hypothetical protein			28.169	11.966	1929	-	contig 22	-2.35415	8.47e-10
UGRO018_01883	hypothetical protein			15.861	11.705	1239	-	contig 22	-1.35509	0.0158
UGRO018_01884	hypothetical protein			15.341	9.853	1260	-	contig 22	-1.55701	9.03e-06
UGRO018_01885	hypothetical protein			7.229	3.035	1035	-	contig 22	-2.38182	0.00029
UGRO018_01886	Formate--tetrahydrofolate ligase 1	fhs1		580.135	609.376	1671	-	contig 22	1.0504	0.588
UGRO018_01887	Phosphoribosylamine--glycine ligase	purD		306.543	487.368	1233	-	contig 22	1.58989	2.35e-05
UGRO018_01888	hypothetical protein			45.872	154.069	744	-	contig 22	3.35866	0.000114
UGRO018_01889	hypothetical protein			33.666	126.265	663	-	contig 22	3.75055	0.000619
UGRO018_01890	hypothetical protein			70.134	59.932	447	-	contig 22	-1.17023	0.6
UGRO018_01891	hypothetical protein			16.737	2.442	459	+	contig 22	-6.85406	0.00275
UGRO018_01892	hypothetical protein			17.616	1.004	261	+	contig 22	-17.5445	0.00272
UGRO018_01893	hypothetical protein			1.787	1.582	3546	+	contig 22	-1.12942	0.338
UGRO018_01894	hypothetical protein			1.313	2.261	321	+	contig 22	1.7214	0.343
UGRO018_01895	hypothetical protein			1.32	5.913	408	+	contig 22	4.47849	6.9e-06
UGRO018_01896	hypothetical protein			1.599	2.026	1407	+	contig 22	1.26668	0.133
UGRO018_01897	hypothetical protein			0.358	0.191	402	+	contig 22	-1.87396	0.48
UGRO018_01898	hypothetical protein			1.14	1.157	1125	+	contig 22	1.01497	0.987
UGRO018_01899	hypothetical protein			0.043	0.268	129	+	contig 22	6.29272	0.0408
UGRO018_01900	hypothetical protein			0.881	0.043	222	+	contig 22	-20.7185	1.17e-09
UGRO018_01901	hypothetical protein			0.934	1.159	501	+	contig 22	1.2417	0.701
UGRO018_01902	hypothetical protein			1.047	0.295	504	+	contig 22	-3.54313	0.0593
UGRO018_01903	hypothetical protein			2.143	0.187	390	+	contig 22	-11.4511	0.00323
UGRO018_01904	hypothetical protein			0.981	1.179	2448	+	contig 22	1.20147	0.365
UGRO018_01905	hypothetical protein			0.603	1.777	2187	+	contig 22	2.94756	9.94e-06
UGRO018_01906	hypothetical protein		GH23	0.605	1.155	1008	+	contig 22	1.9095	0.00476
UGRO018_01907	hypothetical protein			2.157	1.319	897	+	contig 22	-1.63561	0.0645
UGRO018_01908	Transcriptional regulatory protein NatR	natR_3		222.576	69.113	720	+	contig 22	-3.22046	1.24e-05
UGRO018_01909	hypothetical protein			806.809	359.871	1893	-	contig 22	-2.24194	2.58e-09
UGRO018_01910	hypothetical protein			42.941	78.886	867	-	contig 23	1.83706	7.11e-08
UGRO018_01911	hypothetical protein			79.973	149.184	657	-	contig 23	1.86542	0.00127
UGRO018_01912	hypothetical protein			158.563	125.092	348	-	contig 23	-1.26757	0.0138
UGRO018_01913	hypothetical protein			81.222	110.628	669	-	contig 23	1.36203	0.0159
UGRO018_01914	hypothetical protein			118.04	129.683	570	+	contig 23	1.09863	0.565
UGRO018_01915	hypothetical protein			351.316	232.169	2934	+	contig 23	-1.51319	0.0389
UGRO018_01916	hypothetical protein			380.355	210.388	1305	+	contig 23	-1.80787	0.00108
UGRO018_01917	Thiol peroxidase	tpx		1096.8	1078.87	495	-	contig 23	-1.01662	0.993
UGRO018_01918	hypothetical protein			359.913	93.129	867	-	contig 23	-3.86465	1.26e-10
UGRO018_01919	Uracil-DNA glycosylase	ung_1		13.692	85.934	672	-	contig 23	6.27628	1.46e-09
UGRO018_01920	hypothetical protein			283.06	367.251	1332	-	contig 23	1.29743	0.0861
UGRO018_01921	Metalloprotease TldD	tldD		73.805	538.507	1398	-	contig 23	7.29634	1.14e-07
UGRO018_01922	hypothetical protein			126.761	444.417	702	-	contig 23	3.50596	1.52e-05
UGRO018_01923	hypothetical protein			38.253	135.833	393	-	contig 23	3.5509	4.33e-09
UGRO018_01924	Ribosomal RNA small subunit methyltransferase B	rsmB		63.15	99.339	1248	-	contig 23	1.57306	4.47e-07
UGRO018_01925	hypothetical protein			64.462	101.93	777	-	contig 23	1.58125	8.24e-07
UGRO018_01926	Primosomal protein N'	priA		60.723	103.255	2169	-	contig 23	1.70041	4.24e-07
UGRO018_01927	hypothetical protein			1366.93	824.806	729	+	contig 23	-1.65728	2.07e-09
UGRO018_01928	Copper chaperone CopZ	copZ		489.02	228.336	207	-	contig 23	-2.14167	0.0978
UGRO018_01929	hypothetical protein			420.324	433.744	273	-	contig 23	1.03193	0.831
UGRO018_01930	hypothetical protein			1078.8	708.138	906	-	contig 23	-1.52343	8.45e-06
UGRO018_01931	hypothetical protein			1279.34	527.505	1584	-	contig 23	-2.42526	1.27e-06
UGRO018_01932	Spermidine/putrescine import ATP-binding protein PotA	potA_1		630.43	827.36	786	-	contig 23	1.31237	0.00247
UGRO018_01933	putative protein			261.551	546.537	978	-	contig 23	2.0896	2.39e-05
UGRO018_01934	hypothetical protein			138.833	11.725	555	+	contig 23	-11.8407	2.5e-05
UGRO018_01935	hypothetical protein			731.501	646.17	711	-	contig 23	-1.13206	0.493
UGRO018_01936	Soluble hydrogenase 42 kDa subunit			926.721	595.913	1059	-	contig 23	-1.55513	0.000512
UGRO018_01937	hypothetical protein			18.628	38.003	570	-	contig 23	2.04007	0.000148
UGRO018_01938	hypothetical protein			0.82	47.955	324	-	contig 23	58.5067	1.72e-08
UGRO018_01939	hypothetical protein			27.133	24.604	126	-	contig 23	-1.10281	0.719
UGRO018_01940	hypothetical protein			28.572	40.22	363	-	contig 23	1.40769	0.0595
UGRO018_01941	hypothetical protein			70.403	65.087	396	-	contig 23	-1.08168	0.648
UGRO018_01942	hypothetical protein			41.285	82.142	450	-	contig 23	1.98963	5.94e-05
UGRO018_01943	hypothetical protein			9.182	62.169	465	-	contig 23	6.7707	2.19e-06
UGRO018_01944	hypothetical protein			9.384	26.334	711	-	contig 23	2.80625	0.000191
UGRO018_01945	tRNA-Cys(gca)			0.043	0.043	74	+	contig 23	1	1
UGRO018_01946	tRNA-Leu(taa)			0.043	0.043	88	+	contig 23	1	1
UGRO018_01947	hypothetical protein			279.733	151.484	819	-	contig 23	-1.84661	0.000211
UGRO018_01948	Modification methylase HaeIII	haeIIIM		43.624	131.796	1218	-	contig 23	3.02121	3e-07
UGRO018_01949	hypothetical protein			40.865	79.061	678	-	contig 23	1.93471	3.1e-05
UGRO018_01950	hypothetical protein			187.574	106.421	1251	-	contig 23	-1.76257	1.54e-06
UGRO018_01951	Chromosome partition protein Smc	smc_2		157.585	98.753	3297	-	contig 23	-1.59576	5.11e-06
UGRO018_01952	hypothetical protein			23.284	94.784	648	-	contig 23	4.07076	7.02e-09
UGRO018_01953	hypothetical protein			80.974	80.562	1419	-	contig 23	-1.00512	0.95
UGRO018_01954	hypothetical protein			171.142	446.316	600	-	contig 23	2.60786	1.42e-06
UGRO018_01955	hypothetical protein			515.296	259.87	804	-	contig 23	-1.9829	4.6e-06
UGRO018_01956	Vitamin B12 import ATP-binding protein BtuD	btuD_8		458.405	367.414	1920	-	contig 23	-1.24765	0.00583
UGRO018_01957	Protein GrpE	grpE_1		342.342	230.318	783	-	contig 23	-1.48639	0.00205
UGRO018_01958	Chaperone protein DnaK	dnaK_1		327.577	426.194	1500	-	contig 23	1.30105	0.00256
UGRO018_01959	Polyisoprenyl-teichoic acid--peptidoglycan teichoic acid transferase TagU	tagU_3		748.463	598.972	1425	-	contig 23	-1.24958	0.000113
UGRO018_01960	UDP-2,3-diacetamido-2,3-dideoxy-D-glucuronate 2-epimerase	wbpI		1203.32	545.665	1137	-	contig 23	-2.20524	1.39e-06
UGRO018_01961	UDP-2-acetamido-2,6-beta-L-arabino-hexul-4-ose reductase	wbjC_1		906.427	458.287	1161	-	contig 23	-1.97786	1.54e-07
UGRO018_01962	UDP-glucose 4-epimerase	capD_1		863.792	348.877	1053	-	contig 23	-2.47592	1.15e-09
UGRO018_01963	2,3,4,5-tetrahydropyridine-2,6-dicarboxylate N-acetyltransferase	dapH_2		449.293	441.685	549	-	contig 23	-1.01723	0.871
UGRO018_01964	lipid II flippase MurJ	murJ_2		806.678	271.169	1269	-	contig 23	-2.97482	1.84e-07
UGRO018_01965	hypothetical protein		GT4	1144.44	470.82	1257	-	contig 23	-2.43073	9.23e-10
UGRO018_01966	hypothetical protein			1343.95	370.564	1308	-	contig 23	-3.62678	3.28e-10
UGRO018_01967	hypothetical protein			1017.38	361.721	1116	-	contig 23	-2.81262	1.3e-09
UGRO018_01968	UDP-N-acetylglucosamine 4-epimerase	wbgU_1		627.891	639.762	975	-	contig 23	1.01891	0.776
UGRO018_01969	UDP-N-acetyl-D-glucosamine 6-dehydrogenase	wbpA_1		908.712	603.264	1305	-	contig 23	-1.50633	0.00162
UGRO018_01970	N,N'-diacetylbacillosaminyl-diphospho-undecaprenol alpha-1,3-N-acetylgalactosaminyltransferase	pglA_1	GT4	778.325	310.855	1086	-	contig 23	-2.50382	1.2e-06
UGRO018_01971	N-acetyl-alpha-D-glucosaminyl-diphospho-ditrans,octacis-undecaprenol 4-epimerase	gnu		1224.77	495.813	873	-	contig 23	-2.47021	1.49e-07
UGRO018_01972	Undecaprenyl phosphate N,N'-diacetylbacillosamine 1-phosphate transferase	pglC_1		136.927	792.391	621	-	contig 23	5.78698	5.19e-13
UGRO018_01973	UDP-N-acetylbacillosamine N-acetyltransferase	pglD_1		102.061	802.912	558	-	contig 23	7.86699	5.94e-13
UGRO018_01974	UDP-N-acetyl-alpha-D-glucosamine C6 dehydratase	pglF_1		202.012	818.799	1845	-	contig 23	4.05321	1.89e-13
UGRO018_01975	hypothetical protein			29.647	742.52	495	-	contig 23	25.0453	1.08e-12
UGRO018_01976	Tyrosine-protein kinase YwqD	ywqD_1		380.439	864.522	726	-	contig 23	2.27243	1.49e-07
UGRO018_01977	Tyrosine-protein phosphatase CpsB	cpsB_1		634.774	857.45	786	-	contig 23	1.3508	0.000807
UGRO018_01978	hypothetical protein			1417.17	365.82	207	-	contig 23	-3.87394	2.93e-05
UGRO018_01979	hypothetical protein			22.326	101.781	564	-	contig 24	4.55889	9.15e-08
UGRO018_01980	hypothetical protein			596.818	204.637	198	+	contig 24	-2.91648	0.00101
UGRO018_01981	hypothetical protein			505.752	58.073	282	+	contig 24	-8.70896	0.00279
UGRO018_01982	Free methionine-R-sulfoxide reductase	msrC		75.16	36.124	474	+	contig 24	-2.08064	0.0082
UGRO018_01983	SPbeta prophage-derived aminoglycoside N(3')-acetyltransferase-like protein YokD	yokD		144.553	178.715	810	-	contig 24	1.23633	0.108
UGRO018_01984	hypothetical protein			148.735	149.384	435	-	contig 24	1.00436	0.99
UGRO018_01985	hypothetical protein			1280.51	853.296	1206	-	contig 24	-1.50066	5.67e-06
UGRO018_01986	putative iron export permease protein FetB	fetB		107.464	47.595	804	-	contig 24	-2.25787	1.07e-06
UGRO018_01987	Carnitine transport ATP-binding protein OpuCA	opuCA_1		96.83	40.464	636	-	contig 24	-2.39296	2.15e-07
UGRO018_01988	Sugar phosphatase YidA	yidA_6		85.836	144.239	810	-	contig 24	1.6804	0.000926
UGRO018_01989	5-amino-6-(5-phospho-D-ribitylamino)uracil phosphatase YcsE	ycsE		69.522	81.748	771	+	contig 24	1.17586	0.405
UGRO018_01990	hypothetical protein			7.042	2.493	1224	+	contig 24	-2.82437	0.000917
UGRO018_01991	tRNA-Arg(ccg)			0.043	0.043	77	+	contig 24	1	1
UGRO018_01992	hypothetical protein			7.898	5.533	321	-	contig 24	-1.42744	0.114
UGRO018_01993	hypothetical protein			8.074	6.148	312	-	contig 24	-1.31313	0.156
UGRO018_01994	hypothetical protein			1.044	0.353	93	-	contig 24	-2.95551	0.386
UGRO018_01995	hypothetical protein			56.284	90.508	3249	-	contig 24	1.60805	1.04e-07
UGRO018_01996	putative ABC transporter ATP-binding protein			56.321	105.716	711	-	contig 24	1.87703	0.0028
UGRO018_01997	putative chromate transport protein	srpC_1		14.415	15.786	546	+	contig 24	1.09518	0.337
UGRO018_01998	putative chromate transport protein	srpC_2		16.728	14.344	558	+	contig 24	-1.16619	0.212
[truncated: 1,514 more rows]
