# Supplementary material for: The butyrate-producing Gram-positive human gut bacterium, Hoskinsella mucinilytica, selectively targets host mucin N-acetylhexosamines[image]
Source: J Biol Chem. 2026 Mar 17;302(5):111371. doi: 10.1016/j.jbc.2026.111371 (PMC13096917; doi:10.1016/j.jbc.2026.111371)
Supplement: Supplemental Table 4 [file mmc5.xlsx]

## Sheet: Sheet1
Supplemental Table 4. GlcNAc versus GalNAc RNA-seq comparison. Cells in fold change column with significant p-values (<0.05) are highlighted in orange for >5-fold or blue for >-5 fold.
locus tag	gene annotation	gene name	CAZy annotation	GalNAc - linear total RPKM	GlcNAc - linear total RPKM	Target Length	Strand	Source Sequence	GalNAc v GlcNAc Fold change	GalNAc v GlcNAc P value
UGRO018_00001	hypothetical protein			7.335	53.28	483	+	contig 1	-7.26395	2.21e-08
UGRO018_00002	hypothetical protein			32.962	47.631	465	+	contig 1	-1.44502	0.000959
UGRO018_00003	hypothetical protein			45.762	55.378	855	+	contig 1	-1.21012	0.00178
UGRO018_00004	hypothetical protein			15.594	17.248	90	+	contig 1	-1.10608	0.614
UGRO018_00005	Sensory transduction protein LytR	lytR_1		218.322	118.222	735	+	contig 1	1.84671	1.33e-05
UGRO018_00006	hypothetical protein			70.602	53.929	1290	+	contig 1	1.30915	0.00705
UGRO018_00007	hypothetical protein			3.038	0.652	996	+	contig 1	4.65717	0.000487
UGRO018_00008	hypothetical protein			5.978	1.929	2193	+	contig 1	3.09813	6.66e-08
UGRO018_00009	hypothetical protein			7.374	2.265	915	+	contig 1	3.25615	3.59e-05
UGRO018_00010	hypothetical protein			8.7	3.048	2271	+	contig 1	2.85395	2.27e-10
UGRO018_00011	hypothetical protein			9.503	4.226	1728	+	contig 1	2.24858	9.58e-06
UGRO018_00012	hypothetical protein		GT4	5.5	4.485	1455	+	contig 1	1.22644	0.000791
UGRO018_00013	hypothetical protein			8.324	3.497	1455	+	contig 1	2.38015	4.39e-05
UGRO018_00014	hypothetical protein			9.854	4.901	429	+	contig 1	2.01077	0.000286
UGRO018_00015	hypothetical protein		GT4	9.806	5.177	1206	+	contig 1	1.89436	0.000153
UGRO018_00016	Undecaprenyl-phosphate mannosyltransferase		GT2	7.611	5.018	759	+	contig 1	1.51656	3.14e-06
UGRO018_00017	hypothetical protein			13.653	7.307	1332	+	contig 1	1.86856	5.2e-07
UGRO018_00018	hypothetical protein			12.421	7.203	948	+	contig 1	1.72457	0.000165
UGRO018_00019	hypothetical protein		GT2	17.217	7.793	978	+	contig 1	2.20913	2.16e-05
UGRO018_00020	N-acetylgalactosamine-N,N'-diacetylbacillosaminyl-diphospho-undecaprenol 4-alpha-N-acetylgalactosaminyltransferase	pglJ	GT4	18.822	6.011	1101	+	contig 1	3.13101	6.72e-10
UGRO018_00021	Putative O-antigen transporter	rfbX_1		9.579	5.485	1434	+	contig 1	1.7464	6.3e-05
UGRO018_00022	hypothetical protein			8.167	6.157	1338	+	contig 1	1.32647	0.00298
UGRO018_00023	hypothetical protein			11.603	13.707	441	+	contig 1	-1.1814	0.0182
UGRO018_00024	hypothetical protein			0.245	0.084	96	+	contig 1	2.92373	0.354
UGRO018_00025	Phosphoglycerate kinase	pgk		4746.5	6074.81	1179	+	contig 1	-1.27985	1.22e-06
UGRO018_00026	Triosephosphate isomerase	tpiA		6710.19	5141.65	747	+	contig 1	1.30507	0.000151
UGRO018_00027	Bis(5'-nucleosyl)-tetraphosphatase, symmetrical	apaH_1		111.72	57.822	1092	-	contig 1	1.93213	2.02e-06
UGRO018_00028	hypothetical protein			28.343	320.722	294	+	contig 1	-11.3156	1.83e-10
UGRO018_00029	hypothetical protein			140.789	170.18	384	+	contig 1	-1.20876	0.015
UGRO018_00030	hypothetical protein			595.44	192.704	864	-	contig 1	3.08993	1.42e-09
UGRO018_00031	hypothetical protein			14.073	40.99	888	+	contig 1	-2.9127	2.53e-09
UGRO018_00032	hypothetical protein			312.986	122.681	1692	-	contig 1	2.55123	4.6e-10
UGRO018_00033	hypothetical protein			158.739	40.301	486	+	contig 1	3.93879	8.6e-07
UGRO018_00034	Response regulator protein GraR	graR_1		18.721	11.953	666	+	contig 1	1.56619	8.68e-05
UGRO018_00035	Adaptive-response sensory-kinase SasA	sasA_1		7.233	18.888	1020	+	contig 1	-2.61157	5.01e-07
UGRO018_00036	ABC transporter ATP-binding protein YxdL	yxdL_1		12.745	21.461	759	+	contig 1	-1.68384	1.36e-07
UGRO018_00037	Bacitracin export permease protein BceB	bceB_1		39.671	17.008	1926	+	contig 1	2.33252	6.15e-07
UGRO018_00038	hypothetical protein			399.447	97.98	642	+	contig 1	4.07681	2.01e-07
UGRO018_00039	Glutamine--fructose-6-phosphate aminotransferase [isomerizing]	glmS_1		523.537	56.348	1815	-	contig 1	9.29118	1.94e-11
UGRO018_00040	hypothetical protein			27.282	5.259	168	+	contig 1	5.1873	0.00197
UGRO018_00041	hypothetical protein			3.002	6.919	990	+	contig 1	-2.30449	0.00096
UGRO018_00042	hypothetical protein			9.664	8.125	1404	+	contig 1	1.18941	0.134
UGRO018_00043	hypothetical protein			0.143	0.323	105	+	contig 1	-2.25939	0.542
UGRO018_00044	Leucine-, isoleucine-, valine-, threonine-, and alanine-binding protein	braC		2603.25	428.518	1188	+	contig 1	6.07502	9.72e-09
UGRO018_00045	High-affinity branched-chain amino acid transport system permease protein LivH	livH		687.529	350.257	879	+	contig 1	1.96293	4.44e-08
UGRO018_00046	hypothetical protein			620.558	370.496	960	+	contig 1	1.67494	1.26e-07
UGRO018_00047	Lipopolysaccharide export system ATP-binding protein LptB	lptB		509.703	361.077	777	+	contig 1	1.41162	5.7e-06
UGRO018_00048	High-affinity branched-chain amino acid transport ATP-binding protein LivF	livF		1024.09	724.033	705	+	contig 1	1.41443	4.42e-05
UGRO018_00049	Inosine-5'-monophosphate dehydrogenase	IMPDH		1251.23	716.535	648	+	contig 1	1.74623	1.36e-06
UGRO018_00050	hypothetical protein			32.904	36.385	5541	-	contig 1	-1.10578	0.00468
UGRO018_00051	RNA polymerase sigma factor SigA	sigA_1		58.69	73.864	855	+	contig 1	-1.25855	0.00467
UGRO018_00052	Tryptophan synthase alpha chain	trpA		18.15	12.459	804	-	contig 1	1.45673	0.000207
UGRO018_00053	Tryptophan synthase beta chain	trpB		12.788	11.499	1185	-	contig 1	1.11206	0.00878
UGRO018_00054	N-(5'-phosphoribosyl)anthranilate isomerase	trpF		9.597	8.051	606	-	contig 1	1.19207	0.288
UGRO018_00055	Indole-3-glycerol phosphate synthase	trpC		18.342	8.393	753	-	contig 1	2.18545	0.000214
UGRO018_00056	Anthranilate phosphoribosyltransferase	trpD		15.02	9.668	1023	-	contig 1	1.55351	0.000381
UGRO018_00057	Aminodeoxychorismate/anthranilate synthase component 2	pabA		17.683	6.272	573	-	contig 1	2.81931	3.38e-06
UGRO018_00058	Anthranilate synthase component 1	trpE		28.302	7.94	1446	-	contig 1	3.56464	1.05e-09
UGRO018_00059	hypothetical protein			19.406	5.275	462	-	contig 1	3.6792	1.38e-05
UGRO018_00060	hypothetical protein			23.614	12.361	1314	-	contig 1	1.91034	5.34e-05
UGRO018_00061	hypothetical protein			30.375	38.811	207	-	contig 1	-1.27772	0.0507
UGRO018_00062	hypothetical protein			55.677	29.351	444	-	contig 1	1.89695	2.39e-06
UGRO018_00063	hypothetical protein			35.366	131.3	1041	+	contig 1	-3.71257	3.42e-11
UGRO018_00064	Pyrroline-5-carboxylate reductase	proC		57.676	184.37	804	+	contig 1	-3.19665	5.85e-10
UGRO018_00065	hypothetical protein			141.753	86.584	264	+	contig 1	1.63717	0.0512
UGRO018_00066	hypothetical protein			81.971	40.04	1455	-	contig 1	2.04721	4.19e-10
UGRO018_00067	Bis(5'-nucleosyl)-tetraphosphatase, symmetrical	apaH_2		16.894	28.23	726	+	contig 1	-1.67103	1.01e-05
UGRO018_00068	hypothetical protein			27.63	27.532	2229	+	contig 1	1.00356	0.971
UGRO018_00069	Sugar phosphatase YidA	yidA_1		196.661	55.645	798	-	contig 1	3.53423	3.93e-11
UGRO018_00070	hypothetical protein			92.584	113.715	1104	+	contig 1	-1.22824	0.00079
UGRO018_00071	HTH-type transcriptional regulator GlvR	glvR_1		158.952	78.764	753	+	contig 1	2.01807	8.07e-08
UGRO018_00072	HTH-type transcriptional regulator GlvR	glvR_2		242.662	79.809	771	+	contig 1	3.04052	6.16e-09
UGRO018_00073	Putative bifunctional phosphatase/peptidyl-prolyl cis-trans isomerase			2.806	4.086	837	+	contig 1	-1.45621	0.00186
UGRO018_00074	Oligo-1,6-glucosidase	malL_1	GH13_31	5.49	6.855	1665	+	contig 1	-1.24865	0.00344
UGRO018_00075	hypothetical protein			12.3	8.612	1875	+	contig 1	1.42822	8e-06
UGRO018_00076	Peptidoglycan-N-acetylmuramic acid deacetylase PdaC	pdaC_1	CE4	99.624	181.759	1359	+	contig 1	-1.82445	3.12e-05
UGRO018_00077	putative protein			23.614	25.182	1041	+	contig 1	-1.06641	0.432
UGRO018_00078	Peptidyl-lysine N-acetyltransferase YiaC	yiaC		13.284	73.562	429	+	contig 1	-5.53774	7.13e-10
UGRO018_00079	hypothetical protein			58.238	89.13	687	+	contig 1	-1.53043	3.59e-05
UGRO018_00080	5-amino-6-(5-phospho-D-ribitylamino)uracil phosphatase YbjI	ybjI_1		69.6	115.545	795	+	contig 1	-1.66012	1.05e-07
UGRO018_00081	putative licABCH operon regulator	licR_1		36.115	11.15	1926	+	contig 1	3.23902	7.13e-10
UGRO018_00082	PTS system fructose-specific EIIB component	levE_1		30.329	6.915	498	+	contig 1	4.38577	6.26e-07
UGRO018_00083	N-acetylgalactosamine permease IIC component 1	agaC_1		18.949	7.799	792	+	contig 1	2.42975	3.69e-05
UGRO018_00084	PTS system mannose-specific EIID component	manZ_1		20.577	8.3	804	+	contig 1	2.47912	4.43e-06
UGRO018_00085	hypothetical protein			29.108	11.364	1239	+	contig 1	2.56152	6.74e-06
UGRO018_00086	hypothetical protein			23	14.487	414	+	contig 1	1.58757	0.00207
UGRO018_00087	ComF operon protein 1	comFA		28.951	24.781	1152	+	contig 1	1.1683	0.0304
UGRO018_00088	hypothetical protein			44.352	16.718	693	+	contig 1	2.65291	1.12e-08
UGRO018_00089	Cold shock protein CspD	cspD_1		42.663	729.779	198	+	contig 1	-17.1059	1.69e-07
UGRO018_00090	hypothetical protein			54.217	578.012	360	+	contig 1	-10.6611	1.38e-07
UGRO018_00091	Cold shock protein CspB	cspB		384.511	5338.36	198	+	contig 1	-13.8835	5.57e-09
UGRO018_00092	Protein translocase subunit SecA	secA		532.487	684.426	2346	+	contig 1	-1.28534	8.13e-08
UGRO018_00093	Peptide chain release factor 2	prfB		374.135	736.328	1041	+	contig 1	-1.96808	9.55e-10
UGRO018_00094	hypothetical protein			6.509	1.022	513	+	contig 1	6.36911	0.0293
UGRO018_00095	hypothetical protein			13.94	82.348	864	+	contig 1	-5.90717	2.05e-07
UGRO018_00096	Cell division ATP-binding protein FtsE	ftsE_1		182.532	185.187	690	+	contig 1	-1.01455	0.877
UGRO018_00097	Cell division protein FtsX	ftsX_1		298.232	210.653	897	+	contig 1	1.41574	5.75e-06
UGRO018_00098	hypothetical protein			102.492	301.832	1392	+	contig 1	-2.94492	1.21e-11
UGRO018_00099	Cell division ATP-binding protein FtsE	ftsE_2		186.045	486.413	690	+	contig 1	-2.61449	1.13e-10
UGRO018_00100	Cell division protein FtsX	ftsX_2		249.21	372.553	903	+	contig 1	-1.49493	3.03e-07
UGRO018_00101	putative capsular polysaccharide biosynthesis protein YwqC	ywqC_1		26.673	23.4	753	+	contig 1	1.13986	0.203
UGRO018_00102	Tyrosine-protein kinase CpsD	cpsD_1		36.701	24.881	663	+	contig 1	1.47504	5.95e-05
UGRO018_00103	Polyisoprenyl-teichoic acid--peptidoglycan teichoic acid transferase TagU	tagU_1		36.803	40.12	966	+	contig 1	-1.09011	0.192
UGRO018_00104	hypothetical protein			299.104	217.024	747	+	contig 1	1.37821	5.47e-06
UGRO018_00105	hypothetical protein			74.303	28.342	1452	+	contig 1	2.62164	1.41e-08
UGRO018_00106	hypothetical protein			64.987	30.664	513	+	contig 1	2.11929	2.99e-07
UGRO018_00107	hypothetical protein			84.587	14.107	387	+	contig 1	5.99605	8.55e-10
UGRO018_00108	Carboxy-terminal processing protease CtpA	ctpA		37.481	115.335	1482	+	contig 1	-3.07716	1.95e-09
UGRO018_00109	UvrABC system protein B	uvrB		110.724	208.533	1986	+	contig 1	-1.88335	1.28e-09
UGRO018_00110	Transcriptional regulator SlyA	slyA_1		33.616	73.835	429	+	contig 1	-2.19642	7.45e-05
UGRO018_00111	putative ABC transporter ATP-binding protein			14.388	25.274	1740	+	contig 1	-1.75659	1.37e-05
UGRO018_00112	putative ABC transporter ATP-binding protein			29.78	38.443	1893	+	contig 1	-1.29091	0.000914
UGRO018_00113	Multidrug export protein MepA	mepA_1		48.212	48.762	1353	+	contig 1	-1.01141	0.802
UGRO018_00114	hypothetical protein			38.115	27.139	885	-	contig 1	1.40441	5.85e-05
UGRO018_00115	N-acetylcysteine deacetylase	scmP_1		10.054	11.455	1158	+	contig 1	-1.13934	0.151
UGRO018_00116	Anaerobic nitric oxide reductase transcription regulator NorR	norR_1		34.652	8.228	2745	+	contig 1	4.21167	4.95e-06
UGRO018_00117	Fructoselysine 3-epimerase	frlC		38.852	20.484	834	+	contig 1	1.89671	0.000229
UGRO018_00118	PTS system fructose-specific EIIA component	levD		13.525	26.182	411	+	contig 1	-1.93582	0.00478
UGRO018_00119	putative phosphotransferase enzyme IIB component			9.769	35.085	471	+	contig 1	-3.59149	2.04e-06
UGRO018_00120	N-acetylgalactosamine permease IIC component 1	agaC_2		20.472	32.904	780	+	contig 1	-1.60727	0.00121
UGRO018_00121	PTS system mannose-specific EIID component	manZ_2		13.916	42.183	810	+	contig 1	-3.03125	3.19e-06
UGRO018_00122	Fructosamine deglycase FrlB	frlB_1		30.994	55.272	1020	+	contig 1	-1.78334	4.81e-05
UGRO018_00123	Phosphorylated carbohydrates phosphatase			17.143	21.371	666	+	contig 1	-1.24665	0.14
UGRO018_00124	Deoxyribose-phosphate aldolase 1	deoC1_1		8.471	24.841	648	+	contig 1	-2.93247	4.53e-07
UGRO018_00125	hypothetical protein			1.879	1.195	717	+	contig 1	1.5719	0.0368
UGRO018_00126	Alkaline phosphatase synthesis transcriptional regulatory protein PhoP	phoP_1		26.114	32.14	708	+	contig 1	-1.23076	0.00283
UGRO018_00127	Sensor histidine kinase RcsC	rcsC_1		63.821	36.417	2133	+	contig 1	1.75252	9.55e-08
UGRO018_00128	hypothetical protein			0.382	0.142	171	+	contig 1	2.68736	0.393
UGRO018_00129	Phosphoglucomutase	pgcA		1006.57	658.748	1695	+	contig 1	1.528	8.6e-07
UGRO018_00130	hypothetical protein			3.039	72.917	471	+	contig 1	-23.991	1.3e-08
UGRO018_00131	hypothetical protein			2.174	80.371	249	+	contig 1	-36.9738	1.16e-08
UGRO018_00132	putative licABCH operon regulator	licR_2		78.766	19.144	1920	-	contig 1	4.11443	2.06e-08
UGRO018_00133	hypothetical protein			14.35	2.173	108	+	contig 1	6.60431	0.0567
UGRO018_00134	PTS system cellobiose-specific EIIB component	celA_1		40.62	13.213	315	+	contig 1	3.07427	2.29e-06
UGRO018_00135	Lichenan permease IIC component	licC_1		23.603	6.813	1239	+	contig 1	3.46419	0.000231
UGRO018_00136	Lichenan-specific phosphotransferase enzyme IIA component	licA_1		10.767	5.272	339	+	contig 1	2.04239	0.000472
UGRO018_00137	Aryl-phospho-beta-D-glucosidase BglC	bglC_1	GH1	15.232	7.952	1455	+	contig 1	1.91559	0.00018
UGRO018_00138	Aryl-phospho-beta-D-glucosidase BglH	bglH_1	GH1	12.868	11.843	1449	+	contig 1	1.08653	0.382
UGRO018_00139	hypothetical protein			4.259	0.362	342	+	contig 1	11.7565	0.00785
UGRO018_00140	1,4-alpha-glucan branching enzyme GlgB	glgB_1	GH13_9+CBM48	213.322	235.835	1881	+	contig 1	-1.10554	0.129
UGRO018_00141	N-acetylgalactosamine permease IIC component 1	agaC_3		18.812	18.584	795	+	contig 1	1.01225	0.914
UGRO018_00142	PTS system mannose-specific EIID component	manZ_3		20.58	11.972	822	+	contig 1	1.71893	0.00274
UGRO018_00143	PTS system sorbose-specific EIIB component	sorB_1		19.447	22.676	480	+	contig 1	-1.16604	0.0775
UGRO018_00144	putative HTH-type transcriptional regulator YbbH	ybbH_1		56.997	26.746	852	+	contig 1	2.13102	1.84e-08
UGRO018_00145	N-acetylmuramic acid 6-phosphate etherase	murQ		37.044	36.499	915	+	contig 1	1.01494	0.887
UGRO018_00146	N-acetylmuramyl-L-alanine amidase	amiE		15.989	7.608	981	+	contig 1	2.10164	1.14e-06
UGRO018_00147	PTS system sorbose-specific EIIA component	sorF		2.077	10.668	417	+	contig 1	-5.13758	0.000234
UGRO018_00148	hypothetical protein		PL8+CBM32	8.312	10.87	5439	+	contig 1	-1.30766	0.00937
UGRO018_00149	hypothetical protein			19.554	15.04	633	+	contig 1	1.30015	7.61e-05
UGRO018_00150	Multidrug efflux system ATP-binding protein			62.458	43.988	885	+	contig 1	1.41987	6.83e-07
UGRO018_00151	hypothetical protein			107.732	35.692	801	+	contig 1	3.01834	6.02e-09
UGRO018_00152	tRNA-Phe(gaa)			0.043	0.043	76	-	contig 2	1	1
UGRO018_00153	tRNA-Met(cat)			0.043	0.043	77	-	contig 2	1	1
UGRO018_00154	tRNA-Ser(tga)			0.043	0.043	91	-	contig 2	1	1
UGRO018_00155	tRNA-Met(cat)			0.043	0.043	77	-	contig 2	1	1
UGRO018_00156	tRNA-Met(cat)			0.043	0.043	77	-	contig 2	1	1
UGRO018_00157	tRNA-Pro(tgg)			0.043	0.043	77	-	contig 2	1	1
UGRO018_00158	tRNA-Arg(acg)			0.043	0.043	77	-	contig 2	1	1
UGRO018_00159	V-type sodium ATPase subunit D	ntpD		823.631	618.106	639	-	contig 2	1.33251	0.000386
UGRO018_00160	V-type sodium ATPase subunit B	ntpB		1407.75	739.799	1443	-	contig 2	1.90288	3.71e-10
UGRO018_00161	V-type ATP synthase alpha chain	atpA_1		1127.87	756.662	1758	-	contig 2	1.49059	7.77e-09
UGRO018_00162	V-type proton ATPase subunit E	atpE_1		1427.78	463.518	597	-	contig 2	3.0803	2.34e-10
UGRO018_00163	V-type ATP synthase subunit F	atpF_1		1137.07	395.464	309	-	contig 2	2.87527	1.12e-08
UGRO018_00164	hypothetical protein			1204.11	323.571	444	-	contig 2	3.7213	4.36e-09
UGRO018_00165	hypothetical protein			1955.3	522.519	1929	-	contig 2	3.74207	1.54e-09
UGRO018_00166	V-type ATP synthase subunit C	atpC_1		1315.62	567.491	1041	-	contig 2	2.3183	1.76e-07
UGRO018_00167	hypothetical protein			245.678	985.71	312	-	contig 2	-4.01219	1.91e-09
UGRO018_00168	Na(+)/H(+)-K(+) antiporter GerN	gerN		53.252	294.927	1278	-	contig 2	-5.53828	9.83e-11
UGRO018_00169	Ribosomal large subunit pseudouridine synthase C	rluC		38.69	98.504	936	-	contig 2	-2.546	1.02e-08
UGRO018_00170	3'-5' exonuclease DinG	dinG		102.28	90.627	2343	+	contig 2	1.12859	0.0368
UGRO018_00171	hypothetical protein			61.741	95.424	765	+	contig 2	-1.54556	0.000161
UGRO018_00172	Phosphoglycolate phosphatase	gph_1		187.286	122.467	651	-	contig 2	1.52928	0.00158
UGRO018_00173	hypothetical protein			11.026	28.289	552	-	contig 2	-2.56554	0.000755
UGRO018_00174	hypothetical protein			41.208	110.919	405	-	contig 2	-2.69171	0.000129
UGRO018_00175	N-substituted formamide deformylase	nfdA		2.502	10.057	1581	-	contig 2	-4.02029	3.45e-06
UGRO018_00176	Antiseptic resistance protein	qacA		2.206	6.092	1605	-	contig 2	-2.76122	8.87e-06
UGRO018_00177	hypothetical protein			46.908	16.163	1794	+	contig 2	2.90224	1.7e-12
UGRO018_00178	hypothetical protein			151.408	176.735	804	-	contig 2	-1.16728	0.00117
UGRO018_00179	hypothetical protein			216.003	129.124	786	-	contig 2	1.67284	1.29e-09
UGRO018_00180	4,4'-diaponeurosporen-aldehyde dehydrogenase	aldH1		147.688	118.221	1371	-	contig 2	1.24925	1.07e-05
UGRO018_00181	Ion-translocating oxidoreductase complex subunit B	rsxB_1		412.318	575.052	1521	+	contig 2	-1.39468	6.12e-10
UGRO018_00182	Sensor histidine kinase RcsC	rcsC_2		132.684	102.363	3264	-	contig 2	1.29621	1.66e-06
UGRO018_00183	hypothetical protein			32.045	81.265	375	-	contig 2	-2.53596	5.92e-05
UGRO018_00184	hypothetical protein			98.02	79.34	2220	-	contig 2	1.23544	0.00315
UGRO018_00185	hypothetical protein			28.036	43.224	1284	-	contig 2	-1.54176	3.75e-05
UGRO018_00186	Peptide deformylase	def		37.068	90.908	414	-	contig 2	-2.45248	9.24e-05
UGRO018_00187	hypothetical protein			176.647	719.091	1155	-	contig 2	-4.07079	1.18e-08
UGRO018_00188	hypothetical protein			18.325	73.047	438	-	contig 2	-3.98628	3.27e-09
UGRO018_00189	hypothetical protein			26.38	58.7	1191	+	contig 2	-2.22517	1.32e-07
UGRO018_00190	hypothetical protein			57.545	43.442	486	-	contig 2	1.32463	7.27e-06
UGRO018_00191	hypothetical protein			55.284	38.037	378	-	contig 2	1.45341	0.00193
UGRO018_00192	hypothetical protein			78.278	34.781	390	-	contig 2	2.25064	0.000536
UGRO018_00193	23S rRNA (uracil-C(5))-methyltransferase RlmCD	rlmCD_1		43.869	91.87	1356	-	contig 2	-2.09417	9.95e-07
UGRO018_00194	D-ribitol-5-phosphate phosphatase			66.472	47.345	615	-	contig 2	1.40401	0.00144
UGRO018_00195	Chaperone protein HtpG	htpG		99.147	511.081	1938	-	contig 2	-5.15479	4.99e-10
UGRO018_00196	Glutamate 5-kinase 1	proB		613.453	116.961	801	+	contig 2	5.24491	1.48e-08
UGRO018_00197	Gamma-glutamyl phosphate reductase	proA		981.847	162.724	1245	+	contig 2	6.03381	3.58e-09
UGRO018_00198	Isocitrate dehydrogenase [NADP]	icd		1196.11	155.309	999	-	contig 2	7.70148	4.07e-09
UGRO018_00199	Citrate synthase	gltA		587.711	117.763	1335	-	contig 2	4.99061	1.2e-08
UGRO018_00200	3-isopropylmalate dehydratase large subunit	leuC		845.904	269.787	1920	+	contig 2	3.13545	2.01e-09
UGRO018_00201	hypothetical protein			55.024	15.992	528	+	contig 2	3.44082	2.56e-09
UGRO018_00202	hypothetical protein			229.728	102.047	1311	-	contig 2	2.2512	1.47e-08
UGRO018_00203	Hydroxypyruvate reductase	hpr		35.569	40.088	945	-	contig 2	-1.12705	0.000958
UGRO018_00204	Putative metallophosphoesterase MG207			6.872	37.167	534	-	contig 2	-5.40835	8.22e-09
UGRO018_00205	tRNA-Leu(tag)			0.043	0.043	84	+	contig 2	1	1
UGRO018_00206	hypothetical protein			1.291	4.461	7632	-	contig 2	-3.45464	1.02e-07
UGRO018_00207	hypothetical protein			0.623	4.233	831	-	contig 2	-6.7951	9.81e-06
UGRO018_00208	hypothetical protein			0.592	2.353	525	-	contig 2	-3.97702	0.000144
UGRO018_00209	hypothetical protein			1.21	4.896	1482	-	contig 2	-4.04664	6.19e-10
UGRO018_00210	hypothetical protein			0.895	4.444	651	-	contig 2	-4.96552	1.26e-05
UGRO018_00211	Signal peptidase I W	sipW_1		0.621	6.738	630	-	contig 2	-10.8472	2.6e-07
UGRO018_00212	hypothetical protein			2.531	9.088	1788	-	contig 2	-3.59036	2.84e-07
UGRO018_00213	hypothetical protein			4.271	5.761	189	-	contig 2	-1.34883	0.309
UGRO018_00214	hypothetical protein			1.332	8.312	810	-	contig 2	-6.23788	1.43e-05
UGRO018_00215	Tyrosine recombinase XerC	xerC_1		7.766	6.335	873	-	contig 2	1.22596	2.53e-06
UGRO018_00216	Potassium-transporting ATPase KdpC subunit	kdpC		3.299	3.899	624	-	contig 2	-1.18165	0.324
UGRO018_00217	Potassium-transporting ATPase ATP-binding subunit	kdpB		2.42	4.674	2064	-	contig 2	-1.93168	1.56e-07
UGRO018_00218	Potassium-transporting ATPase potassium-binding subunit	kdpA		2.302	4.607	1713	-	contig 2	-2.00147	0.000994
UGRO018_00219	hypothetical protein			0.379	0.836	99	-	contig 2	-2.20708	0.613
UGRO018_00220	hypothetical protein			1.551	2.438	774	+	contig 2	-1.57192	0.00422
UGRO018_00221	Sensor protein KdpD	kdpD_1		4.999	7.46	1917	-	contig 2	-1.4922	0.00295
UGRO018_00222	KDP operon transcriptional regulatory protein KdpE	kdpE		9.988	25.048	684	-	contig 2	-2.50778	1.34e-08
UGRO018_00223	Sensor protein KdpD	kdpD_2		12.716	21.847	1509	-	contig 2	-1.71803	1.22e-06
UGRO018_00224	Trk system potassium uptake protein TrkG	trkG		9.775	6.479	1503	-	contig 2	1.50859	1.39e-05
UGRO018_00225	Trk system potassium uptake protein TrkA	trkA		12.398	11.337	669	-	contig 2	1.09356	0.524
UGRO018_00226	hypothetical protein			11.318	12.904	450	-	contig 2	-1.14008	0.281
UGRO018_00227	hypothetical protein			25.259	13.183	438	+	contig 2	1.91602	1.7e-05
UGRO018_00228	hypothetical protein			42.869	25.575	1146	-	contig 2	1.67617	3.74e-05
UGRO018_00229	Peptidoglycan O-acetyltransferase	patA		36.817	20.241	1389	-	contig 2	1.81892	9.98e-07
UGRO018_00230	hypothetical protein			49.801	38.765	462	-	contig 2	1.28469	0.00376
UGRO018_00231	hypothetical protein			32.546	38.751	741	-	contig 2	-1.19063	0.159
UGRO018_00232	HTH-type transcriptional activator RhaS	rhaS_1		44.813	19.012	873	+	contig 2	2.35712	2.71e-08
UGRO018_00233	hypothetical protein			40.378	22.733	393	+	contig 2	1.77616	2.1e-05
UGRO018_00234	hypothetical protein			60.616	56.383	660	+	contig 2	1.07509	0.207
UGRO018_00235	hypothetical protein			44.928	17.663	1611	+	contig 2	2.5437	2.18e-08
UGRO018_00236	Adaptive-response sensory-kinase SasA	sasA_2		28.47	12.533	1986	-	contig 2	2.27161	7.88e-10
UGRO018_00237	Transcriptional regulatory protein SrrA	srrA_1		11.711	6.409	693	-	contig 2	1.82713	8.57e-05
UGRO018_00238	hypothetical protein			344.353	161.641	1437	+	contig 2	2.13035	1.58e-09
UGRO018_00239	hypothetical protein			401.987	150.356	2967	+	contig 2	2.67357	9.29e-13
UGRO018_00240	putative Hsp20 family chaperone			361.531	309.515	393	+	contig 2	1.16806	0.0337
UGRO018_00241	hypothetical protein			260.466	195.375	411	+	contig 2	1.33316	0.00797
UGRO018_00242	putative protein YjdF	yjdF		8.004	65.301	417	-	contig 2	-8.15873	4.99e-10
UGRO018_00243	hypothetical protein			99.966	37.684	1008	-	contig 2	2.65273	2.48e-09
UGRO018_00244	1,4-alpha-glucan branching enzyme GlgB	glgB_2	GH13	176.852	173.085	1656	+	contig 2	1.02177	0.138
UGRO018_00245	hypothetical protein			162.39	99.451	1128	-	contig 2	1.63286	5.49e-07
UGRO018_00246	hypothetical protein			81.203	92.178	852	-	contig 2	-1.13515	0.00457
UGRO018_00247	hypothetical protein			80.552	83.416	639	-	contig 2	-1.03555	0.377
UGRO018_00248	hypothetical protein			52.25	47.731	330	-	contig 2	1.09468	0.343
UGRO018_00249	tRNA-Glu(ttc)			0.043	0.043	76	+	contig 2	1	1
UGRO018_00250	hypothetical protein			83.365	90.282	489	+	contig 2	-1.08298	0.343
UGRO018_00251	Ribosomal RNA large subunit methyltransferase I	rlmI_1		117.331	136.51	1203	+	contig 2	-1.16347	0.0443
UGRO018_00252	hypothetical protein			31.184	92.71	1212	-	contig 2	-2.97295	1.12e-09
UGRO018_00253	hypothetical protein			693.015	737.534	1347	-	contig 2	-1.06424	0.155
UGRO018_00254	hypothetical protein			44.869	26.209	1416	+	contig 2	1.71194	0.000102
UGRO018_00255	4-alpha-glucanotransferase	malQ	GH77	150.464	32.929	1473	-	contig 2	4.56931	1.87e-08
UGRO018_00256	Glycogen phosphorylase	glgP_1	GT35	205.938	22.85	2250	-	contig 2	9.01249	5.66e-09
UGRO018_00257	Zinc transporter ZupT	zupT		148.488	73.157	801	-	contig 2	2.02971	1.58e-08
UGRO018_00258	hypothetical protein			57.409	14.609	666	-	contig 2	3.92961	1.32e-09
UGRO018_00259	hypothetical protein			51.397	16.055	528	-	contig 2	3.20124	8.56e-07
UGRO018_00260	hypothetical protein			82.745	16.676	849	-	contig 2	4.9619	2.53e-09
UGRO018_00261	hypothetical protein			396.073	419.347	510	-	contig 2	-1.05876	0.175
UGRO018_00262	hypothetical protein			224.164	81.035	693	-	contig 2	2.76625	9.56e-09
UGRO018_00263	hypothetical protein			607.413	243.696	525	+	contig 2	2.49251	1.08e-08
UGRO018_00264	hypothetical protein			295.945	183.72	1254	+	contig 3	1.61085	5.91e-09
UGRO018_00265	hypothetical protein			190.469	175.278	1065	+	contig 3	1.08667	0.0386
UGRO018_00266	tRNA-Val(tac)			0.043	0.043	76	-	contig 3	1	1
UGRO018_00267	hypothetical protein			10.958	21.065	297	+	contig 3	-1.92225	0.0121
UGRO018_00268	hypothetical protein			28.228	68.851	342	+	contig 3	-2.4391	0.00031
UGRO018_00269	hypothetical protein			225.085	96.48	336	-	contig 3	2.33296	7.64e-05
UGRO018_00270	HTH-type transcriptional regulator PuuR	puuR		27.687	181.918	534	+	contig 3	-6.57053	3.64e-09
UGRO018_00271	Vitamin B12 import ATP-binding protein BtuD	btuD_1		199.463	201.656	1617	+	contig 3	-1.011	0.835
UGRO018_00272	Spermidine/putrescine transport system permease protein PotB	potB		311.295	158.998	855	+	contig 3	1.95785	2.5e-06
UGRO018_00273	hypothetical protein			390.438	245.125	1896	+	contig 3	1.59281	2.61e-05
UGRO018_00274	Bifunctional purine biosynthesis protein PurH	purH_1		195.764	409.164	1173	+	contig 3	-2.09009	2.06e-08
UGRO018_00275	hypothetical protein			196.103	119.471	444	-	contig 3	1.64142	0.000508
UGRO018_00276	Cytosol non-specific dipeptidase	pepD		124.099	320.49	1431	+	contig 3	-2.58253	2.34e-10
UGRO018_00277	UDP-N-acetylmuramoyl-tripeptide--D-alanyl-D-alanine ligase	murF_1		265.214	307.47	1380	+	contig 3	-1.15933	0.00583
UGRO018_00278	Vancomycin C-type resistance protein VanC	vanC		170.348	414.974	1065	+	contig 3	-2.43604	1.62e-10
UGRO018_00279	Alanine racemase 1	alr1		202.253	424.92	1149	+	contig 3	-2.10093	2.9e-10
UGRO018_00280	Serine/alanine racemase	vanT		191.801	97.77	1032	+	contig 3	1.96176	2.64e-07
UGRO018_00281	hypothetical protein			121.545	240.414	1602	+	contig 3	-1.97798	1.55e-08
UGRO018_00282	hypothetical protein			179.86	104.768	1944	+	contig 3	1.71674	8.05e-08
UGRO018_00283	hypothetical protein			11.102	14.011	1698	-	contig 3	-1.26208	0.0221
UGRO018_00284	Aryl-phospho-beta-D-glucosidase BglH	bglH_2	GH1	19.473	17.689	1434	+	contig 3	1.10083	0.211
UGRO018_00285	putative licABCH operon regulator	licR_3		42.02	19.304	1929	-	contig 3	2.17675	1.93e-05
UGRO018_00286	PTS system cellobiose-specific EIIB component	celA_2		26.122	3.649	309	+	contig 3	7.1578	6.04e-05
UGRO018_00287	PTS system oligo-beta-mannoside-specific EIIC component	gmuC_1		64.835	4.684	1293	+	contig 3	13.8422	1.28e-08
UGRO018_00288	Lichenan-specific phosphotransferase enzyme IIA component	licA_2		34.177	7.251	345	+	contig 3	4.71372	1.79e-06
UGRO018_00289	Aryl-phospho-beta-D-glucosidase BglH	bglH_3	GH1	23.792	5.155	1419	+	contig 3	4.61516	5.3e-05
UGRO018_00290	2,3-bisphosphoglycerate-dependent phosphoglycerate mutase	gpmA_1		12.059	9.166	786	+	contig 3	1.31569	0.225
UGRO018_00291	Aryl-phospho-beta-D-glucosidase BglH	bglH_4	GH1	3.123	1.279	1452	+	contig 3	2.44072	0.000642
UGRO018_00292	5-amino-6-(5-phospho-D-ribitylamino)uracil phosphatase YitU	yitU_1		5.221	1.918	816	+	contig 3	2.72243	0.000539
UGRO018_00293	hypothetical protein		CE4	16.677	14.252	1308	+	contig 3	1.17017	0.316
UGRO018_00294	hypothetical protein			12.258	68.205	435	+	contig 3	-5.56431	1.86e-08
UGRO018_00295	Membrane-bound lytic murein transglycosylase F	mltF_1		108.156	327.354	798	+	contig 3	-3.02669	2.7e-07
UGRO018_00296	3'(2'),5'-bisphosphate nucleotidase CysQ	cysQ		6.022	16.774	834	+	contig 3	-2.78529	4.93e-07
UGRO018_00297	hypothetical protein			6.621	11.609	420	+	contig 3	-1.75337	0.0125
UGRO018_00298	Processive diacylglycerol alpha-glucosyltransferase	dgs	GT4	311.729	491.829	1002	+	contig 3	-1.57775	1.86e-06
UGRO018_00299	hypothetical protein			119.091	141.633	1053	+	contig 3	-1.18929	0.0124
UGRO018_00300	Regulatory protein RecX	recX	GT4	137.957	253.719	1992	+	contig 3	-1.83912	2.63e-08
UGRO018_00301	3'-5' exoribonuclease YhaM	yhaM		149.379	299.142	948	+	contig 3	-2.00257	3.83e-08
UGRO018_00302	Ribosomal protein S12 methylthiotransferase RimO	rimO		71.883	274.945	1302	+	contig 3	-3.82488	6.83e-11
UGRO018_00303	hypothetical protein			88.331	150.566	486	+	contig 3	-1.70458	8.56e-05
UGRO018_00304	hypothetical protein			74.305	126.135	468	-	contig 3	-1.69753	6.41e-05
UGRO018_00305	hypothetical protein			198.155	94.52	1248	-	contig 3	2.09644	1.69e-07
UGRO018_00306	hypothetical protein			24.872	134.855	498	+	contig 3	-5.42195	3.93e-10
UGRO018_00307	hypothetical protein		GH25	10.029	8.455	1065	+	contig 3	1.18612	0.0686
UGRO018_00308	hypothetical protein			503.878	1049.19	243	-	contig 3	-2.08223	8.31e-06
UGRO018_00309	tRNA-Lys(ctt)			0.043	0.043	76	-	contig 3	1	1
UGRO018_00310	hypothetical protein			62.406	99.361	1149	+	contig 3	-1.59219	1.09e-05
UGRO018_00311	Translation initiation factor IF-3	infC		291.718	3383.32	426	+	contig 3	-11.5979	6.11e-11
UGRO018_00312	50S ribosomal protein L35	rpmI		466.791	3672.7	195	+	contig 3	-7.86799	1.21e-08
UGRO018_00313	50S ribosomal protein L20	rplT		960.529	3821.7	369	+	contig 3	-3.97874	2.94e-09
UGRO018_00314	hypothetical protein			1179.38	3003.68	438	+	contig 3	-2.54681	3.35e-06
UGRO018_00315	ECF RNA polymerase sigma factor SigW	sigW		10.11	21.924	513	+	contig 3	-2.16855	8.59e-07
UGRO018_00316	hypothetical protein			14.833	16.185	750	+	contig 3	-1.09116	0.464
UGRO018_00317	Vitamin B12 import ATP-binding protein BtuD	btuD_2		14.898	21.626	891	+	contig 3	-1.45158	9.41e-08
UGRO018_00318	hypothetical protein			43.03	19.054	1335	+	contig 3	2.25837	8.91e-07
UGRO018_00319	hypothetical protein			406.305	138.425	768	+	contig 3	2.93521	4.18e-07
UGRO018_00320	HTH-type transcriptional repressor YtrA	ytrA_1		387.96	320.961	369	+	contig 3	1.20875	0.00332
UGRO018_00321	ABC transporter ATP-binding protein YtrB	ytrB_1		312.232	350.209	699	+	contig 3	-1.12163	0.0586
UGRO018_00322	hypothetical protein			89.992	21.444	162	+	contig 3	4.19664	0.000584
UGRO018_00323	hypothetical protein			13.02	4.752	558	-	contig 3	2.73979	0.00022
UGRO018_00324	hypothetical protein			2.175	0.897	996	+	contig 3	2.42583	0.0123
UGRO018_00325	Serine/threonine-protein kinase PknD	pknD		1.309	0.343	489	+	contig 3	3.8109	0.0132
UGRO018_00326	hypothetical protein			2.161	0.548	1152	+	contig 3	3.94214	0.00407
UGRO018_00327	hypothetical protein			1.381	0.078	159	+	contig 3	17.6631	0.00137
UGRO018_00328	hypothetical protein			2.069	1.546	3054	+	contig 3	1.33858	0.08
UGRO018_00329	hypothetical protein			1.991	0.935	3972	+	contig 3	2.1291	0.000268
UGRO018_00330	hypothetical protein			4.601	1.867	246	+	contig 3	2.46354	0.0024
UGRO018_00331	hypothetical protein			5.255	2.084	303	+	contig 3	2.52137	0.00343
UGRO018_00332	hypothetical protein			16.373	3.115	300	+	contig 3	5.25575	2.41e-05
UGRO018_00333	hypothetical protein			11.977	4.812	900	+	contig 3	2.48875	1.7e-06
UGRO018_00334	hypothetical protein			3.245	1.276	297	+	contig 3	2.54247	0.26
UGRO018_00335	hypothetical protein			196.619	304.178	552	-	contig 3	-1.54704	0.00209
UGRO018_00336	hypothetical protein			29.323	75.378	996	+	contig 3	-2.5706	1.12e-06
UGRO018_00337	Fe/S biogenesis protein NfuA	nfuA		20.067	272.939	234	-	contig 3	-13.6014	3.42e-10
UGRO018_00338	hypothetical protein			323.368	245.08	459	-	contig 3	1.31944	0.00148
UGRO018_00339	General stress protein 13	yugI		971.561	1414.85	351	+	contig 3	-1.45627	0.000793
UGRO018_00340	Glucose-6-phosphate isomerase	pgi		735.403	1360.78	1275	+	contig 3	-1.85039	3.07e-10
UGRO018_00341	Pyruvate, phosphate dikinase	ppdK		505.141	76.44	2634	+	contig 3	6.60831	2.65e-09
UGRO018_00342	hypothetical protein			9.488	7.961	657	-	contig 3	1.19187	0.0362
UGRO018_00343	Sensor histidine kinase RcsC	rcsC_3		54.102	105.934	2763	+	contig 3	-1.95804	1.47e-08
UGRO018_00344	hypothetical protein			5.55	6.095	495	+	contig 3	-1.09828	0.769
UGRO018_00345	hypothetical protein			3.326	8.029	321	+	contig 3	-2.4139	1.74e-05
UGRO018_00346	Aminoacyltransferase FemA	femA_1		13.78	9.725	1263	+	contig 3	1.41696	0.0386
UGRO018_00347	HTH-type transcriptional regulator AdhR	adhR		13.73	69.079	399	+	contig 3	-5.03107	1.38e-07
UGRO018_00348	hypothetical protein			214.262	182.112	540	+	contig 3	1.17654	0.0738
UGRO018_00349	Putative bifunctional phosphatase/peptidyl-prolyl cis-trans isomerase			66.905	46.852	777	-	contig 3	1.42801	0.000359
UGRO018_00350	UV DNA damage endonuclease	uvsE		8.476	8.874	1224	+	contig 3	-1.04697	0.693
UGRO018_00351	hypothetical protein			11.674	63.338	555	+	contig 3	-5.42542	2.72e-08
UGRO018_00352	hypothetical protein			123.522	98.08	360	+	contig 3	1.2594	0.00536
UGRO018_00353	hypothetical protein			51.117	43.756	954	+	contig 3	1.16823	0.0812
UGRO018_00354	hypothetical protein			176.641	131.925	1464	+	contig 3	1.33895	4.22e-07
UGRO018_00355	hypothetical protein			217.989	117.663	867	+	contig 3	1.85265	7.07e-09
UGRO018_00356	Zinc transport protein ZntB	zntB		115.704	106.374	927	+	contig 3	1.08772	0.000625
UGRO018_00357	hypothetical protein			174.924	319.318	1872	+	contig 3	-1.82547	2.01e-07
UGRO018_00358	hypothetical protein			191.589	181.52	351	+	contig 3	1.05547	0.48
UGRO018_00359	Inner membrane protein YohK	yohK		231.702	290.641	702	+	contig 3	-1.25438	5.98e-05
UGRO018_00360	hypothetical protein		GH190	78.018	85.633	1098	-	contig 3	-1.0976	0.593
UGRO018_00361	hypothetical protein			33.047	33.496	444	+	contig 3	-1.01359	0.871
UGRO018_00362	ATP-dependent zinc metalloprotease FtsH 4	ftsH4		58.645	55.536	1890	+	contig 3	1.05599	0.124
UGRO018_00363	hypothetical protein			145.314	116.121	984	+	contig 3	1.2514	0.00028
UGRO018_00364	hypothetical protein			193.286	172.162	951	+	contig 3	1.1227	0.000997
UGRO018_00365	hypothetical protein			704.676	141.863	399	-	contig 3	4.96731	2.22e-08
UGRO018_00366	Ribosome hibernation promotion factor	hpf		2802.69	699.117	534	+	contig 3	4.0089	1.2e-09
UGRO018_00367	DNA-3-methyladenine glycosylase 1	tag		60.749	51.036	561	+	contig 3	1.19033	0.00201
UGRO018_00368	hypothetical protein			15.51	36.285	852	+	contig 3	-2.3395	1.85e-06
UGRO018_00369	Putative multidrug export ATP-binding/permease protein			29.554	41.097	1683	+	contig 3	-1.3906	3.41e-06
UGRO018_00370	tRNA-Arg(tct)			0.043	0.043	77	+	contig 3	1	1
UGRO018_00371	hypothetical protein			20.643	246.593	294	-	contig 3	-11.9456	2.11e-10
UGRO018_00372	hypothetical protein			895.845	1766.76	732	+	contig 3	-1.97217	2.99e-07
UGRO018_00373	Trigger factor	tig		989.943	2205.75	1278	+	contig 3	-2.22816	4.43e-08
UGRO018_00374	Lon protease 1	lon1		1202.18	1227.79	2325	+	contig 3	-1.0213	0.405
UGRO018_00375	putative GTP-binding protein EngB	engB		1032.73	1024.71	591	+	contig 3	1.00782	0.945
UGRO018_00376	hypothetical protein			5.368	0.406	177	+	contig 3	13.2317	0.0355
UGRO018_00377	hypothetical protein			414.404	144.453	636	-	contig 3	2.86877	2.5e-09
UGRO018_00378	hypothetical protein			57.25	38.56	738	+	contig 3	1.4847	0.00127
UGRO018_00379	dTDP-glucose 4,6-dehydratase	rfbB		14.198	26.271	1059	+	contig 4	-1.85037	0.00118
UGRO018_00380	UDP-glucose 6-dehydrogenase	ugd_1		9.252	34.179	1167	+	contig 4	-3.69413	3.5e-10
UGRO018_00381	Polyisoprenyl-teichoic acid--peptidoglycan teichoic acid transferase TagU	tagU_2		7.228	31.249	1419	+	contig 4	-4.32336	1.75e-08
UGRO018_00382	hypothetical protein			4.01	42.688	588	+	contig 4	-10.6462	3.32e-09
UGRO018_00383	hypothetical protein			12.356	2.225	906	+	contig 4	5.55428	2.72e-05
UGRO018_00384	hypothetical protein			102.165	30.283	1647	-	contig 4	3.37373	6.21e-11
UGRO018_00385	hypothetical protein			159.535	53.895	1008	-	contig 4	2.96009	4.39e-11
UGRO018_00386	Glycerol-3-phosphate acyltransferase	plsY		121.999	272.43	612	-	contig 4	-2.23306	2.39e-06
UGRO018_00387	DNA topoisomerase 4 subunit B	parE		13.2	228.761	1932	+	contig 4	-17.3303	2.21e-11
UGRO018_00388	DNA topoisomerase 4 subunit A	parC		100.037	258.679	2496	+	contig 4	-2.58582	1.38e-09
UGRO018_00389	hypothetical protein			20.296	33.122	765	+	contig 4	-1.632	6.61e-07
UGRO018_00390	DNA mismatch repair protein MutS	mutS_1		95.962	55.541	1779	+	contig 4	1.72776	4.78e-07
UGRO018_00391	DNA topoisomerase 3	topB_1		57.663	101.925	2181	+	contig 4	-1.76761	3.09e-08
UGRO018_00392	hypothetical protein			70.502	96.687	597	+	contig 4	-1.37142	0.000299
UGRO018_00393	ADP-ribose pyrophosphatase	nudF		45.74	397.707	537	-	contig 4	-8.69492	4.74e-10
UGRO018_00394	hypothetical protein			1.243	4.592	699	-	contig 4	-3.69576	0.000895
UGRO018_00395	hypothetical protein			55.767	17.184	441	+	contig 4	3.2452	7.48e-06
UGRO018_00396	Stage V sporulation protein AD	spoVAD		54.47	13.082	999	+	contig 4	4.16358	9.49e-08
UGRO018_00397	hypothetical protein			59.761	24.715	354	+	contig 4	2.41798	0.000405
UGRO018_00398	hypothetical protein			69.372	22.285	1353	+	contig 4	3.11294	2.79e-08
UGRO018_00399	hypothetical protein			54.12	51.7	276	+	contig 4	1.04682	0.84
UGRO018_00400	Segregation and condensation protein A	scpA		7.754	91.152	741	+	contig 4	-11.7561	8.11e-10
UGRO018_00401	Segregation and condensation protein B	scpB		7.485	108.34	561	+	contig 4	-14.4752	2.73e-09
UGRO018_00402	hypothetical protein			83.745	2069.86	198	+	contig 4	-24.7161	1.51e-07
UGRO018_00403	Phosphinothricin N-acetyltransferase	pat		73.979	111.926	567	+	contig 4	-1.51295	4.69e-06
UGRO018_00404	hypothetical protein			15.101	15.759	957	+	contig 4	-1.04356	0.611
UGRO018_00405	Spore maturation protein A	spmA		68.713	15.267	573	+	contig 4	4.50083	6.65e-08
UGRO018_00406	Spore maturation protein B	spmB		32.191	10.53	513	+	contig 4	3.05698	4.01e-08
UGRO018_00407	Ribosomal large subunit pseudouridine synthase B	rluB		128.062	304.699	738	+	contig 4	-2.3793	1.6e-07
UGRO018_00408	Ribosomal RNA small subunit methyltransferase E	rsmE		113.242	134.167	738	+	contig 4	-1.18479	0.0146
UGRO018_00409	hypothetical protein			94.249	100.48	780	+	contig 4	-1.06611	0.285
UGRO018_00410	Threonylcarbamoyladenosine tRNA methylthiotransferase MtaB	mtaB		264.734	417.951	1290	+	contig 4	-1.57876	2.71e-05
UGRO018_00411	UDP-N-acetylmuramoyl-L-alanyl-D-glutamate--2,6-diaminopimelate ligase	murE_1		436.2	642.483	1461	+	contig 4	-1.47291	1.63e-05
UGRO018_00412	30S ribosomal protein S21	rpsU		743.522	6642.41	180	+	contig 4	-8.93372	3.65e-08
UGRO018_00413	Membrane-bound lytic murein transglycosylase F	mltF_2		46.476	274.157	1521	+	contig 4	-5.89896	7.61e-12
UGRO018_00414	Arginine transport ATP-binding protein ArtM	artM_1		98.817	370.905	738	+	contig 4	-3.75346	6.73e-14
UGRO018_00415	hypothetical protein			3.638	15.83	201	+	contig 4	-4.35182	1.53e-05
UGRO018_00416	hypothetical protein			20.441	19.851	927	+	contig 4	1.02971	0.732
UGRO018_00417	PhoH-like protein			90.902	137.864	993	+	contig 4	-1.51663	0.00017
UGRO018_00418	Alkaline phosphatase synthesis transcriptional regulatory protein PhoP	phoP_2		109.326	128	681	+	contig 4	-1.17082	0.0392
UGRO018_00419	Alkaline phosphatase synthesis sensor protein PhoR	phoR_1		234.908	120.55	1221	+	contig 4	1.94864	7.19e-09
UGRO018_00420	tRNA-Glu(ctc)			0.043	0.043	75	-	contig 4	1	1
UGRO018_00421	hypothetical protein			246.565	115.668	585	+	contig 4	2.13167	4.2e-06
UGRO018_00422	Phosphate-binding protein PstS 2	pstS2		1.507	2.908	927	+	contig 4	-1.92999	0.0223
UGRO018_00423	Phosphate transport system permease protein PstC 1	pstC1		3.039	5.763	873	+	contig 4	-1.89647	0.000105
UGRO018_00424	hypothetical protein			5.863	3.501	1248	+	contig 4	1.67473	0.0709
UGRO018_00425	Phosphate import ATP-binding protein PstB 3	pstB3		5.942	4.062	762	+	contig 4	1.46261	0.0423
UGRO018_00426	Phosphate-specific transport system accessory protein PhoU	phoU		1.236	3.402	639	+	contig 4	-2.75305	0.000907
UGRO018_00427	hypothetical protein			487.643	673.821	1683	-	contig 4	-1.38179	1.47e-05
UGRO018_00428	Endoribonuclease YbeY	ybeY		191.718	145.709	468	+	contig 4	1.31576	0.00611
UGRO018_00429	Undecaprenol kinase	dgkA		185.978	81.975	360	+	contig 4	2.26873	2.42e-08
UGRO018_00430	Cytidine deaminase	cdd		125.83	148.039	405	+	contig 4	-1.1765	0.0378
UGRO018_00431	GTPase Era	era		158.233	208.734	900	+	contig 4	-1.31916	7.75e-06
UGRO018_00432	DNA repair protein RecO	recO		71.914	111.359	732	+	contig 4	-1.54849	2.57e-06
UGRO018_00433	Glycine--tRNA ligase	glyQS		820.01	1088.72	1383	+	contig 4	-1.3277	2.53e-06
UGRO018_00434	DNA primase	dnaG		828.628	967.164	1767	+	contig 4	-1.16719	0.000348
UGRO018_00435	RNA polymerase sigma factor SigA	sigA_2		628.323	1080.23	1197	+	contig 4	-1.71922	3.72e-08
UGRO018_00436	hypothetical protein			370.396	1065.05	663	+	contig 4	-2.87544	2.31e-08
UGRO018_00437	4-hydroxy-3-methylbut-2-enyl diphosphate reductase	ispH		112.186	106.484	909	-	contig 4	1.05354	0.309
UGRO018_00438	DEAD-box ATP-dependent RNA helicase CshB	cshB		180.23	212.585	1362	+	contig 4	-1.17952	0.000415
UGRO018_00439	putative endonuclease 4	nfo		198.226	267.148	879	+	contig 4	-1.34769	1.3e-06
UGRO018_00440	hypothetical protein			158.231	208.717	555	+	contig 4	-1.31907	0.000102
UGRO018_00441	4-hydroxy-3-methylbut-2-en-1-yl diphosphate synthase (flavodoxin)	ispG		183.217	226.049	1071	-	contig 4	-1.23378	2.47e-05
UGRO018_00442	Penicillin-binding protein H	pbpH		202.685	412.147	2046	+	contig 4	-2.03344	2.45e-08
UGRO018_00443	50S ribosomal protein L33 2	rpmG2_1		141.069	9365.04	150	+	contig 4	-66.3863	9.1e-10
UGRO018_00444	Hydroxyacylglutathione hydrolase GloC	gloC		79.399	254.08	624	+	contig 4	-3.20003	9.11e-08
UGRO018_00445	ComG operon protein 1	comGA		2.297	1.83	993	+	contig 4	1.25531	0.365
UGRO018_00446	hypothetical protein			3.137	1.995	993	+	contig 4	1.57206	0.0607
UGRO018_00447	ComG operon protein 3	comGC		2.943	3	303	+	contig 4	-1.0193	0.925
UGRO018_00448	hypothetical protein			6.129	3.266	420	+	contig 4	1.87659	0.000781
UGRO018_00449	hypothetical protein			1.615	0.475	168	+	contig 4	3.39997	0.172
UGRO018_00450	hypothetical protein			3.358	1.294	411	+	contig 4	2.59455	0.227
UGRO018_00451	hypothetical protein			3.774	0.936	417	+	contig 4	4.03416	0.00112
UGRO018_00452	hypothetical protein			20.546	3.828	330	+	contig 4	5.36804	7.22e-06
UGRO018_00453	Elongation factor P	efp_1		396.133	1143.46	564	+	contig 4	-2.88655	3.67e-06
UGRO018_00454	hypothetical protein			30.916	517.209	903	+	contig 4	-16.7296	7.04e-11
UGRO018_00455	Cytidylate kinase	cmk_1		242.105	535.27	660	+	contig 4	-2.2109	1.36e-07
UGRO018_00456	GTPase Der	der		143.254	551.041	1311	+	contig 4	-3.84661	1.62e-10
UGRO018_00457	Glycerol-3-phosphate dehydrogenase [NAD(P)+]	gpsA		304.275	760.456	999	+	contig 4	-2.49924	3.35e-10
UGRO018_00458	Peptide chain release factor 3	prfC		50.605	210.642	1593	+	contig 4	-4.16244	2.88e-08
UGRO018_00459	hypothetical protein			15.273	126.136	183	+	contig 4	-8.25884	2.62e-06
UGRO018_00460	Stage IV sporulation protein A	spoIVA		161.264	44.539	1479	+	contig 4	3.62076	3.13e-07
UGRO018_00461	DNA-binding protein HU 1	hupA		1107.61	4490.96	285	+	contig 4	-4.05465	5.93e-07
UGRO018_00462	hypothetical protein			175.605	107.008	705	+	contig 4	1.64105	8.12e-08
UGRO018_00463	hypothetical protein			66.286	9.427	489	+	contig 4	7.03184	9.52e-09
UGRO018_00464	Lipid II isoglutaminyl synthase (glutamine-hydrolyzing) subunit GatD	gatD		79.219	131.174	744	-	contig 4	-1.65584	6.87e-06
UGRO018_00465	Lipid II isoglutaminyl synthase (glutamine-hydrolyzing) subunit MurT	murT		93.981	110.034	1320	-	contig 4	-1.1708	0.0179
UGRO018_00466	Phosphoribosylaminoimidazole-succinocarboxamide synthase	purC_1		4080.93	1909.29	684	+	contig 4	2.13741	3.98e-07
UGRO018_00467	Phosphoribosylaminoimidazole-succinocarboxamide synthase	purC_2		213.064	189.146	705	+	contig 4	1.12645	0.00998
UGRO018_00468	Adenylosuccinate lyase	purB		310.926	282.054	1431	+	contig 4	1.10236	0.002
UGRO018_00469	CTP synthase	pyrG		56.682	23.301	1599	-	contig 4	2.43261	4.31e-07
UGRO018_00470	putative transcriptional regulatory protein pdtaR	pdtaR		44.474	20.123	582	-	contig 4	2.2101	1.32e-08
UGRO018_00471	Glutamine synthetase	glnA_1		48.539	17.102	1233	-	contig 4	2.83814	6.2e-07
UGRO018_00472	Adenylosuccinate synthetase	purA		148.577	631.35	1284	-	contig 4	-4.24931	2.26e-14
UGRO018_00473	Iron-sulfur cluster carrier protein			43.735	550.359	834	-	contig 4	-12.5839	2.86e-13
UGRO018_00474	Phosphopentomutase	deoB		54.717	369.09	1191	-	contig 4	-6.74544	1.46e-11
UGRO018_00475	Tyrosine recombinase XerD	xerD_1		67.313	216.733	903	-	contig 4	-3.2198	5.89e-10
UGRO018_00476	tRNA1(Val) (adenine(37)-N6)-methyltransferase	yfiC		44.97	126.841	660	-	contig 4	-2.8206	1.14e-09
UGRO018_00477	hypothetical protein			23.09	14.827	600	-	contig 4	1.5573	0.000476
UGRO018_00478	DNA polymerase IV	dinB_1		697.157	820.927	1167	-	contig 4	-1.17754	0.0579
UGRO018_00479	Stage 0 sporulation protein A	spo0A_1		516.775	1158.81	834	-	contig 4	-2.24238	2.85e-06
UGRO018_00480	SpoIVB peptidase	spoIVB		21.966	48.338	981	-	contig 4	-2.20059	4.97e-08
UGRO018_00481	DNA repair protein RecN	recN		142.932	204.154	1644	-	contig 4	-1.42833	1.44e-07
UGRO018_00482	Hemolysin A	tlyA		105.313	128.63	765	-	contig 4	-1.2214	0.0155
UGRO018_00483	1-deoxy-D-xylulose-5-phosphate synthase	dxs		269.772	302.077	1878	-	contig 4	-1.11975	0.000623
UGRO018_00484	Farnesyl diphosphate synthase			184.539	273.409	843	-	contig 4	-1.48158	1.22e-06
UGRO018_00485	Exodeoxyribonuclease 7 small subunit	xseB		69.214	162.204	216	-	contig 4	-2.34353	1.67e-05
UGRO018_00486	Exodeoxyribonuclease 7 large subunit	xseA		173.92	175.254	1332	-	contig 4	-1.00767	0.84
UGRO018_00487	Transcription antitermination protein NusB	nusB		166.721	150.254	378	-	contig 4	1.1096	0.199
UGRO018_00488	hypothetical protein			58.949	117.952	891	-	contig 4	-2.00093	1.25e-07
UGRO018_00489	hypothetical protein			911.77	1180.68	330	-	contig 4	-1.29494	0.00106
UGRO018_00490	Putative multidrug export ATP-binding/permease protein			161.129	45.601	1614	-	contig 4	3.53342	1.1e-08
UGRO018_00491	hypothetical protein			4.355	32.409	510	-	contig 4	-7.44095	2.61e-06
UGRO018_00492	hypothetical protein			75.671	218.371	1377	-	contig 4	-2.88578	1.7e-08
UGRO018_00493	Bifunctional riboflavin kinase/FMN adenylyltransferase	ribF		43.455	259.269	945	-	contig 4	-5.96643	2.25e-09
UGRO018_00494	tRNA pseudouridine synthase B	truB		12.343	211.389	849	-	contig 4	-17.1268	3.79e-10
UGRO018_00495	tRNA-cytidine(32) 2-sulfurtransferase	ttcA		45.143	63.069	789	+	contig 4	-1.39711	0.0649
UGRO018_00496	hypothetical protein			50.663	266.895	576	-	contig 4	-5.26802	3.93e-11
UGRO018_00497	Transcription antiterminator LicT	licT_1		38.713	8.299	843	+	contig 5	4.6645	2.32e-08
UGRO018_00498	Aryl-phospho-beta-D-glucosidase BglH	bglH_5	GH1	2.113	2.969	1437	+	contig 5	-1.40502	0.00662
UGRO018_00499	PTS system beta-glucoside-specific EIIBCA component	bglF_1		16.829	17.546	1851	+	contig 5	-1.04261	0.7
UGRO018_00500	putative HTH-type transcriptional regulator YbbH	ybbH_2		16.121	31.766	885	-	contig 5	-1.9705	1.58e-07
UGRO018_00501	hypothetical protein			7.104	5.521	1452	-	contig 5	1.28671	0.0115
UGRO018_00502	hypothetical protein			4.554	4.219	531	-	contig 5	1.07953	0.687
UGRO018_00503	Putative acetyltransferase			5.691	5.199	576	-	contig 5	1.09465	0.228
UGRO018_00504	1,3-propanediol dehydrogenase	dhaT		5.943	5.673	1173	-	contig 5	1.04748	0.384
UGRO018_00505	hypothetical protein			4.071	2.695	276	-	contig 5	1.51073	0.256
UGRO018_00506	HTH-type transcriptional activator CmpR	cmpR_1		25.587	29.675	885	+	contig 5	-1.15975	0.0101
UGRO018_00507	Acetolactate synthase isozyme 3 small subunit	ilvH_1		536.747	135.119	513	-	contig 5	3.97241	2.94e-09
UGRO018_00508	Acetolactate synthase large subunit	ilvB_1		528.861	242.396	1722	-	contig 5	2.18181	4.56e-08
UGRO018_00509	hypothetical protein			10.9	6.95	666	-	contig 5	1.56828	0.000519
UGRO018_00510	hypothetical protein			5.01	10.388	549	-	contig 5	-2.07349	1.87e-05
UGRO018_00511	Hca operon transcriptional activator HcaR	hcaR		114.343	57.353	885	+	contig 5	1.99367	1.14e-11
UGRO018_00512	hypothetical protein			6.586	3.679	834	-	contig 5	1.79025	0.00251
UGRO018_00513	hypothetical protein			43.092	38.345	309	-	contig 5	1.12379	0.54
UGRO018_00514	hypothetical protein			281.795	178.838	309	-	contig 5	1.5757	0.000694
UGRO018_00515	hypothetical protein			53.917	51.235	906	-	contig 5	1.05235	0.654
UGRO018_00516	hypothetical protein			11.021	64.102	609	+	contig 5	-5.81632	8.57e-12
UGRO018_00517	Aryl-phospho-beta-D-glucosidase BglA	bglA_1	GH1	4.849	7.257	1473	-	contig 5	-1.49654	0.00874
UGRO018_00518	PTS system beta-glucoside-specific EIIBCA component	bglF_2		6.816	6.458	1827	-	contig 5	1.05546	0.656
UGRO018_00519	Transcription antiterminator LicT	licT_2		7.457	2.747	882	-	contig 5	2.71516	2.19e-05
UGRO018_00520	hypothetical protein			48.819	32.737	654	-	contig 5	1.49124	0.00421
UGRO018_00521	hypothetical protein			98.286	82.946	891	+	contig 5	1.18495	0.0168
UGRO018_00522	hypothetical protein			488.467	296.995	1770	-	contig 5	1.6447	9.52e-09
UGRO018_00523	hypothetical protein			46.733	37.745	762	-	contig 5	1.23811	0.0115
UGRO018_00524	HTH-type transcriptional activator RhaS	rhaS_2		56.391	50.077	969	-	contig 5	1.12608	0.00501
UGRO018_00525	hypothetical protein			41.675	57.873	612	-	contig 5	-1.38867	0.000429
UGRO018_00526	hypothetical protein			120.286	50.195	435	+	contig 5	2.39639	2.19e-08
UGRO018_00527	hypothetical protein			9.692	11.824	270	+	contig 5	-1.22	0.306
UGRO018_00528	hypothetical protein			9.097	6.862	2088	+	contig 5	1.32569	0.000442
UGRO018_00529	hypothetical protein			4.014	4.936	393	+	contig 5	-1.22976	0.334
UGRO018_00530	Chemotaxis protein methyltransferase	cheR		6.317	6.357	816	+	contig 5	-1.00638	0.963
UGRO018_00531	Protein-glutamate methylesterase/protein-glutamine glutaminase	cheB_1		4.447	8.358	996	+	contig 5	-1.87958	0.000167
UGRO018_00532	Chemotaxis protein CheY	cheY_1		8.872	7.831	363	+	contig 5	1.13292	0.33
UGRO018_00533	CheY-P phosphatase CheC	cheC_1		6.595	5.43	609	+	contig 5	1.21443	0.16
UGRO018_00534	Chemoreceptor glutamine deamidase CheD	cheD_1		2.719	4.777	474	+	contig 5	-1.75655	0.024
UGRO018_00535	Methyl-accepting chemotaxis protein I	tsr		7.853	11.625	1692	+	contig 5	-1.48032	0.00364
UGRO018_00536	Chemotaxis protein CheY	cheY_2		10.995	11.3	363	+	contig 5	-1.02776	0.877
UGRO018_00537	CheY-P phosphatase CheC	cheC_2		11.168	11.93	621	+	contig 5	-1.06822	0.256
UGRO018_00538	Chemoreceptor glutamine deamidase CheD	cheD_2		7.997	14.939	480	+	contig 5	-1.86806	0.000149
UGRO018_00539	Response regulator PleD	pleD		7.924	12.187	930	+	contig 5	-1.53801	0.000315
UGRO018_00540	hypothetical protein			15.018	17.996	1986	+	contig 5	-1.19827	0.0769
UGRO018_00541	hypothetical protein			6.971	7.964	426	+	contig 5	-1.14248	0.616
UGRO018_00542	Multidrug export protein MepA	mepA_2		15.994	12.089	1350	-	contig 5	1.32307	0.000167
UGRO018_00543	hypothetical protein			13.958	11.079	609	-	contig 5	1.25984	0.0534
UGRO018_00544	Lichenan-specific phosphotransferase enzyme IIA component	licA_3		9.124	14.132	330	-	contig 5	-1.54885	0.00689
UGRO018_00545	PTS system cellobiose-specific EIIB component	celA_3		12.795	12.356	294	-	contig 5	1.03549	0.91
UGRO018_00546	6-phospho-alpha-glucosidase	aglB	GH4	19.922	14.67	1329	-	contig 5	1.358	0.00036
UGRO018_00547	hypothetical protein			11.192	4.663	1815	-	contig 5	2.40006	1.46e-08
UGRO018_00548	hypothetical protein			23.308	12.117	141	-	contig 5	1.92358	0.000664
UGRO018_00549	Lichenan permease IIC component	licC_2		32.063	16.079	1269	-	contig 5	1.99407	1.23e-06
UGRO018_00550	NADPH dehydrogenase	namA		16.067	12.341	1737	+	contig 5	1.30184	4.51e-05
UGRO018_00551	S-ribosylhomocysteine lyase	luxS		101.651	105.269	465	-	contig 5	-1.03559	0.376
UGRO018_00552	hypothetical protein			105.849	1849.76	294	-	contig 5	-17.4754	9.51e-10
UGRO018_00553	hypothetical protein			54.434	239.421	552	-	contig 5	-4.39837	1.22e-08
UGRO018_00554	hypothetical protein			12.087	95.078	180	-	contig 5	-7.86595	1.06e-07
UGRO018_00555	hypothetical protein			69.533	58.228	1230	-	contig 5	1.19416	0.00073
UGRO018_00556	hypothetical protein		GH73	47.646	26.19	1554	+	contig 5	1.81922	1.38e-10
UGRO018_00557	hypothetical protein			96.756	36.838	1287	+	contig 5	2.62656	1.03e-09
UGRO018_00558	Sensor histidine kinase RcsC	rcsC_4		118.075	49.83	2466	+	contig 5	2.36955	1.11e-08
UGRO018_00559	hypothetical protein			19.763	16.9	456	-	contig 5	1.16942	0.0828
UGRO018_00560	2-succinyl-6-hydroxy-2,4-cyclohexadiene-1-carboxylate synthase	menH_1		13.281	214.055	939	-	contig 5	-16.1169	5.25e-09
UGRO018_00561	Aryl-phospho-beta-D-glucosidase BglH	bglH_6	GH1	40.541	7.298	1455	-	contig 5	5.55546	1.22e-07
UGRO018_00562	Lichenan-specific phosphotransferase enzyme IIA component	licA_4		134.02	14.736	327	-	contig 5	9.09442	9.62e-09
UGRO018_00563	Lichenan permease IIC component	licC_3		159.91	9.977	1287	-	contig 5	16.0281	2.31e-10
UGRO018_00564	PTS system cellobiose-specific EIIB component	celA_4		111.514	9.117	321	-	contig 5	12.2317	7.48e-09
UGRO018_00565	putative licABCH operon regulator	licR_4		87.865	12.868	1914	+	contig 5	6.82832	1.47e-08
UGRO018_00566	Rubrerythrin	rbr		799.024	1272.48	540	-	contig 5	-1.59255	9.91e-06
UGRO018_00567	Peroxide-responsive repressor PerR	perR		957.35	245.986	387	-	contig 5	3.89189	5.41e-08
UGRO018_00568	hypothetical protein			22.38	11.112	699	-	contig 5	2.01411	0.0012
UGRO018_00569	hypothetical protein			632.887	310.589	438	-	contig 5	2.0377	0.000184
UGRO018_00570	hypothetical protein			732.047	185.742	234	-	contig 5	3.9412	8.69e-07
UGRO018_00571	Choline trimethylamine-lyase activating enzyme	cutD_1		337.757	277.534	516	-	contig 5	1.217	0.0146
UGRO018_00572	Anaerobic ribonucleoside-triphosphate reductase	nrdD_1		609.396	400.65	2346	-	contig 5	1.52102	9.55e-10
UGRO018_00573	Pyridoxal phosphate phosphatase YbhA	ybhA		18.531	10.752	885	+	contig 5	1.72351	2.65e-05
UGRO018_00574	hypothetical protein			22.961	17.385	924	-	contig 5	1.32075	0.000566
UGRO018_00575	Adaptive-response sensory-kinase SasA	sasA_3		77.857	28.212	1122	-	contig 5	2.75972	1.18e-09
UGRO018_00576	Transcriptional regulatory protein WalR	walR_1		41.301	27.157	690	-	contig 5	1.52083	6.86e-05
UGRO018_00577	hypothetical protein			230.265	560.183	846	-	contig 5	-2.43277	4.76e-08
UGRO018_00578	Sensor histidine kinase RcsC	rcsC_5		66.669	50.104	1545	-	contig 5	1.33061	9.05e-05
UGRO018_00579	Transcriptional regulatory protein SrrA	srrA_2		63.738	57.476	687	-	contig 5	1.10895	0.245
UGRO018_00580	hypothetical protein			79.473	39.679	690	-	contig 5	2.00288	1.09e-05
UGRO018_00581	putative FMN/FAD exporter YeeO	yeeO_1		161.303	4.152	1338	-	contig 5	38.8537	2.45e-09
UGRO018_00582	hypothetical protein			196.72	3.778	1074	-	contig 5	52.0648	7.28e-10
UGRO018_00583	PTS system mannose-specific EIID component	manZ_4		384.424	3.269	819	-	contig 5	117.585	6.42e-12
UGRO018_00584	PTS system sorbose-specific EIIC component	sorA		415.66	2.062	786	-	contig 5	201.559	2.79e-11
UGRO018_00585	putative phosphotransferase enzyme IIB component			244.111	3.594	477	-	contig 5	67.924	6.02e-09
UGRO018_00586	hypothetical protein			486.291	0.757	423	-	contig 5	642.031	7.43e-06
UGRO018_00587	Anaerobic nitric oxide reductase transcription regulator NorR	norR_2		73.686	52.026	2775	-	contig 5	1.41632	3.96e-06
UGRO018_00588	RNA polymerase sigma-54 factor	rpoN_1		52.725	31.246	1254	-	contig 5	1.6874	4.81e-06
UGRO018_00589	scyllo-inositol 2-dehydrogenase (NADP(+)) IolU	iolU_1		51.566	60.523	978	-	contig 5	-1.1737	0.0235
UGRO018_00590	Vitamin B12 import ATP-binding protein BtuD	btuD_3		503.035	162.436	1617	-	contig 5	3.09682	5.56e-08
UGRO018_00591	Vitamin B12 import ATP-binding protein BtuD	btuD_4		450.395	131.812	1932	-	contig 5	3.41696	6.81e-08
UGRO018_00592	hypothetical protein			59.14	32.969	321	-	contig 5	1.79384	0.00664
UGRO018_00593	hypothetical protein			92.341	33.139	1269	-	contig 5	2.78651	1.97e-09
UGRO018_00594	Transcriptional regulatory protein NatR	natR_1		122.786	34.655	714	-	contig 5	3.54314	1.43e-07
UGRO018_00595	hypothetical protein			8.752	6.295	300	-	contig 5	1.39031	0.232
UGRO018_00596	Ribosomal RNA small subunit methyltransferase I	rsmI		125.432	489.389	858	-	contig 5	-3.90164	9.71e-13
UGRO018_00597	hypothetical protein			101.533	320.368	918	-	contig 5	-3.15529	1.95e-09
UGRO018_00598	hypothetical protein			85.972	245.014	978	-	contig 5	-2.84994	1.7e-08
UGRO018_00599	Thymidylate kinase	tmk		197.707	480.534	633	-	contig 5	-2.43054	3.54e-07
UGRO018_00600	Pyridoxal phosphate homeostasis protein			247.046	258.194	651	+	contig 5	-1.04513	0.336
UGRO018_00601	putative HTH-type transcriptional regulator YbbH	ybbH_3		50.908	17.04	858	+	contig 5	2.98761	1.22e-07
UGRO018_00602	Sugar phosphatase YidA	yidA_2		61.9	36.107	810	+	contig 5	1.71434	0.000349
UGRO018_00603	Lichenan permease IIC component	licC_4		176.761	514.757	1329	+	contig 5	-2.91217	2.65e-08
UGRO018_00604	hypothetical protein			196.617	491.202	612	+	contig 5	-2.49826	1.19e-07
UGRO018_00605	hypothetical protein			60.529	12.142	228	+	contig 5	4.98521	0.000238
UGRO018_00606	hypothetical protein			113.711	100.495	522	-	contig 5	1.1315	0.135
UGRO018_00607	hypothetical protein			411.685	200.903	864	-	contig 5	2.04917	1.27e-06
UGRO018_00608	hypothetical protein			218.649	28.977	1473	+	contig 6	7.54562	1.18e-08
UGRO018_00609	hypothetical protein			135.529	8.998	90	+	contig 6	15.0625	1.24e-05
UGRO018_00610	hypothetical protein			7.088	56.81	171	+	contig 6	-8.01546	3.32e-08
UGRO018_00611	hypothetical protein			149.157	34.115	330	+	contig 6	4.3722	1.47e-06
UGRO018_00612	hypothetical protein			62.691	65.491	180	-	contig 6	-1.04466	0.763
UGRO018_00613	Amidophosphoribosyltransferase	purF_1		347.21	336.955	1419	+	contig 6	1.03043	0.683
UGRO018_00614	NH(3)-dependent NAD(+) synthetase	nadE_1		106.821	445.942	1308	+	contig 6	-4.17467	9.4e-08
UGRO018_00615	Modification methylase DpnIIB	dpnA		43.75	15.498	693	-	contig 6	2.82289	1.62e-07
UGRO018_00616	hypothetical protein			158.195	27.779	1188	+	contig 6	5.69483	2.56e-09
UGRO018_00617	hypothetical protein			123.33	108.271	813	+	contig 6	1.13908	0.0991
UGRO018_00618	hypothetical protein			33.881	173.496	777	+	contig 6	-5.12075	1.37e-08
UGRO018_00619	hypothetical protein			18.985	13.606	465	+	contig 6	1.39534	0.00776
UGRO018_00620	hypothetical protein			45.477	21.24	1005	-	contig 6	2.14108	1.36e-07
UGRO018_00621	hypothetical protein			1.198	2.777	651	+	contig 6	-2.3188	0.000268
UGRO018_00622	hypothetical protein			4.419	4.609	405	+	contig 6	-1.04294	0.877
UGRO018_00623	hypothetical protein			3.908	5.304	723	+	contig 6	-1.35694	0.0233
UGRO018_00624	Meso-diaminopimelate D-dehydrogenase	ddh		297.946	1105.53	981	+	contig 6	-3.7105	4e-09
UGRO018_00625	Elongation factor G, mitochondrial	GFM1		80.866	85.822	2577	+	contig 6	-1.06129	0.00621
UGRO018_00626	Deoxyguanosinetriphosphate triphosphohydrolase	dgt		53.814	95.699	1422	+	contig 6	-1.77835	6.95e-07
UGRO018_00627	hypothetical protein			0.96	89.258	294	+	contig 6	-92.9885	1.66e-11
UGRO018_00628	tRNA-Val(tac)			0.043	0.043	76	+	contig 6	1	1
UGRO018_00629	tRNA-Thr(tgt)			0.043	0.043	76	+	contig 6	1	1
UGRO018_00630	tRNA-Tyr(gta)			0.043	0.043	84	+	contig 6	1	1
UGRO018_00631	tRNA-Gln(ttg)			0.043	0.043	76	+	contig 6	1	1
UGRO018_00632	tRNA-Lys(ttt)			0.043	0.043	76	+	contig 6	1	1
UGRO018_00633	tRNA-Gly(tcc)			0.043	0.043	74	+	contig 6	1	1
UGRO018_00634	Purine nucleoside phosphorylase DeoD-type	deoD		595.697	753.887	717	+	contig 6	-1.26556	8.23e-06
UGRO018_00635	Copper-sensing transcriptional repressor CsoR	csoR		42.093	34.39	267	+	contig 6	1.22401	0.137
UGRO018_00636	Copper-exporting P-type ATPase	copA		116.074	42.369	2625	+	contig 6	2.73958	3.54e-09
UGRO018_00637	hypothetical protein			79.301	186.793	642	+	contig 6	-2.35549	6.22e-08
UGRO018_00638	hypothetical protein			195.915	14.189	2514	+	contig 6	13.8079	3.52e-10
UGRO018_00639	Ribonucleoside-diphosphate reductase subunit beta	nrdB		227.178	13.043	1044	+	contig 6	17.4183	1.96e-12
UGRO018_00640	L-lactate dehydrogenase 1	ldh1		1386.14	39.784	951	+	contig 6	34.8417	9.48e-13
UGRO018_00641	Peptidoglycan-N-acetylmuramic acid deacetylase PdaC	pdaC_2	CE4	96.023	161.453	1341	-	contig 6	-1.6814	0.000203
UGRO018_00642	Sodium-lithium/proton antiporter			425.25	127.942	1074	-	contig 6	3.32377	5.48e-10
UGRO018_00643	CDP-diacylglycerol--glycerol-3-phosphate 3-phosphatidyltransferase	pgsA_1		339.246	97.153	546	-	contig 6	3.49189	1.99e-09
UGRO018_00644	hypothetical protein			259.596	101.514	807	-	contig 6	2.55723	8.43e-09
UGRO018_00645	Phosphorylated carbohydrates phosphatase			140.809	84.777	639	-	contig 6	1.66093	8.63e-07
UGRO018_00646	hypothetical protein			318.21	68.299	462	-	contig 6	4.65908	3.78e-09
UGRO018_00647	Phosphocholine transferase AnkX	ankX		42.416	41.425	672	+	contig 6	1.02393	0.856
UGRO018_00648	Elongation factor G	fusA_1		251.437	43.904	2091	+	contig 6	5.72701	8.5e-10
UGRO018_00649	hypothetical protein			2.438	3.902	279	+	contig 6	-1.60073	0.0221
UGRO018_00650	putative aminopeptidase			78.63	133.11	972	+	contig 6	-1.69287	1.16e-06
UGRO018_00651	Pantothenic acid transporter PanT	panT		35836.3	11085	645	+	contig 6	3.23285	0.000175
UGRO018_00652	hypothetical protein			349.407	197.61	558	+	contig 6	1.76816	6.59e-08
UGRO018_00653	Multidrug export protein MepA	mepA_3		215.142	69.927	1371	+	contig 6	3.07669	2.57e-09
UGRO018_00654	hypothetical protein			281.567	185.578	777	+	contig 6	1.51724	1.97e-07
UGRO018_00655	Reverse rubrerythrin-1	rbr3A		2416.36	1843.74	546	+	contig 6	1.31057	2.18e-05
UGRO018_00656	hypothetical protein			68.088	51.996	2439	+	contig 6	1.30947	9.59e-06
UGRO018_00657	Ribosomal RNA small subunit methyltransferase F	rsmF		109.81	153.439	1329	+	contig 6	-1.39731	1.71e-06
UGRO018_00658	Energy-dependent translational throttle protein EttA	ettA		34.029	152.632	1794	+	contig 6	-4.48534	1.51e-09
UGRO018_00659	putative dual-specificity RNA methyltransferase RlmN	rlmN		26.622	122.965	1101	+	contig 6	-4.61897	9.49e-08
UGRO018_00660	Serine/threonine phosphatase stp	stp		96.521	204.653	741	+	contig 6	-2.12029	4.23e-10
UGRO018_00661	Serine/threonine-protein kinase StkP	stkP		85.328	344.083	1710	+	contig 6	-4.03246	3.36e-12
UGRO018_00662	Small ribosomal subunit biogenesis GTPase RsgA	rsgA		82.036	356.328	870	+	contig 6	-4.34354	1.66e-10
UGRO018_00663	Ribulose-phosphate 3-epimerase	rpe		70.555	388.304	666	+	contig 6	-5.50355	2.93e-12
UGRO018_00664	Thiamine pyrophosphokinase	thiN		178.339	327.658	609	+	contig 6	-1.83728	2.54e-07
UGRO018_00665	Uridine kinase	udk_1		92.376	52.683	1623	+	contig 6	1.75343	6.21e-09
UGRO018_00666	50S ribosomal protein L28	rpmB		589.307	5102.56	192	-	contig 6	-8.65857	1.15e-09
UGRO018_00667	hypothetical protein		GH73	304.989	405.123	1956	+	contig 6	-1.32832	5.07e-06
UGRO018_00668	hypothetical protein			316.212	606.798	1419	+	contig 6	-1.91896	3.87e-08
UGRO018_00669	Cell division protein FtsA	ftsA		236.256	666.261	1260	+	contig 6	-2.82009	2.42e-10
UGRO018_00670	Cell division protein FtsZ	ftsZ		381.303	959.087	1077	+	contig 6	-2.51529	6.12e-11
UGRO018_00671	hypothetical protein			683.26	403.764	453	+	contig 6	1.69223	8.14e-05
UGRO018_00672	Calcium-transporting ATPase 1			11.992	10.908	2571	+	contig 6	1.09931	0.452
UGRO018_00673	Uracil permease	pyrP		102.941	206.123	1341	-	contig 6	-2.00234	6.51e-07
UGRO018_00674	hypothetical protein			44.701	45.753	744	+	contig 6	-1.02353	0.816
UGRO018_00675	3-oxoadipate enol-lactonase 2	catD		55.294	49.148	696	+	contig 6	1.12505	0.0978
UGRO018_00676	hypothetical protein			10.41	7.196	2010	+	contig 6	1.44666	0.0141
UGRO018_00677	Ktr system potassium uptake protein B	ktrB		884.604	135.576	1401	+	contig 6	6.5248	1.08e-10
UGRO018_00678	Ktr system potassium uptake protein A	ktrA		803.83	200.871	675	+	contig 6	4.00171	4.58e-10
UGRO018_00679	hypothetical protein			7.67	2.269	318	+	contig 6	3.3806	0.00019
UGRO018_00680	Sporulation protein YunB	yunB		17.688	3.46	678	+	contig 6	5.11267	8.92e-09
UGRO018_00681	hypothetical protein			24.032	4.533	1464	+	contig 6	5.30119	4.77e-08
UGRO018_00682	Ferredoxin--NADP reductase			11.052	5.488	1170	+	contig 6	2.01384	0.000115
UGRO018_00683	hypothetical protein			56.221	20.289	1812	+	contig 6	2.77107	4.28e-09
UGRO018_00684	hypothetical protein			88.152	17.061	660	+	contig 6	5.16679	7.52e-09
UGRO018_00685	Anaerobic ribonucleoside-triphosphate reductase	nrdD_2		189.528	169.139	2379	-	contig 6	1.12054	0.00403
UGRO018_00686	7-carboxy-7-deazaguanine synthase	queE		147.815	158.039	1140	-	contig 6	-1.06917	0.361
UGRO018_00687	hypothetical protein			50.673	24.667	1065	+	contig 6	2.0543	8.6e-10
UGRO018_00688	hypothetical protein			77.856	99.745	1125	-	contig 6	-1.28114	4.39e-05
UGRO018_00689	Cinnamate reductase	fldZ		37.809	16.79	1995	-	contig 6	2.25191	8.59e-05
UGRO018_00690	hypothetical protein			20.331	11.14	591	+	contig 6	1.82512	0.000305
UGRO018_00691	hypothetical protein			97.173	35.617	2109	+	contig 6	2.72832	3.55e-09
UGRO018_00692	putative ABC transporter ATP-binding protein YknY	yknY_1		15.886	105.039	642	+	contig 6	-6.61212	8.22e-10
UGRO018_00693	Catabolite control protein A	ccpA_1		42.994	58.96	1002	+	contig 6	-1.37134	0.00215
UGRO018_00694	IS200/IS605 family transposase IS1341			1887.11	987.595	1095	+	contig 7	1.91081	8.86e-09
UGRO018_00695	hypothetical protein			3662.99	433.996	507	+	contig 7	8.44013	1.7e-12
UGRO018_00696	hypothetical protein		GH31_18+CBM32+CBM32	3002.18	788.503	6777	+	contig 7	3.80744	2.31e-10
UGRO018_00697	hypothetical protein		GH36+CBM32	2035.91	548.477	6105	+	contig 7	3.71193	3.28e-11
UGRO018_00698	hypothetical protein			1035.07	227.237	162	+	contig 7	4.55501	7.11e-06
UGRO018_00699	putative licABCH operon regulator	licR_5		204.068	362.033	1917	+	contig 7	-1.77408	1.52e-06
UGRO018_00700	hypothetical protein			211.572	420.633	624	+	contig 7	-1.98813	4.59e-07
UGRO018_00701	Lichenan-specific phosphotransferase enzyme IIA component	licA_5		1079.96	6786.82	330	+	contig 7	-6.28434	6.18e-08
UGRO018_00702	Lichenan-specific phosphotransferase enzyme IIB component	licB_1		2988.95	6314.75	324	+	contig 7	-2.1127	9.18e-06
UGRO018_00703	PTS system oligo-beta-mannoside-specific EIIC component	gmuC_2		2654.34	5879.71	1410	+	contig 7	-2.21513	4.28e-07
UGRO018_00704	Glycine reductase complex component B subunit gamma	grdB_1		2383.25	6710.57	522	+	contig 7	-2.81573	4.55e-08
UGRO018_00705	hypothetical protein			23.804	60.418	1440	+	contig 7	-2.53819	3.11e-06
UGRO018_00706	hypothetical protein			22.145	1.907	114	+	contig 7	11.6146	0.0162
UGRO018_00707	hypothetical protein		GH170	157.191	322.006	1095	+	contig 7	-2.04851	1.39e-06
UGRO018_00708	hypothetical protein			13.364	15.111	219	+	contig 7	-1.13068	0.576
UGRO018_00709	N(4)-(Beta-N-acetylglucosaminyl)-L-asparaginase			221.052	1762.08	960	+	contig 7	-7.97133	4.7e-11
UGRO018_00710	Succinyl-diaminopimelate desuccinylase	dapE		341.918	1748.23	1107	+	contig 7	-5.11301	1.65e-10
UGRO018_00711	Copper homeostasis protein CutC	cutC		126.614	1602.28	741	+	contig 7	-12.6548	5.89e-10
UGRO018_00712	hypothetical protein			27.187	162.387	336	+	contig 7	-5.97296	1.14e-06
UGRO018_00713	hypothetical protein			71.942	189.472	663	+	contig 7	-2.63369	1.04e-06
UGRO018_00714	Transcription antiterminator LicT	licT_3		11.151	2.169	831	+	contig 7	5.14176	7.75e-06
UGRO018_00715	PTS system beta-glucoside-specific EIIBCA component	bglF_3		25.43	5.773	1395	+	contig 7	4.40512	4.18e-09
UGRO018_00716	Aryl-phospho-beta-D-glucosidase BglH	bglH_7	GH1	22.717	12.92	1449	+	contig 7	1.75834	4.05e-07
UGRO018_00717	hypothetical protein			28.03	83.178	258	+	contig 7	-2.96748	0.000438
UGRO018_00718	Oligo-1,6-glucosidase	malL_2	GH13_31	378.068	195.564	1650	+	contig 7	1.93322	3.22e-06
UGRO018_00719	hypothetical protein			878.172	224.481	924	+	contig 7	3.912	6.48e-10
UGRO018_00720	hypothetical protein			532.32	222.247	1044	+	contig 7	2.39518	1.37e-08
UGRO018_00721	hypothetical protein			815.351	236.982	2109	+	contig 7	3.44057	7.42e-11
UGRO018_00722	hypothetical protein			760.362	529.029	396	-	contig 7	1.43728	0.00059
UGRO018_00723	hypothetical protein			38.178	31.239	663	+	contig 7	1.22213	5.32e-05
UGRO018_00724	hypothetical protein			75.505	51.515	1023	+	contig 7	1.4657	3.33e-05
UGRO018_00725	Deoxyribose-phosphate aldolase 1	deoC1_2		241.424	1003.82	663	+	contig 7	-4.15789	6.54e-10
UGRO018_00726	hypothetical protein			17.684	35.427	468	+	contig 7	-2.00331	4.46e-07
UGRO018_00727	hypothetical protein			668.342	152.286	1350	+	contig 7	4.38873	1.96e-12
UGRO018_00728	hypothetical protein			10.853	18.462	327	+	contig 7	-1.70106	0.00197
UGRO018_00729	hypothetical protein			66.702	66.786	330	+	contig 7	-1.00126	1
UGRO018_00730	hypothetical protein			3568.95	431.032	612	+	contig 7	8.28002	2.42e-08
UGRO018_00731	hypothetical protein			575.924	81.746	153	+	contig 7	7.04531	3.76e-05
UGRO018_00732	hypothetical protein			319.538	178.418	330	-	contig 7	1.79095	6.44e-06
UGRO018_00733	hypothetical protein			56.272	22.393	282	-	contig 7	2.51295	0.000114
UGRO018_00734	tRNA-Asn(gtt)			0.043	0.043	76	-	contig 7	1	1
UGRO018_00735	hypothetical protein			586.325	307.729	315	-	contig 7	1.90533	2.31e-05
UGRO018_00736	hypothetical protein			393.851	1186.81	1206	+	contig 7	-3.01334	1.65e-09
UGRO018_00737	hypothetical protein			28.637	115.088	696	+	contig 7	-4.0189	2.18e-08
UGRO018_00738	hypothetical protein			93.072	49.691	870	+	contig 7	1.87304	9.18e-07
UGRO018_00739	Putative HMP/thiamine import ATP-binding protein YkoD	ykoD		89.577	98.88	1563	+	contig 7	-1.10386	0.0355
UGRO018_00740	hypothetical protein			64.981	84.61	669	+	contig 7	-1.30208	0.00171
UGRO018_00741	hypothetical protein			22.504	40.695	417	+	contig 7	-1.80834	7.33e-06
UGRO018_00742	ABC transporter ATP-binding protein YtrB	ytrB_2		60.043	43.041	891	+	contig 7	1.395	2.59e-05
UGRO018_00743	hypothetical protein			72.783	24.485	333	+	contig 7	2.97259	4.8e-06
UGRO018_00744	hypothetical protein			59.654	37.317	1068	+	contig 7	1.59859	5.08e-06
UGRO018_00745	hypothetical protein		GH36+CBM32+CBM32	11.112	4.957	6192	+	contig 7	2.24173	5.83e-08
UGRO018_00746	hypothetical protein			1009.75	118.679	1323	+	contig 7	8.50826	6.56e-09
UGRO018_00747	hypothetical protein			69.742	2.718	3675	+	contig 7	25.6569	6.69e-10
UGRO018_00748	hypothetical protein			14.299	2.022	2760	+	contig 7	7.07183	2.24e-06
UGRO018_00749	hypothetical protein			54.547	18.108	1281	+	contig 7	3.0124	1.62e-06
UGRO018_00750	hypothetical protein			173.107	53.293	765	+	contig 7	3.24821	4.92e-08
UGRO018_00751	Carboxypeptidase 1	ypwA		343.583	179.504	1494	-	contig 7	1.91406	9.42e-13
UGRO018_00752	Hexitol phosphatase B	hxpB_1		10.549	17.96	654	+	contig 7	-1.70258	1.42e-05
UGRO018_00753	Hydroxymethylpyrimidine/phosphomethylpyrimidine kinase	thiD		13.561	16.17	783	+	contig 7	-1.19242	0.117
UGRO018_00754	Alanine dehydrogenase 2	ald2		354.078	346.479	1116	+	contig 7	1.02193	0.656
UGRO018_00755	Bacitracin export ATP-binding protein BceA	bceA_1		70.577	109.198	768	-	contig 7	-1.54722	0.00046
UGRO018_00756	hypothetical protein			70.175	57.394	1347	-	contig 7	1.22269	0.0396
UGRO018_00757	hypothetical protein			71.716	21.236	2193	-	contig 7	3.37713	2.91e-09
UGRO018_00758	PTS system maltose-specific EIICB component	malP_1		6.546	9.012	1551	+	contig 7	-1.37676	0.136
UGRO018_00759	hypothetical protein			4.453	11.164	495	+	contig 7	-2.50723	0.00366
UGRO018_00760	6-phospho-alpha-glucosidase	pagL	GH4	4.572	18.158	1332	+	contig 7	-3.97122	1.86e-06
UGRO018_00761	hypothetical protein			1.214	17.224	477	+	contig 7	-14.1873	2e-06
UGRO018_00762	HTH-type transcriptional regulator GlvR	glvR_3		154.477	63.372	759	+	contig 7	2.43761	1.76e-10
UGRO018_00763	HTH-type transcriptional regulator GlvR	glvR_4		132.449	84.335	762	+	contig 7	1.5705	6.35e-08
UGRO018_00764	hypothetical protein			26.701	176.184	378	+	contig 7	-6.59846	2.34e-10
UGRO018_00765	hypothetical protein			141.285	45.834	1824	-	contig 7	3.08253	3.33e-10
UGRO018_00766	hypothetical protein			11.142	13.901	189	+	contig 7	-1.24763	0.345
UGRO018_00767	hypothetical protein			27.777	13.65	1392	+	contig 7	2.03491	4.25e-07
UGRO018_00768	putative ABC transporter ATP-binding protein			21.535	12.612	666	+	contig 7	1.70752	3.19e-06
UGRO018_00769	hypothetical protein			38.521	14.113	1266	+	contig 7	2.7294	4.28e-09
UGRO018_00770	Transcriptional activator protein CopR	copR		62.811	30.602	681	+	contig 7	2.05254	2.74e-08
UGRO018_00771	Adaptive-response sensory-kinase SasA	sasA_4		85.05	20.219	1065	+	contig 7	4.20645	6.75e-09
UGRO018_00772	Bacitracin export permease protein BceB	bceB_2		31.09	17.695	2058	-	contig 8	1.75702	1.49e-07
UGRO018_00773	Bacitracin export ATP-binding protein BceA	bceA_2		29.454	19.617	768	-	contig 8	1.50148	1.01e-06
UGRO018_00774	hypothetical protein			11.827	10.027	207	-	contig 8	1.17955	0.256
UGRO018_00775	Adaptive-response sensory-kinase SasA	sasA_5		302.978	137.365	1023	-	contig 8	2.20565	1.13e-10
UGRO018_00776	Response regulator protein GraR	graR_2		265.124	126.751	675	-	contig 8	2.09168	5.67e-09
UGRO018_00777	hypothetical protein			71.164	161.917	225	+	contig 8	-2.27526	5.11e-05
UGRO018_00778	hypothetical protein			5.057	3.883	1089	+	contig 8	1.30249	0.0431
UGRO018_00779	hypothetical protein			4.759	93.594	387	+	contig 8	-19.666	1.75e-08
UGRO018_00780	hypothetical protein			11.427	3.496	1722	-	contig 8	3.26863	9.38e-07
UGRO018_00781	hypothetical protein			20.721	0.814	270	-	contig 8	25.455	0.00854
UGRO018_00782	Endoribonuclease EndoA	ndoA_1		3.794	3.237	363	-	contig 8	1.1721	0.439
UGRO018_00783	hypothetical protein			0.233	0.067	426	-	contig 8	3.49308	0.0786
UGRO018_00784	hypothetical protein			0.497	0.069	351	-	contig 8	7.24654	0.00423
UGRO018_00785	hypothetical protein			0.078	0.043	456	-	contig 8	1.82467	0.164
UGRO018_00786	hypothetical protein			34.096	3.31	141	-	contig 8	10.3015	0.0359
UGRO018_00787	hypothetical protein			1.363	1.518	204	+	contig 8	-1.11318	0.906
UGRO018_00788	hypothetical protein			2.114	0.166	321	+	contig 8	12.7257	0.0193
UGRO018_00789	Transcriptional regulatory protein NatR	natR_2		42.487	9.423	702	+	contig 8	4.50893	4.23e-08
UGRO018_00790	hypothetical protein			14.583	2.798	1272	+	contig 8	5.21281	6.69e-08
UGRO018_00791	Accessory gene regulator protein B	agrB_1		0.976	0.288	582	+	contig 8	3.39397	0.104
UGRO018_00792	hypothetical protein			45.9	8.002	585	+	contig 8	5.73622	3.52e-10
UGRO018_00793	hypothetical protein			46.259	8.915	507	+	contig 8	5.18881	4.78e-07
UGRO018_00794	hypothetical protein			220.187	29.141	2274	-	contig 8	7.55602	1.84e-09
UGRO018_00795	hypothetical protein			13.7	5.246	642	+	contig 8	2.61163	1.03e-06
UGRO018_00796	Bacitracin transport ATP-binding protein BcrA	bcrA_1		139.411	22.228	633	-	contig 8	6.27193	7.13e-09
UGRO018_00797	hypothetical protein			102.606	2.85	705	-	contig 8	36.0018	7.76e-10
UGRO018_00798	hypothetical protein			52.478	1.95	750	-	contig 8	26.9182	2.34e-07
UGRO018_00799	hypothetical protein			246.923	24.498	798	-	contig 8	10.0795	6.77e-09
UGRO018_00800	hypothetical protein			429.316	568.323	408	-	contig 8	-1.32379	0.00133
UGRO018_00801	hypothetical protein		GH23	1.69	3.373	1728	-	contig 8	-1.99613	3.14e-05
UGRO018_00802	hypothetical protein			0.784	3.471	399	-	contig 8	-4.42791	0.000228
UGRO018_00803	hypothetical protein			1.459	4.781	780	-	contig 8	-3.2766	0.00041
UGRO018_00804	hypothetical protein			2.678	11.778	2358	-	contig 8	-4.39803	4.98e-07
UGRO018_00805	hypothetical protein			0.871	6.478	384	-	contig 8	-7.43429	5.19e-05
UGRO018_00806	hypothetical protein			168.697	32.317	387	+	contig 8	5.22005	5.69e-08
UGRO018_00807	hypothetical protein			0.872	0.844	840	-	contig 8	1.03279	0.954
UGRO018_00808	hypothetical protein			1.313	0.144	321	-	contig 8	9.14978	0.0232
UGRO018_00809	hypothetical protein			0.731	1.109	1788	-	contig 8	-1.51686	0.291
UGRO018_00810	hypothetical protein			0.043	0.49	186	-	contig 8	-11.5272	0.0134
UGRO018_00811	hypothetical protein			0.995	1.858	912	-	contig 8	-1.86836	0.000405
UGRO018_00812	hypothetical protein			0.761	1.295	762	-	contig 8	-1.70336	0.0946
UGRO018_00813	hypothetical protein			0.445	1.481	1407	-	contig 8	-3.33179	1.3e-05
UGRO018_00814	hypothetical protein			0.226	0.77	333	-	contig 8	-3.41206	0.186
UGRO018_00815	hypothetical protein			1.007	0.42	336	-	contig 8	2.39878	0.322
UGRO018_00816	hypothetical protein			42.766	54.793	312	-	contig 8	-1.28123	0.119
UGRO018_00817	hypothetical protein			79.876	47.486	351	-	contig 8	1.68209	0.000581
UGRO018_00818	hypothetical protein			32.031	172.409	240	-	contig 8	-5.38251	1.41e-07
UGRO018_00819	hypothetical protein			127.179	125.738	810	-	contig 8	1.01146	0.924
UGRO018_00820	hypothetical protein			1.02	147.478	174	-	contig 8	-144.642	1.51e-07
UGRO018_00821	hypothetical protein			0.287	0.82	1089	-	contig 8	-2.85597	0.0168
UGRO018_00822	hypothetical protein			0.335	7.383	342	-	contig 8	-22.0137	0.00131
UGRO018_00823	hypothetical protein			0.593	1.767	8532	-	contig 8	-2.98129	1.91e-06
UGRO018_00824	hypothetical protein			0.446	0.229	501	-	contig 8	1.94584	0.314
UGRO018_00825	hypothetical protein			1.016	1.939	5139	-	contig 8	-1.9086	0.000139
UGRO018_00826	hypothetical protein			45.869	17.654	591	-	contig 8	2.59821	1.58e-05
UGRO018_00827	Nucleoid occlusion protein	noc_1		2.666	2.493	951	-	contig 8	1.06938	0.535
UGRO018_00828	putative protein			2.371	2.049	822	-	contig 8	1.15689	0.619
UGRO018_00829	hypothetical protein			64.154	61.887	450	+	contig 8	1.03663	0.722
UGRO018_00830	hypothetical protein		GT2	22.08	13.411	981	+	contig 8	1.64639	9.89e-05
UGRO018_00831	hypothetical protein			20.315	6.428	1011	-	contig 8	3.16026	2.79e-09
UGRO018_00832	hypothetical protein			1.716	0.709	1074	+	contig 8	2.42017	0.379
UGRO018_00833	hypothetical protein			0.615	3.058	318	+	contig 8	-4.97016	0.00347
UGRO018_00834	hypothetical protein			1.669	0.78	525	-	contig 8	2.14092	0.00207
UGRO018_00835	hypothetical protein			1.183	0.083	234	-	contig 8	14.2675	0.00451
UGRO018_00836	hypothetical protein			1.888	21.52	957	+	contig 8	-11.3999	8.6e-10
UGRO018_00837	Teichoic acid translocation permease protein TagG	tagG		107.213	105.716	819	+	contig 8	1.01416	0.88
UGRO018_00838	Teichoic acids export ATP-binding protein TagH	tagH		63.446	268.117	852	+	contig 8	-4.22592	5.97e-10
UGRO018_00839	Glycerol-3-phosphate cytidylyltransferase	tagD		10.887	355.204	396	+	contig 8	-32.6276	2.53e-09
UGRO018_00840	Undecaprenyl-phosphate 4-deoxy-4-formamido-L-arabinose transferase	arnC_1	GT2	211.193	370.078	3501	+	contig 8	-1.75232	2.77e-07
UGRO018_00841	hypothetical protein		GT2	86.715	70.256	2601	+	contig 8	1.23427	5.7e-06
UGRO018_00842	Teichoic acid ribitol-phosphate primase	tarK		98.51	75.757	1089	+	contig 8	1.30034	7.5e-05
UGRO018_00843	hypothetical protein			37.029	13.983	984	+	contig 8	2.64806	4.22e-06
UGRO018_00844	hypothetical protein			137.888	63.302	1536	+	contig 8	2.17825	1.64e-07
UGRO018_00845	putative glycosyltransferase YkoT	ykoT	GT2	203.779	178.384	948	+	contig 8	1.14237	2.07e-05
UGRO018_00846	hypothetical protein			235.986	38.963	408	+	contig 8	6.05663	3.17e-05
UGRO018_00847	hypothetical protein			173.272	304.951	1584	+	contig 8	-1.75996	9.9e-05
UGRO018_00848	hypothetical protein			308.23	511.579	1143	+	contig 8	-1.65973	1.91e-06
UGRO018_00849	Tyrocidine synthase 1	tycA		391.405	744.036	1521	+	contig 8	-1.90094	9.59e-10
UGRO018_00850	Diaminopimelate decarboxylase	lysA_1		488.517	789.047	1191	+	contig 8	-1.61519	6.56e-09
UGRO018_00851	D-alanyl carrier protein	dltC		24.847	1443.63	225	+	contig 8	-58.1016	4.89e-11
UGRO018_00852	Glycogen phosphorylase	glgP_2	GT35	1090.38	983.965	2415	+	contig 8	1.10815	0.00104
UGRO018_00853	p-aminobenzoyl-glutamate hydrolase subunit B	abgB_1		184.513	406.788	1164	+	contig 8	-2.20466	6.09e-11
UGRO018_00854	putative protein-export membrane protein SecG	secG		49.601	1071.55	231	+	contig 8	-21.6034	9.51e-09
UGRO018_00855	Ribonuclease R	rnr		107.07	247.384	2127	+	contig 8	-2.31049	6.66e-06
UGRO018_00856	Capsule biosynthesis protein CapA	capA		80.632	359.992	1149	+	contig 8	-4.46463	1.24e-08
UGRO018_00857	SsrA-binding protein	smpB		77.326	284.61	450	+	contig 8	-3.68064	1.69e-07
UGRO018_00858	transfer-messenger RNA, SsrA	ssrA		0.043	0.043	379	+	contig 8	1	1
UGRO018_00859	hypothetical protein			32.144	45.245	717	-	contig 8	-1.40759	0.00625
UGRO018_00860	hypothetical protein			11.901	58.939	198	+	contig 8	-4.95254	4.06e-06
UGRO018_00861	hypothetical protein			33.869	30.114	384	+	contig 8	1.12467	0.191
UGRO018_00862	hypothetical protein			21.357	2.966	186	-	contig 8	7.20023	3.11e-06
UGRO018_00863	hypothetical protein			5.521	3.294	654	-	contig 8	1.67599	0.00186
UGRO018_00864	Tyrosine recombinase XerD	xerD_2		20.486	11.531	852	+	contig 9	1.77668	2.69e-05
UGRO018_00865	hypothetical protein			6.675	17.08	555	+	contig 9	-2.55892	4.45e-08
UGRO018_00866	hypothetical protein			44.648	26.048	726	+	contig 9	1.71408	3.23e-05
UGRO018_00867	hypothetical protein			48.016	39.48	2973	+	contig 9	1.2162	0.000115
UGRO018_00868	hypothetical protein			1754.75	602.061	546	+	contig 9	2.91457	1.82e-08
UGRO018_00869	hypothetical protein			16.135	4.56	210	+	contig 9	3.53828	0.00229
UGRO018_00870	hypothetical protein			3.31	24.265	816	+	contig 9	-7.33196	8.41e-09
UGRO018_00871	Oxygen sensor protein DosP	dosP		12.624	16.227	885	+	contig 9	-1.28535	0.000249
UGRO018_00872	hypothetical protein			2.737	15.087	252	+	contig 9	-5.51143	8.47e-06
UGRO018_00873	hypothetical protein			7.747	19.072	657	+	contig 9	-2.46187	8.73e-08
UGRO018_00874	hypothetical protein			2.162	12.991	408	+	contig 9	-6.0077	4.56e-06
UGRO018_00875	hypothetical protein			10.237	18.246	432	+	contig 9	-1.78234	0.000578
UGRO018_00876	hypothetical protein			0.911	0.111	354	+	contig 9	8.22407	0.0101
UGRO018_00877	hypothetical protein			3.213	3.855	432	+	contig 9	-1.19962	0.6
UGRO018_00878	Cyclic di-GMP phosphodiesterase PdeR	pdeR		296.79	203.504	1287	+	contig 9	1.45839	1.43e-05
UGRO018_00879	hypothetical protein			390.625	129.988	1566	+	contig 9	3.00508	1.05e-08
UGRO018_00880	hypothetical protein			367.351	251.804	1941	+	contig 9	1.45888	1.13e-08
UGRO018_00881	hypothetical protein			0.12	1.339	327	+	contig 9	-11.1208	0.00282
UGRO018_00882	hypothetical protein			0.831	1.012	489	+	contig 9	-1.21839	0.6
UGRO018_00883	hypothetical protein			0.818	2.347	708	+	contig 9	-2.86952	0.000406
UGRO018_00884	hypothetical protein			0.133	0.922	252	+	contig 9	-6.9595	0.0462
UGRO018_00885	Tyrosine recombinase XerC	xerC_2		0.786	1.727	1158	+	contig 9	-2.19829	0.0351
UGRO018_00886	Tyrosine recombinase XerC	xerC_3		1.147	2.283	1179	+	contig 9	-1.99067	0.00354
UGRO018_00887	hypothetical protein			13.728	47.353	567	+	contig 9	-3.44943	1.87e-08
UGRO018_00888	Type-1 restriction enzyme R protein	hsdR		54.121	70.975	3066	+	contig 9	-1.31142	5.06e-05
UGRO018_00889	hypothetical protein			63.609	73.334	1275	+	contig 9	-1.15288	2.41e-05
UGRO018_00890	Release factor glutamine methyltransferase	prmC_1		61.916	97.128	1632	+	contig 9	-1.56871	1.82e-08
UGRO018_00891	hypothetical protein			27.333	12.053	198	-	contig 9	2.26767	0.0123
UGRO018_00892	hypothetical protein			147.951	66.655	1530	+	contig 9	2.21965	6.34e-13
UGRO018_00893	hypothetical protein			176.592	50.679	186	-	contig 9	3.48452	2.86e-06
UGRO018_00894	hypothetical protein			35.677	54.479	2367	+	contig 9	-1.52701	4.28e-06
UGRO018_00895	hypothetical protein			97.496	143.421	732	+	contig 9	-1.47104	1.91e-05
UGRO018_00896	hypothetical protein			169.18	183.889	1860	+	contig 9	-1.08694	0.0227
UGRO018_00897	hypothetical protein			188.678	238.441	864	+	contig 9	-1.26374	0.000154
UGRO018_00898	hypothetical protein			131.279	208.596	663	+	contig 9	-1.58896	7.71e-08
UGRO018_00899	CRISPR-associated endonuclease Cas1	cas1		155.987	234.076	1032	+	contig 9	-1.50062	1.21e-08
UGRO018_00900	CRISPR-associated endonuclease Cas2	cas2		186.061	135.673	291	+	contig 9	1.37139	0.0522
UGRO018_00901	30S ribosomal protein S6	rpsF		3219.17	6154.27	294	+	contig 9	-1.91176	3.78e-05
UGRO018_00902	Single-stranded DNA-binding protein	ssb		2627.34	6552.8	477	+	contig 9	-2.49408	2.16e-07
UGRO018_00903	30S ribosomal protein S18	rpsR		783.097	3003.64	231	+	contig 9	-3.83559	8.93e-07
UGRO018_00904	hypothetical protein			11.133	51.786	924	+	contig 9	-4.65177	2.4e-09
UGRO018_00905	Cyclic-di-AMP phosphodiesterase GdpP	gdpP		252.494	223.688	1992	+	contig 9	1.12877	0.000248
UGRO018_00906	50S ribosomal protein L9	rplI		25.079	406.016	447	+	contig 9	-16.1893	2.74e-12
UGRO018_00907	Replicative DNA helicase	dnaC		452.665	461.839	1341	+	contig 9	-1.02027	0.374
UGRO018_00908	Putative metallo-hydrolase YycJ	yycJ		808.974	406.054	756	+	contig 9	1.99228	9.11e-09
UGRO018_00909	Serine protease Do-like HtrB	htrB		461.514	369.936	1089	+	contig 9	1.24755	8.28e-05
UGRO018_00910	Crotonobetainyl-CoA reductase	caiA		73.889	13.315	1908	+	contig 9	5.54919	2.73e-08
UGRO018_00911	Nitric oxide reductase	fprA_1		106.84	14.66	1203	+	contig 9	7.28764	5.88e-08
UGRO018_00912	hypothetical protein			4.167	3.05	7869	+	contig 9	1.36624	5.73e-06
UGRO018_00913	hypothetical protein			17.59	49.44	924	+	contig 9	-2.81063	9.38e-06
UGRO018_00914	hypothetical protein			4.888	24.169	1422	+	contig 9	-4.94484	8.26e-09
UGRO018_00915	hypothetical protein			44.292	67.829	510	+	contig 9	-1.53141	0.0145
UGRO018_00916	Ribosomal RNA large subunit methyltransferase H	rlmH		37.884	108.218	477	+	contig 9	-2.85652	4.03e-09
UGRO018_00917	hypothetical protein			272.444	107.515	990	+	contig 9	2.53401	4.28e-09
UGRO018_00918	hypothetical protein			2.132	16.506	369	+	contig 9	-7.74149	5.86e-07
UGRO018_00919	hypothetical protein			14.712	19.368	690	+	contig 9	-1.31645	0.0332
UGRO018_00920	hypothetical protein			137.929	144.2	996	+	contig 9	-1.04547	0.538
UGRO018_00921	hypothetical protein			373.043	167.088	867	+	contig 9	2.23261	6.18e-09
UGRO018_00922	ABC transporter ATP-binding protein YxdL	yxdL_2		38.916	111.313	756	+	contig 9	-2.86031	4.98e-09
UGRO018_00923	Glucose-1-phosphate adenylyltransferase	glgC		2788.61	1131.96	1122	+	contig 9	2.46351	5.37e-08
UGRO018_00924	Glycogen biosynthesis protein GlgD	glgD		3438.35	1142.62	1110	+	contig 9	3.00917	3.13e-10
UGRO018_00925	Glycogen synthase	glgA	GT5	2680.01	1141.78	1440	+	contig 9	2.34722	1.65e-10
UGRO018_00926	hypothetical protein			16.858	9.133	285	-	contig 9	1.84587	0.000578
UGRO018_00927	hypothetical protein			121.781	165.696	654	-	contig 9	-1.3606	0.00334
UGRO018_00928	hypothetical protein			89.785	44.628	990	+	contig 9	2.01186	2.36e-06
UGRO018_00929	lipid II flippase MurJ	murJ_1		163.533	80.533	1398	+	contig 9	2.03064	1.12e-09
UGRO018_00930	Inosine-5'-monophosphate dehydrogenase	guaB		6752.13	727.648	1512	+	contig 9	9.27939	4.92e-10
UGRO018_00931	hypothetical protein			36.823	8.766	732	+	contig 9	4.20054	2.76e-09
UGRO018_00932	hypothetical protein			35.2	10.381	1377	+	contig 9	3.39072	3.85e-09
UGRO018_00933	hypothetical protein			5.265	13.451	528	+	contig 9	-2.5549	0.000174
UGRO018_00934	hypothetical protein			24.212	35.517	6027	+	contig 9	-1.46688	1.14e-07
UGRO018_00935	hypothetical protein			646.643	801.574	237	-	contig 10	-1.23959	0.0282
UGRO018_00936	putative tRNA sulfurtransferase	thiI		213.438	455.516	1218	-	contig 10	-2.13419	8.92e-09
UGRO018_00937	Cysteine desulfurase IscS	iscS		150.197	236.999	1131	-	contig 10	-1.57792	1.21e-05
UGRO018_00938	Septation ring formation regulator EzrA	ezrA		279.654	367.853	1755	-	contig 10	-1.31539	0.00239
UGRO018_00939	30S ribosomal protein S4	rpsD		971.633	3136.85	603	+	contig 10	-3.22843	4.98e-09
UGRO018_00940	Single-stranded DNA-binding protein B	ssbB		23	79.989	312	-	contig 10	-3.47783	9.25e-06
UGRO018_00941	hypothetical protein			95.887	115.531	1284	-	contig 10	-1.20486	3.62e-05
UGRO018_00942	hypothetical protein			86.354	109.729	1242	-	contig 10	-1.2707	9.81e-05
UGRO018_00943	hypothetical protein			818.474	477.344	951	-	contig 10	1.71464	1.41e-07
UGRO018_00944	hypothetical protein			412.897	513.434	1107	-	contig 10	-1.24349	5.24e-06
UGRO018_00945	Xylose import ATP-binding protein XylG	xylG		333.05	482.837	1530	-	contig 10	-1.44974	1.16e-09
UGRO018_00946	Membrane lipoprotein TmpC	tmpC		1855.43	2128.75	1119	-	contig 10	-1.14731	0.0266
UGRO018_00947	DNA translocase SpoIIIE	spoIIIE		130.225	314.393	2382	-	contig 10	-2.41422	1.56e-09
UGRO018_00948	Ribonuclease J 2	rnj2		327.119	296.658	1659	-	contig 10	1.10268	0.0126
UGRO018_00949	tRNA-2-methylthio-N(6)-dimethylallyladenosine synthase	miaB		95.964	221.335	1437	-	contig 10	-2.30645	5.41e-09
UGRO018_00950	Anaerobic sulfite reductase subunit C	asrC_1		29.111	24967.7	174	-	contig 10	-857.667	8.42e-16
UGRO018_00951	2',3'-cyclic-nucleotide 2'-phosphodiesterase	ymdB		215.736	1131.68	789	-	contig 10	-5.24568	3.06e-10
UGRO018_00952	Ribonuclease Y	rny		467.76	1084.15	1554	-	contig 10	-2.31776	1.69e-08
UGRO018_00953	Protein RecA	recA		95.75	513.923	1059	-	contig 10	-5.36731	2.21e-12
UGRO018_00954	Putative competence-damage inducible protein	cinA		33.132	250.813	456	-	contig 10	-7.5701	2.46e-10
UGRO018_00955	CDP-diacylglycerol--glycerol-3-phosphate 3-phosphatidyltransferase	pgsA_2		536.884	395.029	597	-	contig 10	1.3591	0.000131
UGRO018_00956	hypothetical protein			225.697	512.041	927	-	contig 10	-2.26871	1.73e-06
UGRO018_00957	Cell cycle protein GpsB	gpsB		150.392	2190.72	318	-	contig 10	-14.5667	7.07e-09
UGRO018_00958	Holliday junction resolvase RecU	recU		258.847	789.114	609	+	contig 10	-3.04857	1.57e-07
UGRO018_00959	Biosynthetic peptidoglycan transglycosylase	mtgA_1	GT51	419.224	757.488	2775	+	contig 10	-1.80688	2.44e-08
UGRO018_00960	Endonuclease III	nth		233.653	199.514	648	-	contig 10	1.17111	0.061
UGRO018_00961	DNA replication protein DnaD	dnaD		73.843	142.057	540	-	contig 10	-1.92378	2.44e-05
UGRO018_00962	hypothetical protein			54.065	120.297	459	-	contig 10	-2.22506	9.25e-07
UGRO018_00963	hypothetical protein			90.049	219.423	768	-	contig 10	-2.43672	1.65e-07
UGRO018_00964	5'-methylthioadenosine/S-adenosylhomocysteine nucleosidase	mtnN		28.47	464.324	675	-	contig 10	-16.3092	6.34e-13
UGRO018_00965	hypothetical protein			51.901	371.957	708	-	contig 10	-7.16669	2.21e-12
UGRO018_00966	Ribosomal silencing factor RsfS	rsfS		54.807	250.761	339	-	contig 10	-4.57537	2.62e-09
UGRO018_00967	nicotinate-nucleotide adenylyltransferase	nadD		130.078	348.962	1026	-	contig 10	-2.68271	8.57e-12
UGRO018_00968	RNA-binding protein YhbY	yhbY		236.745	383.773	285	-	contig 10	-1.62104	2.2e-07
UGRO018_00969	putative protein YqeH	yqeH		123.454	255.259	1080	-	contig 10	-2.06764	3.42e-09
UGRO018_00970	hypothetical protein			41.634	182.502	525	-	contig 10	-4.38349	8.67e-09
UGRO018_00971	PtsGHI operon antiterminator	glcT		1043.69	140.045	846	-	contig 10	7.45252	1.89e-10
UGRO018_00972	hypothetical protein			209.147	26.15	474	-	contig 10	7.99783	3.16e-08
UGRO018_00973	hypothetical protein			1011.31	25.632	420	-	contig 10	39.4546	2.38e-09
UGRO018_00974	PTS system glucose-specific EIICBA component	ptsG		1452.24	29.015	1602	-	contig 10	50.051	2.02e-10
UGRO018_00975	RNA polymerase sigma-E factor	sigE		36.41	21.803	672	-	contig 10	1.66994	0.00202
UGRO018_00976	hypothetical protein			8.653	16.628	735	-	contig 10	-1.92172	0.00186
UGRO018_00977	hypothetical protein			60.931	85.793	2202	-	contig 10	-1.40805	1.12e-05
UGRO018_00978	hypothetical protein			209.667	938.578	1191	-	contig 10	-4.47653	1.07e-08
UGRO018_00979	Putative metallophosphoesterase MG207			67.647	214.872	489	-	contig 10	-3.17637	1.59e-08
UGRO018_00980	hypothetical protein			54.397	15.94	969	-	contig 10	3.41263	1.71e-07
UGRO018_00981	hypothetical protein			32.119	24.939	177	-	contig 10	1.28788	0.0342
UGRO018_00982	hypothetical protein			53.903	131.003	1086	-	contig 10	-2.43037	6.21e-05
UGRO018_00983	hypothetical protein			1.405	6.844	444	-	contig 10	-4.87151	5.96e-06
UGRO018_00984	UvrABC system protein C	uvrC		74.742	153.789	1779	-	contig 10	-2.05761	8.07e-11
UGRO018_00985	Endonuclease MutS2	mutS2		46.735	116.914	2322	-	contig 10	-2.50163	2.42e-10
UGRO018_00986	hypothetical protein			53.044	64.527	666	-	contig 10	-1.21648	0.00966
UGRO018_00987	Ribonuclease HIII	rnhC		37.842	70.509	891	+	contig 10	-1.86322	6.48e-07
UGRO018_00988	hypothetical protein			108.663	29.872	684	-	contig 10	3.6376	2.73e-09
UGRO018_00989	Fluoroquinolones export ATP-binding protein			69.067	36.171	858	-	contig 10	1.90944	8.55e-11
UGRO018_00990	hypothetical protein			24.766	16.853	465	-	contig 10	1.46951	0.016
UGRO018_00991	putative HTH-type transcriptional regulator			34.945	12.278	498	-	contig 10	2.84607	1.71e-07
UGRO018_00992	Gluconate 5-dehydrogenase	gno		165.31	19.598	768	-	contig 10	8.4349	5.64e-11
UGRO018_00993	hypothetical protein			0.572	0.296	237	-	contig 10	1.93405	0.507
UGRO018_00994	tRNA-specific adenosine deaminase	tadA_1		48.294	191.152	486	-	contig 10	-3.9581	4.6e-09
UGRO018_00995	hypothetical protein			149.565	210.116	1254	-	contig 10	-1.40485	1.32e-08
UGRO018_00996	Ribosomal large subunit pseudouridine synthase D	rluD_1		200.911	233.052	918	-	contig 10	-1.15998	0.00251
UGRO018_00997	Lipoprotein signal peptidase	lspA		18.528	88.051	465	-	contig 10	-4.75225	1.77e-08
UGRO018_00998	NADH-dependent butanol dehydrogenase A	bdhA		26.073	81.316	1173	-	contig 10	-3.11883	2.91e-09
UGRO018_00999	hypothetical protein			25.28	45.235	1164	-	contig 10	-1.78934	8.14e-09
UGRO018_01000	hypothetical protein			4.084	33.952	318	-	contig 10	-8.31324	2.83e-05
UGRO018_01001	hypothetical protein			50.301	188.52	474	-	contig 10	-3.74783	4.22e-10
UGRO018_01002	hypothetical protein			51.765	178.586	1050	-	contig 10	-3.44994	6.26e-10
UGRO018_01003	hypothetical protein			50.117	231.415	321	-	contig 10	-4.61745	5.37e-09
UGRO018_01004	Deoxyuridine 5'-triphosphate nucleotidohydrolase	dut		74.889	219.09	504	-	contig 10	-2.92555	1.58e-07
UGRO018_01005	hypothetical protein			34.175	12.909	675	-	contig 10	2.64745	2.13e-06
UGRO018_01006	hypothetical protein			42.06	7.803	633	-	contig 10	5.39008	1.29e-08
UGRO018_01007	Lipid II:glycine glycyltransferase	femX_1		494.423	219.548	1203	-	contig 10	2.25201	1.65e-05
UGRO018_01008	hypothetical protein			7.394	0.571	171	-	contig 10	12.948	0.0151
UGRO018_01009	Aryl-phospho-beta-D-glucosidase BglC	bglC_2	GH1	81.212	39.241	1401	-	contig 10	2.06958	3.31e-08
UGRO018_01010	6-phospho-beta-glucosidase BglA	bglA_2	GH1	42.36	30.451	1437	-	contig 10	1.39108	0.00392
UGRO018_01011	Putative beta-xylosidase		GH3	68.298	14.01	2226	-	contig 10	4.87497	8.65e-07
UGRO018_01012	PTS system beta-glucoside-specific EIIBCA component	bglF_4		896.347	63.3	1899	-	contig 10	14.1603	7.23e-09
UGRO018_01013	Transcription antiterminator LicT	licT_4		547.461	61.437	852	-	contig 10	8.91091	1.17e-09
UGRO018_01014	hypothetical protein			83.306	170.871	126	-	contig 10	-2.05113	0.0633
UGRO018_01015	Inner membrane protein YccF	yccF		193.805	206.365	387	-	contig 10	-1.06481	0.38
UGRO018_01016	putative ABC transporter ATP-binding protein			124.783	394.256	1863	-	contig 10	-3.15954	1.61e-06
UGRO018_01017	Putative multidrug export ATP-binding/permease protein			92.731	284.453	1782	-	contig 10	-3.06749	2.06e-06
UGRO018_01018	hypothetical protein			75.123	528.947	270	-	contig 10	-7.04112	3.46e-09
UGRO018_01019	hypothetical protein			596.242	652.519	504	-	contig 10	-1.09439	0.268
UGRO018_01020	hypothetical protein			334.443	1050.84	378	-	contig 10	-3.14206	3.19e-06
UGRO018_01021	hypothetical protein			18.47	39.757	423	-	contig 10	-2.15255	0.000164
UGRO018_01022	hypothetical protein			252.298	97.779	621	+	contig 10	2.58028	9.72e-10
UGRO018_01023	HTH-type transcriptional activator RhaR	rhaR_1		43.111	42.925	1215	+	contig 11	1.00434	0.962
UGRO018_01024	hypothetical protein		GH43_28	13.994	10.36	1815	-	contig 11	1.35081	0.00151
UGRO018_01025	Aryl-phospho-beta-D-glucosidase BglH	bglH_8	GH1	10.573	10.695	1428	-	contig 11	-1.01153	0.816
UGRO018_01026	PTS system lactose-specific EIIA component	lacF_1		4.634	8.393	324	-	contig 11	-1.81113	0.042
UGRO018_01027	PTS system oligo-beta-mannoside-specific EIIB component	gmuB		9.056	7.083	303	-	contig 11	1.2786	0.0433
UGRO018_01028	Lichenan permease IIC component	licC_5		16.521	8.451	1284	-	contig 11	1.95489	0.000253
UGRO018_01029	Aryl-phospho-beta-D-glucosidase BglC	bglC_3	GH1	6.992	8.289	1452	-	contig 11	-1.18559	0.0379
UGRO018_01030	Beta-glucoside kinase	bglK_1		8.211	3.064	909	-	contig 11	2.6803	5.8e-07
UGRO018_01031	hypothetical protein			9.376	49.403	462	+	contig 11	-5.26903	3.99e-07
UGRO018_01032	hypothetical protein			253.891	78.326	198	+	contig 11	3.24145	1.74e-05
UGRO018_01033	hypothetical protein			69.015	95.715	1620	+	contig 11	-1.38687	3.22e-06
UGRO018_01034	Protein-glutamate methylesterase/protein-glutamine glutaminase	cheB_2		91.151	112.027	1602	+	contig 11	-1.22902	1.08e-05
UGRO018_01035	hypothetical protein			70.792	151.514	621	+	contig 11	-2.14028	4.82e-07
UGRO018_01036	Cell shape-determining protein Mbl	mbl_1		378.919	1159.66	987	+	contig 11	-3.06044	1.62e-08
UGRO018_01037	Undecaprenyl-phosphate alpha-N-acetylglucosaminyl 1-phosphate transferase	wecA		1173.43	856.098	1119	+	contig 11	1.37067	1.39e-05
UGRO018_01038	HTH-type transcriptional regulator CysL	cysL_1		34.498	24.769	903	-	contig 11	1.39281	0.000779
UGRO018_01039	hypothetical protein			60.463	80.156	576	+	contig 11	-1.3257	0.00255
UGRO018_01040	hypothetical protein			70.246	106.694	558	+	contig 11	-1.51887	9.06e-05
UGRO018_01041	hypothetical protein			57.637	12.932	588	+	contig 11	4.45695	1.61e-08
UGRO018_01042	hypothetical protein			75.599	92.432	1866	+	contig 11	-1.22266	0.247
UGRO018_01043	tRNA(Ile)-lysidine synthase	tilS		103.15	66.95	1221	+	contig 11	1.5407	3.44e-05
UGRO018_01044	Hypoxanthine-guanine phosphoribosyltransferase	hpt		243.27	398.016	540	+	contig 11	-1.63611	1.2e-05
UGRO018_01045	ATP-dependent zinc metalloprotease FtsH	ftsH		309.76	759.876	2031	+	contig 11	-2.45311	2.07e-09
UGRO018_01046	putative licABCH operon regulator	licR_6		68.227	4.397	1893	-	contig 11	15.5171	9.81e-09
UGRO018_01047	hypothetical protein			40.331	1.734	417	+	contig 11	23.2634	1.52e-09
UGRO018_01048	PTS system sorbose-specific EIIB component	sorB_2		27.246	1.432	495	+	contig 11	19.0252	1.59e-09
UGRO018_01049	hypothetical protein			56.931	2.995	1605	+	contig 11	19.0109	1.4e-08
UGRO018_01050	Mannose-6-phosphate isomerase ManA	manA		22.996	3.721	957	+	contig 11	6.1797	5.9e-07
UGRO018_01051	Mannitol-1-phosphate 5-dehydrogenase	mtlD		23.244	3.824	1176	+	contig 11	6.07801	9.87e-08
UGRO018_01052	hypothetical protein			7259.6	4935.7	114	-	contig 11	1.47084	0.0947
UGRO018_01053	Accessory gene regulator protein B	agrB_2		29645.7	5434.37	591	-	contig 11	5.45522	5.83e-08
UGRO018_01054	hypothetical protein			115.339	89.044	678	+	contig 11	1.29529	0.00279
UGRO018_01055	hypothetical protein			156.464	55.9	1257	+	contig 11	2.79902	3.21e-08
UGRO018_01056	hypothetical protein			627.123	277.68	306	+	contig 11	2.25844	0.000163
UGRO018_01057	hypothetical protein			10.461	107.621	336	+	contig 11	-10.2877	1.87e-11
UGRO018_01058	tRNA uridine 5-carboxymethylaminomethyl modification enzyme MnmG	mnmG		230.717	247.74	1857	+	contig 11	-1.07379	0.00791
UGRO018_01059	Phosphorylated carbohydrates phosphatase			57.751	51.195	657	-	contig 11	1.12805	0.152
UGRO018_01060	Cytidylate kinase	cmk_2		72.771	224.88	621	+	contig 11	-3.09024	1.52e-08
UGRO018_01061	hypothetical protein			46.901	21.388	558	+	contig 11	2.1929	2.01e-05
UGRO018_01062	hypothetical protein			85.178	73.745	1347	-	contig 11	1.15503	0.0146
UGRO018_01063	hypothetical protein			646.573	590.892	135	+	contig 11	1.09423	0.535
UGRO018_01064	putative ABC transporter ATP-binding protein YheS	yheS_1		13.604	22.559	1596	+	contig 11	-1.65827	2.43e-06
UGRO018_01065	ATP-dependent helicase/nuclease subunit A	addA		144.493	73.788	3222	-	contig 11	1.95821	5.97e-10
UGRO018_01066	ATP-dependent helicase/deoxyribonuclease subunit B	addB		89.725	37.989	2667	-	contig 11	2.36186	3.27e-09
UGRO018_01067	33 kDa chaperonin	hslO		19.538	185.064	885	+	contig 11	-9.47175	6.39e-12
UGRO018_01068	tRNA-dihydrouridine synthase B	dusB		93.416	170.373	996	+	contig 11	-1.8238	6.88e-09
UGRO018_01069	hypothetical protein			30.172	204.646	618	+	contig 11	-6.78267	2.8e-10
UGRO018_01070	Lysine--tRNA ligase	lysS		57.893	1097.02	1482	+	contig 11	-18.9489	9.71e-13
UGRO018_01071	hypothetical protein			18.445	117.117	411	+	contig 11	-6.34941	2.02e-10
UGRO018_01072	hypothetical protein			19.575	86.046	348	+	contig 11	-4.39559	3.73e-08
UGRO018_01073	hypothetical protein			12.046	105.846	411	+	contig 11	-8.78663	1.02e-08
UGRO018_01074	hypothetical protein			4.769	14.862	750	+	contig 11	-3.11601	5.04e-08
UGRO018_01075	hypothetical protein			0.615	1.662	4185	+	contig 11	-2.70316	1.35e-07
UGRO018_01076	Modification methylase DpnIIA	dpnM		0.157	0.759	951	+	contig 11	-4.83596	0.0266
UGRO018_01077	hypothetical protein			0.633	0.114	417	+	contig 11	5.55157	0.0284
UGRO018_01078	hypothetical protein			0.137	0.519	300	+	contig 11	-3.79395	0.113
UGRO018_01079	hypothetical protein			0.143	0.416	345	+	contig 11	-2.90446	0.299
UGRO018_01080	hypothetical protein			0.324	1.201	855	+	contig 11	-3.71221	0.00262
UGRO018_01081	hypothetical protein			0.523	0.376	666	+	contig 11	1.39196	0.694
UGRO018_01082	hypothetical protein			0.493	0.147	309	+	contig 11	3.35242	0.18
UGRO018_01083	hypothetical protein			0.493	1.014	582	+	contig 11	-2.05525	0.0818
UGRO018_01084	hypothetical protein			0.789	0.861	1854	+	contig 11	-1.092	0.743
UGRO018_01085	hypothetical protein			0.547	0.796	1038	+	contig 11	-1.45328	0.46
UGRO018_01086	hypothetical protein			0.143	0.818	477	+	contig 11	-5.72178	0.00431
UGRO018_01087	hypothetical protein			0.401	0.77	1104	+	contig 11	-1.92095	0.0133
UGRO018_01088	hypothetical protein			0.196	0.099	456	+	contig 11	1.99179	0.323
UGRO018_01089	hypothetical protein			0.136	0.292	597	+	contig 11	-2.14645	0.213
UGRO018_01090	hypothetical protein			0.856	0.342	654	+	contig 11	2.50401	0.0962
UGRO018_01091	hypothetical protein			0.326	0.128	216	+	contig 11	2.54256	0.302
UGRO018_01092	hypothetical protein			0.24	1.011	405	+	contig 11	-4.21929	0.0593
UGRO018_01093	hypothetical protein			0.596	2.475	273	+	contig 11	-4.15414	0.0704
UGRO018_01094	hypothetical protein			170.546	41.444	939	+	contig 11	4.11513	2.79e-11
UGRO018_01095	hypothetical protein			1.02	2.188	2634	+	contig 11	-2.14551	2.19e-05
UGRO018_01096	hypothetical protein			0.43	0.043	117	+	contig 11	10.102	0.0156
UGRO018_01097	hypothetical protein			2.239	1.74	1659	+	contig 11	1.28658	0.0849
UGRO018_01098	hypothetical protein			3.072	1.626	1749	+	contig 11	1.88957	0.000274
UGRO018_01099	hypothetical protein			27.55	5.448	675	+	contig 11	5.05725	2.95e-07
UGRO018_01100	hypothetical protein			100.187	50.149	1869	+	contig 11	1.99779	1.2e-06
UGRO018_01101	Aminoacyltransferase FemA	femA_2		38.859	114.396	1260	+	contig 12	-2.94389	9.17e-09
UGRO018_01102	Lipid II:glycine glycyltransferase	femX_2		84.335	182.862	1245	+	contig 12	-2.16827	4.3e-10
UGRO018_01103	tRNA threonylcarbamoyladenosine biosynthesis protein TsaE	tsaE		83.165	233.344	447	+	contig 12	-2.8058	2.98e-09
UGRO018_01104	tRNA threonylcarbamoyladenosine biosynthesis protein TsaB	tsaB		195.924	289.573	606	+	contig 12	-1.47799	2.58e-06
UGRO018_01105	[Ribosomal protein S18]-alanine N-acetyltransferase	rimI		186.409	209.712	450	+	contig 12	-1.12501	0.0108
UGRO018_01106	tRNA N6-adenosine threonylcarbamoyltransferase	tsaD		353.452	360.753	1035	+	contig 12	-1.02066	0.203
UGRO018_01107	Redox-sensing transcriptional repressor Rex	rex		693.499	527.114	630	+	contig 12	1.31565	6.11e-06
UGRO018_01108	Asparagine--tRNA ligase	asnS		678.591	587.626	1386	+	contig 12	1.1548	5.66e-05
UGRO018_01109	hypothetical protein			92.663	150.695	732	+	contig 12	-1.62626	5.8e-05
UGRO018_01110	hypothetical protein			54.012	143.381	1317	+	contig 12	-2.65461	6.19e-08
UGRO018_01111	putative ABC transporter ATP-binding protein YheS	yheS_2		75.237	235.364	1845	+	contig 12	-3.12829	1.96e-12
UGRO018_01112	hypothetical protein			12.007	8.77	2361	-	contig 12	1.36912	0.00487
UGRO018_01113	putative ABC transporter ATP-binding protein YxlF	yxlF_1		8.562	5.072	726	-	contig 12	1.68812	0.000645
UGRO018_01114	hypothetical protein			5.56	2.586	1314	-	contig 12	2.14985	0.000147
UGRO018_01115	hypothetical protein			82.261	47.038	783	-	contig 12	1.74882	1.23e-07
UGRO018_01116	Sensor histidine kinase RcsC	rcsC_6		75.834	42.345	1419	-	contig 12	1.79085	3.58e-09
UGRO018_01117	Transcriptional regulatory protein WalR	walR_2		93.904	31.812	660	-	contig 12	2.95187	7.68e-12
UGRO018_01118	hypothetical protein			172.38	32.702	1407	+	contig 12	5.27122	5.74e-11
UGRO018_01119	hypothetical protein			208.617	57.552	339	+	contig 12	3.62486	2.17e-08
UGRO018_01120	hypothetical protein			427.029	146.009	348	-	contig 12	2.92468	1.12e-06
UGRO018_01121	Pyrophosphate--fructose 6-phosphate 1-phosphotransferase	pfp		3615.52	3636.22	1206	+	contig 12	-1.00573	0.87
UGRO018_01122	Nickel-binding periplasmic protein	nikA		5791.7	6305.19	1710	+	contig 12	-1.08866	0.113
UGRO018_01123	Dipeptide transport system permease protein DppB	dppB		346.453	848.199	984	+	contig 12	-2.44824	9.57e-09
UGRO018_01124	Oligopeptide transport system permease protein OppC	oppC_1		653.209	824.164	915	+	contig 12	-1.26172	7.65e-06
UGRO018_01125	Oligopeptide transport ATP-binding protein OppD	oppD_1		449.132	1153.18	1017	+	contig 12	-2.56758	2.73e-09
UGRO018_01126	Oligopeptide transport ATP-binding protein OppF	oppF_1		661.328	1062.24	984	+	contig 12	-1.60622	8.92e-09
UGRO018_01127	hypothetical protein			204.075	515.13	189	+	contig 12	-2.52422	0.0188
UGRO018_01128	hypothetical protein			1.854	3.888	309	+	contig 12	-2.09716	0.00133
UGRO018_01129	Phosphoenolpyruvate-protein phosphotransferase	ptsI		1641.05	2580.85	1701	+	contig 12	-1.57268	3.1e-09
UGRO018_01130	hypothetical protein			42.643	60.774	936	+	contig 12	-1.42517	0.000268
UGRO018_01131	hypothetical protein			51.637	52.527	1488	+	contig 12	-1.01723	0.844
UGRO018_01132	Regulator of RpoS	rssB_1		52.747	61.618	1476	+	contig 12	-1.16818	0.000174
UGRO018_01133	hypothetical protein			51.779	83.12	207	-	contig 12	-1.60527	0.000978
UGRO018_01134	hypothetical protein			93.323	53.39	792	-	contig 12	1.74796	5.19e-07
UGRO018_01135	hypothetical protein			21.784	13.505	1209	-	contig 12	1.61301	5.17e-05
UGRO018_01136	Lichenan permease IIC component	licC_6		11.104	12.267	1311	+	contig 12	-1.10468	0.17
UGRO018_01137	hypothetical protein			3.777	2.782	915	+	contig 12	1.35784	0.105
UGRO018_01138	Carbohydrate deacetylase			5.017	3.093	726	+	contig 12	1.62202	0.00779
UGRO018_01139	HTH-type transcriptional regulator			95.566	89.797	993	-	contig 12	1.06424	0.186
UGRO018_01140	hypothetical protein			4.646	17.324	1368	+	contig 12	-3.72855	1.35e-05
UGRO018_01141	hypothetical protein			4.559	16.071	330	+	contig 12	-3.52525	1.2e-06
UGRO018_01142	Acetyl-CoA:oxalate CoA-transferase	uctC		11.342	14.324	1194	+	contig 12	-1.26296	0.0802
UGRO018_01143	Oligoendopeptidase F, plasmid	pepF1_1		749.486	459.875	1764	-	contig 12	1.62976	2.48e-08
UGRO018_01144	Putative manganese exporter	mneA		48.602	12.613	648	-	contig 12	3.85326	4.74e-07
UGRO018_01145	Putative aminopeptidase YsdC	ysdC_1		173.605	205.337	1029	-	contig 12	-1.18278	0.000252
UGRO018_01146	hypothetical protein			83.745	133.842	912	-	contig 12	-1.5982	6.4e-06
UGRO018_01147	Bifunctional protein PyrR	pyrR		139.471	107.411	516	-	contig 12	1.29849	1.09e-05
UGRO018_01148	RNA polymerase-associated protein RapA	rapA_1		125.378	89.338	3228	-	contig 12	1.40341	5.58e-06
UGRO018_01149	High molecular weight rubredoxin	hrb		389.66	56.057	627	-	contig 12	6.95111	2.98e-10
UGRO018_01150	hypothetical protein			2.396	9.192	972	+	contig 12	-3.83577	1.68e-06
UGRO018_01151	Arginine transport ATP-binding protein ArtM	artM_2		1.522	8.31	825	+	contig 12	-5.46121	7.78e-08
UGRO018_01152	hypothetical protein			1.549	6.819	774	+	contig 12	-4.40291	9.64e-06
UGRO018_01153	hypothetical protein			2.601	6.019	861	+	contig 12	-2.31404	0.000976
UGRO018_01154	hypothetical protein			0.815	4.824	423	+	contig 12	-5.91587	3.75e-05
UGRO018_01155	Alpha-D-ribose 1-methylphosphonate 5-triphosphate synthase subunit PhnH	phnH		1.553	6.088	582	+	contig 12	-3.92003	1.94e-06
UGRO018_01156	Alpha-D-ribose 1-methylphosphonate 5-triphosphate synthase subunit PhnI	phnI		1.545	7.713	1110	+	contig 12	-4.99284	1.76e-06
UGRO018_01157	Alpha-D-ribose 1-methylphosphonate 5-phosphate C-P lyase	phnJ		2.016	6.597	840	+	contig 12	-3.27172	0.000477
UGRO018_01158	Putative phosphonates utilization ATP-binding protein PhnK	phnK		4.347	8.662	840	+	contig 12	-1.99273	0.000326
UGRO018_01159	Alpha-D-ribose 1-methylphosphonate 5-triphosphate diphosphatase	phnM		3.096	6.859	1170	+	contig 12	-2.21551	0.00347
UGRO018_01160	2,3,4,5-tetrahydropyridine-2,6-dicarboxylate N-acetyltransferase	dapH_1		1.454	7.505	627	+	contig 12	-5.16102	4.39e-06
UGRO018_01161	Alpha-D-ribose 1-methylphosphonate 5-triphosphate synthase subunit PhnL	phnL		1.081	5.883	705	+	contig 12	-5.43982	9.69e-06
UGRO018_01162	Phosphoribosyl 1,2-cyclic phosphate 1,2-diphosphodiesterase	phnPP		2.932	8.876	828	+	contig 12	-3.02695	8.06e-06
UGRO018_01163	Inositol-1-monophosphatase	suhB		5.032	10.333	777	+	contig 12	-2.05372	0.00099
UGRO018_01164	hypothetical protein			52.684	34.509	525	+	contig 12	1.5267	0.000208
UGRO018_01165	Cytidylate kinase	cmk_3		1.873	6.091	1944	+	contig 12	-3.25173	7.89e-07
UGRO018_01166	Phosphorylated carbohydrates phosphatase			50.88	19.782	660	+	contig 12	2.57198	2.6e-06
UGRO018_01167	tRNA-Trp(cca)			0.043	0.043	74	-	contig 12	1	1
UGRO018_01168	hypothetical protein			42.677	11.772	288	-	contig 12	3.62527	3.12e-06
UGRO018_01169	hypothetical protein			196.975	88.033	645	-	contig 12	2.23752	4.65e-12
UGRO018_01170	Sugar phosphatase YidA	yidA_3		68.633	55.307	840	+	contig 12	1.24093	0.00468
UGRO018_01171	hypothetical protein			142.379	88.283	711	+	contig 12	1.61276	5.42e-06
UGRO018_01172	hypothetical protein			128.967	45.87	300	+	contig 12	2.8116	5.05e-07
UGRO018_01173	hypothetical protein			184.566	51.427	345	-	contig 12	3.58887	8.27e-09
UGRO018_01174	hypothetical protein			8.761	7.543	105	+	contig 12	1.16159	0.764
UGRO018_01175	2-dehydro-3-deoxy-D-gluconate 5-dehydrogenase	kduD_1		32.738	27.038	750	-	contig 12	1.2108	0.0833
UGRO018_01176	HTH-type transcriptional repressor YtrA	ytrA_2		297.147	203.599	375	+	contig 12	1.45947	3.19e-05
UGRO018_01177	Vitamin B12 import ATP-binding protein BtuD	btuD_5		134.49	77.935	864	+	contig 12	1.72567	1.89e-06
UGRO018_01178	hypothetical protein			117.674	63.66	648	+	contig 12	1.84847	3.81e-08
UGRO018_01179	HTH-type transcriptional repressor YtrA	ytrA_3		35.857	212.795	384	+	contig 12	-5.93455	1.5e-06
UGRO018_01180	Vitamin B12 import ATP-binding protein BtuD	btuD_6		109.039	250.991	864	+	contig 12	-2.30185	1.75e-05
UGRO018_01181	hypothetical protein			147.667	191.574	720	+	contig 12	-1.29733	0.148
UGRO018_01182	Linearmycin resistance ATP-binding protein LnrL	lnrL_1		3.79	11.473	930	+	contig 12	-3.02698	8.17e-08
UGRO018_01183	hypothetical protein			5.786	7.899	741	+	contig 12	-1.36532	0.00515
UGRO018_01184	hypothetical protein			4.669	5.711	897	+	contig 12	-1.22297	0.0614
UGRO018_01185	HTH-type transcriptional regulator MalT	malT		45.012	29.235	2514	+	contig 12	1.53969	5.87e-09
UGRO018_01186	hypothetical protein			98.32	54.183	450	-	contig 12	1.81461	7.4e-07
UGRO018_01187	hypothetical protein			20.176	55.632	204	-	contig 12	-2.75732	6.07e-06
UGRO018_01188	hypothetical protein			31.67	16.153	510	+	contig 12	1.96064	4.97e-06
UGRO018_01189	Daunorubicin/doxorubicin resistance ATP-binding protein DrrA	drrA		28.153	21.389	918	+	contig 13	1.31622	0.0167
UGRO018_01190	hypothetical protein			59.889	17.336	903	+	contig 13	3.45452	1.76e-08
UGRO018_01191	hypothetical protein			101.496	37.175	441	+	contig 13	2.73022	2.82e-06
UGRO018_01192	hypothetical protein			67.907	28.331	426	+	contig 13	2.39688	2.2e-06
UGRO018_01193	ATP-dependent DNA helicase RecQ	recQ		41.612	41.274	1797	-	contig 13	1.00817	0.549
UGRO018_01194	Putative bifunctional phosphatase/peptidyl-prolyl cis-trans isomerase			12.554	31.831	786	-	contig 13	-2.53548	5.02e-08
UGRO018_01195	Lichenan-specific phosphotransferase enzyme IIA component	licA_6		16.313	224.179	342	-	contig 13	-13.7424	7.42e-11
UGRO018_01196	hypothetical protein			18.492	18.168	1002	-	contig 13	1.01787	0.799
UGRO018_01197	hypothetical protein			26.623	16.612	879	-	contig 13	1.60263	0.000519
UGRO018_01198	putative pyridine nucleotide-disulfide oxidoreductase RclA	rclA		16.306	11.527	1338	+	contig 13	1.41456	1.03e-05
UGRO018_01199	Thioredoxin	trxA_1		21.725	15.052	315	+	contig 13	1.44328	0.0178
UGRO018_01200	Thiol-disulfide oxidoreductase ResA	resA		19.52	11.806	1233	+	contig 13	1.65343	0.000642
UGRO018_01201	hypothetical protein			145.585	179.508	423	+	contig 13	-1.23301	0.0261
UGRO018_01202	hypothetical protein			130.2	139.516	570	-	contig 13	-1.07155	0.343
UGRO018_01203	hypothetical protein			201.598	119.676	1242	-	contig 13	1.68453	3.24e-07
UGRO018_01204	hypothetical protein			121.261	89.416	1164	-	contig 13	1.35615	0.000344
UGRO018_01205	RNA pyrophosphohydrolase	rppH		34.436	55.949	519	-	contig 13	-1.62469	0.000348
UGRO018_01206	scyllo-inositol 2-dehydrogenase (NADP(+)) IolU	iolU_2		341.568	165.757	987	+	contig 13	2.06066	4.17e-08
UGRO018_01207	Dipeptide-binding protein DppE	dppE		7507.46	437.705	1632	+	contig 13	17.1519	5.41e-09
UGRO018_01208	Oligopeptide transport system permease protein OppB	oppB		1021.47	87.246	945	+	contig 13	11.7079	2.67e-09
UGRO018_01209	Oligopeptide transport system permease protein OppC	oppC_2		764.877	89.646	927	+	contig 13	8.53216	6.75e-09
UGRO018_01210	Oligopeptide transport ATP-binding protein OppD	oppD_2		845.767	141.33	1086	+	contig 13	5.98435	2.81e-09
UGRO018_01211	Oligopeptide transport ATP-binding protein OppF	oppF_2		416.91	144.342	918	+	contig 13	2.88835	3.08e-07
UGRO018_01212	hypothetical protein			65.569	33.119	1878	-	contig 13	1.97981	3.27e-09
UGRO018_01213	hypothetical protein			2.933	2.876	1065	-	contig 13	1.02007	0.918
UGRO018_01214	PTS system sorbose-specific EIIB component	sorB_3		0.718	2.167	495	-	contig 13	-3.0167	0.0358
UGRO018_01215	hypothetical protein			1.442	3.029	444	-	contig 13	-2.1015	0.0127
UGRO018_01216	PTS system mannose-specific EIID component	manZ_5		1.796	2.022	840	-	contig 13	-1.12595	0.631
UGRO018_01217	N-acetylgalactosamine permease IIC component 1	agaC_4		3.997	2.717	795	-	contig 13	1.47094	0.0717
UGRO018_01218	hypothetical protein			71.822	135.008	711	+	contig 13	-1.87975	1.44e-06
UGRO018_01219	hypothetical protein		GH170	479.846	276.203	1158	-	contig 13	1.73729	0.000142
UGRO018_01220	hypothetical protein			617.73	188.818	111	+	contig 13	3.27156	2.94e-06
UGRO018_01221	hypothetical protein			813.033	65.108	180	+	contig 13	12.4874	1.4e-05
UGRO018_01222	putative ABC transporter ATP-binding protein			684.432	273.527	627	-	contig 13	2.50225	1.64e-05
UGRO018_01223	hypothetical protein			799.728	168.973	2019	-	contig 13	4.73288	2.41e-08
UGRO018_01224	hypothetical protein			1268.61	2280.36	318	-	contig 13	-1.79753	9.84e-05
UGRO018_01225	hypothetical protein			39.709	51.096	1239	-	contig 13	-1.28678	4.62e-05
UGRO018_01226	hypothetical protein			47.511	31.806	831	-	contig 13	1.49377	5.39e-07
UGRO018_01227	hypothetical protein			24.884	28.084	777	-	contig 13	-1.1286	0.0102
UGRO018_01228	hypothetical protein			1.762	7.008	1938	-	contig 13	-3.97806	2.65e-08
UGRO018_01229	putative licABCH operon regulator	licR_7		54.188	40.337	1896	+	contig 13	1.34338	1.36e-07
UGRO018_01230	hypothetical protein			15.644	7.571	795	-	contig 13	2.06647	2.07e-06
UGRO018_01231	Lichenan permease IIC component	licC_7		12.181	7.178	1302	-	contig 13	1.69701	2.96e-06
UGRO018_01232	PTS system cellobiose-specific EIIB component	celA_5		4.226	6.747	294	-	contig 13	-1.5966	0.0761
UGRO018_01233	Aryl-phospho-beta-D-glucosidase BglC	bglC_4	GH1	3.922	3.878	1401	-	contig 13	1.01137	0.925
UGRO018_01234	Lichenan-specific phosphotransferase enzyme IIA component	licA_7		2.663	3.008	324	-	contig 13	-1.1295	0.623
UGRO018_01235	Chitooligosaccharide deacetylase ChbG	chbG		73.108	52.674	750	-	contig 13	1.38793	0.000104
UGRO018_01236	PTS system beta-glucoside-specific EIIBCA component	bglF_5		66.624	19.508	1410	-	contig 13	3.41526	2.65e-08
UGRO018_01237	Transcription antiterminator LicT	licT_5		308.799	48.532	837	-	contig 13	6.36281	4.72e-09
UGRO018_01238	putative transcription repressor NiaR	niaR		78.22	139.223	549	-	contig 13	-1.77987	3.66e-06
UGRO018_01239	putative nicotinate-nucleotide pyrophosphorylase [carboxylating]	nadC		75.231	124.594	855	-	contig 13	-1.65616	9.38e-07
UGRO018_01240	L-aspartate oxidase	nadB		46.187	122.178	1218	-	contig 13	-2.64529	6.21e-09
UGRO018_01241	Quinolinate synthase A	nadA		111.293	129.297	906	-	contig 13	-1.16176	0.0216
UGRO018_01242	hypothetical protein			55.373	13.448	480	+	contig 13	4.11753	6.46e-07
UGRO018_01243	hypothetical protein			37.837	14.121	2547	-	contig 13	2.67953	7.84e-06
UGRO018_01244	hypothetical protein			68.11	21.167	858	+	contig 13	3.21768	1.38e-08
UGRO018_01245	hypothetical protein			74.929	25.586	693	+	contig 13	2.92847	5.52e-06
UGRO018_01246	hypothetical protein			1.994	2.19	2448	-	contig 13	-1.09795	0.147
UGRO018_01247	RNA polymerase sigma-54 factor	rpoN_2		24.18	3.54	1242	+	contig 13	6.83125	2.11e-07
UGRO018_01248	HTH-type transcriptional regulator CynR	cynR_1		71.284	99.187	870	-	contig 13	-1.39144	0.000103
UGRO018_01249	hypothetical protein			2.671	2.347	339	+	contig 13	1.13812	0.66
UGRO018_01250	Gallate decarboxylase	lpdC		5.876	6.112	1467	+	contig 13	-1.04012	0.762
UGRO018_01251	putative UbiX-like flavin prenyltransferase	shdB		5.585	3.616	582	+	contig 13	1.54457	0.014
UGRO018_01252	hypothetical protein			7.376	4.905	1461	+	contig 13	1.50384	4.59e-05
UGRO018_01253	hypothetical protein			11.824	17.952	843	-	contig 13	-1.51825	0.00193
UGRO018_01254	hypothetical protein			0.518	4.887	93	-	contig 13	-9.43782	0.0326
UGRO018_01255	hypothetical protein			10.304	12.147	426	-	contig 13	-1.17885	0.155
UGRO018_01256	PTS system mannose-specific EIID component	manZ_6		4.585	5.668	801	-	contig 13	-1.23625	0.051
UGRO018_01257	N-acetylgalactosamine permease IIC component 1	agaC_5		4.278	5.557	762	-	contig 13	-1.29889	0.0246
UGRO018_01258	PTS system sorbose-specific EIIB component	sorB_4		5.07	5.451	492	-	contig 13	-1.07514	0.77
UGRO018_01259	Anaerobic nitric oxide reductase transcription regulator NorR	norR_3		3.481	2.952	2730	-	contig 13	1.17942	0.238
UGRO018_01260	Pyrophosphatase PpaX	ppaX		57.236	64.011	636	+	contig 13	-1.11836	0.206
UGRO018_01261	hypothetical protein			28.764	8.421	2334	+	contig 13	3.41573	3.96e-08
UGRO018_01262	putative ABC transporter ATP-binding protein YknY	yknY_2		39.703	23.875	762	+	contig 13	1.66297	2.76e-06
UGRO018_01263	Sensory transduction protein regX3	regX3_1		34.817	15.525	684	+	contig 13	2.24263	6.48e-07
UGRO018_01264	Adaptive-response sensory-kinase SasA	sasA_6		52.56	13.045	1227	+	contig 13	4.02916	3.26e-08
UGRO018_01265	hypothetical protein			88.532	102.385	213	-	contig 13	-1.15648	0.337
UGRO018_01266	hypothetical protein			141.551	67.643	207	-	contig 13	2.09263	0.000473
UGRO018_01267	hypothetical protein			72.411	218.587	189	-	contig 14	-3.0187	2.69e-05
UGRO018_01268	Signal peptidase I S	sipS_1		71.689	236.164	627	-	contig 14	-3.29428	7.3e-08
UGRO018_01269	hypothetical protein			56.482	41.769	2610	+	contig 14	1.35223	1.42e-05
UGRO018_01270	hypothetical protein			76.385	173.418	351	-	contig 14	-2.27032	3.57e-07
UGRO018_01271	hypothetical protein			131.401	180.817	1470	+	contig 14	-1.37607	4.91e-05
UGRO018_01272	Regulator of RpoS	rssB_2		68.172	119.414	1494	-	contig 14	-1.75167	1.7e-07
UGRO018_01273	hypothetical protein			65.308	118.098	1308	-	contig 14	-1.80832	7.17e-07
UGRO018_01274	hypothetical protein			63.725	111.369	1578	-	contig 14	-1.74765	6.71e-06
UGRO018_01275	ATP synthase epsilon chain	atpC_2		601.673	1045.42	399	-	contig 14	-1.73752	3.69e-05
UGRO018_01276	ATP synthase subunit beta	atpD		1243.81	1774.72	1404	-	contig 14	-1.42685	1.57e-07
UGRO018_01277	ATP synthase gamma chain, sodium ion specific	atpG		1110.27	1627.5	849	-	contig 14	-1.46586	2.43e-06
UGRO018_01278	ATP synthase subunit alpha	atpA_2		889.829	1828.45	1524	-	contig 14	-2.05483	1.62e-10
UGRO018_01279	ATP synthase subunit delta	atpH		121.163	1184.3	549	-	contig 14	-9.77444	1.32e-13
UGRO018_01280	ATP synthase subunit b, sodium ion specific	atpF_2		279.171	1399.53	519	-	contig 14	-5.01316	3.97e-11
UGRO018_01281	ATP synthase subunit c, sodium ion specific	atpE_2		401.026	836.018	246	-	contig 14	-2.0847	0.000159
UGRO018_01282	ATP synthase subunit a	atpB		885.865	1279.87	696	-	contig 14	-1.44477	1.3e-06
UGRO018_01283	hypothetical protein			1137.31	981.637	369	-	contig 14	1.15859	0.000272
UGRO018_01284	hypothetical protein			451.709	605.141	189	-	contig 14	-1.33967	0.0241
UGRO018_01285	Uracil phosphoribosyltransferase	upp		175.203	935.407	621	-	contig 14	-5.339	2.43e-10
UGRO018_01286	Bacitracin transport ATP-binding protein BcrA	bcrA_2		838.227	136.426	633	-	contig 14	6.14419	2.02e-06
UGRO018_01287	hypothetical protein			465.485	26.51	699	-	contig 14	17.5586	1.97e-07
UGRO018_01288	hypothetical protein			1013.72	42.203	594	-	contig 14	24.0199	9.36e-08
UGRO018_01289	hypothetical protein			896.61	54.97	828	-	contig 14	16.3108	2.44e-07
UGRO018_01290	hypothetical protein			467.277	247.111	390	-	contig 14	1.89096	0.009
UGRO018_01291	hypothetical protein			168.521	336.105	120	-	contig 14	-1.99443	0.000557
UGRO018_01292	Accessory gene regulator protein B	agrB_3		2782.87	262.54	522	-	contig 14	10.5998	2.49e-07
UGRO018_01293	hypothetical protein			28.897	39.479	369	-	contig 14	-1.36619	0.00164
UGRO018_01294	hypothetical protein			37.286	13.322	1224	-	contig 14	2.79882	7.78e-06
UGRO018_01295	Sensory transduction protein LytR	lytR_2		54.571	23.65	690	-	contig 14	2.30746	0.000209
UGRO018_01296	hypothetical protein			11.429	137.379	207	-	contig 14	-12.0197	1.42e-07
UGRO018_01297	hypothetical protein			77.317	164.097	474	-	contig 14	-2.1224	0.000111
UGRO018_01298	hypothetical protein			112.98	55.658	108	-	contig 14	2.02989	0.00582
UGRO018_01299	hypothetical protein			61.239	158.015	696	-	contig 14	-2.5803	1.08e-06
UGRO018_01300	hypothetical protein			544.352	637.264	186	-	contig 14	-1.17068	0.499
UGRO018_01301	Methionine--tRNA ligase	metG		1518.16	1077.98	1971	-	contig 14	1.40834	0.0175
UGRO018_01302	hypothetical protein			3.139	2289.57	96	-	contig 14	-729.472	1.14e-10
UGRO018_01303	hypothetical protein			18.355	15.906	876	+	contig 14	1.15395	0.149
UGRO018_01304	hypothetical protein			372.213	197.269	1515	-	contig 14	1.88683	4.09e-09
UGRO018_01305	hypothetical protein			38.031	111.768	312	-	contig 14	-2.93889	7.07e-07
UGRO018_01306	hypothetical protein			381.793	40.106	741	+	contig 14	9.51956	4.58e-10
UGRO018_01307	HTH-type transcriptional regulator KdgR	kdgR		44.491	117.796	1002	-	contig 14	-2.64764	2.1e-09
UGRO018_01308	Phosphoglycolate phosphatase	gph_2		35.87	58.414	663	-	contig 14	-1.62851	4.8e-05
UGRO018_01309	hypothetical protein		PL12_1	5.253	7.284	1959	-	contig 14	-1.38674	0.00185
UGRO018_01310	PTS system mannose-specific EIID component	manZ_7		21.333	22.373	819	-	contig 14	-1.04876	0.419
UGRO018_01311	N-acetylgalactosamine permease IIC component 1	agaC_6		10.986	14.006	789	-	contig 14	-1.27492	0.00267
UGRO018_01312	PTS system fructose-specific EIIB component	levE_2		6.253	10.274	492	-	contig 14	-1.64306	0.00174
UGRO018_01313	Unsaturated chondroitin disaccharide hydrolase	ugl	GH88	7.791	10.473	1191	-	contig 14	-1.34422	0.0275
UGRO018_01314	hypothetical protein			1.802	3.275	984	+	contig 14	-1.81749	0.0155
UGRO018_01315	2-dehydro-3-deoxygluconokinase	kdgK		3.915	6.984	1020	+	contig 14	-1.78425	0.000671
UGRO018_01316	2-dehydro-3-deoxy-D-gluconate 5-dehydrogenase	kduD_2		4.752	6.599	810	+	contig 14	-1.38863	0.133
UGRO018_01317	hypothetical protein			5.366	4.259	636	+	contig 14	1.25979	0.19
UGRO018_01318	hypothetical protein			162.723	80.605	360	+	contig 14	2.01878	0.000537
UGRO018_01319	hypothetical protein			226.558	59.885	1260	+	contig 14	3.78322	6.67e-10
UGRO018_01320	Fructose-bisphosphate aldolase	fba		25462.1	13537.6	870	-	contig 14	1.88084	8.93e-09
UGRO018_01321	DNA-directed RNA polymerase subunit delta	rpoE		24.597	844.004	330	-	contig 14	-34.3133	1.21e-11
UGRO018_01322	Arginine--tRNA ligase	argS		213.652	629.27	1644	-	contig 14	-2.94531	6.02e-09
UGRO018_01323	hypothetical protein			6.719	396.969	411	-	contig 14	-59.0852	2.88e-09
UGRO018_01324	HTH-type transcriptional activator RhaR	rhaR_2		18.586	11.812	1413	+	contig 14	1.57339	4.81e-07
UGRO018_01325	Penicillin-binding protein 2D	pbpG	GT51	8.936	4.536	1863	+	contig 14	1.96994	1.36e-06
UGRO018_01326	hypothetical protein			2302.91	4162.72	1161	+	contig 14	-1.80759	4.11e-05
UGRO018_01327	N-acetylgalactosamine-6-phosphate deacetylase	agaA_1	CE9	320.992	132.193	1107	-	contig 14	2.42821	6.59e-09
UGRO018_01328	hypothetical protein			0.199	0.673	141	+	contig 14	-3.38191	0.331
UGRO018_01329	Alkaline phosphatase synthesis transcriptional regulatory protein SphR	sphR		58.291	38.776	702	+	contig 14	1.50328	1.18e-05
UGRO018_01330	Sensor histidine kinase RcsC	rcsC_7		157.939	49.701	2199	+	contig 14	3.17776	2.81e-10
UGRO018_01331	hypothetical protein			72.558	74.621	2202	+	contig 14	-1.02844	0.311
UGRO018_01332	Cyclic di-AMP receptor A	darA		1507.47	2332.5	324	-	contig 14	-1.54729	3.62e-05
UGRO018_01333	hypothetical protein			56.251	181.377	849	+	contig 14	-3.22444	3.36e-12
UGRO018_01334	HTH-type transcriptional activator RhaS	rhaS_3		27.666	27.978	897	-	contig 14	-1.01128	0.91
UGRO018_01335	5'-3' exoribonuclease	yciV		57.128	48.054	888	+	contig 14	1.18882	0.0229
UGRO018_01336	Ribosome-binding ATPase YchF	ychF		246.714	615.513	1104	-	contig 14	-2.49484	7.17e-08
UGRO018_01337	hypothetical protein			42.309	120.594	915	-	contig 14	-2.85033	2.28e-08
UGRO018_01338	hypothetical protein			77.147	57.017	792	-	contig 14	1.35306	0.00291
UGRO018_01339	hypothetical protein			53.025	55.423	408	-	contig 14	-1.04523	0.576
UGRO018_01340	hypothetical protein			31.04	54.415	426	-	contig 14	-1.75303	6.15e-07
UGRO018_01341	hypothetical protein			8.513	57.997	198	-	contig 14	-6.8128	3.06e-08
UGRO018_01342	hypothetical protein			12.211	248.427	219	-	contig 14	-20.3443	2.73e-08
UGRO018_01343	Bifunctional protein FolD protein	folD		36.792	338.29	855	-	contig 14	-9.19458	1.36e-09
UGRO018_01344	D-aminoacyl-tRNA deacylase	dtd		22.636	330.521	459	-	contig 14	-14.6013	3.92e-10
UGRO018_01345	Methionine aminopeptidase	map_1		8.768	314.4	870	-	contig 14	-35.8572	3.24e-12
UGRO018_01346	hypothetical protein			30.956	34.146	537	-	contig 14	-1.10304	0.186
UGRO018_01347	Bacitracin export ATP-binding protein BceA	bceA_3		4.233	2.692	762	-	contig 14	1.57274	0.00589
UGRO018_01348	hypothetical protein			4.855	2.147	1281	-	contig 14	2.26154	3.89e-05
UGRO018_01349	putative signaling protein			156.716	60.488	1263	+	contig 14	2.59087	4.1e-10
UGRO018_01350	hypothetical protein			105.479	130.083	1458	-	contig 14	-1.23326	0.000666
UGRO018_01351	hypothetical protein			38.233	85.04	264	-	contig 15	-2.22428	0.000303
UGRO018_01352	hypothetical protein			27.467	361.375	465	+	contig 15	-13.1566	6.09e-09
UGRO018_01353	hypothetical protein			12.487	35.085	468	+	contig 15	-2.80971	2.67e-06
UGRO018_01354	hypothetical protein			18.816	40.615	501	+	contig 15	-2.15856	2.7e-06
UGRO018_01355	Aryl-phospho-beta-D-glucosidase BglH	bglH_9	GH1	52.101	111.401	1479	+	contig 15	-2.13818	7.13e-10
UGRO018_01356	5-amino-6-(5-phospho-D-ribitylamino)uracil phosphatase YbjI	ybjI_2		68.729	92.359	834	+	contig 15	-1.34381	0.000189
UGRO018_01357	hypothetical protein			16.85	74.626	171	+	contig 15	-4.42896	1.57e-07
UGRO018_01358	hypothetical protein			63.669	50.995	138	+	contig 15	1.24854	0.326
UGRO018_01359	hypothetical protein			30.782	36.55	765	-	contig 15	-1.18738	0.0426
UGRO018_01360	hypothetical protein			30.386	8.234	1500	+	contig 15	3.69047	1.7e-07
UGRO018_01361	hypothetical protein			93.618	141.117	372	+	contig 15	-1.50736	7.56e-05
UGRO018_01362	N5-carboxyaminoimidazole ribonucleotide mutase	purE		116.638	565.285	504	+	contig 15	-4.84651	1.82e-09
UGRO018_01363	Phosphoribosylformylglycinamidine synthase	purL		327.48	602.306	3693	+	contig 15	-1.83921	6.49e-07
UGRO018_01364	Inner membrane protein YqiK	yqiK		208.394	740.094	1608	+	contig 15	-3.55142	5.04e-09
UGRO018_01365	Phosphoribosylformylglycinamidine cyclo-ligase	purM		242.614	683.499	1032	+	contig 15	-2.81723	4.09e-07
UGRO018_01366	Phosphoribosylglycinamide formyltransferase	purN		378.05	606.488	588	+	contig 15	-1.60426	0.000987
UGRO018_01367	Bifunctional purine biosynthesis protein PurH	purH_2		561.773	546.545	1533	+	contig 15	1.02786	0.757
UGRO018_01368	hypothetical protein			14.43	14.05	588	-	contig 15	1.02706	0.717
UGRO018_01369	hypothetical protein			31.556	21.544	1416	+	contig 15	1.4647	0.000142
UGRO018_01370	Bacitracin transport ATP-binding protein BcrA	bcrA_3		22.954	17.074	909	+	contig 15	1.34437	0.000621
UGRO018_01371	hypothetical protein			19.885	12.758	1128	+	contig 15	1.55862	8.57e-06
UGRO018_01372	hypothetical protein			26.347	0.509	240	-	contig 15	51.7451	0.00103
UGRO018_01373	hypothetical protein			2.813	40.335	465	+	contig 15	-14.3408	1.61e-06
UGRO018_01374	Cobalt-dependent inorganic pyrophosphatase			360.264	292.703	1644	+	contig 15	1.23082	5.76e-05
UGRO018_01375	hypothetical protein			0.043	1.259	156	+	contig 15	-29.5846	0.000931
UGRO018_01376	HTH-type transcriptional repressor YtrA	ytrA_4		36.938	22.149	375	+	contig 15	1.66772	0.00531
UGRO018_01377	hypothetical protein			48.161	16.611	693	+	contig 15	2.89928	1.82e-08
UGRO018_01378	hypothetical protein			39.754	20.518	1209	+	contig 15	1.93757	2.02e-08
UGRO018_01379	hypothetical protein			43.888	26.663	681	+	contig 15	1.646	1.07e-05
UGRO018_01380	hypothetical protein			56.181	48.221	1161	+	contig 15	1.16509	0.00159
UGRO018_01381	hypothetical protein			84.008	37.039	702	+	contig 15	2.26807	9.55e-10
UGRO018_01382	hypothetical protein			65.864	31.634	675	+	contig 15	2.08205	8.92e-06
UGRO018_01383	hypothetical protein			30.27	35.821	1221	+	contig 15	-1.18335	0.0297
UGRO018_01384	ABC transporter ATP-binding protein YtrB	ytrB_3		24.608	62.617	690	+	contig 15	-2.54455	6.05e-10
UGRO018_01385	hypothetical protein			33.149	167.951	1374	-	contig 15	-5.06655	1.29e-09
UGRO018_01386	hypothetical protein			43.36	16.342	786	-	contig 15	2.65332	3.56e-06
UGRO018_01387	hypothetical protein			7.202	12.338	381	+	contig 15	-1.71313	0.00761
UGRO018_01388	hypothetical protein			18.52	94.682	876	+	contig 15	-5.11251	3.07e-10
UGRO018_01389	hypothetical protein			14.626	131.338	786	+	contig 15	-8.97966	7e-11
UGRO018_01390	hypothetical protein			41.056	467.707	813	+	contig 15	-11.3918	2.7e-09
UGRO018_01391	Aminoacyltransferase FemB	femB		31.126	227.172	1269	+	contig 15	-7.29857	1.82e-10
UGRO018_01392	hypothetical protein			30.416	59.822	765	+	contig 15	-1.96677	6.63e-07
UGRO018_01393	Ribonuclease M5	rnmV		40.931	233.462	549	+	contig 15	-5.70386	6.68e-11
UGRO018_01394	Ribosomal RNA small subunit methyltransferase A	rsmA		110.51	203.448	861	+	contig 15	-1.841	2.62e-08
UGRO018_01395	4-diphosphocytidyl-2-C-methyl-D-erythritol kinase	ispE		138.751	225.931	843	+	contig 15	-1.62832	2.09e-07
UGRO018_01396	Transcriptional regulatory protein SrrA	srrA_3		368.386	423.094	690	+	contig 15	-1.14851	0.00162
UGRO018_01397	Adaptive-response sensory-kinase SasA	sasA_7		106.292	149.152	1308	+	contig 15	-1.40323	0.000115
UGRO018_01398	Bifunctional protein GlmU	glmU_1		113.821	844.483	1353	+	contig 15	-7.41939	9.57e-09
UGRO018_01399	Ribose-phosphate pyrophosphokinase	prs		632.688	1103.11	954	+	contig 15	-1.74352	2.5e-08
UGRO018_01400	hypothetical protein			379.106	1042.33	354	+	contig 15	-2.74943	1.55e-06
UGRO018_01401	hypothetical protein			10.573	4.449	1101	-	contig 15	2.37661	0.000504
UGRO018_01402	hypothetical protein			77.556	53.911	849	-	contig 15	1.43858	1.27e-05
UGRO018_01403	hypothetical protein			87.677	40.695	765	-	contig 15	2.15449	3.72e-08
UGRO018_01404	hypothetical protein			74.807	34.983	765	-	contig 15	2.1384	3.24e-08
UGRO018_01405	hypothetical protein		CE4	6.958	6.151	759	+	contig 15	1.13121	0.0904
UGRO018_01406	hypothetical protein			57.502	89.996	735	+	contig 15	-1.56509	1.17e-05
UGRO018_01407	hypothetical protein			48.376	105.682	372	+	contig 15	-2.1846	0.000216
UGRO018_01408	PTS system N,N'-diacetylchitobiose-specific EIIB component	chbB_1		54.858	154.669	351	+	contig 15	-2.81945	6.65e-05
UGRO018_01409	tRNA modification GTPase MnmE	mnmE		162.034	95.419	1332	+	contig 15	1.69814	7.66e-06
UGRO018_01410	dCTP deaminase, dUMP-forming	dcd		125.241	140.746	543	-	contig 15	-1.1238	0.18
UGRO018_01411	D-aminoacyl-tRNA deacylase	dtd3		354.989	129.457	771	+	contig 15	2.74215	1.89e-09
UGRO018_01412	Transcriptional regulator MntR	mntR		60.665	144.51	369	-	contig 15	-2.38208	2.08e-07
UGRO018_01413	Regulatory protein MgsR	mgsR		30.064	40.469	369	-	contig 15	-1.3461	0.0141
UGRO018_01414	hypothetical protein			48.635	3374.88	159	+	contig 15	-69.3926	4.65e-12
UGRO018_01415	hypothetical protein			9.11	11.478	339	-	contig 15	-1.25988	0.105
UGRO018_01416	Carbohydrate deacetylase			82.164	37.592	723	+	contig 15	2.18567	5.27e-07
UGRO018_01417	hypothetical protein			93.864	19.013	684	+	contig 15	4.93674	1.76e-07
UGRO018_01418	hypothetical protein			44.129	15.607	759	-	contig 15	2.82755	6.56e-09
UGRO018_01419	hypothetical protein			10.452	39.901	2325	+	contig 15	-3.81756	0.000112
UGRO018_01420	hypothetical protein			6.696	55.787	513	+	contig 15	-8.33162	7.91e-08
UGRO018_01421	hypothetical protein			3.606	64.403	762	+	contig 15	-17.8588	5.76e-08
UGRO018_01422	hypothetical protein			5.21	79.366	1929	+	contig 15	-15.2322	1.24e-08
UGRO018_01423	hypothetical protein			12.316	78.68	1056	+	contig 15	-6.38859	1.9e-06
UGRO018_01424	hypothetical protein			20.874	66.432	558	+	contig 15	-3.18252	3.14e-05
UGRO018_01425	hypothetical protein			19.557	9.416	489	+	contig 15	2.07698	0.00202
UGRO018_01426	hypothetical protein			67.368	19.128	699	+	contig 15	3.52198	3.29e-05
UGRO018_01427	hypothetical protein			220.914	39.86	1479	-	contig 15	5.5423	5.26e-09
UGRO018_01428	hypothetical protein			10.383	10.361	2097	+	contig 15	1.00208	0.989
UGRO018_01429	hypothetical protein			261.058	126.376	1542	-	contig 16	2.06572	1.93e-10
UGRO018_01430	Glutamyl-tRNA reductase	hemA		149.781	95.565	1227	+	contig 16	1.56732	2.6e-11
UGRO018_01431	Porphobilinogen deaminase	hemC		75.13	101.691	885	+	contig 16	-1.35353	6.64e-06
UGRO018_01432	Siroheme synthase	cysG_1		75.517	96.097	1440	+	contig 16	-1.27253	1.3e-05
UGRO018_01433	Delta-aminolevulinic acid dehydratase	hemB		84.422	123.335	975	+	contig 16	-1.46093	7.42e-06
UGRO018_01434	Glutamate-1-semialdehyde 2,1-aminomutase	hemL		111.388	115.165	1293	+	contig 16	-1.03391	0.306
UGRO018_01435	Siroheme synthase	cysG_2		139.209	98.507	1248	+	contig 16	1.41319	4.74e-07
UGRO018_01436	D-alanyl-D-alanine carboxypeptidase DacF	dacF		48.914	17.284	1182	+	contig 16	2.83001	6e-08
UGRO018_01437	hypothetical protein			8.977	3.038	165	+	contig 16	2.95496	0.00303
UGRO018_01438	Anti-sigma F factor antagonist	spoIIAA		10.403	64.676	318	+	contig 16	-6.21714	7.15e-05
UGRO018_01439	Anti-sigma F factor	spoIIAB		3.676	52.235	438	+	contig 16	-14.21	4.29e-08
UGRO018_01440	RNA polymerase sigma-F factor	sigF		23.871	62.222	726	+	contig 16	-2.60656	0.000147
UGRO018_01441	hypothetical protein			152.718	242.278	633	+	contig 16	-1.58645	1.13e-05
UGRO018_01442	hypothetical protein			196.118	219.055	1053	+	contig 16	-1.11696	0.14
UGRO018_01443	hypothetical protein			0.178	0.043	141	-	contig 16	4.17801	0.0582
UGRO018_01444	hypothetical protein			907.39	774.531	4962	+	contig 16	1.17154	0.013
UGRO018_01445	hypothetical protein			553.635	964.522	1086	+	contig 16	-1.74216	1.15e-06
UGRO018_01446	hypothetical protein			73.579	115.739	789	+	contig 16	-1.57299	0.000398
UGRO018_01447	RNA polymerase sigma-28 factor	sigK		29.856	5.092	708	+	contig 16	5.86284	3.19e-08
UGRO018_01448	RNA polymerase sigma-G factor	sigG		12.828	13.393	780	+	contig 16	-1.04406	0.759
UGRO018_01449	hypothetical protein			9.18	22.163	243	+	contig 16	-2.41432	7.58e-06
UGRO018_01450	Cell division protein SepF	sepF		935.02	1242.66	399	+	contig 16	-1.32902	0.00195
UGRO018_01451	hypothetical protein			52.87	158.98	753	+	contig 16	-3.00703	9.4e-08
UGRO018_01452	hypothetical protein			50.792	102.946	654	+	contig 16	-2.02682	6.8e-06
UGRO018_01453	hypothetical protein			826.138	1499.75	480	+	contig 16	-1.81537	2.15e-06
UGRO018_01454	Isoleucine--tRNA ligase	ileS		196.391	1347.21	2730	+	contig 16	-6.85986	1.96e-11
UGRO018_01455	hypothetical protein			21.972	17.438	1236	+	contig 16	1.26002	0.00814
UGRO018_01456	23S rRNA (guanosine-2'-O-)-methyltransferase RlmB	rlmB		134.022	85.638	726	+	contig 16	1.56499	7.31e-06
UGRO018_01457	hypothetical protein			4544.34	1285.12	447	+	contig 16	3.53613	1.66e-10
UGRO018_01458	Type 4 prepilin-like proteins leader peptide-processing enzyme	comC		88.27	30.36	768	+	contig 16	2.90747	3.2e-08
UGRO018_01459	Type II secretion system protein F	epsF_1		97.243	78.245	1197	+	contig 16	1.24281	0.000526
UGRO018_01460	hypothetical protein			188.567	76.059	909	+	contig 16	2.47922	1.04e-09
UGRO018_01461	hypothetical protein			165.398	103.179	735	+	contig 16	1.60302	5.43e-05
UGRO018_01462	hypothetical protein			71.408	124.912	618	+	contig 16	-1.74927	1.04e-05
UGRO018_01463	hypothetical protein			109.996	80.954	1065	+	contig 16	1.35874	0.000516
UGRO018_01464	hypothetical protein			105.306	72.217	978	+	contig 16	1.45818	6.19e-06
UGRO018_01465	hypothetical protein			58.491	99.452	1446	+	contig 16	-1.70029	5.93e-07
UGRO018_01466	hypothetical protein			59.411	196.831	1674	+	contig 16	-3.31302	1.11e-11
UGRO018_01467	Twitching mobility protein	pilT_1		89.645	261.709	1056	+	contig 16	-2.91938	2.42e-11
UGRO018_01468	Pyridoxamine--pyruvate transaminase	ppaT		326.349	123.184	1134	-	contig 16	2.64928	1.96e-09
UGRO018_01469	Phenylalanine--tRNA ligase alpha subunit	pheS		48.311	435.027	1041	+	contig 16	-9.00466	2.26e-14
UGRO018_01470	Phenylalanine--tRNA ligase beta subunit	pheT		163.845	494.634	2403	+	contig 16	-3.01892	1.92e-12
UGRO018_01471	hypothetical protein			276.649	310.628	870	-	contig 16	-1.12282	0.00393
UGRO018_01472	Ribonuclease J1	rnjA		384.54	596.007	1845	-	contig 16	-1.54992	4.59e-08
UGRO018_01473	Peptide deformylase 2	defB		160.311	489.974	558	-	contig 16	-3.05639	1.2e-07
UGRO018_01474	putative peptidoglycan glycosyltransferase FtsW	ftsW_1	GT119	86.366	155.76	1266	+	contig 16	-1.80348	1.31e-07
UGRO018_01475	Ribosomal RNA small subunit methyltransferase D	rsmD		69.158	197.281	561	+	contig 16	-2.85261	4.39e-11
UGRO018_01476	Phosphopantetheine adenylyltransferase	coaD		172.711	187.335	483	+	contig 16	-1.08467	0.00657
UGRO018_01477	hypothetical protein			58.721	225.52	864	+	contig 16	-3.84054	7.13e-10
UGRO018_01478	Protein hit	hit		136.578	288.058	399	-	contig 16	-2.10911	6.69e-10
UGRO018_01479	Foldase protein PrsA	prsA		788.941	779.64	882	-	contig 16	1.01193	0.809
UGRO018_01480	Foldase protein PrsA 2	prsA2		937.208	914.374	1005	-	contig 16	1.02497	0.616
UGRO018_01481	Vegetative protein 296	sufC		130.951	334.442	816	+	contig 16	-2.55396	1.23e-07
UGRO018_01482	hypothetical protein			349.188	312.178	801	+	contig 16	1.11855	1.43e-05
UGRO018_01483	Cysteine desulfurase SufS	sufS		369.726	341.991	1233	+	contig 16	1.0811	0.00118
UGRO018_01484	Zinc-dependent sulfurtransferase SufU	sufU		205.584	290.623	468	+	contig 16	-1.41365	0.000313
UGRO018_01485	hypothetical protein			414.246	384.739	1398	+	contig 16	1.0767	0.00916
UGRO018_01486	putative protein YqgN	yqgN		427.449	318.517	519	+	contig 16	1.342	6.08e-05
UGRO018_01487	hypothetical protein			268.843	133.638	420	+	contig 16	2.01172	2.18e-09
UGRO018_01488	Sugar phosphatase YbiV	ybiV		402.068	245.211	804	-	contig 16	1.63968	2.32e-07
UGRO018_01489	hypothetical protein			19.786	28.3	1107	+	contig 16	-1.43035	3.85e-05
UGRO018_01490	hypothetical protein			17.057	18.734	201	+	contig 16	-1.09828	0.405
UGRO018_01491	putative ABC transporter ATP-binding protein YxlF	yxlF_2		21.981	34.903	912	+	contig 16	-1.58789	2.8e-08
UGRO018_01492	hypothetical protein			32.396	28.257	765	+	contig 16	1.14651	0.000175
UGRO018_01493	hypothetical protein			34.792	36.683	681	+	contig 16	-1.05434	0.635
UGRO018_01494	hypothetical protein			3.621	5.436	270	-	contig 16	-1.50098	0.0527
UGRO018_01495	hypothetical protein			32.402	64.93	924	+	contig 16	-2.00386	2.61e-06
UGRO018_01496	Type II secretion system protein F	epsF_2		43.293	63.672	1023	+	contig 16	-1.47072	0.000482
UGRO018_01497	hypothetical protein			131.964	79.372	312	+	contig 16	1.6626	1.42e-05
UGRO018_01498	hypothetical protein			65.14	86.224	450	+	contig 16	-1.32367	0.0256
UGRO018_01499	hypothetical protein			10.711	93.287	372	+	contig 16	-8.70963	5.52e-11
UGRO018_01500	hypothetical protein			99.233	96.671	393	+	contig 16	1.0265	0.532
UGRO018_01501	Twitching mobility protein	pilT_2		142.276	117.526	1074	+	contig 16	1.2106	0.000226
UGRO018_01502	Oleate hydratase	ohyA		77.253	172.254	1713	+	contig 16	-2.22975	1.2e-10
UGRO018_01503	Methylated-DNA--protein-cysteine methyltransferase	ogt		27.935	26.542	567	+	contig 16	1.05246	0.27
UGRO018_01504	hypothetical protein			28.592	56.443	291	-	contig 16	-1.97409	0.000851
UGRO018_01505	tRNA-Gly(tcc)			0.043	0.043	74	-	contig 16	1	1
UGRO018_01506	O-acetyl-L-homoserine sulfhydrylase			1247.86	31.953	1293	-	contig 17	39.0525	2.62e-09
UGRO018_01507	Cysteine synthase	cysK_1		125.278	28.1	933	-	contig 17	4.4583	6.85e-06
UGRO018_01508	NADP-dependent 7-alpha-hydroxysteroid dehydrogenase			94.198	49.198	804	-	contig 17	1.91466	6.84e-08
UGRO018_01509	HTH-type transcriptional regulator CymR	cymR		396.489	383.479	432	-	contig 17	1.03393	0.628
UGRO018_01510	Pyruvate formate-lyase-activating enzyme	pflA		299.886	520.345	759	-	contig 17	-1.73514	8.83e-07
UGRO018_01511	Formate acetyltransferase	pflB		4047.4	2197.86	2256	-	contig 17	1.84151	1.86e-07
UGRO018_01512	hypothetical protein			12.108	14.443	2037	-	contig 17	-1.19292	0.00333
UGRO018_01513	hypothetical protein			14.93	87.531	429	-	contig 17	-5.86287	5.42e-08
UGRO018_01514	tRNA-Arg(cct)			0.043	0.043	77	+	contig 17	1	1
UGRO018_01515	hypothetical protein			3.084	1.71	1365	-	contig 17	1.80357	0.00216
UGRO018_01516	hypothetical protein			3.276	2.299	1314	-	contig 17	1.42508	0.0023
UGRO018_01517	hypothetical protein			5.576	3.104	186	-	contig 17	1.79673	0.217
UGRO018_01518	Endoribonuclease MazF	mazF		5.446	2.599	363	-	contig 17	2.09548	0.0112
UGRO018_01519	hypothetical protein			0.275	0.105	426	-	contig 17	2.62074	0.297
UGRO018_01520	hypothetical protein			0.059	0.043	351	-	contig 17	1.3915	0.369
UGRO018_01521	hypothetical protein			0.111	0.043	453	-	contig 17	2.60847	0.063
UGRO018_01522	Accessory gene regulator protein B	agrB_4		260.057	3.927	567	-	contig 17	66.2259	3.15e-10
UGRO018_01523	hypothetical protein			441.678	16.242	147	-	contig 17	27.1934	2.74e-08
UGRO018_01524	hypothetical protein			20.038	3.498	1287	-	contig 17	5.72783	1.07e-06
UGRO018_01525	hypothetical protein			11.068	4.736	732	-	contig 17	2.337	3.01e-06
UGRO018_01526	hypothetical protein			16.345	0.656	201	-	contig 17	24.9152	0.00584
UGRO018_01527	hypothetical protein			10.808	0.237	450	+	contig 17	45.6457	0.000115
UGRO018_01528	hypothetical protein			56.887	14.683	2289	-	contig 17	3.87444	3.5e-10
UGRO018_01529	hypothetical protein			49.581	11.726	2259	-	contig 17	4.22841	2.4e-10
UGRO018_01530	hypothetical protein			29.827	1.248	531	-	contig 17	23.9042	1.74e-07
UGRO018_01531	hypothetical protein			71.188	1.523	1173	-	contig 17	46.747	1.92e-09
UGRO018_01532	hypothetical protein			57.254	9.407	702	-	contig 17	6.08641	5.63e-07
UGRO018_01533	hypothetical protein			0.357	0.172	93	+	contig 17	2.07524	0.623
UGRO018_01534	hypothetical protein		GH23	0.475	1.298	1686	-	contig 17	-2.73423	0.00175
UGRO018_01535	hypothetical protein			0.31	1.443	390	-	contig 17	-4.65501	6.17e-05
UGRO018_01536	hypothetical protein			2.016	3.263	351	+	contig 17	-1.61804	0.0041
UGRO018_01537	hypothetical protein			0.116	0.283	762	-	contig 17	-2.44465	0.249
UGRO018_01538	hypothetical protein			1.08	0.805	2331	-	contig 17	1.34172	0.0895
UGRO018_01539	hypothetical protein			0.625	0.407	402	-	contig 17	1.53813	0.434
UGRO018_01540	hypothetical protein			0.853	1.146	225	-	contig 17	-1.34379	0.302
UGRO018_01541	hypothetical protein			0.954	0.703	831	-	contig 17	1.35689	0.339
UGRO018_01542	hypothetical protein			0.124	0.115	315	-	contig 17	1.07893	0.944
UGRO018_01543	hypothetical protein			0.775	0.656	1785	-	contig 17	1.18241	0.563
UGRO018_01544	hypothetical protein			6.485	2.634	915	-	contig 17	2.46217	0.000323
UGRO018_01545	hypothetical protein			1.921	0.857	765	-	contig 17	2.2414	0.0365
UGRO018_01546	hypothetical protein			58.557	19.846	573	-	contig 17	2.95061	4.89e-06
UGRO018_01547	hypothetical protein			0.67	0.497	1359	-	contig 17	1.34691	0.0672
UGRO018_01548	hypothetical protein			0.387	0.043	351	-	contig 17	9.08582	2.8e-07
UGRO018_01549	hypothetical protein			1	0.434	648	-	contig 17	2.30318	0.189
UGRO018_01550	hypothetical protein			0.15	0.043	192	-	contig 17	3.51983	0.0582
UGRO018_01551	hypothetical protein			13.9	5.718	489	-	contig 17	2.43105	0.000168
UGRO018_01552	hypothetical protein			0.557	0.077	954	-	contig 17	7.22709	0.00153
UGRO018_01553	hypothetical protein			0.686	0.135	780	-	contig 17	5.10367	0.0598
UGRO018_01554	hypothetical protein			30.01	4.575	1623	-	contig 17	6.55898	7.13e-10
UGRO018_01555	hypothetical protein			0.993	1.44	7254	-	contig 17	-1.45042	0.0104
UGRO018_01556	hypothetical protein			1.697	1.312	714	-	contig 17	1.29344	0.278
UGRO018_01557	hypothetical protein			0.263	0.89	591	-	contig 17	-3.38613	0.00137
UGRO018_01558	hypothetical protein			0.807	0.332	777	-	contig 17	2.43089	1.2e-05
UGRO018_01559	hypothetical protein			0.109	0.144	165	-	contig 17	-1.32027	0.807
UGRO018_01560	hypothetical protein			1.981	1.328	5154	-	contig 17	1.49174	0.00395
UGRO018_01561	hypothetical protein			25.775	12.35	618	-	contig 17	2.08704	0.000386
UGRO018_01562	Nucleoid occlusion protein	noc_2		3.106	1.323	969	-	contig 17	2.34729	0.00918
UGRO018_01563	Sporulation initiation inhibitor protein Soj	soj_1		2.975	2.22	828	-	contig 17	1.34029	0.162
UGRO018_01564	hypothetical protein			167.747	29.898	1293	-	contig 17	5.61067	2.27e-12
UGRO018_01565	hypothetical protein			10.929	3.514	168	-	contig 17	3.11065	0.000796
UGRO018_01566	hypothetical protein			90.964	36.392	732	-	contig 17	2.49957	9.05e-07
UGRO018_01567	L-aspartate/glutamate-specific racemase	ygeA		103.839	54.495	693	-	contig 17	1.90547	3.57e-05
UGRO018_01568	hypothetical protein			38.208	36.158	699	-	contig 17	1.05667	0.588
UGRO018_01569	hypothetical protein			10.793	19.903	834	-	contig 17	-1.84413	0.00182
UGRO018_01570	hypothetical protein			63.948	2.151	312	+	contig 17	29.7274	0.00327
UGRO018_01571	hypothetical protein			21.11	19.757	273	-	contig 17	1.06848	0.769
UGRO018_01572	hypothetical protein			13.45	15.177	405	-	contig 17	-1.12843	0.207
UGRO018_01573	hypothetical protein			22.906	18.184	438	-	contig 17	1.25965	0.0869
UGRO018_01574	hypothetical protein			16.605	9.917	606	-	contig 17	1.67436	0.000736
UGRO018_01575	hypothetical protein			1.642	0.225	210	+	contig 17	7.28398	0.0315
UGRO018_01576	hypothetical protein			69.326	89.453	258	-	contig 17	-1.29033	0.0509
UGRO018_01577	hypothetical protein			47.15	66.797	201	-	contig 17	-1.41669	0.0181
UGRO018_01578	Virginiamycin A acetyltransferase	vat		136.798	76.745	651	-	contig 17	1.78251	3.12e-10
UGRO018_01579	hypothetical protein			93.304	63.539	462	-	contig 17	1.46844	0.00506
UGRO018_01580	hypothetical protein			456.597	78.664	1041	-	contig 18	5.8044	7.21e-12
UGRO018_01581	hypothetical protein			239.397	682.011	687	+	contig 18	-2.84888	2.57e-06
UGRO018_01582	HTH-type transcriptional activator RhaS	rhaS_4		29.35	12.349	828	+	contig 18	2.37665	1.12e-05
UGRO018_01583	hypothetical protein			29.587	15.121	912	+	contig 18	1.95667	6.5e-06
UGRO018_01584	hypothetical protein			30.527	26.815	411	+	contig 18	1.13844	0.165
UGRO018_01585	hypothetical protein			44.09	6.107	420	+	contig 18	7.21955	4e-06
UGRO018_01586	RNA polymerase sigma-54 factor 1	rpoN1		20.478	8.007	1227	-	contig 18	2.55748	1.61e-05
UGRO018_01587	Transcriptional regulatory protein DagR	dgaR		19.88	41.19	2718	+	contig 18	-2.07196	2.6e-06
UGRO018_01588	hypothetical protein			13.05	8.793	417	+	contig 18	1.48409	0.0342
UGRO018_01589	putative phosphotransferase enzyme IIB component			15.256	11.339	471	+	contig 18	1.34539	0.0126
UGRO018_01590	N-acetylgalactosamine permease IIC component 1	agaC_7		9.143	17.086	780	+	contig 18	-1.86867	0.000305
UGRO018_01591	PTS system mannose-specific EIID component	manZ_8		15.635	16.765	819	+	contig 18	-1.07224	0.535
UGRO018_01592	Fructosamine deglycase FrlB	frlB_2		12.296	24.066	996	+	contig 18	-1.95726	8.9e-05
UGRO018_01593	Phosphorylated carbohydrates phosphatase			14.191	16.122	669	+	contig 18	-1.13602	0.397
UGRO018_01594	Glutamine--fructose-6-phosphate aminotransferase [isomerizing]	glmS_2		12.823	21.301	1080	+	contig 18	-1.66118	4.73e-05
UGRO018_01595	hypothetical protein			135.301	23.745	807	+	contig 18	5.69812	5.61e-08
UGRO018_01596	Aryl-phospho-beta-D-glucosidase BglC	bglC_5	GH1	2.548	2.73	1392	+	contig 18	-1.07133	0.537
UGRO018_01597	Lichenan permease IIC component	licC_8		6.149	3.455	1329	+	contig 18	1.77972	0.00202
UGRO018_01598	Beta-glucosidase A	bglA_3	GH1	6.881	4.793	1287	+	contig 18	1.43555	0.000605
UGRO018_01599	Heme response regulator HssR	hssR		78.296	21.456	672	+	contig 18	3.64905	1.18e-09
UGRO018_01600	Sensor histidine kinase RcsC	rcsC_8		78.726	22.99	1053	+	contig 18	3.42437	1.87e-10
UGRO018_01601	K(+)/H(+) antiporter NhaP	nhaP		119.228	30.927	1596	-	contig 18	3.85512	3.5e-10
UGRO018_01602	hypothetical protein			484.328	280.091	441	-	contig 18	1.72918	8.9e-06
UGRO018_01603	hypothetical protein			2.902	0.146	219	+	contig 18	19.867	0.00608
UGRO018_01604	hypothetical protein			3.033	1.425	369	+	contig 18	2.12806	0.00724
UGRO018_01605	hypothetical protein			2.037	2.491	516	+	contig 18	-1.22301	0.41
UGRO018_01606	hypothetical protein			3	0.367	651	+	contig 18	8.17225	0.0157
UGRO018_01607	5-amino-6-(5-phospho-D-ribitylamino)uracil phosphatase YitU	yitU_2		19.676	23.887	819	+	contig 18	-1.214	0.0199
UGRO018_01608	manganese efflux pump MntP	mntP_1		63.157	16.055	618	+	contig 18	3.93392	8.82e-07
UGRO018_01609	2,3-bisphosphoglycerate-independent phosphoglycerate mutase	gpmI		2235.41	2613.19	1575	+	contig 18	-1.16899	6.94e-07
UGRO018_01610	hypothetical protein			16.426	187.774	438	+	contig 18	-11.4318	1.45e-11
UGRO018_01611	hypothetical protein			0.547	4.201	153	+	contig 18	-7.67821	0.0535
UGRO018_01612	hypothetical protein			4.763	211.674	159	+	contig 18	-44.4442	4.7e-09
UGRO018_01613	Replication-associated recombination protein A	rarA_1		157.355	71.585	1263	-	contig 18	2.19814	2.85e-08
UGRO018_01614	hypothetical protein			67.712	57.065	552	+	contig 18	1.18657	0.00541
UGRO018_01615	hypothetical protein			123.653	84.073	1617	+	contig 18	1.47078	2.04e-06
UGRO018_01616	hypothetical protein			113.062	61.243	2493	+	contig 18	1.84611	4.23e-08
UGRO018_01617	hypothetical protein			29.619	31.167	465	+	contig 18	-1.05228	0.642
UGRO018_01618	putative manganese efflux pump MntP	mntP_2		28.284	34.009	561	-	contig 18	-1.20242	0.0593
UGRO018_01619	HTH-type transcriptional repressor GlcR	glcR		192.195	127.708	765	-	contig 18	1.50495	2.39e-05
UGRO018_01620	Choline dehydrogenase	gbsB_1		5.432	7.192	1173	+	contig 18	-1.32407	0.011
UGRO018_01621	hypothetical protein			4.561	6.252	963	+	contig 18	-1.37083	0.0312
UGRO018_01622	PTS system lactose-specific EIIA component	lacF_2		6.258	12.549	324	+	contig 18	-2.00538	0.014
UGRO018_01623	Lichenan permease IIC component	licC_9		11.594	6.757	1284	+	contig 18	1.7159	1.38e-08
UGRO018_01624	PTS system cellobiose-specific EIIB component	celA_6		9.251	7.015	312	+	contig 18	1.31873	0.035
UGRO018_01625	Choline dehydrogenase	gbsB_2		5.563	4.397	1179	+	contig 18	1.2651	0.00309
UGRO018_01626	NADH oxidase			11.779	5.806	1932	+	contig 18	2.02877	3.98e-07
UGRO018_01627	hypothetical protein			8.272	4.624	951	+	contig 18	1.7889	0.006
UGRO018_01628	Dihydroanticapsin 7-dehydrogenase	bacC		2.566	9.317	723	+	contig 18	-3.63043	0.000923
UGRO018_01629	hypothetical protein			122.628	98.752	756	-	contig 18	1.24178	0.0209
UGRO018_01630	2-C-methyl-D-erythritol 2,4-cyclodiphosphate synthase	ispF		24.42	131.522	483	+	contig 18	-5.38588	5.3e-10
UGRO018_01631	hypothetical protein			74.351	49.289	585	-	contig 18	1.50848	0.0015
UGRO018_01632	Glutamine synthetase	glnA_2		68.781	50.742	1212	-	contig 18	1.35551	0.000228
UGRO018_01633	hypothetical protein			51.936	38.591	723	-	contig 18	1.3458	2.57e-05
UGRO018_01634	Choline trimethylamine-lyase activating enzyme	cutD_2		14.375	5.167	1506	-	contig 18	2.78218	3.91e-06
UGRO018_01635	Amidophosphoribosyltransferase	purF_2		10.775	3.69	1098	-	contig 18	2.91984	4.94e-05
UGRO018_01636	NADP-specific glutamate dehydrogenase	gdh_1		4.97	2.251	1335	+	contig 18	2.20779	0.00141
UGRO018_01637	Glutamine synthetase	glnA_3		1.388	2.861	2097	+	contig 18	-2.06084	0.000768
UGRO018_01638	hypothetical protein			1.117	1.302	1713	+	contig 18	-1.16557	0.671
UGRO018_01639	Asparagine synthetase B [glutamine-hydrolyzing]	asnB		1.982	2.119	1581	+	contig 18	-1.06909	0.661
UGRO018_01640	Amidophosphoribosyltransferase	purF_3		1.603	2.644	1422	+	contig 18	-1.64919	0.0586
UGRO018_01641	Diaminopimelate epimerase	dapF		3.577	2.55	798	+	contig 18	1.40256	0.312
UGRO018_01642	LL-diaminopimelate aminotransferase	dapL_1		4.009	4.572	1185	+	contig 18	-1.14041	0.128
UGRO018_01643	NH(3)-dependent NAD(+) synthetase	nadE_2		6.34	4.074	735	+	contig 18	1.55621	0.000625
UGRO018_01644	Sensory transduction protein LytR	lytR_3		48.845	27.93	693	+	contig 18	1.74884	8.32e-07
UGRO018_01645	hypothetical protein			53.296	23.584	1260	+	contig 18	2.25987	3.86e-08
UGRO018_01646	hypothetical protein			48.61	21.548	681	+	contig 18	2.25587	3.43e-07
UGRO018_01647	hypothetical protein			38.165	11.898	480	+	contig 18	3.20769	4.63e-05
UGRO018_01648	hypothetical protein			38.262	18.969	468	+	contig 18	2.01713	0.000767
UGRO018_01649	hypothetical protein			65.294	32.366	405	+	contig 18	2.01737	0.000191
UGRO018_01650	hypothetical protein			73.178	34.357	381	+	contig 18	2.12991	0.000105
UGRO018_01651	hypothetical protein			217.427	17.126	411	-	contig 18	12.6959	4.7e-11
UGRO018_01652	hypothetical protein			2.65	7.917	180	+	contig 18	-2.98726	0.0137
UGRO018_01653	hypothetical protein			18.319	8.342	972	+	contig 18	2.19607	3.37e-06
UGRO018_01654	hypothetical protein			12.149	17.435	390	+	contig 18	-1.43513	0.0619
UGRO018_01655	Apulose-4-phosphate transketolase subunit B	aptB_1		7.82	8.269	675	-	contig 18	-1.0574	0.764
UGRO018_01656	Ribonuclease 3	rnc		24.219	452.012	684	-	contig 19	-18.6637	3.61e-10
UGRO018_01657	ATP-dependent DNA helicase RecG	recG		53.511	172.139	2010	-	contig 19	-3.21689	1.39e-08
UGRO018_01658	hypothetical protein			147.632	68.534	774	+	contig 19	2.15414	4.41e-08
UGRO018_01659	Rubrerythrin-1	rbr1		1548.91	2112.57	537	-	contig 19	-1.3639	0.00274
UGRO018_01660	Glutamine synthetase	glnA_4		358.066	210.763	2094	+	contig 19	1.6989	1.55e-05
UGRO018_01661	hypothetical protein			10.794	6.726	1677	+	contig 19	1.60489	0.00222
UGRO018_01662	hypothetical protein			96.71	30.225	945	+	contig 19	3.19972	1.69e-09
UGRO018_01663	hypothetical protein			772.759	366.856	1158	-	contig 19	2.10644	1.85e-08
UGRO018_01664	Glutamine-dependent NAD(+) synthetase	nadE_3		327.493	150.573	1653	-	contig 19	2.17498	2.08e-09
UGRO018_01665	Putative TrmH family tRNA/rRNA methyltransferase			100.835	182.644	732	+	contig 19	-1.81132	6.21e-09
UGRO018_01666	hypothetical protein			42.434	281.368	240	-	contig 19	-6.63075	3.72e-08
UGRO018_01667	hypothetical protein			703.554	637.007	747	-	contig 19	1.10447	0.12
UGRO018_01668	hypothetical protein			412.243	661.876	405	-	contig 19	-1.60555	8.15e-06
UGRO018_01669	Thiosulfate sulfurtransferase GlpE	glpE_1		450.164	940.104	312	-	contig 19	-2.08836	8.94e-08
UGRO018_01670	hypothetical protein			734.644	908.463	351	-	contig 19	-1.2366	0.000717
UGRO018_01671	Peptidyl-prolyl cis-trans isomerase B	ppiB		568.812	1119.75	438	-	contig 19	-1.96858	1.66e-06
UGRO018_01672	hypothetical protein			72.781	109.58	969	-	contig 19	-1.50562	0.000318
UGRO018_01673	hypothetical protein			118.115	304.111	861	+	contig 19	-2.57469	2.9e-08
UGRO018_01674	Inner membrane protein YbhL	ybhL		1288.11	571.542	702	-	contig 19	2.25374	4.17e-08
UGRO018_01675	N-acetylmuramoyl-L-alanine amidase LytC	lytC		140.827	366.982	732	-	contig 19	-2.60591	6.02e-09
UGRO018_01676	hypothetical protein			200.833	190.612	828	-	contig 19	1.05362	0.393
UGRO018_01677	hypothetical protein			219.806	106.128	438	-	contig 19	2.07114	0.000114
UGRO018_01678	L-threonine ammonia-lyase	tdcB_1		109.57	46.685	1200	-	contig 19	2.34701	1.94e-08
UGRO018_01679	Sensor histidine kinase RcsC	rcsC_9		103.921	128.97	2607	-	contig 19	-1.24104	1.61e-06
UGRO018_01680	hypothetical protein			91.705	93.495	1932	-	contig 19	-1.01951	0.71
UGRO018_01681	hypothetical protein			12.205	21.306	186	-	contig 19	-1.74572	0.00496
UGRO018_01682	hypothetical protein			1748.94	820.937	1698	-	contig 19	2.13042	1.5e-06
UGRO018_01683	Proline--tRNA ligase	proS		273.143	389.472	1695	-	contig 19	-1.42589	5.75e-09
UGRO018_01684	hypothetical protein			88.07	175.884	1227	-	contig 19	-1.99709	2.16e-11
UGRO018_01685	hypothetical protein			65.887	87.052	915	-	contig 19	-1.32124	0.000861
UGRO018_01686	hypothetical protein			184.29	47.034	735	-	contig 19	3.91826	3.43e-07
UGRO018_01687	Fluoroquinolones export ATP-binding protein			99.207	81.844	846	-	contig 19	1.21214	0.0153
UGRO018_01688	hypothetical protein			145.003	77.22	888	-	contig 19	1.87779	6.31e-08
UGRO018_01689	Mannosyl-3-phosphoglycerate phosphatase	mngB		109.162	40.542	1311	-	contig 19	2.69259	1.99e-09
UGRO018_01690	Calcium-transporting ATPase			18.878	22.049	2607	-	contig 19	-1.16795	0.00289
UGRO018_01691	Cobalt-dependent inorganic pyrophosphatase			40.972	22.388	1635	-	contig 19	1.83006	0.00039
UGRO018_01692	hypothetical protein			101.667	181.631	738	-	contig 19	-1.78652	1.81e-07
UGRO018_01693	Pyruvate:ferredoxin oxidoreductase			9642	6843.84	3507	-	contig 19	1.40886	9.14e-06
UGRO018_01694	hypothetical protein			70.671	37.307	7542	-	contig 19	1.89432	8.68e-05
UGRO018_01695	hypothetical protein			3.614	75.92	132	-	contig 19	-21.0071	6.31e-08
UGRO018_01696	hypothetical protein			421.493	159.007	798	-	contig 19	2.65078	1.58e-09
UGRO018_01697	hypothetical protein			350.21	146.812	804	-	contig 19	2.38544	1.87e-09
UGRO018_01698	hypothetical protein			65.438	47.035	459	-	contig 19	1.39126	0.00113
UGRO018_01699	Small-conductance mechanosensitive channel	mscS		17.918	49.502	867	+	contig 19	-2.7628	2.26e-06
UGRO018_01700	hypothetical protein			6.753	6.659	882	+	contig 19	1.0141	0.826
UGRO018_01701	hypothetical protein			12.74	8.008	1044	+	contig 19	1.59089	0.0014
UGRO018_01702	ATP-dependent RNA helicase DeaD	deaD		207.674	562.659	1767	-	contig 19	-2.70934	1.88e-07
UGRO018_01703	Sensor histidine kinase RcsC	rcsC_10		19.696	70.365	1266	-	contig 19	-3.5725	8.36e-09
UGRO018_01704	Sensory transduction protein regX3	regX3_2		18.22	77.67	678	-	contig 19	-4.26288	4.03e-09
UGRO018_01705	putative ABC transporter ATP-binding protein YknY	yknY_3		85.595	92.828	771	-	contig 19	-1.0845	0.0189
UGRO018_01706	hypothetical protein			16.131	15.14	2382	-	contig 19	1.06549	0.0562
UGRO018_01707	hypothetical protein			217.312	114.345	387	-	contig 19	1.9005	0.0001
UGRO018_01708	putative membrane protein YdfK	ydfK		44.1	66.706	711	-	contig 19	-1.51261	3.85e-08
UGRO018_01709	Thioredoxin	trxA_2		87.157	280.159	309	-	contig 19	-3.21442	2.72e-08
UGRO018_01710	Sugar phosphatase YidA	yidA_4		97.826	135.701	897	-	contig 19	-1.38716	1.32e-05
UGRO018_01711	Cys-tRNA(Pro)/Cys-tRNA(Cys) deacylase YbaK	ybaK		258.637	146.467	486	+	contig 19	1.76584	4.64e-08
UGRO018_01712	hypothetical protein			75.785	84.794	2232	-	contig 19	-1.11888	0.00452
UGRO018_01713	tRNA-specific 2-thiouridylase MnmA	mnmA		35.017	172.58	1161	+	contig 20	-4.92848	5.25e-09
UGRO018_01714	ATP-dependent RecD-like DNA helicase	recD2		39.41	237.882	2175	+	contig 20	-6.03609	9.5e-11
UGRO018_01715	hypothetical protein			9.638	37.277	177	+	contig 20	-3.86763	0.000576
UGRO018_01716	hypothetical protein			11.796	16.753	1101	+	contig 20	-1.42024	0.0058
UGRO018_01717	Alanine--tRNA ligase	alaS_1		73.565	395.723	2628	+	contig 20	-5.37925	9.7e-12
UGRO018_01718	hypothetical protein			51.216	637.782	258	+	contig 20	-12.4528	1.59e-09
UGRO018_01719	Putative pre-16S rRNA nuclease	yrrK		309.634	1057.46	414	+	contig 20	-3.41519	5.23e-11
UGRO018_01720	hypothetical protein			129.649	376.722	261	+	contig 20	-2.90572	7.43e-08
UGRO018_01721	Endolytic murein transglycosylase	mltG		552.305	572.797	1071	+	contig 20	-1.0371	0.0975
UGRO018_01722	Uridine kinase	udk_2		170.006	801.717	633	+	contig 20	-4.71583	2.19e-11
UGRO018_01723	Transcription elongation factor GreA	greA		405.874	1135.89	477	+	contig 20	-2.79862	6.77e-09
UGRO018_01724	hypothetical protein			2.383	10.025	465	+	contig 20	-4.20642	1.29e-08
UGRO018_01725	hypothetical protein			9.084	57.122	1944	+	contig 20	-6.28789	6.49e-11
UGRO018_01726	putative protein YqeN	yqeN		75.882	162.547	954	+	contig 20	-2.14211	6.89e-09
UGRO018_01727	L-serine dehydratase 1	sdaA		61.452	234.138	1206	+	contig 20	-3.8101	1.01e-10
UGRO018_01728	hypothetical protein			47.136	271.675	507	+	contig 20	-5.76366	1.01e-10
UGRO018_01729	hypothetical protein			81.769	130.753	828	+	contig 20	-1.59906	1.27e-06
UGRO018_01730	Chromosome partition protein Smc	smc_1		135.716	326.524	2943	+	contig 20	-2.40594	6.42e-12
UGRO018_01731	Signal recognition particle receptor FtsY	ftsY		82.024	450.165	978	+	contig 20	-5.48825	5.01e-12
UGRO018_01732	hypothetical protein			63.542	300.815	315	+	contig 20	-4.73408	2.02e-08
UGRO018_01733	Acetate kinase	ackA		535.218	1054.84	1197	+	contig 20	-1.97087	1.03e-07
UGRO018_01734	Bifunctional oligoribonuclease and PAP phosphatase NrnA	nrnA		925.628	981.021	945	+	contig 20	-1.05984	0.108
UGRO018_01735	5'-nucleotidase			116.681	115.607	645	+	contig 20	1.00929	0.783
UGRO018_01736	DNA polymerase III subunit alpha	dnaE		148.879	96.519	3072	+	contig 20	1.54249	1.05e-08
UGRO018_01737	hypothetical protein			229.238	114.478	486	+	contig 20	2.00247	3.57e-08
UGRO018_01738	50S ribosomal protein L21	rplU		101.234	6594.17	312	+	contig 20	-65.1378	3.67e-11
UGRO018_01739	hypothetical protein			544.583	4337.29	315	+	contig 20	-7.96442	4.28e-09
UGRO018_01740	50S ribosomal protein L27	rpmA		279.941	3778.45	285	+	contig 20	-13.4973	4.46e-09
UGRO018_01741	GTPase Obg	obg		42.179	923.925	1290	+	contig 20	-21.9047	4.28e-11
UGRO018_01742	Exodeoxyribonuclease	exoA		122.925	145.801	753	+	contig 20	-1.1861	0.0444
UGRO018_01743	Nucleobase transporter PlUacP			91.247	309.895	1314	+	contig 20	-3.39621	1.95e-09
UGRO018_01744	hypothetical protein			6.58	29.932	519	+	contig 20	-4.54868	9.36e-08
UGRO018_01745	putative protein			61.467	96.597	999	+	contig 20	-1.57153	2.77e-07
UGRO018_01746	putative ABC transporter permease protein			59.474	83.754	969	+	contig 20	-1.40824	0.000106
UGRO018_01747	Vitamin B12 import ATP-binding protein BtuD	btuD_7		46.95	78.661	816	+	contig 20	-1.67544	4.45e-06
UGRO018_01748	hypothetical protein			48.229	104.209	774	+	contig 20	-2.16069	4.41e-08
UGRO018_01749	4-hydroxybenzoyl-CoA reductase subunit gamma	hcrC		56.291	146.433	465	+	contig 20	-2.60135	7.31e-10
UGRO018_01750	Putative xanthine dehydrogenase molybdenum-binding subunit XdhA	xdhA		74.24	179.932	2277	+	contig 20	-2.42365	9.68e-10
UGRO018_01751	hypothetical protein			124.015	127.315	465	+	contig 20	-1.0266	0.516
UGRO018_01752	hypothetical protein			258.387	218.837	561	+	contig 20	1.18073	0.0435
UGRO018_01753	Holliday junction ATP-dependent DNA helicase RuvA	ruvA		45.907	112.434	582	+	contig 20	-2.44917	3.53e-06
UGRO018_01754	Holliday junction ATP-dependent DNA helicase RuvB	ruvB		116.302	160.984	1014	+	contig 20	-1.38419	0.000196
UGRO018_01755	hypothetical protein			61.071	25.032	357	-	contig 20	2.43973	0.00276
UGRO018_01756	hypothetical protein			13.253	10.327	663	+	contig 20	1.28342	0.08
UGRO018_01757	Stage V sporulation protein B	spoVB		22.872	5.784	1302	-	contig 20	3.95464	3.42e-08
UGRO018_01758	hypothetical protein			188.127	928.413	291	+	contig 20	-4.93504	1.13e-08
UGRO018_01759	Protein translocase subunit SecDF	secDF		640.374	679.33	2289	+	contig 20	-1.06083	0.0424
UGRO018_01760	hypothetical protein			37.256	74.2	1611	+	contig 20	-1.99164	4.99e-09
UGRO018_01761	Adenine phosphoribosyltransferase	apt		289.161	690.977	516	+	contig 20	-2.38959	2.86e-08
UGRO018_01762	GTP pyrophosphokinase	relA		421.559	260.658	2202	+	contig 20	1.61729	2.29e-10
UGRO018_01763	hypothetical protein			279.965	302.128	510	+	contig 20	-1.07916	0.175
UGRO018_01764	hypothetical protein			8.91	35.924	525	+	contig 20	-4.03181	5.22e-08
UGRO018_01765	hypothetical protein			68.503	54.515	567	-	contig 20	1.25658	0.0208
UGRO018_01766	tRNA(Met) cytidine acetate ligase	tmcAL		58.886	57.256	1077	-	contig 20	1.02847	0.693
UGRO018_01767	Monoacylglycerol lipase			64.359	87.124	933	+	contig 20	-1.35372	5.31e-06
UGRO018_01768	hypothetical protein			1622.23	5201.95	510	+	contig 20	-3.20666	2.05e-07
UGRO018_01769	50S ribosomal protein L32	rpmF		307.851	1979.63	171	+	contig 20	-6.43047	1.25e-06
UGRO018_01770	Ribosome maturation factor RimP	rimP		62.246	449.843	468	+	contig 20	-7.2269	2.34e-10
UGRO018_01771	Transcription termination/antitermination protein NusA	nusA		81.453	648.117	1668	+	contig 20	-7.95697	2.93e-12
UGRO018_01772	hypothetical protein			186.811	437.905	261	+	contig 20	-2.34411	5.13e-08
UGRO018_01773	putative ribosomal protein YlxQ	rplGA		205.871	441.594	288	+	contig 20	-2.145	0.00038
UGRO018_01774	Translation initiation factor IF-2	infB		429.019	783.716	1860	+	contig 20	-1.82676	5.63e-10
UGRO018_01775	Ribosome-binding factor A	rbfA		164.562	388.355	339	+	contig 20	-2.35994	6.11e-08
UGRO018_01776	Transcriptional regulatory protein LnrK	lnrK		22.483	27.292	615	-	contig 20	-1.21389	0.0189
UGRO018_01777	hypothetical protein			69.264	20.661	1059	-	contig 20	3.35249	8.86e-09
UGRO018_01778	Linearmycin resistance ATP-binding protein LnrL	lnrL_2		16.267	15.066	933	+	contig 20	1.07969	0.216
UGRO018_01779	hypothetical protein			34.522	15.549	1134	+	contig 20	2.22021	8.72e-06
UGRO018_01780	hypothetical protein			43.014	13.83	1209	+	contig 20	3.11016	8.85e-09
UGRO018_01781	Calcium-transporting ATPase CtpE	ctpE		107.856	77.947	2364	-	contig 20	1.3837	2.03e-07
UGRO018_01782	hypothetical protein			201.9	105.458	1776	-	contig 20	1.9145	3.38e-09
UGRO018_01783	putative ABC transporter ATP-binding protein YheS	yheS_3		44.257	179.203	1554	+	contig 20	-4.04914	4.01e-08
UGRO018_01784	hypothetical protein			288.062	570.696	498	+	contig 21	-1.98116	0.00073
UGRO018_01785	hypothetical protein			451.888	438.32	366	+	contig 21	1.03096	0.857
UGRO018_01786	hypothetical protein			257.709	57.97	582	+	contig 21	4.44552	1.79e-07
UGRO018_01787	hypothetical protein			188.96	150.742	2148	+	contig 21	1.25353	0.062
UGRO018_01788	hypothetical protein			269.608	78.471	660	+	contig 21	3.43576	6.33e-07
UGRO018_01789	hypothetical protein			195.938	208.559	4647	+	contig 21	-1.06441	0.649
UGRO018_01790	hypothetical protein			177.741	219.535	912	+	contig 21	-1.23514	0.207
UGRO018_01791	hypothetical protein			228.397	182.699	1170	+	contig 21	1.25013	0.112
UGRO018_01792	hypothetical protein			87.734	39.162	399	+	contig 21	2.24028	8.05e-05
UGRO018_01793	hypothetical protein			58.894	75.674	228	+	contig 21	-1.28492	0.0767
UGRO018_01794	hypothetical protein			141.801	110.362	801	+	contig 21	1.28487	0.061
UGRO018_01795	Stage 0 sporulation protein A	spo0A_2		995.553	1569.35	363	+	contig 21	-1.57636	0.00226
UGRO018_01796	tRNA-Thr(tgt)			0.043	0.043	76	+	contig 21	1	1
UGRO018_01797	hypothetical protein			15.692	46.43	270	+	contig 21	-2.95889	0.000769
UGRO018_01798	hypothetical protein			10.973	136.796	240	+	contig 21	-12.4668	8e-10
UGRO018_01799	hypothetical protein			31.926	37.855	330	-	contig 21	-1.18571	0.208
UGRO018_01800	HTH-type transcriptional activator RhaR	rhaR_3		61.632	44.491	801	-	contig 21	1.38526	0.000807
UGRO018_01801	3-beta-hydroxycholanate 3-dehydrogenase (NADP(+))			240.112	307.058	822	+	contig 21	-1.27881	4.72e-09
UGRO018_01802	Phosphate acetyltransferase	pta_1		114.483	27.151	993	-	contig 21	4.21659	6.48e-08
UGRO018_01803	hypothetical protein			5.906	41.04	198	+	contig 21	-6.9488	0.00013
UGRO018_01804	hypothetical protein			40.256	922.204	471	+	contig 21	-22.9085	3.27e-10
UGRO018_01805	HTH-type transcriptional regulator TreR	treR_1		105.392	261.418	717	+	contig 21	-2.48044	1.01e-05
UGRO018_01806	Arabinose 5-phosphate isomerase KdsD	kdsD_1		5.395	7.667	600	+	contig 21	-1.42106	0.0495
UGRO018_01807	Ribokinase	rbsK_1		12.869	8.745	933	+	contig 21	1.47146	0.00303
UGRO018_01808	Oligosaccharides import ATP-binding protein MsmX	msmX_1		5.791	7.654	1092	+	contig 21	-1.32169	0.00192
UGRO018_01809	HTH-type transcriptional activator Btr	btr		1.708	7.445	876	+	contig 21	-4.35879	2.07e-09
UGRO018_01810	putative multiple-sugar transport system permease YteP	yteP		0.854	2.622	948	+	contig 21	-3.06881	0.000117
UGRO018_01811	L-arabinose transport system permease protein AraQ	araQ		0.908	2.073	912	+	contig 21	-2.28226	0.0301
UGRO018_01812	hypothetical protein			2.196	10.927	1536	+	contig 21	-4.97494	1.58e-07
UGRO018_01813	hypothetical protein			1.961	4.838	3258	+	contig 21	-2.46763	5.6e-08
UGRO018_01814	hypothetical protein			2.552	6.869	1911	+	contig 21	-2.6917	4.28e-09
UGRO018_01815	hypothetical protein			1.873	2.209	1542	+	contig 21	-1.17929	0.321
UGRO018_01816	Beta-galactosidase	lacZ	GH2	2.189	2.903	2616	+	contig 21	-1.32644	0.0011
UGRO018_01817	Kojibiose phosphorylase	kojP	GH65	3.718	4.05	2121	+	contig 21	-1.08944	0.395
UGRO018_01818	hypothetical protein		GH172	3.095	5.292	1044	+	contig 21	-1.70948	0.000203
UGRO018_01819	hypothetical protein			2.507	3.315	513	+	contig 21	-1.3222	0.138
UGRO018_01820	Beta-phosphoglucomutase	pgmB		2.958	5.605	669	+	contig 21	-1.89497	7.64e-05
UGRO018_01821	hypothetical protein			4.494	1.947	357	+	contig 21	2.30814	0.00113
UGRO018_01822	hypothetical protein		GH35	2.864	5.188	2037	+	contig 21	-1.81158	0.000584
UGRO018_01823	D-ribose pyranase	rbsD		3.836	4.555	393	+	contig 21	-1.18741	0.299
UGRO018_01824	hypothetical protein			5.01	7.598	2358	+	contig 21	-1.51646	2.62e-05
UGRO018_01825	hypothetical protein			4.163	4.833	546	+	contig 21	-1.16104	0.409
UGRO018_01826	hypothetical protein			5.245	6.898	399	+	contig 21	-1.31502	0.151
UGRO018_01827	hypothetical protein			2.898	5.306	1197	+	contig 21	-1.83054	0.000225
UGRO018_01828	HTH-type transcriptional repressor CytR	cytR_1		3.571	3.579	1038	+	contig 21	-1.00216	1
UGRO018_01829	hypothetical protein			320.535	134.329	1893	+	contig 21	2.3862	0.000126
UGRO018_01830	Trehalose-6-phosphate hydrolase	treA	GH13_29	111.07	137.463	1635	+	contig 21	-1.23762	0.199
UGRO018_01831	hypothetical protein			98.282	77.4	1719	+	contig 21	1.2698	4.74e-07
UGRO018_01832	hypothetical protein			9.156	170.938	525	+	contig 21	-18.67	7.12e-10
UGRO018_01833	hypothetical protein			18.347	28.347	432	+	contig 21	-1.54505	6.49e-05
UGRO018_01834	hypothetical protein			42.487	38.61	648	+	contig 21	1.10039	0.157
UGRO018_01835	Peptidyl-lysine N-acetyltransferase YjaB	yjaB		72.384	45.902	453	+	contig 21	1.57691	0.00025
UGRO018_01836	hypothetical protein			47.898	51.059	231	-	contig 21	-1.06601	0.223
UGRO018_01837	hypothetical protein			0.847	3.008	216	+	contig 21	-3.55244	0.002
UGRO018_01838	NADP-reducing hydrogenase subunit HndD	hndD		28.258	18.972	1734	-	contig 21	1.48946	7.7e-06
UGRO018_01839	NADPH-Fe(3+) oxidoreductase subunit beta	sfrB		26.408	17.508	1836	-	contig 21	1.50832	0.000159
UGRO018_01840	putative FMN/FAD exporter YeeO	yeeO_2		13.189	23.149	1350	+	contig 21	-1.75525	1.47e-05
UGRO018_01841	hypothetical protein			60.083	42.943	834	-	contig 21	1.39914	0.00017
UGRO018_01842	hypothetical protein			169.253	40.423	507	-	contig 21	4.18702	1.3e-10
UGRO018_01843	ABC transporter ATP-binding protein YtrE	ytrE		710.324	193.325	801	-	contig 21	3.67426	6.03e-08
UGRO018_01844	hypothetical protein			1047.21	160.271	939	-	contig 21	6.53399	2.1e-09
UGRO018_01845	hypothetical protein			852.781	211.552	996	-	contig 21	4.03107	1.48e-08
UGRO018_01846	hypothetical protein			26.497	60.714	471	+	contig 21	-2.29134	3.51e-05
UGRO018_01847	hypothetical protein			158.296	91.885	1656	-	contig 21	1.72276	6.32e-09
UGRO018_01848	hypothetical protein			59.917	9.273	1197	-	contig 21	6.46141	1.32e-09
UGRO018_01849	Aryl-phospho-beta-D-glucosidase BglC	bglC_6	GH1	16.492	5.355	1446	-	contig 22	3.07972	0.000156
UGRO018_01850	hypothetical protein			3.946	6.387	336	-	contig 22	-1.61859	0.0431
UGRO018_01851	Lichenan permease IIC component	licC_10		21.16	3.078	1317	-	contig 22	6.87398	7.97e-09
UGRO018_01852	PTS system cellobiose-specific EIIB component	celA_7		10.223	1.966	315	-	contig 22	5.19991	7.49e-05
UGRO018_01853	putative licABCH operon regulator	licR_8		33.717	7.989	1893	+	contig 22	4.22058	4.79e-08
UGRO018_01854	hypothetical protein			103.635	20.692	1242	-	contig 22	5.00854	8.86e-09
UGRO018_01855	Sugar phosphatase YidA	yidA_5		21.142	57.775	819	-	contig 22	-2.7327	1.98e-08
UGRO018_01856	hypothetical protein			20.869	27.489	753	-	contig 22	-1.31721	0.0104
UGRO018_01857	hypothetical protein			4.602	16.931	375	-	contig 22	-3.67941	1.89e-06
UGRO018_01858	Ion-translocating oxidoreductase complex subunit B	rsxB_2		6.321	15.545	768	-	contig 22	-2.45916	2.08e-06
UGRO018_01859	Oleate hydratase			675.247	142.798	1770	-	contig 22	4.7287	2.7e-07
UGRO018_01860	hypothetical protein			385.4	69.522	747	-	contig 22	5.54354	3.91e-07
UGRO018_01861	Bacitracin transport ATP-binding protein BcrA	bcrA_4		181.227	99.228	639	-	contig 22	1.82636	0.000327
UGRO018_01862	hypothetical protein			410.016	23.182	1260	-	contig 22	17.687	3.66e-09
UGRO018_01863	hypothetical protein			219.221	19.712	819	-	contig 22	11.1211	1.15e-07
UGRO018_01864	Ubiquinone biosynthesis O-methyltransferase, mitochondrial	COQ3_1		243.962	248.468	741	-	contig 22	-1.01847	0.45
UGRO018_01865	hypothetical protein			80.903	120.684	411	-	contig 22	-1.49171	9.5e-06
UGRO018_01866	HTH-type dhaKLM operon transcriptional activator DhaS	dhaS		75.05	56.507	561	-	contig 22	1.32816	0.00189
UGRO018_01867	Beta-glucoside kinase	bglK_2		423.076	347.294	897	-	contig 22	1.21821	0.00234
UGRO018_01868	PTS system oligo-beta-mannoside-specific EIIC component	gmuC_3		14.954	5.423	1275	-	contig 22	2.75744	1.33e-08
UGRO018_01869	Aryl-phospho-beta-D-glucosidase BglC	bglC_7	GH1	5.458	7.129	1404	-	contig 22	-1.3062	0.00247
UGRO018_01870	hypothetical protein			128.635	36.701	792	+	contig 22	3.50494	2.02e-08
UGRO018_01871	UDP-N-acetylglucosamine 1-carboxyvinyltransferase 2	murAB		129.68	204.479	1266	-	contig 22	-1.57679	8.62e-07
UGRO018_01872	hypothetical protein			103.193	329.112	1485	+	contig 22	-3.18928	4.19e-07
UGRO018_01873	hypothetical protein			56.649	42.474	882	-	contig 22	1.33374	0.000481
UGRO018_01874	hypothetical protein		GH18+CBM5	3.378	16.164	1284	-	contig 22	-4.78572	3.23e-09
UGRO018_01875	Transcription antiterminator LicT	licT_6		58.009	32.686	831	+	contig 22	1.77472	1.68e-06
UGRO018_01876	PTS system maltose-specific EIICB component	malP_2		7.992	2.906	1596	+	contig 22	2.75045	0.000339
UGRO018_01877	Maltose-6'-phosphate glucosidase MalH	malH	GH4	6.439	4.471	1323	+	contig 22	1.44006	0.0368
UGRO018_01878	hypothetical protein			6.726	3.861	471	+	contig 22	1.74198	0.0685
UGRO018_01879	Putative acetyltransferase			162.144	175.662	588	+	contig 22	-1.08337	0.4
UGRO018_01880	PTS system glucose-specific EIIA component	crr_1		184.96	222.975	495	-	contig 22	-1.20553	0.0138
UGRO018_01881	HTH-type transcriptional regulator GltC	gltC		29.591	28.076	900	-	contig 22	1.05394	0.523
UGRO018_01882	hypothetical protein			28.169	14.338	1929	-	contig 22	1.96466	1.16e-07
UGRO018_01883	hypothetical protein			15.861	10.885	1239	-	contig 22	1.45715	5.77e-05
UGRO018_01884	hypothetical protein			15.341	10.602	1260	-	contig 22	1.44698	0.000285
UGRO018_01885	hypothetical protein			7.229	3.494	1035	-	contig 22	2.06871	0.00581
UGRO018_01886	Formate--tetrahydrofolate ligase 1	fhs1		580.135	739.124	1671	-	contig 22	-1.27406	0.000271
UGRO018_01887	Phosphoribosylamine--glycine ligase	purD		306.543	548.648	1233	-	contig 22	-1.78979	4.87e-07
UGRO018_01888	hypothetical protein			45.872	96.29	744	-	contig 22	-2.09908	5.83e-08
UGRO018_01889	hypothetical protein			33.666	82.942	663	-	contig 22	-2.46368	1.75e-08
UGRO018_01890	hypothetical protein			70.134	41.66	447	-	contig 22	1.68347	1.21e-07
UGRO018_01891	hypothetical protein			16.737	2.572	459	+	contig 22	6.50737	0.000755
UGRO018_01892	hypothetical protein			17.616	3.684	261	+	contig 22	4.78227	0.000334
UGRO018_01893	hypothetical protein			1.787	1.331	3546	+	contig 22	1.3426	0.00068
UGRO018_01894	hypothetical protein			1.313	0.404	321	+	contig 22	3.24805	0.165
UGRO018_01895	hypothetical protein			1.32	2.189	408	+	contig 22	-1.65789	0.00411
UGRO018_01896	hypothetical protein			1.599	1.105	1407	+	contig 22	1.44786	0.0759
UGRO018_01897	hypothetical protein			0.358	0.186	402	+	contig 22	1.9212	0.466
UGRO018_01898	hypothetical protein			1.14	0.839	1125	+	contig 22	1.35971	0.251
UGRO018_01899	hypothetical protein			0.043	0.082	129	+	contig 22	-1.91689	0.369
UGRO018_01900	hypothetical protein			0.881	0.443	222	+	contig 22	1.99051	0.421
UGRO018_01901	hypothetical protein			0.934	0.378	501	+	contig 22	2.47129	0.127
UGRO018_01902	hypothetical protein			1.047	0.738	504	+	contig 22	1.41866	0.26
UGRO018_01903	hypothetical protein			2.143	0.923	390	+	contig 22	2.32234	0.263
UGRO018_01904	hypothetical protein			0.981	0.698	2448	+	contig 22	1.40522	0.0342
UGRO018_01905	hypothetical protein			0.603	0.508	2187	+	contig 22	1.18706	0.625
UGRO018_01906	hypothetical protein		GH23	0.605	0.421	1008	+	contig 22	1.43516	0.366
UGRO018_01907	hypothetical protein			2.157	2.624	897	+	contig 22	-1.21685	0.381
UGRO018_01908	Transcriptional regulatory protein NatR	natR_3		222.576	102.303	720	+	contig 22	2.17566	4.51e-11
UGRO018_01909	hypothetical protein			806.809	424.795	1893	-	contig 22	1.89929	2.98e-10
UGRO018_01910	hypothetical protein			42.941	62.84	867	-	contig 23	-1.4634	2.98e-07
UGRO018_01911	hypothetical protein			79.973	189.461	657	-	contig 23	-2.36905	7.23e-07
UGRO018_01912	hypothetical protein			158.563	114.371	348	-	contig 23	1.38639	0.000113
UGRO018_01913	hypothetical protein			81.222	154.755	669	-	contig 23	-1.90532	6.38e-07
UGRO018_01914	hypothetical protein			118.04	101.684	570	+	contig 23	1.16086	0.0308
UGRO018_01915	hypothetical protein			351.316	221.951	2934	+	contig 23	1.58286	3.27e-09
UGRO018_01916	hypothetical protein			380.355	229.508	1305	+	contig 23	1.65726	3.62e-07
UGRO018_01917	Thiol peroxidase	tpx		1096.8	206.619	495	-	contig 23	5.30833	1.07e-08
UGRO018_01918	hypothetical protein			359.913	147.328	867	-	contig 23	2.44294	4.74e-11
UGRO018_01919	Uracil-DNA glycosylase	ung_1		13.692	65.255	672	-	contig 23	-4.76599	2.88e-09
UGRO018_01920	hypothetical protein			283.06	334.127	1332	-	contig 23	-1.18041	3.52e-06
UGRO018_01921	Metalloprotease TldD	tldD		73.805	361.707	1398	-	contig 23	-4.90084	2.21e-12
UGRO018_01922	hypothetical protein			126.761	459.384	702	-	contig 23	-3.62403	2.33e-08
UGRO018_01923	hypothetical protein			38.253	146.151	393	-	contig 23	-3.82065	1.98e-08
UGRO018_01924	Ribosomal RNA small subunit methyltransferase B	rsmB		63.15	107.815	1248	-	contig 23	-1.70728	4.02e-08
UGRO018_01925	hypothetical protein			64.462	100.98	777	-	contig 23	-1.56651	9.73e-08
UGRO018_01926	Primosomal protein N'	priA		60.723	113.511	2169	-	contig 23	-1.86931	4.56e-08
UGRO018_01927	hypothetical protein			1366.93	475.38	729	+	contig 23	2.87546	1.12e-09
UGRO018_01928	Copper chaperone CopZ	copZ		489.02	489.738	207	-	contig 23	-1.00147	1
UGRO018_01929	hypothetical protein			420.324	601.357	273	-	contig 23	-1.4307	4.97e-08
UGRO018_01930	hypothetical protein			1078.8	879.211	906	-	contig 23	1.22701	4.69e-06
UGRO018_01931	hypothetical protein			1279.34	726.697	1584	-	contig 23	1.76048	6.24e-12
UGRO018_01932	Spermidine/putrescine import ATP-binding protein PotA	potA_1		630.43	865.418	786	-	contig 23	-1.37274	4.06e-05
UGRO018_01933	putative protein			261.551	508.572	978	-	contig 23	-1.94445	1.4e-06
UGRO018_01934	hypothetical protein			138.833	29.06	555	+	contig 23	4.77738	7.37e-10
UGRO018_01935	hypothetical protein			731.501	1021.3	711	-	contig 23	-1.39618	2.87e-05
UGRO018_01936	Soluble hydrogenase 42 kDa subunit			926.721	751.952	1059	-	contig 23	1.23242	0.00121
UGRO018_01937	hypothetical protein			18.628	38.37	570	-	contig 23	-2.05978	0.000132
UGRO018_01938	hypothetical protein			0.82	34.054	324	-	contig 23	-41.5472	2.92e-07
UGRO018_01939	hypothetical protein			27.133	29.61	126	-	contig 23	-1.09128	0.578
UGRO018_01940	hypothetical protein			28.572	36.148	363	-	contig 23	-1.26518	0.0524
UGRO018_01941	hypothetical protein			70.403	71.22	396	-	contig 23	-1.0116	0.924
UGRO018_01942	hypothetical protein			41.285	73.988	450	-	contig 23	-1.79213	1.16e-06
UGRO018_01943	hypothetical protein			9.182	44.622	465	-	contig 23	-4.85967	1.38e-05
UGRO018_01944	hypothetical protein			9.384	24.366	711	-	contig 23	-2.59663	2.16e-05
UGRO018_01945	tRNA-Cys(gca)			0.043	0.043	74	+	contig 23	1	1
UGRO018_01946	tRNA-Leu(taa)			0.043	0.043	88	+	contig 23	1	1
UGRO018_01947	hypothetical protein			279.733	150.237	819	-	contig 23	1.86194	1.43e-05
UGRO018_01948	Modification methylase HaeIII	haeIIIM		43.624	141.289	1218	-	contig 23	-3.23881	2.04e-07
UGRO018_01949	hypothetical protein			40.865	70.656	678	-	contig 23	-1.72903	1.4e-05
UGRO018_01950	hypothetical protein			187.574	118.736	1251	-	contig 23	1.57976	6.4e-09
UGRO018_01951	Chromosome partition protein Smc	smc_2		157.585	117.139	3297	-	contig 23	1.34529	7.71e-08
UGRO018_01952	hypothetical protein			23.284	73.699	648	-	contig 23	-3.16523	1.25e-09
UGRO018_01953	hypothetical protein			80.974	75.68	1419	-	contig 23	1.06996	0.196
UGRO018_01954	hypothetical protein			171.142	272.562	600	-	contig 23	-1.5926	0.000612
UGRO018_01955	hypothetical protein			515.296	140.309	804	-	contig 23	3.67257	9.23e-09
UGRO018_01956	Vitamin B12 import ATP-binding protein BtuD	btuD_8		458.405	210.259	1920	-	contig 23	2.18019	4.6e-06
UGRO018_01957	Protein GrpE	grpE_1		342.342	170.083	783	-	contig 23	2.01279	3.42e-05
UGRO018_01958	Chaperone protein DnaK	dnaK_1		327.577	219.009	1500	-	contig 23	1.49572	0.00044
UGRO018_01959	Polyisoprenyl-teichoic acid--peptidoglycan teichoic acid transferase TagU	tagU_3		748.463	329.282	1425	-	contig 23	2.27301	1.7e-06
UGRO018_01960	UDP-2,3-diacetamido-2,3-dideoxy-D-glucuronate 2-epimerase	wbpI		1203.32	448.132	1137	-	contig 23	2.68519	5e-09
UGRO018_01961	UDP-2-acetamido-2,6-beta-L-arabino-hexul-4-ose reductase	wbjC_1		906.427	276.931	1161	-	contig 23	3.27311	5.54e-08
UGRO018_01962	UDP-glucose 4-epimerase	capD_1		863.792	218.994	1053	-	contig 23	3.94437	1.7e-08
UGRO018_01963	2,3,4,5-tetrahydropyridine-2,6-dicarboxylate N-acetyltransferase	dapH_2		449.293	240.801	549	-	contig 23	1.86583	3.52e-06
UGRO018_01964	lipid II flippase MurJ	murJ_2		806.678	140.026	1269	-	contig 23	5.76093	5.92e-11
UGRO018_01965	hypothetical protein		GT4	1144.44	280.885	1257	-	contig 23	4.0744	2.02e-08
UGRO018_01966	hypothetical protein			1343.95	213.467	1308	-	contig 23	6.29583	7.13e-10
UGRO018_01967	hypothetical protein			1017.38	230.892	1116	-	contig 23	4.40632	2.41e-09
UGRO018_01968	UDP-N-acetylglucosamine 4-epimerase	wbgU_1		627.891	380.6	975	-	contig 23	1.64974	0.000118
UGRO018_01969	UDP-N-acetyl-D-glucosamine 6-dehydrogenase	wbpA_1		908.712	315.78	1305	-	contig 23	2.87767	6.19e-08
UGRO018_01970	N,N'-diacetylbacillosaminyl-diphospho-undecaprenol alpha-1,3-N-acetylgalactosaminyltransferase	pglA_1	GT4	778.325	175.96	1086	-	contig 23	4.42331	6.09e-11
UGRO018_01971	N-acetyl-alpha-D-glucosaminyl-diphospho-ditrans,octacis-undecaprenol 4-epimerase	gnu		1224.77	334.509	873	-	contig 23	3.66138	1.23e-08
UGRO018_01972	Undecaprenyl phosphate N,N'-diacetylbacillosamine 1-phosphate transferase	pglC_1		136.927	438.242	621	-	contig 23	-3.20056	8.34e-08
UGRO018_01973	UDP-N-acetylbacillosamine N-acetyltransferase	pglD_1		102.061	415.15	558	-	contig 23	-4.06767	1.2e-07
UGRO018_01974	UDP-N-acetyl-alpha-D-glucosamine C6 dehydratase	pglF_1		202.012	473.38	1845	-	contig 23	-2.34332	1.43e-06
UGRO018_01975	hypothetical protein			29.647	431.217	495	-	contig 23	-14.545	1.6e-09
UGRO018_01976	Tyrosine-protein kinase YwqD	ywqD_1		380.439	531.407	726	-	contig 23	-1.39683	0.00157
UGRO018_01977	Tyrosine-protein phosphatase CpsB	cpsB_1		634.774	494.115	786	-	contig 23	1.28467	0.00384
UGRO018_01978	hypothetical protein			1417.17	271.925	207	-	contig 23	5.21161	4.05e-08
UGRO018_01979	hypothetical protein			22.326	74.623	564	-	contig 24	-3.34243	5.19e-09
UGRO018_01980	hypothetical protein			596.818	180.697	198	+	contig 24	3.30286	0.000351
UGRO018_01981	hypothetical protein			505.752	133.41	282	+	contig 24	3.79095	8.22e-06
UGRO018_01982	Free methionine-R-sulfoxide reductase	msrC		75.16	48.993	474	+	contig 24	1.53409	0.000219
UGRO018_01983	SPbeta prophage-derived aminoglycoside N(3')-acetyltransferase-like protein YokD	yokD		144.553	269.366	810	-	contig 24	-1.86344	5.65e-08
UGRO018_01984	hypothetical protein			148.735	179.922	435	-	contig 24	-1.20968	0.0378
UGRO018_01985	hypothetical protein			1280.51	1156.75	1206	-	contig 24	1.10698	0.0869
UGRO018_01986	putative iron export permease protein FetB	fetB		107.464	53.796	804	-	contig 24	1.99763	9.25e-08
UGRO018_01987	Carnitine transport ATP-binding protein OpuCA	opuCA_1		96.83	42.014	636	-	contig 24	2.30469	3.51e-08
UGRO018_01988	Sugar phosphatase YidA	yidA_6		85.836	160.88	810	-	contig 24	-1.87426	3.72e-08
UGRO018_01989	5-amino-6-(5-phospho-D-ribitylamino)uracil phosphatase YcsE	ycsE		69.522	111.175	771	+	contig 24	-1.59915	1.22e-08
UGRO018_01990	hypothetical protein			7.042	5.616	1224	+	contig 24	1.25389	0.0808
UGRO018_01991	tRNA-Arg(ccg)			0.043	0.043	77	+	contig 24	1	1
UGRO018_01992	hypothetical protein			7.898	5.108	321	-	contig 24	1.54619	0.011
UGRO018_01993	hypothetical protein			8.074	9.245	312	-	contig 24	-1.14505	0.351
UGRO018_01994	hypothetical protein			1.044	1.437	93	-	contig 24	-1.37656	0.835
UGRO018_01995	hypothetical protein			56.284	93.754	3249	-	contig 24	-1.66573	1.54e-07
UGRO018_01996	putative ABC transporter ATP-binding protein			56.321	86.566	711	-	contig 24	-1.53702	1.03e-07
UGRO018_01997	putative chromate transport protein	srpC_1		14.415	25.633	546	+	contig 24	-1.77829	5.17e-05
UGRO018_01998	putative chromate transport protein	srpC_2		16.728	22.778	558	+	contig 24	-1.36172	0.000571
[truncated: 1,514 more rows]
