# Supplementary material for: The butyrate-producing Gram-positive human gut bacterium, Hoskinsella mucinilytica, selectively targets host mucin N-acetylhexosamines[image]
Source: J Biol Chem. 2026 Mar 17;302(5):111371. doi: 10.1016/j.jbc.2026.111371 (PMC13096917; doi:10.1016/j.jbc.2026.111371)
Supplement: Supplemental Table 5 [file mmc6.xlsx]

## Sheet: Sheet1
Supplemental Table 5. GalNAc versus cellobiose RNA-seq comparison. Cells in fold change column with significant p-values (<0.05) are highlighted in orange for >5-fold or blue for >-5 fold.
locus tag	gene annotation	gene name	CAZy annotation	Cellobiose - linear total RPKM	GalNAc - linear total RPKM	Target Length	Strand	Source Sequence	GalNAc v Cellobiose Fold -change	GalNAc v Cellobiose P value
UGRO018_00001	hypothetical protein			23.541	7.335	483	+	contig 1	-3.20941	0.0816
UGRO018_00002	hypothetical protein			41.137	32.962	465	+	contig 1	-1.248	0.486
UGRO018_00003	hypothetical protein			43.023	45.762	855	+	contig 1	1.06368	0.592
UGRO018_00004	hypothetical protein			6.139	15.594	90	+	contig 1	2.54007	0.287
UGRO018_00005	Sensory transduction protein LytR	lytR_1		134.946	218.322	735	+	contig 1	1.61785	0.0391
UGRO018_00006	hypothetical protein			37.274	70.602	1290	+	contig 1	1.89411	0.0485
UGRO018_00007	hypothetical protein			2.285	3.038	996	+	contig 1	1.3293	0.248
UGRO018_00008	hypothetical protein			0.963	5.978	2193	+	contig 1	6.20912	0.0559
UGRO018_00009	hypothetical protein			0.594	7.374	915	+	contig 1	12.4098	0.0221
UGRO018_00010	hypothetical protein			4.378	8.7	2271	+	contig 1	1.98733	0.00967
UGRO018_00011	hypothetical protein			3.611	9.503	1728	+	contig 1	2.63183	0.0161
UGRO018_00012	hypothetical protein		GT4	4.453	5.5	1455	+	contig 1	1.23509	0.285
UGRO018_00013	hypothetical protein			5.345	8.324	1455	+	contig 1	1.5574	0.259
UGRO018_00014	hypothetical protein			6.835	9.854	429	+	contig 1	1.44165	0.164
UGRO018_00015	hypothetical protein		GT4	5.121	9.806	1206	+	contig 1	1.91474	0.0521
UGRO018_00016	Undecaprenyl-phosphate mannosyltransferase		GT2	6.108	7.611	759	+	contig 1	1.24598	0.56
UGRO018_00017	hypothetical protein			11.355	13.653	1332	+	contig 1	1.20242	0.196
UGRO018_00018	hypothetical protein			11.546	12.421	948	+	contig 1	1.07584	0.562
UGRO018_00019	hypothetical protein		GT2	8.968	17.217	978	+	contig 1	1.91987	0.0747
UGRO018_00020	N-acetylgalactosamine-N,N'-diacetylbacillosaminyl-diphospho-undecaprenol 4-alpha-N-acetylgalactosaminyltransferase	pglJ	GT4	5.205	18.822	1101	+	contig 1	3.61584	0.0121
UGRO018_00021	Putative O-antigen transporter	rfbX_1		2.802	9.579	1434	+	contig 1	3.41858	0.0178
UGRO018_00022	hypothetical protein			5.569	8.167	1338	+	contig 1	1.46648	0.178
UGRO018_00023	hypothetical protein			3.774	11.603	441	+	contig 1	3.0744	0.182
UGRO018_00024	hypothetical protein			0.043	0.245	96	+	contig 1	5.76276	0.0786
UGRO018_00025	Phosphoglycerate kinase	pgk		9211.09	4746.5	1179	+	contig 1	-1.94061	0.000432
UGRO018_00026	Triosephosphate isomerase	tpiA		6668.59	6710.19	747	+	contig 1	1.00624	0.979
UGRO018_00027	Bis(5'-nucleosyl)-tetraphosphatase, symmetrical	apaH_1		57.362	111.72	1092	-	contig 1	1.94764	0.00123
UGRO018_00028	hypothetical protein			102.248	28.343	294	+	contig 1	-3.60748	0.0924
UGRO018_00029	hypothetical protein			87.267	140.789	384	+	contig 1	1.6133	0.00407
UGRO018_00030	hypothetical protein			357.249	595.44	864	-	contig 1	1.66674	0.00764
UGRO018_00031	hypothetical protein			16.646	14.073	888	+	contig 1	-1.18284	0.486
UGRO018_00032	hypothetical protein			198.832	312.986	1692	-	contig 1	1.57413	0.0418
UGRO018_00033	hypothetical protein			24.255	158.739	486	+	contig 1	6.54467	0.00362
UGRO018_00034	Response regulator protein GraR	graR_1		15.943	18.721	666	+	contig 1	1.17424	0.111
UGRO018_00035	Adaptive-response sensory-kinase SasA	sasA_1		15.208	7.233	1020	+	contig 1	-2.10273	0.0094
UGRO018_00036	ABC transporter ATP-binding protein YxdL	yxdL_1		20.965	12.745	759	+	contig 1	-1.64491	0.00446
UGRO018_00037	Bacitracin export permease protein BceB	bceB_1		20.463	39.671	1926	+	contig 1	1.93864	0.00673
UGRO018_00038	hypothetical protein			66.605	399.447	642	+	contig 1	5.99725	0.00111
UGRO018_00039	Glutamine--fructose-6-phosphate aminotransferase [isomerizing]	glmS_1		85.231	523.537	1815	-	contig 1	6.14256	0.0244
UGRO018_00040	hypothetical protein			2.181	27.282	168	+	contig 1	12.5087	0.0911
UGRO018_00041	hypothetical protein			12.007	3.002	990	+	contig 1	-3.99901	8.78e-06
UGRO018_00042	hypothetical protein			3.53	9.664	1404	+	contig 1	2.73753	0.399
UGRO018_00043	hypothetical protein			3.553	0.143	105	+	contig 1	-24.8606	0.169
UGRO018_00044	Leucine-, isoleucine-, valine-, threonine-, and alanine-binding protein	braC		406.762	2603.25	1188	+	contig 1	6.39994	3.05e-05
UGRO018_00045	High-affinity branched-chain amino acid transport system permease protein LivH	livH		428.722	687.529	879	+	contig 1	1.60367	2.44e-05
UGRO018_00046	hypothetical protein			482.882	620.558	960	+	contig 1	1.28512	0.00335
UGRO018_00047	Lipopolysaccharide export system ATP-binding protein LptB	lptB		340.159	509.703	777	+	contig 1	1.49843	5.07e-05
UGRO018_00048	High-affinity branched-chain amino acid transport ATP-binding protein LivF	livF		840.805	1024.09	705	+	contig 1	1.21799	0.0539
UGRO018_00049	Inosine-5'-monophosphate dehydrogenase	IMPDH		783.521	1251.23	648	+	contig 1	1.59694	0.0237
UGRO018_00050	hypothetical protein			39.822	32.904	5541	-	contig 1	-1.21025	0.275
UGRO018_00051	RNA polymerase sigma factor SigA	sigA_1		127.138	58.69	855	+	contig 1	-2.16626	0.0171
UGRO018_00052	Tryptophan synthase alpha chain	trpA		8.195	18.15	804	-	contig 1	2.21477	0.000263
UGRO018_00053	Tryptophan synthase beta chain	trpB		5.887	12.788	1185	-	contig 1	2.17224	0.000128
UGRO018_00054	N-(5'-phosphoribosyl)anthranilate isomerase	trpF		2.123	9.597	606	-	contig 1	4.52007	0.0446
UGRO018_00055	Indole-3-glycerol phosphate synthase	trpC		4.673	18.342	753	-	contig 1	3.9251	6.03e-05
UGRO018_00056	Anthranilate phosphoribosyltransferase	trpD		1.97	15.02	1023	-	contig 1	7.6239	0.017
UGRO018_00057	Aminodeoxychorismate/anthranilate synthase component 2	pabA		3.26	17.683	573	-	contig 1	5.42351	0.0427
UGRO018_00058	Anthranilate synthase component 1	trpE		4.323	28.302	1446	-	contig 1	6.54673	0.000245
UGRO018_00059	hypothetical protein			1.829	19.406	462	-	contig 1	10.613	0.034
UGRO018_00060	hypothetical protein			9.272	23.614	1314	-	contig 1	2.54672	0.0287
UGRO018_00061	hypothetical protein			6.595	30.375	207	-	contig 1	4.60579	0.259
UGRO018_00062	hypothetical protein			56.153	55.677	444	-	contig 1	-1.00856	0.971
UGRO018_00063	hypothetical protein			100.958	35.366	1041	+	contig 1	-2.85465	0.0278
UGRO018_00064	Pyrroline-5-carboxylate reductase	proC		93.508	57.676	804	+	contig 1	-1.62126	0.0932
UGRO018_00065	hypothetical protein			57.13	141.753	264	+	contig 1	2.48124	0.0263
UGRO018_00066	hypothetical protein			39.412	81.971	1455	-	contig 1	2.07984	0.00609
UGRO018_00067	Bis(5'-nucleosyl)-tetraphosphatase, symmetrical	apaH_2		36.491	16.894	726	+	contig 1	-2.16005	0.00211
UGRO018_00068	hypothetical protein			29.72	27.63	2229	+	contig 1	-1.07564	0.567
UGRO018_00069	Sugar phosphatase YidA	yidA_1		53.275	196.661	798	-	contig 1	3.69145	0.00734
UGRO018_00070	hypothetical protein			197.789	92.584	1104	+	contig 1	-2.13632	0.0315
UGRO018_00071	HTH-type transcriptional regulator GlvR	glvR_1		136.481	158.952	753	+	contig 1	1.16465	0.0876
UGRO018_00072	HTH-type transcriptional regulator GlvR	glvR_2		118.378	242.662	771	+	contig 1	2.0499	0.00778
UGRO018_00073	Putative bifunctional phosphatase/peptidyl-prolyl cis-trans isomerase			1.351	2.806	837	+	contig 1	2.07693	0.279
UGRO018_00074	Oligo-1,6-glucosidase	malL_1	GH13_31	5.858	5.49	1665	+	contig 1	-1.06715	0.426
UGRO018_00075	hypothetical protein			8.936	12.3	1875	+	contig 1	1.37638	0.0509
UGRO018_00076	Peptidoglycan-N-acetylmuramic acid deacetylase PdaC	pdaC_1	CE4	208.151	99.624	1359	+	contig 1	-2.08937	6.99e-05
UGRO018_00077	putative protein			20.466	23.614	1041	+	contig 1	1.15384	0.223
UGRO018_00078	Peptidyl-lysine N-acetyltransferase YiaC	yiaC		34.239	13.284	429	+	contig 1	-2.57751	0.0209
UGRO018_00079	hypothetical protein			86.022	58.238	687	+	contig 1	-1.47707	0.00102
UGRO018_00080	5-amino-6-(5-phospho-D-ribitylamino)uracil phosphatase YbjI	ybjI_1		108.76	69.6	795	+	contig 1	-1.56264	0.0159
UGRO018_00081	putative licABCH operon regulator	licR_1		15.916	36.115	1926	+	contig 1	2.26905	0.0118
UGRO018_00082	PTS system fructose-specific EIIB component	levE_1		19.743	30.329	498	+	contig 1	1.53616	0.0231
UGRO018_00083	N-acetylgalactosamine permease IIC component 1	agaC_1		17.331	18.949	792	+	contig 1	1.09339	0.441
UGRO018_00084	PTS system mannose-specific EIID component	manZ_1		11.135	20.577	804	+	contig 1	1.84797	0.007
UGRO018_00085	hypothetical protein			21.414	29.108	1239	+	contig 1	1.35931	0.038
UGRO018_00086	hypothetical protein			27.64	23	414	+	contig 1	-1.20176	0.706
UGRO018_00087	ComF operon protein 1	comFA		25.023	28.951	1152	+	contig 1	1.15697	0.181
UGRO018_00088	hypothetical protein			21.991	44.352	693	+	contig 1	2.01679	0.00753
UGRO018_00089	Cold shock protein CspD	cspD_1		28.84	42.663	198	+	contig 1	1.47929	0.189
UGRO018_00090	hypothetical protein			197.5	54.217	360	+	contig 1	-3.64277	0.00289
UGRO018_00091	Cold shock protein CspB	cspB		535.501	384.511	198	+	contig 1	-1.39268	0.378
UGRO018_00092	Protein translocase subunit SecA	secA		699.371	532.487	2346	+	contig 1	-1.3134	0.0195
UGRO018_00093	Peptide chain release factor 2	prfB		584.059	374.135	1041	+	contig 1	-1.56109	0.036
UGRO018_00094	hypothetical protein			1.314	6.509	513	+	contig 1	4.95294	0.0221
UGRO018_00095	hypothetical protein			48.136	13.94	864	+	contig 1	-3.45298	1.82e-05
UGRO018_00096	Cell division ATP-binding protein FtsE	ftsE_1		187.809	182.532	690	+	contig 1	-1.02891	0.898
UGRO018_00097	Cell division protein FtsX	ftsX_1		243.059	298.232	897	+	contig 1	1.22699	0.158
UGRO018_00098	hypothetical protein			162.289	102.492	1392	+	contig 1	-1.58343	0.00484
UGRO018_00099	Cell division ATP-binding protein FtsE	ftsE_2		412.983	186.045	690	+	contig 1	-2.2198	0.0177
UGRO018_00100	Cell division protein FtsX	ftsX_2		241.467	249.21	903	+	contig 1	1.03207	0.701
UGRO018_00101	putative capsular polysaccharide biosynthesis protein YwqC	ywqC_1		69.107	26.673	753	+	contig 1	-2.59088	0.000203
UGRO018_00102	Tyrosine-protein kinase CpsD	cpsD_1		65.491	36.701	663	+	contig 1	-1.78444	0.000143
UGRO018_00103	Polyisoprenyl-teichoic acid--peptidoglycan teichoic acid transferase TagU	tagU_1		77.164	36.803	966	+	contig 1	-2.09665	0.000894
UGRO018_00104	hypothetical protein			557.816	299.104	747	+	contig 1	-1.86496	0.000168
UGRO018_00105	hypothetical protein			59.646	74.303	1452	+	contig 1	1.24573	0.0799
UGRO018_00106	hypothetical protein			42.459	64.987	513	+	contig 1	1.53057	6.16e-05
UGRO018_00107	hypothetical protein			17.455	84.587	387	+	contig 1	4.84613	0.00254
UGRO018_00108	Carboxy-terminal processing protease CtpA	ctpA		81.738	37.481	1482	+	contig 1	-2.1808	0.0244
UGRO018_00109	UvrABC system protein B	uvrB		163.933	110.724	1986	+	contig 1	-1.48055	0.0297
UGRO018_00110	Transcriptional regulator SlyA	slyA_1		38.484	33.616	429	+	contig 1	-1.14481	0.521
UGRO018_00111	putative ABC transporter ATP-binding protein			10.723	14.388	1740	+	contig 1	1.3418	0.0578
UGRO018_00112	putative ABC transporter ATP-binding protein			19.544	29.78	1893	+	contig 1	1.52369	0.0445
UGRO018_00113	Multidrug export protein MepA	mepA_1		29.89	48.212	1353	+	contig 1	1.61295	0.108
UGRO018_00114	hypothetical protein			14.626	38.115	885	-	contig 1	2.6059	0.0304
UGRO018_00115	N-acetylcysteine deacetylase	scmP_1		5.351	10.054	1158	+	contig 1	1.8791	0.027
UGRO018_00116	Anaerobic nitric oxide reductase transcription regulator NorR	norR_1		17.921	34.652	2745	+	contig 1	1.93359	0.0222
UGRO018_00117	Fructoselysine 3-epimerase	frlC		37.845	38.852	834	+	contig 1	1.0266	0.957
UGRO018_00118	PTS system fructose-specific EIIA component	levD		37.242	13.525	411	+	contig 1	-2.75363	0.0751
UGRO018_00119	putative phosphotransferase enzyme IIB component			49.002	9.769	471	+	contig 1	-5.01608	0.0268
UGRO018_00120	N-acetylgalactosamine permease IIC component 1	agaC_2		53.601	20.472	780	+	contig 1	-2.61828	0.0335
UGRO018_00121	PTS system mannose-specific EIID component	manZ_2		52.259	13.916	810	+	contig 1	-3.75531	0.0235
UGRO018_00122	Fructosamine deglycase FrlB	frlB_1		56.288	30.994	1020	+	contig 1	-1.81611	0.0449
UGRO018_00123	Phosphorylated carbohydrates phosphatase			29.161	17.143	666	+	contig 1	-1.70107	0.0361
UGRO018_00124	Deoxyribose-phosphate aldolase 1	deoC1_1		13.49	8.471	648	+	contig 1	-1.59244	0.118
UGRO018_00125	hypothetical protein			2.59	1.879	717	+	contig 1	-1.37803	0.284
UGRO018_00126	Alkaline phosphatase synthesis transcriptional regulatory protein PhoP	phoP_1		20.565	26.114	708	+	contig 1	1.2698	0.345
UGRO018_00127	Sensor histidine kinase RcsC	rcsC_1		29.107	63.821	2133	+	contig 1	2.19261	3.37e-06
UGRO018_00128	hypothetical protein			0.187	0.382	171	+	contig 1	2.03936	0.523
UGRO018_00129	Phosphoglucomutase	pgcA		753.621	1006.57	1695	+	contig 1	1.33564	0.0298
UGRO018_00130	hypothetical protein			34.577	3.039	471	+	contig 1	-11.3766	0.00882
UGRO018_00131	hypothetical protein			17.514	2.174	249	+	contig 1	-8.05697	0.0209
UGRO018_00132	putative licABCH operon regulator	licR_2		23.281	78.766	1920	-	contig 1	3.38332	0.0139
UGRO018_00133	hypothetical protein			3.16	14.35	108	+	contig 1	4.54069	0.206
UGRO018_00134	PTS system cellobiose-specific EIIB component	celA_1		6.627	40.62	315	+	contig 1	6.12943	0.0549
UGRO018_00135	Lichenan permease IIC component	licC_1		1.416	23.603	1239	+	contig 1	16.6693	0.0127
UGRO018_00136	Lichenan-specific phosphotransferase enzyme IIA component	licA_1		2.596	10.767	339	+	contig 1	4.14761	0.0763
UGRO018_00137	Aryl-phospho-beta-D-glucosidase BglC	bglC_1	GH1	7.026	15.232	1455	+	contig 1	2.16802	0.000422
UGRO018_00138	Aryl-phospho-beta-D-glucosidase BglH	bglH_1	GH1	10.505	12.868	1449	+	contig 1	1.22491	0.144
UGRO018_00139	hypothetical protein			0.108	4.259	342	+	contig 1	39.4607	0.000107
UGRO018_00140	1,4-alpha-glucan branching enzyme GlgB	glgB_1	GH13_9+CBM48	170.081	213.322	1881	+	contig 1	1.25424	0.247
UGRO018_00141	N-acetylgalactosamine permease IIC component 1	agaC_3		18.416	18.812	795	+	contig 1	1.02153	0.918
UGRO018_00142	PTS system mannose-specific EIID component	manZ_3		12.302	20.58	822	+	contig 1	1.6729	0.137
UGRO018_00143	PTS system sorbose-specific EIIB component	sorB_1		16.063	19.447	480	+	contig 1	1.21068	0.361
UGRO018_00144	putative HTH-type transcriptional regulator YbbH	ybbH_1		50.24	56.997	852	+	contig 1	1.13448	0.179
UGRO018_00145	N-acetylmuramic acid 6-phosphate etherase	murQ		27.554	37.044	915	+	contig 1	1.34444	0.117
UGRO018_00146	N-acetylmuramyl-L-alanine amidase	amiE		6.746	15.989	981	+	contig 1	2.37009	0.0405
UGRO018_00147	PTS system sorbose-specific EIIA component	sorF		1.589	2.077	417	+	contig 1	1.3069	0.725
UGRO018_00148	hypothetical protein		PL8+CBM32	7.999	8.312	5439	+	contig 1	1.03923	0.879
UGRO018_00149	hypothetical protein			19.136	19.554	633	+	contig 1	1.02186	0.93
UGRO018_00150	Multidrug efflux system ATP-binding protein			53.388	62.458	885	+	contig 1	1.16989	0.00538
UGRO018_00151	hypothetical protein			48.251	107.732	801	+	contig 1	2.23275	0.000797
UGRO018_00152	tRNA-Phe(gaa)			0.043	0.043	76	-	contig 2	1	1
UGRO018_00153	tRNA-Met(cat)			0.043	0.043	77	-	contig 2	1	1
UGRO018_00154	tRNA-Ser(tga)			0.043	0.043	91	-	contig 2	1	1
UGRO018_00155	tRNA-Met(cat)			0.043	0.043	77	-	contig 2	1	1
UGRO018_00156	tRNA-Met(cat)			0.043	0.043	77	-	contig 2	1	1
UGRO018_00157	tRNA-Pro(tgg)			0.043	0.043	77	-	contig 2	1	1
UGRO018_00158	tRNA-Arg(acg)			0.043	0.043	77	-	contig 2	1	1
UGRO018_00159	V-type sodium ATPase subunit D	ntpD		403.416	823.631	639	-	contig 2	2.04164	0.0029
UGRO018_00160	V-type sodium ATPase subunit B	ntpB		750.776	1407.75	1443	-	contig 2	1.87506	0.00412
UGRO018_00161	V-type ATP synthase alpha chain	atpA_1		701.787	1127.87	1758	-	contig 2	1.60714	0.0599
UGRO018_00162	V-type proton ATPase subunit E	atpE_1		627.142	1427.78	597	-	contig 2	2.27664	7.1e-05
UGRO018_00163	V-type ATP synthase subunit F	atpF_1		448.478	1137.07	309	-	contig 2	2.53539	7.1e-05
UGRO018_00164	hypothetical protein			397.434	1204.11	444	-	contig 2	3.0297	0.000145
UGRO018_00165	hypothetical protein			678.752	1955.3	1929	-	contig 2	2.88073	1.59e-07
UGRO018_00166	V-type ATP synthase subunit C	atpC_1		619.729	1315.62	1041	-	contig 2	2.12289	0.00324
UGRO018_00167	hypothetical protein			404.272	245.678	312	-	contig 2	-1.64554	0.487
UGRO018_00168	Na(+)/H(+)-K(+) antiporter GerN	gerN		115.037	53.252	1278	-	contig 2	-2.16021	0.000245
UGRO018_00169	Ribosomal large subunit pseudouridine synthase C	rluC		69.483	38.69	936	-	contig 2	-1.79589	0.0016
UGRO018_00170	3'-5' exonuclease DinG	dinG		120.814	102.28	2343	+	contig 2	-1.18121	0.325
UGRO018_00171	hypothetical protein			64.705	61.741	765	+	contig 2	-1.04801	0.753
UGRO018_00172	Phosphoglycolate phosphatase	gph_1		94.536	187.286	651	-	contig 2	1.98111	0.0116
UGRO018_00173	hypothetical protein			4.361	11.026	552	-	contig 2	2.52848	0.305
UGRO018_00174	hypothetical protein			65.515	41.208	405	-	contig 2	-1.58987	0.286
UGRO018_00175	N-substituted formamide deformylase	nfdA		4.533	2.502	1581	-	contig 2	-1.81229	0.0127
UGRO018_00176	Antiseptic resistance protein	qacA		1.198	2.206	1605	-	contig 2	1.84128	0.494
UGRO018_00177	hypothetical protein			13.837	46.908	1794	+	contig 2	3.38997	0.00201
UGRO018_00178	hypothetical protein			206.574	151.408	804	-	contig 2	-1.36436	0.0124
UGRO018_00179	hypothetical protein			190.135	216.003	786	-	contig 2	1.13605	0.374
UGRO018_00180	4,4'-diaponeurosporen-aldehyde dehydrogenase	aldH1		168.02	147.688	1371	-	contig 2	-1.13767	0.162
UGRO018_00181	Ion-translocating oxidoreductase complex subunit B	rsxB_1		664.23	412.318	1521	+	contig 2	-1.61097	0.00037
UGRO018_00182	Sensor histidine kinase RcsC	rcsC_2		125.262	132.684	3264	-	contig 2	1.05926	0.382
UGRO018_00183	hypothetical protein			111.71	32.045	375	-	contig 2	-3.48601	0.00985
UGRO018_00184	hypothetical protein			91.161	98.02	2220	-	contig 2	1.07524	0.639
UGRO018_00185	hypothetical protein			50.893	28.036	1284	-	contig 2	-1.81529	0.000263
UGRO018_00186	Peptide deformylase	def		49.732	37.068	414	-	contig 2	-1.34164	0.183
UGRO018_00187	hypothetical protein			469.125	176.647	1155	-	contig 2	-2.65573	0.00458
UGRO018_00188	hypothetical protein			45.553	18.325	438	-	contig 2	-2.4859	0.0158
UGRO018_00189	hypothetical protein			20.942	26.38	1191	+	contig 2	1.25969	0.496
UGRO018_00190	hypothetical protein			44.511	57.545	486	-	contig 2	1.29282	0.313
UGRO018_00191	hypothetical protein			48.894	55.284	378	-	contig 2	1.13069	0.498
UGRO018_00192	hypothetical protein			42.952	78.278	390	-	contig 2	1.82247	0.0335
UGRO018_00193	23S rRNA (uracil-C(5))-methyltransferase RlmCD	rlmCD_1		63.97	43.869	1356	-	contig 2	-1.4582	0.0539
UGRO018_00194	D-ribitol-5-phosphate phosphatase			64.601	66.472	615	-	contig 2	1.02897	0.864
UGRO018_00195	Chaperone protein HtpG	htpG		160.857	99.147	1938	-	contig 2	-1.62241	0.063
UGRO018_00196	Glutamate 5-kinase 1	proB		99.937	613.453	801	+	contig 2	6.1384	3.9e-08
UGRO018_00197	Gamma-glutamyl phosphate reductase	proA		99.29	981.847	1245	+	contig 2	9.88868	1.76e-06
UGRO018_00198	Isocitrate dehydrogenase [NADP]	icd		148.657	1196.11	999	-	contig 2	8.04613	8.04e-11
UGRO018_00199	Citrate synthase	gltA		149.902	587.711	1335	-	contig 2	3.92064	0.000421
UGRO018_00200	3-isopropylmalate dehydratase large subunit	leuC		233.743	845.904	1920	+	contig 2	3.61894	1.73e-07
UGRO018_00201	hypothetical protein			24.91	55.024	528	+	contig 2	2.20889	0.0297
UGRO018_00202	hypothetical protein			206.1	229.728	1311	-	contig 2	1.11464	0.168
UGRO018_00203	Hydroxypyruvate reductase	hpr		52.745	35.569	945	-	contig 2	-1.48291	0.128
UGRO018_00204	Putative metallophosphoesterase MG207			26.722	6.872	534	-	contig 2	-3.88846	0.0296
UGRO018_00205	tRNA-Leu(tag)			0.043	0.043	84	+	contig 2	1	1
UGRO018_00206	hypothetical protein			1.429	1.291	7632	-	contig 2	-1.10663	0.526
UGRO018_00207	hypothetical protein			0.173	0.623	831	-	contig 2	3.59662	0.0786
UGRO018_00208	hypothetical protein			1.048	0.592	525	-	contig 2	-1.77073	0.367
UGRO018_00209	hypothetical protein			0.231	1.21	1482	-	contig 2	5.2416	0.0479
UGRO018_00210	hypothetical protein			0.901	0.895	651	-	contig 2	-1.00652	1
UGRO018_00211	Signal peptidase I W	sipW_1		0.329	0.621	630	-	contig 2	1.8904	0.444
UGRO018_00212	hypothetical protein			3.304	2.531	1788	-	contig 2	-1.30547	0.229
UGRO018_00213	hypothetical protein			1.281	4.271	189	-	contig 2	3.33364	0.324
UGRO018_00214	hypothetical protein			2.932	1.332	810	-	contig 2	-2.20051	0.0127
UGRO018_00215	Tyrosine recombinase XerC	xerC_1		3.008	7.766	873	-	contig 2	2.58164	0.00345
UGRO018_00216	Potassium-transporting ATPase KdpC subunit	kdpC		1.517	3.299	624	-	contig 2	2.17513	0.216
UGRO018_00217	Potassium-transporting ATPase ATP-binding subunit	kdpB		2.225	2.42	2064	-	contig 2	1.0874	0.379
UGRO018_00218	Potassium-transporting ATPase potassium-binding subunit	kdpA		1.626	2.302	1713	-	contig 2	1.4153	0.219
UGRO018_00219	hypothetical protein			0.262	0.379	99	-	contig 2	1.4443	0.827
UGRO018_00220	hypothetical protein			0.313	1.551	774	+	contig 2	4.95063	0.0437
UGRO018_00221	Sensor protein KdpD	kdpD_1		6.295	4.999	1917	-	contig 2	-1.2591	0.0117
UGRO018_00222	KDP operon transcriptional regulatory protein KdpE	kdpE		28.863	9.988	684	-	contig 2	-2.88966	0.000313
UGRO018_00223	Sensor protein KdpD	kdpD_2		22.835	12.716	1509	-	contig 2	-1.79573	0.000104
UGRO018_00224	Trk system potassium uptake protein TrkG	trkG		8.336	9.775	1503	-	contig 2	1.17266	0.0647
UGRO018_00225	Trk system potassium uptake protein TrkA	trkA		11.934	12.398	669	-	contig 2	1.03888	0.878
UGRO018_00226	hypothetical protein			13.111	11.318	450	-	contig 2	-1.15839	0.137
UGRO018_00227	hypothetical protein			2.964	25.259	438	+	contig 2	8.52114	0.0743
UGRO018_00228	hypothetical protein			10.223	42.869	1146	-	contig 2	4.19336	0.00426
UGRO018_00229	Peptidoglycan O-acetyltransferase	patA		13.474	36.817	1389	-	contig 2	2.73253	0.00511
UGRO018_00230	hypothetical protein			23.163	49.801	462	-	contig 2	2.14998	0.0105
UGRO018_00231	hypothetical protein			18.791	32.546	741	-	contig 2	1.73203	0.00219
UGRO018_00232	HTH-type transcriptional activator RhaS	rhaS_1		21.705	44.813	873	+	contig 2	2.06467	0.0352
UGRO018_00233	hypothetical protein			20.876	40.378	393	+	contig 2	1.93422	0.0177
UGRO018_00234	hypothetical protein			58.694	60.616	660	+	contig 2	1.03275	0.809
UGRO018_00235	hypothetical protein			44.363	44.928	1611	+	contig 2	1.01274	0.983
UGRO018_00236	Adaptive-response sensory-kinase SasA	sasA_2		23.737	28.47	1986	-	contig 2	1.19939	0.701
UGRO018_00237	Transcriptional regulatory protein SrrA	srrA_1		17.848	11.711	693	-	contig 2	-1.52408	0.289
UGRO018_00238	hypothetical protein			283.639	344.353	1437	+	contig 2	1.21405	0.0447
UGRO018_00239	hypothetical protein			162.104	401.987	2967	+	contig 2	2.47981	0.00191
UGRO018_00240	putative Hsp20 family chaperone			271.587	361.531	393	+	contig 2	1.33118	0.369
UGRO018_00241	hypothetical protein			180.948	260.466	411	+	contig 2	1.43945	0.217
UGRO018_00242	putative protein YjdF	yjdF		30.162	8.004	417	-	contig 2	-3.76843	0.0372
UGRO018_00243	hypothetical protein			59.199	99.966	1008	-	contig 2	1.68863	0.0019
UGRO018_00244	1,4-alpha-glucan branching enzyme GlgB	glgB_2	GH13	222.394	176.852	1656	+	contig 2	-1.25751	0.0546
UGRO018_00245	hypothetical protein			126.707	162.39	1128	-	contig 2	1.28162	0.131
UGRO018_00246	hypothetical protein			134.152	81.203	852	-	contig 2	-1.65205	0.0497
UGRO018_00247	hypothetical protein			125.26	80.552	639	-	contig 2	-1.55502	0.0391
UGRO018_00248	hypothetical protein			114.091	52.25	330	-	contig 2	-2.18357	0.0316
UGRO018_00249	tRNA-Glu(ttc)			0.043	0.043	76	+	contig 2	1	1
UGRO018_00250	hypothetical protein			58.48	83.365	489	+	contig 2	1.42552	0.137
UGRO018_00251	Ribosomal RNA large subunit methyltransferase I	rlmI_1		93.838	117.331	1203	+	contig 2	1.25035	0.0689
UGRO018_00252	hypothetical protein			68.108	31.184	1212	-	contig 2	-2.18403	0.00153
UGRO018_00253	hypothetical protein			986.642	693.015	1347	-	contig 2	-1.4237	0.258
UGRO018_00254	hypothetical protein			22.133	44.869	1416	+	contig 2	2.0272	0.0226
UGRO018_00255	4-alpha-glucanotransferase	malQ	GH77	67.223	150.464	1473	-	contig 2	2.23828	0.0052
UGRO018_00256	Glycogen phosphorylase	glgP_1	GT35	59.698	205.938	2250	-	contig 2	3.44965	0.000178
UGRO018_00257	Zinc transporter ZupT	zupT		89.392	148.488	801	-	contig 2	1.66109	0.00147
UGRO018_00258	hypothetical protein			19.603	57.409	666	-	contig 2	2.9286	0.0158
UGRO018_00259	hypothetical protein			17.499	51.397	528	-	contig 2	2.93712	0.00149
UGRO018_00260	hypothetical protein			24.873	82.745	849	-	contig 2	3.32663	0.000366
UGRO018_00261	hypothetical protein			623.804	396.073	510	-	contig 2	-1.57497	0.0592
UGRO018_00262	hypothetical protein			159.173	224.164	693	-	contig 2	1.40831	0.158
UGRO018_00263	hypothetical protein			217.984	607.413	525	+	contig 2	2.7865	0.0013
UGRO018_00264	hypothetical protein			331.083	295.945	1254	+	contig 3	-1.11873	0.7
UGRO018_00265	hypothetical protein			208.119	190.469	1065	+	contig 3	-1.09267	0.75
UGRO018_00266	tRNA-Val(tac)			0.043	0.043	76	-	contig 3	1	1
UGRO018_00267	hypothetical protein			15.572	10.958	297	+	contig 3	-1.42103	0.194
UGRO018_00268	hypothetical protein			38.482	28.228	342	+	contig 3	-1.36328	0.364
UGRO018_00269	hypothetical protein			137.999	225.085	336	-	contig 3	1.63106	0.0165
UGRO018_00270	HTH-type transcriptional regulator PuuR	puuR		76.046	27.687	534	+	contig 3	-2.74663	0.0965
UGRO018_00271	Vitamin B12 import ATP-binding protein BtuD	btuD_1		150.562	199.463	1617	+	contig 3	1.32479	0.344
UGRO018_00272	Spermidine/putrescine transport system permease protein PotB	potB		111.314	311.295	855	+	contig 3	2.79654	0.00291
UGRO018_00273	hypothetical protein			172.244	390.438	1896	+	contig 3	2.26677	0.00495
UGRO018_00274	Bifunctional purine biosynthesis protein PurH	purH_1		334.86	195.764	1173	+	contig 3	-1.71053	0.00495
UGRO018_00275	hypothetical protein			136.518	196.103	444	-	contig 3	1.43646	0.0113
UGRO018_00276	Cytosol non-specific dipeptidase	pepD		302.226	124.099	1431	+	contig 3	-2.43536	0.0285
UGRO018_00277	UDP-N-acetylmuramoyl-tripeptide--D-alanyl-D-alanine ligase	murF_1		306.987	265.214	1380	+	contig 3	-1.1575	0.391
UGRO018_00278	Vancomycin C-type resistance protein VanC	vanC		297.06	170.348	1065	+	contig 3	-1.74384	0.0444
UGRO018_00279	Alanine racemase 1	alr1		274.066	202.253	1149	+	contig 3	-1.35506	0.144
UGRO018_00280	Serine/alanine racemase	vanT		71.098	191.801	1032	+	contig 3	2.69772	0.00289
UGRO018_00281	hypothetical protein			199.196	121.545	1602	+	contig 3	-1.63887	0.0397
UGRO018_00282	hypothetical protein			178.259	179.86	1944	+	contig 3	1.00898	0.98
UGRO018_00283	hypothetical protein			13.585	11.102	1698	-	contig 3	-1.22373	0.433
UGRO018_00284	Aryl-phospho-beta-D-glucosidase BglH	bglH_2	GH1	21.284	19.473	1434	+	contig 3	-1.093	0.342
UGRO018_00285	putative licABCH operon regulator	licR_3		24.23	42.02	1929	-	contig 3	1.73423	0.0302
UGRO018_00286	PTS system cellobiose-specific EIIB component	celA_2		4.541	26.122	309	+	contig 3	5.75274	1.55e-05
UGRO018_00287	PTS system oligo-beta-mannoside-specific EIIC component	gmuC_1		5.128	64.835	1293	+	contig 3	12.6438	2.13e-05
UGRO018_00288	Lichenan-specific phosphotransferase enzyme IIA component	licA_2		5.867	34.177	345	+	contig 3	5.82563	3.26e-05
UGRO018_00289	Aryl-phospho-beta-D-glucosidase BglH	bglH_3	GH1	7.326	23.792	1419	+	contig 3	3.24743	0.00071
UGRO018_00290	2,3-bisphosphoglycerate-dependent phosphoglycerate mutase	gpmA_1		5.341	12.059	786	+	contig 3	2.25774	0.0187
UGRO018_00291	Aryl-phospho-beta-D-glucosidase BglH	bglH_4	GH1	0.448	3.123	1452	+	contig 3	6.97424	0.0101
UGRO018_00292	5-amino-6-(5-phospho-D-ribitylamino)uracil phosphatase YitU	yitU_1		0.237	5.221	816	+	contig 3	21.9938	0.00248
UGRO018_00293	hypothetical protein		CE4	10.403	16.677	1308	+	contig 3	1.60311	0.235
UGRO018_00294	hypothetical protein			44.144	12.258	435	+	contig 3	-3.60132	0.00728
UGRO018_00295	Membrane-bound lytic murein transglycosylase F	mltF_1		145.994	108.156	798	+	contig 3	-1.34985	0.247
UGRO018_00296	3'(2'),5'-bisphosphate nucleotidase CysQ	cysQ		16.42	6.022	834	+	contig 3	-2.72655	0.00047
UGRO018_00297	hypothetical protein			3.02	6.621	420	+	contig 3	2.19242	0.31
UGRO018_00298	Processive diacylglycerol alpha-glucosyltransferase	dgs	GT4	539.01	311.729	1002	+	contig 3	-1.7291	0.00212
UGRO018_00299	hypothetical protein			195.42	119.091	1053	+	contig 3	-1.64093	8.71e-05
UGRO018_00300	Regulatory protein RecX	recX	GT4	223.606	137.957	1992	+	contig 3	-1.62084	1.38e-07
UGRO018_00301	3'-5' exoribonuclease YhaM	yhaM		217.931	149.379	948	+	contig 3	-1.45891	0.00678
UGRO018_00302	Ribosomal protein S12 methylthiotransferase RimO	rimO		185.793	71.883	1302	+	contig 3	-2.58465	0.000342
UGRO018_00303	hypothetical protein			60.524	88.331	486	+	contig 3	1.45943	0.326
UGRO018_00304	hypothetical protein			96.917	74.305	468	-	contig 3	-1.30432	0.396
UGRO018_00305	hypothetical protein			140.309	198.155	1248	-	contig 3	1.41228	0.0663
UGRO018_00306	hypothetical protein			28.099	24.872	498	+	contig 3	-1.12974	0.82
UGRO018_00307	hypothetical protein		GH25	6.692	10.029	1065	+	contig 3	1.49865	0.119
UGRO018_00308	hypothetical protein			117.137	503.878	243	-	contig 3	4.30161	0.00425
UGRO018_00309	tRNA-Lys(ctt)			0.043	0.043	76	-	contig 3	1	1
UGRO018_00310	hypothetical protein			136.533	62.406	1149	+	contig 3	-2.18784	0.0109
UGRO018_00311	Translation initiation factor IF-3	infC		1629.32	291.718	426	+	contig 3	-5.58525	0.00112
UGRO018_00312	50S ribosomal protein L35	rpmI		1686.16	466.791	195	+	contig 3	-3.61225	0.000119
UGRO018_00313	50S ribosomal protein L20	rplT		1551.01	960.529	369	+	contig 3	-1.61474	0.0056
UGRO018_00314	hypothetical protein			1223.09	1179.38	438	+	contig 3	-1.03705	0.889
UGRO018_00315	ECF RNA polymerase sigma factor SigW	sigW		8.476	10.11	513	+	contig 3	1.19278	0.659
UGRO018_00316	hypothetical protein			7.044	14.833	750	+	contig 3	2.1059	0.0139
UGRO018_00317	Vitamin B12 import ATP-binding protein BtuD	btuD_2		9.929	14.898	891	+	contig 3	1.50043	0.159
UGRO018_00318	hypothetical protein			10.675	43.03	1335	+	contig 3	4.03097	0.00103
UGRO018_00319	hypothetical protein			286.912	406.305	768	+	contig 3	1.41613	0.00275
UGRO018_00320	HTH-type transcriptional repressor YtrA	ytrA_1		659.102	387.96	369	+	contig 3	-1.69889	0.0658
UGRO018_00321	ABC transporter ATP-binding protein YtrB	ytrB_1		458.645	312.232	699	+	contig 3	-1.46892	0.113
UGRO018_00322	hypothetical protein			6.922	89.992	162	+	contig 3	13.0016	0.0816
UGRO018_00323	hypothetical protein			0.601	13.02	558	-	contig 3	21.6751	0.023
UGRO018_00324	hypothetical protein			0.796	2.175	996	+	contig 3	2.73133	0.219
UGRO018_00325	Serine/threonine-protein kinase PknD	pknD		0.236	1.309	489	+	contig 3	5.55486	0.0441
UGRO018_00326	hypothetical protein			0.509	2.161	1152	+	contig 3	4.24175	0.0418
UGRO018_00327	hypothetical protein			0.181	1.381	159	+	contig 3	7.61871	0.0404
UGRO018_00328	hypothetical protein			2.652	2.069	3054	+	contig 3	-1.28165	0.266
UGRO018_00329	hypothetical protein			1.291	1.991	3972	+	contig 3	1.54169	0.0015
UGRO018_00330	hypothetical protein			1.088	4.601	246	+	contig 3	4.22895	0.114
UGRO018_00331	hypothetical protein			5.321	5.255	303	+	contig 3	-1.01245	0.979
UGRO018_00332	hypothetical protein			2.627	16.373	300	+	contig 3	6.23235	0.111
UGRO018_00333	hypothetical protein			14.861	11.977	900	+	contig 3	-1.24081	0.116
UGRO018_00334	hypothetical protein			2.728	3.245	297	+	contig 3	1.18954	0.842
UGRO018_00335	hypothetical protein			315.634	196.619	552	-	contig 3	-1.60531	0.0063
UGRO018_00336	hypothetical protein			48.62	29.323	996	+	contig 3	-1.65808	0.00431
UGRO018_00337	Fe/S biogenesis protein NfuA	nfuA		42.116	20.067	234	-	contig 3	-2.09879	0.137
UGRO018_00338	hypothetical protein			506.326	323.368	459	-	contig 3	-1.56579	9.49e-05
UGRO018_00339	General stress protein 13	yugI		3547.56	971.561	351	+	contig 3	-3.6514	0.00207
UGRO018_00340	Glucose-6-phosphate isomerase	pgi		1679.45	735.403	1275	+	contig 3	-2.28372	0.00117
UGRO018_00341	Pyruvate, phosphate dikinase	ppdK		156.804	505.141	2634	+	contig 3	3.22147	9.99e-06
UGRO018_00342	hypothetical protein			9.577	9.488	657	-	contig 3	-1.00934	0.974
UGRO018_00343	Sensor histidine kinase RcsC	rcsC_3		99.98	54.102	2763	+	contig 3	-1.84799	0.0045
UGRO018_00344	hypothetical protein			2.99	5.55	495	+	contig 3	1.85572	0.428
UGRO018_00345	hypothetical protein			0.744	3.326	321	+	contig 3	4.47089	0.163
UGRO018_00346	Aminoacyltransferase FemA	femA_1		5.217	13.78	1263	+	contig 3	2.64108	0.0102
UGRO018_00347	HTH-type transcriptional regulator AdhR	adhR		35.781	13.73	399	+	contig 3	-2.60594	0.0942
UGRO018_00348	hypothetical protein			61.475	214.262	540	+	contig 3	3.48535	0.000706
UGRO018_00349	Putative bifunctional phosphatase/peptidyl-prolyl cis-trans isomerase			49.9	66.905	777	-	contig 3	1.34078	0.0111
UGRO018_00350	UV DNA damage endonuclease	uvsE		1.977	8.476	1224	+	contig 3	4.28787	0.000609
UGRO018_00351	hypothetical protein			11.343	11.674	555	+	contig 3	1.02922	0.953
UGRO018_00352	hypothetical protein			129.251	123.522	360	+	contig 3	-1.04638	0.737
UGRO018_00353	hypothetical protein			39.999	51.117	954	+	contig 3	1.27797	0.162
UGRO018_00354	hypothetical protein			190.466	176.641	1464	+	contig 3	-1.07827	0.182
UGRO018_00355	hypothetical protein			152.637	217.989	867	+	contig 3	1.42815	0.0492
UGRO018_00356	Zinc transport protein ZntB	zntB		100.12	115.704	927	+	contig 3	1.15565	0.0227
UGRO018_00357	hypothetical protein			348.483	174.924	1872	+	contig 3	-1.9922	0.000206
UGRO018_00358	hypothetical protein			187.236	191.589	351	+	contig 3	1.02324	0.919
UGRO018_00359	Inner membrane protein YohK	yohK		217.581	231.702	702	+	contig 3	1.0649	0.766
UGRO018_00360	hypothetical protein		GH190	71.7	78.018	1098	-	contig 3	1.08812	0.878
UGRO018_00361	hypothetical protein			25.466	33.047	444	+	contig 3	1.29769	0.414
UGRO018_00362	ATP-dependent zinc metalloprotease FtsH 4	ftsH4		48.135	58.645	1890	+	contig 3	1.21837	0.404
UGRO018_00363	hypothetical protein			158.555	145.314	984	+	contig 3	-1.09112	0.53
UGRO018_00364	hypothetical protein			182.359	193.286	951	+	contig 3	1.05992	0.531
UGRO018_00365	hypothetical protein			140.074	704.676	399	-	contig 3	5.03074	0.00342
UGRO018_00366	Ribosome hibernation promotion factor	hpf		1336.1	2802.69	534	+	contig 3	2.09767	0.0208
UGRO018_00367	DNA-3-methyladenine glycosylase 1	tag		59.594	60.749	561	+	contig 3	1.01938	0.869
UGRO018_00368	hypothetical protein			23.435	15.51	852	+	contig 3	-1.51103	0.0853
UGRO018_00369	Putative multidrug export ATP-binding/permease protein			35.277	29.554	1683	+	contig 3	-1.19366	0.137
UGRO018_00370	tRNA-Arg(tct)			0.043	0.043	77	+	contig 3	1	1
UGRO018_00371	hypothetical protein			35.311	20.643	294	-	contig 3	-1.71054	0.046
UGRO018_00372	hypothetical protein			1638.36	895.845	732	+	contig 3	-1.82885	0.00358
UGRO018_00373	Trigger factor	tig		1581.26	989.943	1278	+	contig 3	-1.59733	0.00116
UGRO018_00374	Lon protease 1	lon1		852.234	1202.18	2325	+	contig 3	1.41063	0.0262
UGRO018_00375	putative GTP-binding protein EngB	engB		676.132	1032.73	591	+	contig 3	1.52741	0.0901
UGRO018_00376	hypothetical protein			0.589	5.368	177	+	contig 3	9.12091	0.0811
UGRO018_00377	hypothetical protein			135.869	414.404	636	-	contig 3	3.05003	0.0206
UGRO018_00378	hypothetical protein			22.454	57.25	738	+	contig 3	2.54964	0.000313
UGRO018_00379	dTDP-glucose 4,6-dehydratase	rfbB		30.626	14.198	1059	+	contig 4	-2.15709	0.000213
UGRO018_00380	UDP-glucose 6-dehydrogenase	ugd_1		23.715	9.252	1167	+	contig 4	-2.56315	0.000363
UGRO018_00381	Polyisoprenyl-teichoic acid--peptidoglycan teichoic acid transferase TagU	tagU_2		19.918	7.228	1419	+	contig 4	-2.75572	2.32e-05
UGRO018_00382	hypothetical protein			20.825	4.01	588	+	contig 4	-5.1938	0.00167
UGRO018_00383	hypothetical protein			2.049	12.356	906	+	contig 4	6.02957	0.0307
UGRO018_00384	hypothetical protein			39.646	102.165	1647	-	contig 4	2.57695	0.00159
UGRO018_00385	hypothetical protein			112.266	159.535	1008	-	contig 4	1.42104	0.000529
UGRO018_00386	Glycerol-3-phosphate acyltransferase	plsY		235.584	121.999	612	-	contig 4	-1.93104	0.00107
UGRO018_00387	DNA topoisomerase 4 subunit B	parE		75.259	13.2	1932	+	contig 4	-5.70139	0.00121
UGRO018_00388	DNA topoisomerase 4 subunit A	parC		127.979	100.037	2496	+	contig 4	-1.27931	0.224
UGRO018_00389	hypothetical protein			39.688	20.296	765	+	contig 4	-1.9555	0.00291
UGRO018_00390	DNA mismatch repair protein MutS	mutS_1		51.881	95.962	1779	+	contig 4	1.84968	0.0127
UGRO018_00391	DNA topoisomerase 3	topB_1		75.379	57.663	2181	+	contig 4	-1.30724	0.0591
UGRO018_00392	hypothetical protein			55.554	70.502	597	+	contig 4	1.26906	0.182
UGRO018_00393	ADP-ribose pyrophosphatase	nudF		167.458	45.74	537	-	contig 4	-3.66108	0.0363
UGRO018_00394	hypothetical protein			0.28	1.243	699	-	contig 4	4.43237	0.117
UGRO018_00395	hypothetical protein			13.989	55.767	441	+	contig 4	3.98642	0.00152
UGRO018_00396	Stage V sporulation protein AD	spoVAD		11.477	54.47	999	+	contig 4	4.74596	0.000843
UGRO018_00397	hypothetical protein			7.079	59.761	354	+	contig 4	8.4423	0.0359
UGRO018_00398	hypothetical protein			10.855	69.372	1353	+	contig 4	6.39058	0.000802
UGRO018_00399	hypothetical protein			53.441	54.12	276	+	contig 4	1.01271	0.986
UGRO018_00400	Segregation and condensation protein A	scpA		60.962	7.754	741	+	contig 4	-7.86246	0.00232
UGRO018_00401	Segregation and condensation protein B	scpB		40.707	7.485	561	+	contig 4	-5.43883	0.00244
UGRO018_00402	hypothetical protein			45.541	83.745	198	+	contig 4	1.8389	0.286
UGRO018_00403	Phosphinothricin N-acetyltransferase	pat		70.684	73.979	567	+	contig 4	1.04661	0.744
UGRO018_00404	hypothetical protein			13.161	15.101	957	+	contig 4	1.14742	0.613
UGRO018_00405	Spore maturation protein A	spmA		11.729	68.713	573	+	contig 4	5.85823	0.00342
UGRO018_00406	Spore maturation protein B	spmB		6.14	32.191	513	+	contig 4	5.24315	0.0705
UGRO018_00407	Ribosomal large subunit pseudouridine synthase B	rluB		263.758	128.062	738	+	contig 4	-2.05961	0.0127
UGRO018_00408	Ribosomal RNA small subunit methyltransferase E	rsmE		142.089	113.242	738	+	contig 4	-1.25475	0.0647
UGRO018_00409	hypothetical protein			78.615	94.249	780	+	contig 4	1.19888	0.382
UGRO018_00410	Threonylcarbamoyladenosine tRNA methylthiotransferase MtaB	mtaB		394.593	264.734	1290	+	contig 4	-1.49053	0.00215
UGRO018_00411	UDP-N-acetylmuramoyl-L-alanyl-D-glutamate--2,6-diaminopimelate ligase	murE_1		575.381	436.2	1461	+	contig 4	-1.31907	0.0382
UGRO018_00412	30S ribosomal protein S21	rpsU		525.664	743.522	180	+	contig 4	1.41444	0.333
UGRO018_00413	Membrane-bound lytic murein transglycosylase F	mltF_2		292.414	46.476	1521	+	contig 4	-6.29178	0.00142
UGRO018_00414	Arginine transport ATP-binding protein ArtM	artM_1		284.492	98.817	738	+	contig 4	-2.87898	0.000139
UGRO018_00415	hypothetical protein			5.823	3.638	201	+	contig 4	-1.6007	0.385
UGRO018_00416	hypothetical protein			19.2	20.441	927	+	contig 4	1.06464	0.782
UGRO018_00417	PhoH-like protein			213.425	90.902	993	+	contig 4	-2.34786	0.00249
UGRO018_00418	Alkaline phosphatase synthesis transcriptional regulatory protein PhoP	phoP_2		210.215	109.326	681	+	contig 4	-1.92283	0.0065
UGRO018_00419	Alkaline phosphatase synthesis sensor protein PhoR	phoR_1		161.021	234.908	1221	+	contig 4	1.45887	0.0696
UGRO018_00420	tRNA-Glu(ctc)			0.043	0.043	75	-	contig 4	1	1
UGRO018_00421	hypothetical protein			144.489	246.565	585	+	contig 4	1.70646	0.00164
UGRO018_00422	Phosphate-binding protein PstS 2	pstS2		2.716	1.507	927	+	contig 4	-1.80235	0.0904
UGRO018_00423	Phosphate transport system permease protein PstC 1	pstC1		3.6	3.039	873	+	contig 4	-1.18472	0.116
UGRO018_00424	hypothetical protein			4.534	5.863	1248	+	contig 4	1.29313	0.272
UGRO018_00425	Phosphate import ATP-binding protein PstB 3	pstB3		1.842	5.942	762	+	contig 4	3.226	0.245
UGRO018_00426	Phosphate-specific transport system accessory protein PhoU	phoU		1.019	1.236	639	+	contig 4	1.21323	0.764
UGRO018_00427	hypothetical protein			894.988	487.643	1683	-	contig 4	-1.83533	1.62e-06
UGRO018_00428	Endoribonuclease YbeY	ybeY		302.175	191.718	468	+	contig 4	-1.57615	0.000805
UGRO018_00429	Undecaprenol kinase	dgkA		191.997	185.978	360	+	contig 4	-1.03236	0.847
UGRO018_00430	Cytidine deaminase	cdd		193.351	125.83	405	+	contig 4	-1.53661	0.0706
UGRO018_00431	GTPase Era	era		283.206	158.233	900	+	contig 4	-1.7898	0.000143
UGRO018_00432	DNA repair protein RecO	recO		71.002	71.914	732	+	contig 4	1.01285	0.958
UGRO018_00433	Glycine--tRNA ligase	glyQS		1010.24	820.01	1383	+	contig 4	-1.23199	0.00266
UGRO018_00434	DNA primase	dnaG		857.89	828.628	1767	+	contig 4	-1.03531	0.817
UGRO018_00435	RNA polymerase sigma factor SigA	sigA_2		746.039	628.323	1197	+	contig 4	-1.18735	0.0128
UGRO018_00436	hypothetical protein			564.546	370.396	663	+	contig 4	-1.52417	0.0172
UGRO018_00437	4-hydroxy-3-methylbut-2-enyl diphosphate reductase	ispH		105.704	112.186	909	-	contig 4	1.06132	0.706
UGRO018_00438	DEAD-box ATP-dependent RNA helicase CshB	cshB		206.123	180.23	1362	+	contig 4	-1.14366	0.36
UGRO018_00439	putative endonuclease 4	nfo		282.713	198.226	879	+	contig 4	-1.42621	0.0228
UGRO018_00440	hypothetical protein			133.632	158.231	555	+	contig 4	1.18408	0.149
UGRO018_00441	4-hydroxy-3-methylbut-2-en-1-yl diphosphate synthase (flavodoxin)	ispG		225.874	183.217	1071	-	contig 4	-1.23282	0.000281
UGRO018_00442	Penicillin-binding protein H	pbpH		431.469	202.685	2046	+	contig 4	-2.12877	0.00359
UGRO018_00443	50S ribosomal protein L33 2	rpmG2_1		447.642	141.069	150	+	contig 4	-3.17321	0.00652
UGRO018_00444	Hydroxyacylglutathione hydrolase GloC	gloC		149.545	79.399	624	+	contig 4	-1.88346	0.00375
UGRO018_00445	ComG operon protein 1	comGA		0.863	2.297	993	+	contig 4	2.6601	0.24
UGRO018_00446	hypothetical protein			0.377	3.137	993	+	contig 4	8.32152	0.0482
UGRO018_00447	ComG operon protein 3	comGC		0.679	2.943	303	+	contig 4	4.33417	0.154
UGRO018_00448	hypothetical protein			5.709	6.129	420	+	contig 4	1.07351	0.717
UGRO018_00449	hypothetical protein			0.575	1.615	168	+	contig 4	2.80682	0.295
UGRO018_00450	hypothetical protein			0.673	3.358	411	+	contig 4	4.98893	0.118
UGRO018_00451	hypothetical protein			0.773	3.774	417	+	contig 4	4.87964	0.145
UGRO018_00452	hypothetical protein			1.76	20.546	330	+	contig 4	11.6747	0.0256
UGRO018_00453	Elongation factor P	efp_1		645.736	396.133	564	+	contig 4	-1.6301	0.0266
UGRO018_00454	hypothetical protein			298.414	30.916	903	+	contig 4	-9.65246	0.00328
UGRO018_00455	Cytidylate kinase	cmk_1		476.108	242.105	660	+	contig 4	-1.96654	0.000114
UGRO018_00456	GTPase Der	der		447.959	143.254	1311	+	contig 4	-3.12703	0.0015
UGRO018_00457	Glycerol-3-phosphate dehydrogenase [NAD(P)+]	gpsA		573.864	304.275	999	+	contig 4	-1.88601	2.64e-05
UGRO018_00458	Peptide chain release factor 3	prfC		97.347	50.605	1593	+	contig 4	-1.92365	0.0237
UGRO018_00459	hypothetical protein			3.502	15.273	183	+	contig 4	4.36123	0.222
UGRO018_00460	Stage IV sporulation protein A	spoIVA		36.058	161.264	1479	+	contig 4	4.47238	0.000393
UGRO018_00461	DNA-binding protein HU 1	hupA		1075.98	1107.61	285	+	contig 4	1.02939	0.901
UGRO018_00462	hypothetical protein			104.173	175.605	705	+	contig 4	1.68571	0.0178
UGRO018_00463	hypothetical protein			24.696	66.286	489	+	contig 4	2.68405	0.00439
UGRO018_00464	Lipid II isoglutaminyl synthase (glutamine-hydrolyzing) subunit GatD	gatD		85.988	79.219	744	-	contig 4	-1.08545	0.466
UGRO018_00465	Lipid II isoglutaminyl synthase (glutamine-hydrolyzing) subunit MurT	murT		111.299	93.981	1320	-	contig 4	-1.18427	0.285
UGRO018_00466	Phosphoribosylaminoimidazole-succinocarboxamide synthase	purC_1		1627.57	4080.93	684	+	contig 4	2.50737	0.00484
UGRO018_00467	Phosphoribosylaminoimidazole-succinocarboxamide synthase	purC_2		169.362	213.064	705	+	contig 4	1.25804	0.0953
UGRO018_00468	Adenylosuccinate lyase	purB		251.944	310.926	1431	+	contig 4	1.23411	0.178
UGRO018_00469	CTP synthase	pyrG		24.905	56.682	1599	-	contig 4	2.27594	0.00502
UGRO018_00470	putative transcriptional regulatory protein pdtaR	pdtaR		13.283	44.474	582	-	contig 4	3.34815	0.00603
UGRO018_00471	Glutamine synthetase	glnA_1		23.87	48.539	1233	-	contig 4	2.03347	0.00359
UGRO018_00472	Adenylosuccinate synthetase	purA		508.563	148.577	1284	-	contig 4	-3.42289	8.38e-05
UGRO018_00473	Iron-sulfur cluster carrier protein			395.469	43.735	834	-	contig 4	-9.04236	0.00155
UGRO018_00474	Phosphopentomutase	deoB		365.253	54.717	1191	-	contig 4	-6.67532	0.000296
UGRO018_00475	Tyrosine recombinase XerD	xerD_1		262.458	67.313	903	-	contig 4	-3.8991	5.29e-06
UGRO018_00476	tRNA1(Val) (adenine(37)-N6)-methyltransferase	yfiC		97.201	44.97	660	-	contig 4	-2.16149	0.00301
UGRO018_00477	hypothetical protein			2.02	23.09	600	-	contig 4	11.43	0.0415
UGRO018_00478	DNA polymerase IV	dinB_1		376.91	697.157	1167	-	contig 4	1.84966	0.0674
UGRO018_00479	Stage 0 sporulation protein A	spo0A_1		420.319	516.775	834	-	contig 4	1.22948	0.404
UGRO018_00480	SpoIVB peptidase	spoIVB		26.082	21.966	981	-	contig 4	-1.18742	0.117
UGRO018_00481	DNA repair protein RecN	recN		166.652	142.932	1644	-	contig 4	-1.16595	0.27
UGRO018_00482	Hemolysin A	tlyA		139.069	105.313	765	-	contig 4	-1.32053	0.00971
UGRO018_00483	1-deoxy-D-xylulose-5-phosphate synthase	dxs		295.503	269.772	1878	-	contig 4	-1.09538	0.313
UGRO018_00484	Farnesyl diphosphate synthase			254.203	184.539	843	-	contig 4	-1.3775	0.00045
UGRO018_00485	Exodeoxyribonuclease 7 small subunit	xseB		139.703	69.214	216	-	contig 4	-2.01843	0.012
UGRO018_00486	Exodeoxyribonuclease 7 large subunit	xseA		198.177	173.92	1332	-	contig 4	-1.13947	0.353
UGRO018_00487	Transcription antitermination protein NusB	nusB		212.285	166.721	378	-	contig 4	-1.2733	0.0831
UGRO018_00488	hypothetical protein			135.235	58.949	891	-	contig 4	-2.29413	0.000256
UGRO018_00489	hypothetical protein			936.709	911.77	330	-	contig 4	-1.02735	0.923
UGRO018_00490	Putative multidrug export ATP-binding/permease protein			81.564	161.129	1614	-	contig 4	1.97548	4.58e-06
UGRO018_00491	hypothetical protein			1.294	4.355	510	-	contig 4	3.3664	0.205
UGRO018_00492	hypothetical protein			204.364	75.671	1377	-	contig 4	-2.70067	0.000136
UGRO018_00493	Bifunctional riboflavin kinase/FMN adenylyltransferase	ribF		247.747	43.455	945	-	contig 4	-5.70127	5.38e-05
UGRO018_00494	tRNA pseudouridine synthase B	truB		154.045	12.343	849	-	contig 4	-12.4808	0.000446
UGRO018_00495	tRNA-cytidine(32) 2-sulfurtransferase	ttcA		47.989	45.143	789	+	contig 4	-1.06305	0.828
UGRO018_00496	hypothetical protein			163.131	50.663	576	-	contig 4	-3.2199	0.0137
UGRO018_00497	Transcription antiterminator LicT	licT_1		10.296	38.713	843	+	contig 5	3.75998	0.0158
UGRO018_00498	Aryl-phospho-beta-D-glucosidase BglH	bglH_5	GH1	3.625	2.113	1437	+	contig 5	-1.71525	0.0391
UGRO018_00499	PTS system beta-glucoside-specific EIIBCA component	bglF_1		14.765	16.829	1851	+	contig 5	1.13978	0.487
UGRO018_00500	putative HTH-type transcriptional regulator YbbH	ybbH_2		27.622	16.121	885	-	contig 5	-1.71343	0.00363
UGRO018_00501	hypothetical protein			4.712	7.104	1452	-	contig 5	1.50749	0.219
UGRO018_00502	hypothetical protein			4.519	4.554	531	-	contig 5	1.00775	0.988
UGRO018_00503	Putative acetyltransferase			3.464	5.691	576	-	contig 5	1.64287	0.523
UGRO018_00504	1,3-propanediol dehydrogenase	dhaT		6.526	5.943	1173	-	contig 5	-1.0981	0.574
UGRO018_00505	hypothetical protein			0.58	4.071	276	-	contig 5	7.02348	0.0541
UGRO018_00506	HTH-type transcriptional activator CmpR	cmpR_1		17.958	25.587	885	+	contig 5	1.42488	0.159
UGRO018_00507	Acetolactate synthase isozyme 3 small subunit	ilvH_1		159.278	536.747	513	-	contig 5	3.36987	1.14e-05
UGRO018_00508	Acetolactate synthase large subunit	ilvB_1		198.398	528.861	1722	-	contig 5	2.66566	6.42e-05
UGRO018_00509	hypothetical protein			5.873	10.9	666	-	contig 5	1.85607	0.0359
UGRO018_00510	hypothetical protein			5.154	5.01	549	-	contig 5	-1.0287	0.872
UGRO018_00511	Hca operon transcriptional activator HcaR	hcaR		80.143	114.343	885	+	contig 5	1.42675	0.0152
UGRO018_00512	hypothetical protein			7.295	6.586	834	-	contig 5	-1.10765	0.606
UGRO018_00513	hypothetical protein			35.002	43.092	309	-	contig 5	1.23113	0.218
UGRO018_00514	hypothetical protein			155.83	281.795	309	-	contig 5	1.80835	0.0347
UGRO018_00515	hypothetical protein			30.124	53.917	906	-	contig 5	1.7898	0.0475
UGRO018_00516	hypothetical protein			29.512	11.021	609	+	contig 5	-2.67777	0.0007
UGRO018_00517	Aryl-phospho-beta-D-glucosidase BglA	bglA_1	GH1	7.958	4.849	1473	-	contig 5	-1.64103	0.0389
UGRO018_00518	PTS system beta-glucoside-specific EIIBCA component	bglF_2		5.406	6.816	1827	-	contig 5	1.26081	0.384
UGRO018_00519	Transcription antiterminator LicT	licT_2		1.309	7.457	882	-	contig 5	5.69845	0.0755
UGRO018_00520	hypothetical protein			39.382	48.819	654	-	contig 5	1.23961	0.0545
UGRO018_00521	hypothetical protein			122.499	98.286	891	+	contig 5	-1.24635	0.0159
UGRO018_00522	hypothetical protein			419.455	488.467	1770	-	contig 5	1.16453	0.0387
UGRO018_00523	hypothetical protein			51.302	46.733	762	-	contig 5	-1.09778	0.495
UGRO018_00524	HTH-type transcriptional activator RhaS	rhaS_2		85.945	56.391	969	-	contig 5	-1.52411	0.0383
UGRO018_00525	hypothetical protein			70.005	41.675	612	-	contig 5	-1.67978	0.0309
UGRO018_00526	hypothetical protein			91.42	120.286	435	+	contig 5	1.31576	0.0186
UGRO018_00527	hypothetical protein			1.648	9.692	270	+	contig 5	5.8825	0.184
UGRO018_00528	hypothetical protein			6.05	9.097	2088	+	contig 5	1.5037	0.395
UGRO018_00529	hypothetical protein			1.806	4.014	393	+	contig 5	2.22278	0.432
UGRO018_00530	Chemotaxis protein methyltransferase	cheR		4.407	6.317	816	+	contig 5	1.43319	0.691
UGRO018_00531	Protein-glutamate methylesterase/protein-glutamine glutaminase	cheB_1		2.471	4.447	996	+	contig 5	1.79919	0.592
UGRO018_00532	Chemotaxis protein CheY	cheY_1		2.786	8.872	363	+	contig 5	3.18493	0.304
UGRO018_00533	CheY-P phosphatase CheC	cheC_1		4.286	6.595	609	+	contig 5	1.5385	0.6
UGRO018_00534	Chemoreceptor glutamine deamidase CheD	cheD_1		2.938	2.719	474	+	contig 5	-1.08024	0.936
UGRO018_00535	Methyl-accepting chemotaxis protein I	tsr		7.772	7.853	1692	+	contig 5	1.01038	0.981
UGRO018_00536	Chemotaxis protein CheY	cheY_2		1.407	10.995	363	+	contig 5	7.81481	0.114
UGRO018_00537	CheY-P phosphatase CheC	cheC_2		9.131	11.168	621	+	contig 5	1.22304	0.529
UGRO018_00538	Chemoreceptor glutamine deamidase CheD	cheD_2		12.239	7.997	480	+	contig 5	-1.53044	0.00587
UGRO018_00539	Response regulator PleD	pleD		3.681	7.924	930	+	contig 5	2.15263	0.355
UGRO018_00540	hypothetical protein			11.463	15.018	1986	+	contig 5	1.31016	0.352
UGRO018_00541	hypothetical protein			0.559	6.971	426	+	contig 5	12.4671	0.0501
UGRO018_00542	Multidrug export protein MepA	mepA_2		6.143	15.994	1350	-	contig 5	2.60366	0.0608
UGRO018_00543	hypothetical protein			15.637	13.958	609	-	contig 5	-1.12031	0.23
UGRO018_00544	Lichenan-specific phosphotransferase enzyme IIA component	licA_3		13.015	9.124	330	-	contig 5	-1.42635	0.239
UGRO018_00545	PTS system cellobiose-specific EIIB component	celA_3		13.234	12.795	294	-	contig 5	-1.03435	0.856
UGRO018_00546	6-phospho-alpha-glucosidase	aglB	GH4	17.785	19.922	1329	-	contig 5	1.12016	0.259
UGRO018_00547	hypothetical protein			5.263	11.192	1815	-	contig 5	2.12669	0.032
UGRO018_00548	hypothetical protein			0.885	23.308	141	-	contig 5	26.3387	0.0324
UGRO018_00549	Lichenan permease IIC component	licC_2		24.061	32.063	1269	-	contig 5	1.33257	0.0242
UGRO018_00550	NADPH dehydrogenase	namA		12.739	16.067	1737	+	contig 5	1.2612	0.22
UGRO018_00551	S-ribosylhomocysteine lyase	luxS		171.663	101.651	465	-	contig 5	-1.68874	0.0187
UGRO018_00552	hypothetical protein			482.039	105.849	294	-	contig 5	-4.55402	0.0208
UGRO018_00553	hypothetical protein			137.908	54.434	552	-	contig 5	-2.53349	0.0523
UGRO018_00554	hypothetical protein			38.05	12.087	180	-	contig 5	-3.14796	0.0276
UGRO018_00555	hypothetical protein			61.258	69.533	1230	-	contig 5	1.13508	0.181
UGRO018_00556	hypothetical protein		GH73	21.324	47.646	1554	+	contig 5	2.23436	0.0378
UGRO018_00557	hypothetical protein			38.395	96.756	1287	+	contig 5	2.52003	0.00404
UGRO018_00558	Sensor histidine kinase RcsC	rcsC_4		47.91	118.075	2466	+	contig 5	2.46453	0.00124
UGRO018_00559	hypothetical protein			11.612	19.763	456	-	contig 5	1.70192	0.0143
UGRO018_00560	2-succinyl-6-hydroxy-2,4-cyclohexadiene-1-carboxylate synthase	menH_1		55.563	13.281	939	-	contig 5	-4.18353	0.00139
UGRO018_00561	Aryl-phospho-beta-D-glucosidase BglH	bglH_6	GH1	2.16	40.541	1455	-	contig 5	18.7664	0.0145
UGRO018_00562	Lichenan-specific phosphotransferase enzyme IIA component	licA_4		15.824	134.02	327	-	contig 5	8.46935	9.48e-05
UGRO018_00563	Lichenan permease IIC component	licC_3		14.142	159.91	1287	-	contig 5	11.3074	3.12e-08
UGRO018_00564	PTS system cellobiose-specific EIIB component	celA_4		11.88	111.514	321	-	contig 5	9.38671	1.74e-06
UGRO018_00565	putative licABCH operon regulator	licR_4		11.744	87.865	1914	+	contig 5	7.48147	0.000254
UGRO018_00566	Rubrerythrin	rbr		499.93	799.024	540	-	contig 5	1.59827	0.0165
UGRO018_00567	Peroxide-responsive repressor PerR	perR		352.949	957.35	387	-	contig 5	2.71243	0.0295
UGRO018_00568	hypothetical protein			9.987	22.38	699	-	contig 5	2.24099	0.012
UGRO018_00569	hypothetical protein			403.521	632.887	438	-	contig 5	1.56841	0.0457
UGRO018_00570	hypothetical protein			345.239	732.047	234	-	contig 5	2.12041	0.0139
UGRO018_00571	Choline trimethylamine-lyase activating enzyme	cutD_1		167.354	337.757	516	-	contig 5	2.01822	0.0589
UGRO018_00572	Anaerobic ribonucleoside-triphosphate reductase	nrdD_1		279.433	609.396	2346	-	contig 5	2.18083	0.0474
UGRO018_00573	Pyridoxal phosphate phosphatase YbhA	ybhA		15.002	18.531	885	+	contig 5	1.23525	0.452
UGRO018_00574	hypothetical protein			16.178	22.961	924	-	contig 5	1.41929	0.268
UGRO018_00575	Adaptive-response sensory-kinase SasA	sasA_3		31.626	77.857	1122	-	contig 5	2.46184	0.0023
UGRO018_00576	Transcriptional regulatory protein WalR	walR_1		26.19	41.301	690	-	contig 5	1.57698	0.0656
UGRO018_00577	hypothetical protein			410.14	230.265	846	-	contig 5	-1.78116	0.222
UGRO018_00578	Sensor histidine kinase RcsC	rcsC_5		42.64	66.669	1545	-	contig 5	1.56353	0.00396
UGRO018_00579	Transcriptional regulatory protein SrrA	srrA_2		51.591	63.738	687	-	contig 5	1.23545	0.058
UGRO018_00580	hypothetical protein			26.463	79.473	690	-	contig 5	3.00316	0.000847
UGRO018_00581	putative FMN/FAD exporter YeeO	yeeO_1		5.683	161.303	1338	-	contig 5	28.3842	1.29e-06
UGRO018_00582	hypothetical protein			7.117	196.72	1074	-	contig 5	27.639	1.54e-08
UGRO018_00583	PTS system mannose-specific EIID component	manZ_4		7.816	384.424	819	-	contig 5	49.1861	3.71e-08
UGRO018_00584	PTS system sorbose-specific EIIC component	sorA		7.432	415.66	786	-	contig 5	55.9271	3.12e-08
UGRO018_00585	putative phosphotransferase enzyme IIB component			5.025	244.111	477	-	contig 5	48.5805	2.42e-08
UGRO018_00586	hypothetical protein			1.807	486.291	423	-	contig 5	269.119	0.000251
UGRO018_00587	Anaerobic nitric oxide reductase transcription regulator NorR	norR_2		52.956	73.686	2775	-	contig 5	1.39147	0.00844
UGRO018_00588	RNA polymerase sigma-54 factor	rpoN_1		32.636	52.725	1254	-	contig 5	1.61555	0.00109
UGRO018_00589	scyllo-inositol 2-dehydrogenase (NADP(+)) IolU	iolU_1		58.085	51.566	978	-	contig 5	-1.12642	0.725
UGRO018_00590	Vitamin B12 import ATP-binding protein BtuD	btuD_3		214.147	503.035	1617	-	contig 5	2.34901	3.12e-08
UGRO018_00591	Vitamin B12 import ATP-binding protein BtuD	btuD_4		212.607	450.395	1932	-	contig 5	2.11844	6.26e-12
UGRO018_00592	hypothetical protein			51.819	59.14	321	-	contig 5	1.14128	0.545
UGRO018_00593	hypothetical protein			96.951	92.341	1269	-	contig 5	-1.04992	0.801
UGRO018_00594	Transcriptional regulatory protein NatR	natR_1		110.26	122.786	714	-	contig 5	1.11361	0.519
UGRO018_00595	hypothetical protein			25.973	8.752	300	-	contig 5	-2.9676	0.122
UGRO018_00596	Ribosomal RNA small subunit methyltransferase I	rsmI		383.603	125.432	858	-	contig 5	-3.05826	0.000616
UGRO018_00597	hypothetical protein			311.361	101.533	918	-	contig 5	-3.06659	9.61e-05
UGRO018_00598	hypothetical protein			246.735	85.972	978	-	contig 5	-2.86996	4.64e-06
UGRO018_00599	Thymidylate kinase	tmk		561.723	197.707	633	-	contig 5	-2.8412	4.93e-05
UGRO018_00600	Pyridoxal phosphate homeostasis protein			153.65	247.046	651	+	contig 5	1.60784	1.08e-05
UGRO018_00601	putative HTH-type transcriptional regulator YbbH	ybbH_3		14.123	50.908	858	+	contig 5	3.60472	0.0143
UGRO018_00602	Sugar phosphatase YidA	yidA_2		61.489	61.9	810	+	contig 5	1.00668	0.939
UGRO018_00603	Lichenan permease IIC component	licC_4		478.378	176.761	1329	+	contig 5	-2.70635	3.89e-07
UGRO018_00604	hypothetical protein			344.842	196.617	612	+	contig 5	-1.75387	0.00396
UGRO018_00605	hypothetical protein			4.281	60.529	228	+	contig 5	14.1399	0.0502
UGRO018_00606	hypothetical protein			77.151	113.711	522	-	contig 5	1.47386	0.251
UGRO018_00607	hypothetical protein			225.584	411.685	864	-	contig 5	1.82497	0.0854
UGRO018_00608	hypothetical protein			45.865	218.649	1473	+	contig 6	4.76725	0.000739
UGRO018_00609	hypothetical protein			18.23	135.529	90	+	contig 6	7.43423	0.0768
UGRO018_00610	hypothetical protein			15.668	7.088	171	+	contig 6	-2.21067	0.191
UGRO018_00611	hypothetical protein			15.908	149.157	330	+	contig 6	9.37598	0.055
UGRO018_00612	hypothetical protein			30.963	62.691	180	-	contig 6	2.02467	0.171
UGRO018_00613	Amidophosphoribosyltransferase	purF_1		334.135	347.21	1419	+	contig 6	1.03913	0.84
UGRO018_00614	NH(3)-dependent NAD(+) synthetase	nadE_1		303.195	106.821	1308	+	contig 6	-2.83835	0.00455
UGRO018_00615	Modification methylase DpnIIB	dpnA		7.819	43.75	693	-	contig 6	5.59498	0.0937
UGRO018_00616	hypothetical protein			37.686	158.195	1188	+	contig 6	4.19773	0.00319
UGRO018_00617	hypothetical protein			118.775	123.33	813	+	contig 6	1.03835	0.845
UGRO018_00618	hypothetical protein			77.139	33.881	777	+	contig 6	-2.27676	0.0771
UGRO018_00619	hypothetical protein			4.093	18.985	465	+	contig 6	4.63853	0.217
UGRO018_00620	hypothetical protein			23.955	45.477	1005	-	contig 6	1.89846	0.0226
UGRO018_00621	hypothetical protein			2.046	1.198	651	+	contig 6	-1.70891	0.461
UGRO018_00622	hypothetical protein			5.329	4.419	405	+	contig 6	-1.20579	0.412
UGRO018_00623	hypothetical protein			1.535	3.908	723	+	contig 6	2.5462	0.33
UGRO018_00624	Meso-diaminopimelate D-dehydrogenase	ddh		684.112	297.946	981	+	contig 6	-2.29609	0.0773
UGRO018_00625	Elongation factor G, mitochondrial	GFM1		84.529	80.866	2577	+	contig 6	-1.0453	0.667
UGRO018_00626	Deoxyguanosinetriphosphate triphosphohydrolase	dgt		69.996	53.814	1422	+	contig 6	-1.30072	0.397
UGRO018_00627	hypothetical protein			19.439	0.96	294	+	contig 6	-20.2517	0.0127
UGRO018_00628	tRNA-Val(tac)			0.043	0.043	76	+	contig 6	1	1
UGRO018_00629	tRNA-Thr(tgt)			0.043	0.043	76	+	contig 6	1	1
UGRO018_00630	tRNA-Tyr(gta)			0.043	0.043	84	+	contig 6	1	1
UGRO018_00631	tRNA-Gln(ttg)			0.043	0.043	76	+	contig 6	1	1
UGRO018_00632	tRNA-Lys(ttt)			0.043	0.043	76	+	contig 6	1	1
UGRO018_00633	tRNA-Gly(tcc)			0.043	0.043	74	+	contig 6	1	1
UGRO018_00634	Purine nucleoside phosphorylase DeoD-type	deoD		1135.84	595.697	717	+	contig 6	-1.90673	4.18e-05
UGRO018_00635	Copper-sensing transcriptional repressor CsoR	csoR		40.786	42.093	267	+	contig 6	1.03205	0.935
UGRO018_00636	Copper-exporting P-type ATPase	copA		52.212	116.074	2625	+	contig 6	2.22313	0.00764
UGRO018_00637	hypothetical protein			145.758	79.301	642	+	contig 6	-1.83803	0.142
UGRO018_00638	hypothetical protein			44.12	195.915	2514	+	contig 6	4.44046	0.00158
UGRO018_00639	Ribonucleoside-diphosphate reductase subunit beta	nrdB		35.336	227.178	1044	+	contig 6	6.42912	4.95e-05
UGRO018_00640	L-lactate dehydrogenase 1	ldh1		112.707	1386.14	951	+	contig 6	12.2987	0.00297
UGRO018_00641	Peptidoglycan-N-acetylmuramic acid deacetylase PdaC	pdaC_2	CE4	88.743	96.023	1341	-	contig 6	1.08204	0.747
UGRO018_00642	Sodium-lithium/proton antiporter			104.011	425.25	1074	-	contig 6	4.0885	0.00139
UGRO018_00643	CDP-diacylglycerol--glycerol-3-phosphate 3-phosphatidyltransferase	pgsA_1		55.21	339.246	546	-	contig 6	6.14466	0.0114
UGRO018_00644	hypothetical protein			91.003	259.596	807	-	contig 6	2.8526	0.00231
UGRO018_00645	Phosphorylated carbohydrates phosphatase			90.446	140.809	639	-	contig 6	1.55684	0.0124
UGRO018_00646	hypothetical protein			50.942	318.21	462	-	contig 6	6.24649	0.00101
UGRO018_00647	Phosphocholine transferase AnkX	ankX		70.147	42.416	672	+	contig 6	-1.65379	0.362
UGRO018_00648	Elongation factor G	fusA_1		126.859	251.437	2091	+	contig 6	1.98201	9.84e-06
UGRO018_00649	hypothetical protein			2.044	2.438	279	+	contig 6	1.19275	0.885
UGRO018_00650	putative aminopeptidase			115.596	78.63	972	+	contig 6	-1.47013	0.131
UGRO018_00651	Pantothenic acid transporter PanT	panT		7938.86	35836.3	645	+	contig 6	4.51403	3.8e-06
UGRO018_00652	hypothetical protein			454.92	349.407	558	+	contig 6	-1.30198	0.576
UGRO018_00653	Multidrug export protein MepA	mepA_3		106.219	215.142	1371	+	contig 6	2.02546	0.00144
UGRO018_00654	hypothetical protein			182.008	281.567	777	+	contig 6	1.547	0.00316
UGRO018_00655	Reverse rubrerythrin-1	rbr3A		1819.96	2416.36	546	+	contig 6	1.3277	0.0071
UGRO018_00656	hypothetical protein			58.895	68.088	2439	+	contig 6	1.15609	0.388
UGRO018_00657	Ribosomal RNA small subunit methyltransferase F	rsmF		176.86	109.81	1329	+	contig 6	-1.6106	0.000119
UGRO018_00658	Energy-dependent translational throttle protein EttA	ettA		96.91	34.029	1794	+	contig 6	-2.84786	0.00034
UGRO018_00659	putative dual-specificity RNA methyltransferase RlmN	rlmN		132.769	26.622	1101	+	contig 6	-4.98723	0.000286
UGRO018_00660	Serine/threonine phosphatase stp	stp		301.271	96.521	741	+	contig 6	-3.1213	6.19e-05
UGRO018_00661	Serine/threonine-protein kinase StkP	stkP		297.843	85.328	1710	+	contig 6	-3.49055	1.09e-05
UGRO018_00662	Small ribosomal subunit biogenesis GTPase RsgA	rsgA		300.413	82.036	870	+	contig 6	-3.66195	3.09e-05
UGRO018_00663	Ribulose-phosphate 3-epimerase	rpe		245.632	70.555	666	+	contig 6	-3.48142	0.000245
UGRO018_00664	Thiamine pyrophosphokinase	thiN		240.874	178.339	609	+	contig 6	-1.35066	0.153
UGRO018_00665	Uridine kinase	udk_1		82.226	92.376	1623	+	contig 6	1.12343	0.0891
UGRO018_00666	50S ribosomal protein L28	rpmB		361.237	589.307	192	-	contig 6	1.63136	0.2
UGRO018_00667	hypothetical protein		GH73	465.682	304.989	1956	+	contig 6	-1.52688	0.00726
UGRO018_00668	hypothetical protein			557.267	316.212	1419	+	contig 6	-1.76232	0.00137
UGRO018_00669	Cell division protein FtsA	ftsA		694.858	236.256	1260	+	contig 6	-2.94113	0.0138
UGRO018_00670	Cell division protein FtsZ	ftsZ		805.465	381.303	1077	+	contig 6	-2.1124	0.00256
UGRO018_00671	hypothetical protein			764.884	683.26	453	+	contig 6	-1.11946	0.558
UGRO018_00672	Calcium-transporting ATPase 1			4.435	11.992	2571	+	contig 6	2.70379	0.0382
UGRO018_00673	Uracil permease	pyrP		125.405	102.941	1341	-	contig 6	-1.21822	0.426
UGRO018_00674	hypothetical protein			81.788	44.701	744	+	contig 6	-1.82965	0.00103
UGRO018_00675	3-oxoadipate enol-lactonase 2	catD		75.269	55.294	696	+	contig 6	-1.36126	0.0245
UGRO018_00676	hypothetical protein			8.989	10.41	2010	+	contig 6	1.15813	0.33
UGRO018_00677	Ktr system potassium uptake protein B	ktrB		139.43	884.604	1401	+	contig 6	6.34443	0.000581
UGRO018_00678	Ktr system potassium uptake protein A	ktrA		138.838	803.83	675	+	contig 6	5.78968	0.00219
UGRO018_00679	hypothetical protein			1.583	7.67	318	+	contig 6	4.84431	0.127
UGRO018_00680	Sporulation protein YunB	yunB		1.511	17.688	678	+	contig 6	11.7032	0.0245
UGRO018_00681	hypothetical protein			3.798	24.032	1464	+	contig 6	6.32741	0.00122
UGRO018_00682	Ferredoxin--NADP reductase			6.539	11.052	1170	+	contig 6	1.69007	0.0793
UGRO018_00683	hypothetical protein			30.129	56.221	1812	+	contig 6	1.866	0.000592
UGRO018_00684	hypothetical protein			21.914	88.152	660	+	contig 6	4.02261	0.00792
UGRO018_00685	Anaerobic ribonucleoside-triphosphate reductase	nrdD_2		116.937	189.528	2379	-	contig 6	1.62077	0.0781
UGRO018_00686	7-carboxy-7-deazaguanine synthase	queE		124.744	147.815	1140	-	contig 6	1.18494	0.464
UGRO018_00687	hypothetical protein			43.271	50.673	1065	+	contig 6	1.17106	0.391
UGRO018_00688	hypothetical protein			72.08	77.856	1125	-	contig 6	1.08014	0.562
UGRO018_00689	Cinnamate reductase	fldZ		13.473	37.809	1995	-	contig 6	2.80625	0.00103
UGRO018_00690	hypothetical protein			9.741	20.331	591	+	contig 6	2.08719	0.00771
UGRO018_00691	hypothetical protein			69.078	97.173	2109	+	contig 6	1.40672	0.0498
UGRO018_00692	putative ABC transporter ATP-binding protein YknY	yknY_1		68.303	15.886	642	+	contig 6	-4.29963	0.00782
UGRO018_00693	Catabolite control protein A	ccpA_1		67.865	42.994	1002	+	contig 6	-1.57848	0.00015
UGRO018_00694	IS200/IS605 family transposase IS1341			1332.36	1887.11	1095	+	contig 7	1.41636	0.11
UGRO018_00695	hypothetical protein			1972.49	3662.99	507	+	contig 7	1.85703	0.115
UGRO018_00696	hypothetical protein		GH31_18+CBM32+CBM32	2276.75	3002.18	6777	+	contig 7	1.31863	0.326
UGRO018_00697	hypothetical protein		GH36+CBM32	1279.26	2035.91	6105	+	contig 7	1.59148	0.0526
UGRO018_00698	hypothetical protein			251.591	1035.07	162	+	contig 7	4.11408	0.0199
UGRO018_00699	putative licABCH operon regulator	licR_5		243.38	204.068	1917	+	contig 7	-1.19264	0.378
UGRO018_00700	hypothetical protein			189.107	211.572	624	+	contig 7	1.11879	0.449
UGRO018_00701	Lichenan-specific phosphotransferase enzyme IIA component	licA_5		2366.82	1079.96	330	+	contig 7	-2.19158	0.037
UGRO018_00702	Lichenan-specific phosphotransferase enzyme IIB component	licB_1		3015.73	2988.95	324	+	contig 7	-1.00896	0.958
UGRO018_00703	PTS system oligo-beta-mannoside-specific EIIC component	gmuC_2		2339.75	2654.34	1410	+	contig 7	1.13446	0.439
UGRO018_00704	Glycine reductase complex component B subunit gamma	grdB_1		2237.64	2383.25	522	+	contig 7	1.06507	0.7
UGRO018_00705	hypothetical protein			34.256	23.804	1440	+	contig 7	-1.43911	0.476
UGRO018_00706	hypothetical protein			1.8	22.145	114	+	contig 7	12.3058	0.0352
UGRO018_00707	hypothetical protein		GH170	98.532	157.191	1095	+	contig 7	1.59532	0.00157
UGRO018_00708	hypothetical protein			15.136	13.364	219	+	contig 7	-1.13254	0.699
UGRO018_00709	N(4)-(Beta-N-acetylglucosaminyl)-L-asparaginase			503.864	221.052	960	+	contig 7	-2.27939	0.12
UGRO018_00710	Succinyl-diaminopimelate desuccinylase	dapE		643.417	341.918	1107	+	contig 7	-1.88179	0.0663
UGRO018_00711	Copper homeostasis protein CutC	cutC		401.362	126.614	741	+	contig 7	-3.16997	0.0239
UGRO018_00712	hypothetical protein			88.61	27.187	336	+	contig 7	-3.25926	0.00153
UGRO018_00713	hypothetical protein			156.477	71.942	663	+	contig 7	-2.17505	0.00047
UGRO018_00714	Transcription antiterminator LicT	licT_3		1.277	11.151	831	+	contig 7	8.73215	0.0321
UGRO018_00715	PTS system beta-glucoside-specific EIIBCA component	bglF_3		9.275	25.43	1395	+	contig 7	2.74184	0.0278
UGRO018_00716	Aryl-phospho-beta-D-glucosidase BglH	bglH_7	GH1	25.484	22.717	1449	+	contig 7	-1.1218	0.032
UGRO018_00717	hypothetical protein			58.856	28.03	258	+	contig 7	-2.09976	0.0222
UGRO018_00718	Oligo-1,6-glucosidase	malL_2	GH13_31	360.245	378.068	1650	+	contig 7	1.04948	0.889
UGRO018_00719	hypothetical protein			477.469	878.172	924	+	contig 7	1.83922	1.21e-07
UGRO018_00720	hypothetical protein			312.233	532.32	1044	+	contig 7	1.70488	7.21e-06
UGRO018_00721	hypothetical protein			361.361	815.351	2109	+	contig 7	2.25633	3.75e-07
UGRO018_00722	hypothetical protein			356.244	760.362	396	-	contig 7	2.13438	0.011
UGRO018_00723	hypothetical protein			9.161	38.178	663	+	contig 7	4.16763	0.00193
UGRO018_00724	hypothetical protein			52.868	75.505	1023	+	contig 7	1.42818	0.0104
UGRO018_00725	Deoxyribose-phosphate aldolase 1	deoC1_2		760.44	241.424	663	+	contig 7	-3.14981	0.0563
UGRO018_00726	hypothetical protein			31.895	17.684	468	+	contig 7	-1.80356	0.004
UGRO018_00727	hypothetical protein			200.149	668.342	1350	+	contig 7	3.33923	0.000146
UGRO018_00728	hypothetical protein			20.809	10.853	327	+	contig 7	-1.91726	0.0837
UGRO018_00729	hypothetical protein			59.186	66.702	330	+	contig 7	1.127	0.608
UGRO018_00730	hypothetical protein			2014.1	3568.95	612	+	contig 7	1.77199	0.0856
UGRO018_00731	hypothetical protein			267.269	575.924	153	+	contig 7	2.15485	0.159
UGRO018_00732	hypothetical protein			131.618	319.538	330	-	contig 7	2.42777	0.0158
UGRO018_00733	hypothetical protein			17.74	56.272	282	-	contig 7	3.17194	0.00651
UGRO018_00734	tRNA-Asn(gtt)			0.043	0.043	76	-	contig 7	1	1
UGRO018_00735	hypothetical protein			125.157	586.325	315	-	contig 7	4.68471	2.38e-05
UGRO018_00736	hypothetical protein			622.022	393.851	1206	+	contig 7	-1.57933	0.0499
UGRO018_00737	hypothetical protein			52.189	28.637	696	+	contig 7	-1.82244	0.057
UGRO018_00738	hypothetical protein			45.251	93.072	870	+	contig 7	2.0568	0.0101
UGRO018_00739	Putative HMP/thiamine import ATP-binding protein YkoD	ykoD		84.829	89.577	1563	+	contig 7	1.05596	0.601
UGRO018_00740	hypothetical protein			55.941	64.981	669	+	contig 7	1.1616	0.235
UGRO018_00741	hypothetical protein			38.408	22.504	417	+	contig 7	-1.70669	0.00414
UGRO018_00742	ABC transporter ATP-binding protein YtrB	ytrB_2		28.245	60.043	891	+	contig 7	2.12582	0.0549
UGRO018_00743	hypothetical protein			28.437	72.783	333	+	contig 7	2.55944	0.0128
UGRO018_00744	hypothetical protein			39.725	59.654	1068	+	contig 7	1.5017	0.00362
UGRO018_00745	hypothetical protein		GH36+CBM32+CBM32	8.707	11.112	6192	+	contig 7	1.27616	0.255
UGRO018_00746	hypothetical protein			244.74	1009.75	1323	+	contig 7	4.12581	0.00368
UGRO018_00747	hypothetical protein			5.397	69.742	3675	+	contig 7	12.9215	1.08e-05
UGRO018_00748	hypothetical protein			4.182	14.299	2760	+	contig 7	3.41884	0.000315
UGRO018_00749	hypothetical protein			18.97	54.547	1281	+	contig 7	2.87542	0.00626
UGRO018_00750	hypothetical protein			48.863	173.107	765	+	contig 7	3.54269	0.00114
UGRO018_00751	Carboxypeptidase 1	ypwA		134.473	343.583	1494	-	contig 7	2.55504	0.0137
UGRO018_00752	Hexitol phosphatase B	hxpB_1		13.408	10.549	654	+	contig 7	-1.27109	0.267
UGRO018_00753	Hydroxymethylpyrimidine/phosphomethylpyrimidine kinase	thiD		14.574	13.561	783	+	contig 7	-1.07469	0.739
UGRO018_00754	Alanine dehydrogenase 2	ald2		192.352	354.078	1116	+	contig 7	1.84078	0.00623
UGRO018_00755	Bacitracin export ATP-binding protein BceA	bceA_1		74.619	70.577	768	-	contig 7	-1.05727	0.913
UGRO018_00756	hypothetical protein			58.903	70.175	1347	-	contig 7	1.19137	0.703
UGRO018_00757	hypothetical protein			32.898	71.716	2193	-	contig 7	2.17996	0.00199
UGRO018_00758	PTS system maltose-specific EIICB component	malP_1		14.72	6.546	1551	+	contig 7	-2.24864	0.438
UGRO018_00759	hypothetical protein			20.368	4.453	495	+	contig 7	-4.57428	0.139
UGRO018_00760	6-phospho-alpha-glucosidase	pagL	GH4	13.811	4.572	1332	+	contig 7	-3.02055	0.314
UGRO018_00761	hypothetical protein			12.325	1.214	477	+	contig 7	-10.1522	0.011
UGRO018_00762	HTH-type transcriptional regulator GlvR	glvR_3		122.297	154.477	759	+	contig 7	1.26313	0.102
UGRO018_00763	HTH-type transcriptional regulator GlvR	glvR_4		101.308	132.449	762	+	contig 7	1.30738	0.0172
UGRO018_00764	hypothetical protein			40.367	26.701	378	+	contig 7	-1.51182	0.359
UGRO018_00765	hypothetical protein			40.625	141.285	1824	-	contig 7	3.4778	0.000119
UGRO018_00766	hypothetical protein			12.97	11.142	189	+	contig 7	-1.16405	0.644
UGRO018_00767	hypothetical protein			15.485	27.777	1392	+	contig 7	1.79378	0.000195
UGRO018_00768	putative ABC transporter ATP-binding protein			16.841	21.535	666	+	contig 7	1.27876	0.0653
UGRO018_00769	hypothetical protein			16.056	38.521	1266	+	contig 7	2.39913	0.000396
UGRO018_00770	Transcriptional activator protein CopR	copR		36.587	62.811	681	+	contig 7	1.71675	0.000165
UGRO018_00771	Adaptive-response sensory-kinase SasA	sasA_4		30.038	85.05	1065	+	contig 7	2.83145	6.14e-05
UGRO018_00772	Bacitracin export permease protein BceB	bceB_2		18.129	31.09	2058	-	contig 8	1.71499	0.0378
UGRO018_00773	Bacitracin export ATP-binding protein BceA	bceA_2		20.455	29.454	768	-	contig 8	1.43995	0.289
UGRO018_00774	hypothetical protein			20.799	11.827	207	-	contig 8	-1.7586	0.0649
UGRO018_00775	Adaptive-response sensory-kinase SasA	sasA_5		179.487	302.978	1023	-	contig 8	1.68802	0.00237
UGRO018_00776	Response regulator protein GraR	graR_2		197.804	265.124	675	-	contig 8	1.34034	0.0262
UGRO018_00777	hypothetical protein			78.325	71.164	225	+	contig 8	-1.10063	0.735
UGRO018_00778	hypothetical protein			4.794	5.057	1089	+	contig 8	1.05494	0.809
UGRO018_00779	hypothetical protein			22.563	4.759	387	+	contig 8	-4.74096	0.167
UGRO018_00780	hypothetical protein			4.829	11.427	1722	-	contig 8	2.36639	0.000606
UGRO018_00781	hypothetical protein			3.663	20.721	270	-	contig 8	5.65715	0.0401
UGRO018_00782	Endoribonuclease EndoA	ndoA_1		2.606	3.794	363	-	contig 8	1.4559	0.622
UGRO018_00783	hypothetical protein			0.082	0.233	426	-	contig 8	2.84171	0.11
UGRO018_00784	hypothetical protein			0.19	0.497	351	-	contig 8	2.61271	0.203
UGRO018_00785	hypothetical protein			0.043	0.078	456	-	contig 8	1.82467	0.197
UGRO018_00786	hypothetical protein			2.554	34.096	141	-	contig 8	13.3489	0.103
UGRO018_00787	hypothetical protein			0.254	1.363	204	+	contig 8	5.36404	0.17
UGRO018_00788	hypothetical protein			0.213	2.114	321	+	contig 8	9.92603	0.0172
UGRO018_00789	Transcriptional regulatory protein NatR	natR_2		12.244	42.487	702	+	contig 8	3.47	0.0328
UGRO018_00790	hypothetical protein			3.288	14.583	1272	+	contig 8	4.43564	0.00188
UGRO018_00791	Accessory gene regulator protein B	agrB_1		0.121	0.976	582	+	contig 8	8.08818	0.00227
UGRO018_00792	hypothetical protein			34.245	45.9	585	+	contig 8	1.34035	0.077
UGRO018_00793	hypothetical protein			14.718	46.259	507	+	contig 8	3.14299	0.00554
UGRO018_00794	hypothetical protein			543.222	220.187	2274	-	contig 8	-2.46709	0.000624
UGRO018_00795	hypothetical protein			9.567	13.7	642	+	contig 8	1.43207	0.389
UGRO018_00796	Bacitracin transport ATP-binding protein BcrA	bcrA_1		228.589	139.411	633	-	contig 8	-1.63968	0.0108
UGRO018_00797	hypothetical protein			47.615	102.606	705	-	contig 8	2.15493	0.0849
UGRO018_00798	hypothetical protein			27.046	52.478	750	-	contig 8	1.94035	0.0853
UGRO018_00799	hypothetical protein			222.812	246.923	798	-	contig 8	1.10822	0.782
UGRO018_00800	hypothetical protein			3071.44	429.316	408	-	contig 8	-7.15426	0.000146
UGRO018_00801	hypothetical protein		GH23	0.827	1.69	1728	-	contig 8	2.04291	0.374
UGRO018_00802	hypothetical protein			0.192	0.784	399	-	contig 8	4.08472	0.0738
UGRO018_00803	hypothetical protein			0.756	1.459	780	-	contig 8	1.92918	0.397
UGRO018_00804	hypothetical protein			1.186	2.678	2358	-	contig 8	2.25843	0.368
UGRO018_00805	hypothetical protein			2.087	0.871	384	-	contig 8	-2.39467	0.248
UGRO018_00806	hypothetical protein			4.28	168.697	387	+	contig 8	39.4161	0.0113
UGRO018_00807	hypothetical protein			0.215	0.872	840	-	contig 8	4.05817	0.0793
UGRO018_00808	hypothetical protein			0.356	1.313	321	-	contig 8	3.68675	0.127
UGRO018_00809	hypothetical protein			0.519	0.731	1788	-	contig 8	1.40992	0.412
UGRO018_00810	hypothetical protein			0.095	0.043	186	-	contig 8	-2.23784	0.211
UGRO018_00811	hypothetical protein			1.104	0.995	912	-	contig 8	-1.11003	0.775
UGRO018_00812	hypothetical protein			0.413	0.761	762	-	contig 8	1.84096	0.374
UGRO018_00813	hypothetical protein			0.438	0.445	1407	-	contig 8	1.01441	0.993
UGRO018_00814	hypothetical protein			0.139	0.226	333	-	contig 8	1.62235	0.578
UGRO018_00815	hypothetical protein			0.207	1.007	336	-	contig 8	4.86045	0.0577
UGRO018_00816	hypothetical protein			24.947	42.766	312	-	contig 8	1.71432	0.044
UGRO018_00817	hypothetical protein			39.887	79.876	351	-	contig 8	2.00256	0.000342
UGRO018_00818	hypothetical protein			84.134	32.031	240	-	contig 8	-2.62661	0.171
UGRO018_00819	hypothetical protein			127.611	127.179	810	-	contig 8	-1.0034	0.994
UGRO018_00820	hypothetical protein			13.392	1.02	174	-	contig 8	-13.1341	0.044
UGRO018_00821	hypothetical protein			0.257	0.287	1089	-	contig 8	1.11877	0.918
UGRO018_00822	hypothetical protein			2.063	0.335	342	-	contig 8	-6.15282	0.194
UGRO018_00823	hypothetical protein			0.987	0.593	8532	-	contig 8	-1.66437	0.00584
UGRO018_00824	hypothetical protein			0.393	0.446	501	-	contig 8	1.13556	0.895
UGRO018_00825	hypothetical protein			1.574	1.016	5139	-	contig 8	-1.54921	0.0223
UGRO018_00826	hypothetical protein			20.992	45.869	591	-	contig 8	2.18505	0.0446
UGRO018_00827	Nucleoid occlusion protein	noc_1		1.212	2.666	951	-	contig 8	2.1998	0.378
UGRO018_00828	putative protein			0.735	2.371	822	-	contig 8	3.2271	0.137
UGRO018_00829	hypothetical protein			96.302	64.154	450	+	contig 8	-1.5011	0.259
UGRO018_00830	hypothetical protein		GT2	15.475	22.08	981	+	contig 8	1.42686	0.00147
UGRO018_00831	hypothetical protein			9.216	20.315	1011	-	contig 8	2.2042	0.00746
UGRO018_00832	hypothetical protein			1.146	1.716	1074	+	contig 8	1.49657	0.149
UGRO018_00833	hypothetical protein			0.266	0.615	318	+	contig 8	2.31039	0.405
UGRO018_00834	hypothetical protein			0.123	1.669	525	-	contig 8	13.6118	0.000516
UGRO018_00835	hypothetical protein			0.103	1.183	234	-	contig 8	11.4408	0.00673
UGRO018_00836	hypothetical protein			9.192	1.888	957	+	contig 8	-4.86897	0.000474
UGRO018_00837	Teichoic acid translocation permease protein TagG	tagG		167.507	107.213	819	+	contig 8	-1.56238	0.019
UGRO018_00838	Teichoic acids export ATP-binding protein TagH	tagH		269.948	63.446	852	+	contig 8	-4.25478	0.000932
UGRO018_00839	Glycerol-3-phosphate cytidylyltransferase	tagD		131.449	10.887	396	+	contig 8	-12.0743	0.00391
UGRO018_00840	Undecaprenyl-phosphate 4-deoxy-4-formamido-L-arabinose transferase	arnC_1	GT2	345.243	211.193	3501	+	contig 8	-1.63473	0.000739
UGRO018_00841	hypothetical protein		GT2	48.827	86.715	2601	+	contig 8	1.77598	0.0276
UGRO018_00842	Teichoic acid ribitol-phosphate primase	tarK		59.299	98.51	1089	+	contig 8	1.66125	0.0431
UGRO018_00843	hypothetical protein			3.693	37.029	984	+	contig 8	10.0256	0.068
UGRO018_00844	hypothetical protein			56.037	137.888	1536	+	contig 8	2.46067	0.00279
UGRO018_00845	putative glycosyltransferase YkoT	ykoT	GT2	132.312	203.779	948	+	contig 8	1.54014	0.000326
UGRO018_00846	hypothetical protein			7.145	235.986	408	+	contig 8	33.0259	0.0271
UGRO018_00847	hypothetical protein			175.542	173.272	1584	+	contig 8	-1.0131	0.928
UGRO018_00848	hypothetical protein			235.586	308.23	1143	+	contig 8	1.30835	0.0799
UGRO018_00849	Tyrocidine synthase 1	tycA		365.295	391.405	1521	+	contig 8	1.07148	0.422
UGRO018_00850	Diaminopimelate decarboxylase	lysA_1		351.293	488.517	1191	+	contig 8	1.39063	0.00673
UGRO018_00851	D-alanyl carrier protein	dltC		67.873	24.847	225	+	contig 8	-2.73167	0.0849
UGRO018_00852	Glycogen phosphorylase	glgP_2	GT35	1113.17	1090.38	2415	+	contig 8	-1.0209	0.755
UGRO018_00853	p-aminobenzoyl-glutamate hydrolase subunit B	abgB_1		256.08	184.513	1164	+	contig 8	-1.38787	0.242
UGRO018_00854	putative protein-export membrane protein SecG	secG		210.878	49.601	231	+	contig 8	-4.25149	0.0028
UGRO018_00855	Ribonuclease R	rnr		282.239	107.07	2127	+	contig 8	-2.63603	0.00945
UGRO018_00856	Capsule biosynthesis protein CapA	capA		281.196	80.632	1149	+	contig 8	-3.4874	0.0123
UGRO018_00857	SsrA-binding protein	smpB		150.406	77.326	450	+	contig 8	-1.94509	0.0177
UGRO018_00858	transfer-messenger RNA, SsrA	ssrA		0.043	0.043	379	+	contig 8	1	1
UGRO018_00859	hypothetical protein			20.713	32.144	717	-	contig 8	1.55185	0.0106
UGRO018_00860	hypothetical protein			17.759	11.901	198	+	contig 8	-1.49221	0.248
UGRO018_00861	hypothetical protein			9.505	33.869	384	+	contig 8	3.56307	0.183
UGRO018_00862	hypothetical protein			1.046	21.357	186	-	contig 8	20.4206	0.0538
UGRO018_00863	hypothetical protein			0.572	5.521	654	-	contig 8	9.64459	0.0712
UGRO018_00864	Tyrosine recombinase XerD	xerD_2		14.294	20.486	852	+	contig 9	1.43321	0.00845
UGRO018_00865	hypothetical protein			7.317	6.675	555	+	contig 9	-1.09619	0.648
UGRO018_00866	hypothetical protein			25.369	44.648	726	+	contig 9	1.75996	9.49e-05
UGRO018_00867	hypothetical protein			26.05	48.016	2973	+	contig 9	1.84323	8.83e-08
UGRO018_00868	hypothetical protein			770.018	1754.75	546	+	contig 9	2.27884	0.000195
UGRO018_00869	hypothetical protein			3.044	16.135	210	+	contig 9	5.3009	0.154
UGRO018_00870	hypothetical protein			13.085	3.31	816	+	contig 9	-3.95378	0.0165
UGRO018_00871	Oxygen sensor protein DosP	dosP		11.216	12.624	885	+	contig 9	1.12557	0.437
UGRO018_00872	hypothetical protein			2.009	2.737	252	+	contig 9	1.36277	0.809
UGRO018_00873	hypothetical protein			9.56	7.747	657	+	contig 9	-1.234	0.34
UGRO018_00874	hypothetical protein			8.737	2.162	408	+	contig 9	-4.0406	0.0665
UGRO018_00875	hypothetical protein			8.924	10.237	432	+	contig 9	1.14715	0.617
UGRO018_00876	hypothetical protein			0.294	0.911	354	+	contig 9	3.1007	0.23
UGRO018_00877	hypothetical protein			0.913	3.213	432	+	contig 9	3.51765	0.276
UGRO018_00878	Cyclic di-GMP phosphodiesterase PdeR	pdeR		480.483	296.79	1287	+	contig 9	-1.61893	5.47e-05
UGRO018_00879	hypothetical protein			288.403	390.625	1566	+	contig 9	1.35444	0.00709
UGRO018_00880	hypothetical protein			289.473	367.351	1941	+	contig 9	1.26903	0.0652
UGRO018_00881	hypothetical protein			0.137	0.12	327	+	contig 9	-1.14036	0.901
UGRO018_00882	hypothetical protein			1.129	0.831	489	+	contig 9	-1.35871	0.632
UGRO018_00883	hypothetical protein			1.501	0.818	708	+	contig 9	-1.83486	0.357
UGRO018_00884	hypothetical protein			0.081	0.133	252	+	contig 9	1.64043	0.627
UGRO018_00885	Tyrosine recombinase XerC	xerC_2		1.738	0.786	1158	+	contig 9	-2.2121	0.184
UGRO018_00886	Tyrosine recombinase XerC	xerC_3		0.671	1.147	1179	+	contig 9	1.70808	0.494
UGRO018_00887	hypothetical protein			29.559	13.728	567	+	contig 9	-2.1532	0.0979
UGRO018_00888	Type-1 restriction enzyme R protein	hsdR		69.586	54.121	3066	+	contig 9	-1.28576	0.02
UGRO018_00889	hypothetical protein			65.119	63.609	1275	+	contig 9	-1.02373	0.588
UGRO018_00890	Release factor glutamine methyltransferase	prmC_1		65.41	61.916	1632	+	contig 9	-1.05643	0.586
UGRO018_00891	hypothetical protein			3.873	27.333	198	-	contig 9	7.05799	0.114
UGRO018_00892	hypothetical protein			92.963	147.951	1530	+	contig 9	1.5915	0.00135
UGRO018_00893	hypothetical protein			72.243	176.592	186	-	contig 9	2.44443	0.029
UGRO018_00894	hypothetical protein			82.748	35.677	2367	+	contig 9	-2.31939	0.00263
UGRO018_00895	hypothetical protein			256.697	97.496	732	+	contig 9	-2.63289	0.0184
UGRO018_00896	hypothetical protein			346.093	169.18	1860	+	contig 9	-2.04571	0.0188
UGRO018_00897	hypothetical protein			336.843	188.678	864	+	contig 9	-1.78527	0.019
UGRO018_00898	hypothetical protein			361.843	131.279	663	+	contig 9	-2.75629	0.0103
UGRO018_00899	CRISPR-associated endonuclease Cas1	cas1		339.963	155.987	1032	+	contig 9	-2.17943	0.0205
UGRO018_00900	CRISPR-associated endonuclease Cas2	cas2		217.203	186.061	291	+	contig 9	-1.16738	0.431
UGRO018_00901	30S ribosomal protein S6	rpsF		4104.31	3219.17	294	+	contig 9	-1.27496	0.204
UGRO018_00902	Single-stranded DNA-binding protein	ssb		3710.9	2627.34	477	+	contig 9	-1.41241	0.0722
UGRO018_00903	30S ribosomal protein S18	rpsR		533.694	783.097	231	+	contig 9	1.46732	0.485
UGRO018_00904	hypothetical protein			31.707	11.133	924	+	contig 9	-2.84812	0.0136
UGRO018_00905	Cyclic-di-AMP phosphodiesterase GdpP	gdpP		230.112	252.494	1992	+	contig 9	1.09726	0.525
UGRO018_00906	50S ribosomal protein L9	rplI		126.82	25.079	447	+	contig 9	-5.05679	0.0446
UGRO018_00907	Replicative DNA helicase	dnaC		528.756	452.665	1341	+	contig 9	-1.1681	0.255
UGRO018_00908	Putative metallo-hydrolase YycJ	yycJ		531.143	808.974	756	+	contig 9	1.52308	0.00035
UGRO018_00909	Serine protease Do-like HtrB	htrB		371.243	461.514	1089	+	contig 9	1.24316	0.00168
UGRO018_00910	Crotonobetainyl-CoA reductase	caiA		18.997	73.889	1908	+	contig 9	3.88945	0.00234
UGRO018_00911	Nitric oxide reductase	fprA_1		4.379	106.84	1203	+	contig 9	24.399	0.0247
UGRO018_00912	hypothetical protein			3.058	4.167	7869	+	contig 9	1.36274	0.486
UGRO018_00913	hypothetical protein			32.132	17.59	924	+	contig 9	-1.82669	0.0955
UGRO018_00914	hypothetical protein			10.456	4.888	1422	+	contig 9	-2.1393	0.00522
UGRO018_00915	hypothetical protein			35.527	44.292	510	+	contig 9	1.24672	0.589
UGRO018_00916	Ribosomal RNA large subunit methyltransferase H	rlmH		51.324	37.884	477	+	contig 9	-1.35474	0.403
UGRO018_00917	hypothetical protein			84.298	272.444	990	+	contig 9	3.2319	0.0008
UGRO018_00918	hypothetical protein			3.366	2.132	369	+	contig 9	-1.57881	0.516
UGRO018_00919	hypothetical protein			10.814	14.712	690	+	contig 9	1.36049	0.368
UGRO018_00920	hypothetical protein			355.352	137.929	996	+	contig 9	-2.57634	0.0595
UGRO018_00921	hypothetical protein			451.21	373.043	867	+	contig 9	-1.20954	0.656
UGRO018_00922	ABC transporter ATP-binding protein YxdL	yxdL_2		143.703	38.916	756	+	contig 9	-3.69262	0.0243
UGRO018_00923	Glucose-1-phosphate adenylyltransferase	glgC		1408.57	2788.61	1122	+	contig 9	1.97974	0.000308
UGRO018_00924	Glycogen biosynthesis protein GlgD	glgD		1677.3	3438.35	1110	+	contig 9	2.04994	0.00137
UGRO018_00925	Glycogen synthase	glgA	GT5	1431.17	2680.01	1440	+	contig 9	1.8726	0.000391
UGRO018_00926	hypothetical protein			2.383	16.858	285	-	contig 9	7.07325	0.0819
UGRO018_00927	hypothetical protein			71.743	121.781	654	-	contig 9	1.69747	0.145
UGRO018_00928	hypothetical protein			47.763	89.785	990	+	contig 9	1.87979	0.0288
UGRO018_00929	lipid II flippase MurJ	murJ_1		126.407	163.533	1398	+	contig 9	1.2937	0.374
UGRO018_00930	Inosine-5'-monophosphate dehydrogenase	guaB		749.372	6752.13	1512	+	contig 9	9.01039	0.00126
UGRO018_00931	hypothetical protein			15.25	36.823	732	+	contig 9	2.41462	0.00197
UGRO018_00932	hypothetical protein			23.66	35.2	1377	+	contig 9	1.4877	0.0136
UGRO018_00933	hypothetical protein			9.378	5.265	528	+	contig 9	-1.78137	0.478
UGRO018_00934	hypothetical protein			40.654	24.212	6027	+	contig 9	-1.67905	0.0685
UGRO018_00935	hypothetical protein			125.475	646.643	237	-	contig 10	5.15356	0.0178
UGRO018_00936	putative tRNA sulfurtransferase	thiI		370.506	213.438	1218	-	contig 10	-1.7359	1.05e-05
UGRO018_00937	Cysteine desulfurase IscS	iscS		237.607	150.197	1131	-	contig 10	-1.58197	0.000976
UGRO018_00938	Septation ring formation regulator EzrA	ezrA		447.374	279.654	1755	-	contig 10	-1.59974	0.0526
UGRO018_00939	30S ribosomal protein S4	rpsD		1038.22	971.633	603	+	contig 10	-1.06853	0.726
UGRO018_00940	Single-stranded DNA-binding protein B	ssbB		28.051	23	312	-	contig 10	-1.21961	0.33
UGRO018_00941	hypothetical protein			82.423	95.887	1284	-	contig 10	1.16335	0.437
UGRO018_00942	hypothetical protein			98.112	86.354	1242	-	contig 10	-1.13616	0.581
UGRO018_00943	hypothetical protein			639.345	818.474	951	-	contig 10	1.28017	0.125
UGRO018_00944	hypothetical protein			780.399	412.897	1107	-	contig 10	-1.89005	0.0127
UGRO018_00945	Xylose import ATP-binding protein XylG	xylG		765.503	333.05	1530	-	contig 10	-2.29846	0.0031
UGRO018_00946	Membrane lipoprotein TmpC	tmpC		2493.61	1855.43	1119	-	contig 10	-1.34395	0.0251
UGRO018_00947	DNA translocase SpoIIIE	spoIIIE		240.759	130.225	2382	-	contig 10	-1.84879	0.000133
UGRO018_00948	Ribonuclease J 2	rnj2		492.465	327.119	1659	-	contig 10	-1.50546	0.002
UGRO018_00949	tRNA-2-methylthio-N(6)-dimethylallyladenosine synthase	miaB		159.984	95.964	1437	-	contig 10	-1.66713	0.0658
UGRO018_00950	Anaerobic sulfite reductase subunit C	asrC_1		401.748	29.111	174	-	contig 10	-13.8005	0.0268
UGRO018_00951	2',3'-cyclic-nucleotide 2'-phosphodiesterase	ymdB		791.467	215.736	789	-	contig 10	-3.66869	0.000263
UGRO018_00952	Ribonuclease Y	rny		1079.86	467.76	1554	-	contig 10	-2.30857	8.07e-08
UGRO018_00953	Protein RecA	recA		223.65	95.75	1059	-	contig 10	-2.33576	0.0143
UGRO018_00954	Putative competence-damage inducible protein	cinA		96.302	33.132	456	-	contig 10	-2.90662	0.0151
UGRO018_00955	CDP-diacylglycerol--glycerol-3-phosphate 3-phosphatidyltransferase	pgsA_2		272.452	536.884	597	-	contig 10	1.97056	0.00378
UGRO018_00956	hypothetical protein			435.025	225.697	927	-	contig 10	-1.92747	0.0502
UGRO018_00957	Cell cycle protein GpsB	gpsB		966.78	150.392	318	-	contig 10	-6.42839	0.00415
UGRO018_00958	Holliday junction resolvase RecU	recU		911.213	258.847	609	+	contig 10	-3.52028	7.01e-06
UGRO018_00959	Biosynthetic peptidoglycan transglycosylase	mtgA_1	GT51	897.396	419.224	2775	+	contig 10	-2.14062	1.09e-05
UGRO018_00960	Endonuclease III	nth		225.104	233.653	648	-	contig 10	1.03797	0.777
UGRO018_00961	DNA replication protein DnaD	dnaD		145.284	73.843	540	-	contig 10	-1.96749	0.028
UGRO018_00962	hypothetical protein			105.595	54.065	459	-	contig 10	-1.95312	0.00149
UGRO018_00963	hypothetical protein			136.387	90.049	768	-	contig 10	-1.51459	0.0608
UGRO018_00964	5'-methylthioadenosine/S-adenosylhomocysteine nucleosidase	mtnN		204.615	28.47	675	-	contig 10	-7.18701	0.00229
UGRO018_00965	hypothetical protein			279.749	51.901	708	-	contig 10	-5.39006	0.00518
UGRO018_00966	Ribosomal silencing factor RsfS	rsfS		167.035	54.807	339	-	contig 10	-3.04771	0.00144
UGRO018_00967	nicotinate-nucleotide adenylyltransferase	nadD		316.658	130.078	1026	-	contig 10	-2.43437	3.06e-05
UGRO018_00968	RNA-binding protein YhbY	yhbY		665.189	236.745	285	-	contig 10	-2.80973	6.44e-05
UGRO018_00969	putative protein YqeH	yqeH		279.559	123.454	1080	-	contig 10	-2.26447	2.69e-05
UGRO018_00970	hypothetical protein			195.054	41.634	525	-	contig 10	-4.68497	0.000421
UGRO018_00971	PtsGHI operon antiterminator	glcT		278.274	1043.69	846	-	contig 10	3.75058	1.54e-08
UGRO018_00972	hypothetical protein			71.244	209.147	474	-	contig 10	2.93564	0.115
UGRO018_00973	hypothetical protein			116.796	1011.31	420	-	contig 10	8.65875	0.000256
UGRO018_00974	PTS system glucose-specific EIICBA component	ptsG		100.247	1452.24	1602	-	contig 10	14.4866	6.89e-07
UGRO018_00975	RNA polymerase sigma-E factor	sigE		5.246	36.41	672	-	contig 10	6.94053	0.0523
UGRO018_00976	hypothetical protein			5.306	8.653	735	-	contig 10	1.63075	0.256
UGRO018_00977	hypothetical protein			119.761	60.931	2202	-	contig 10	-1.96554	0.000262
UGRO018_00978	hypothetical protein			710.595	209.667	1191	-	contig 10	-3.38917	7.28e-06
UGRO018_00979	Putative metallophosphoesterase MG207			133.569	67.647	489	-	contig 10	-1.97451	0.0618
UGRO018_00980	hypothetical protein			16.728	54.397	969	-	contig 10	3.25178	0.00016
UGRO018_00981	hypothetical protein			9.576	32.119	177	-	contig 10	3.35412	0.226
UGRO018_00982	hypothetical protein			101.916	53.903	1086	-	contig 10	-1.89075	0.002
UGRO018_00983	hypothetical protein			0.708	1.405	444	-	contig 10	1.98477	0.385
UGRO018_00984	UvrABC system protein C	uvrC		111.925	74.742	1779	-	contig 10	-1.49749	0.0013
UGRO018_00985	Endonuclease MutS2	mutS2		95.212	46.735	2322	-	contig 10	-2.03726	0.00045
UGRO018_00986	hypothetical protein			74.746	53.044	666	-	contig 10	-1.40913	0.00336
UGRO018_00987	Ribonuclease HIII	rnhC		34.928	37.842	891	+	contig 10	1.08343	0.823
UGRO018_00988	hypothetical protein			60.319	108.663	684	-	contig 10	1.80147	0.0195
UGRO018_00989	Fluoroquinolones export ATP-binding protein			54.933	69.067	858	-	contig 10	1.2573	0.0163
UGRO018_00990	hypothetical protein			23.377	24.766	465	-	contig 10	1.05938	0.839
UGRO018_00991	putative HTH-type transcriptional regulator			39.885	34.945	498	-	contig 10	-1.14138	0.42
UGRO018_00992	Gluconate 5-dehydrogenase	gno		61.937	165.31	768	-	contig 10	2.66901	1.09e-05
UGRO018_00993	hypothetical protein			0.18	0.572	237	-	contig 10	3.18335	0.102
UGRO018_00994	tRNA-specific adenosine deaminase	tadA_1		80.423	48.294	486	-	contig 10	-1.66529	0.00753
UGRO018_00995	hypothetical protein			152.306	149.565	1254	-	contig 10	-1.01833	0.594
UGRO018_00996	Ribosomal large subunit pseudouridine synthase D	rluD_1		230.513	200.911	918	-	contig 10	-1.14734	0.136
UGRO018_00997	Lipoprotein signal peptidase	lspA		56.051	18.528	465	-	contig 10	-3.02514	0.0445
UGRO018_00998	NADH-dependent butanol dehydrogenase A	bdhA		57.112	26.073	1173	-	contig 10	-2.19049	0.0506
UGRO018_00999	hypothetical protein			39.25	25.28	1164	-	contig 10	-1.55257	0.203
UGRO018_01000	hypothetical protein			19.578	4.084	318	-	contig 10	-4.79368	0.0298
UGRO018_01001	hypothetical protein			212.723	50.301	474	-	contig 10	-4.229	0.00446
UGRO018_01002	hypothetical protein			296.552	51.765	1050	-	contig 10	-5.72883	0.00585
UGRO018_01003	hypothetical protein			370.332	50.117	321	-	contig 10	-7.38928	0.00175
UGRO018_01004	Deoxyuridine 5'-triphosphate nucleotidohydrolase	dut		135.455	74.889	504	-	contig 10	-1.80875	0.0172
UGRO018_01005	hypothetical protein			16.606	34.175	675	-	contig 10	2.05797	1.4e-05
UGRO018_01006	hypothetical protein			11.011	42.06	633	-	contig 10	3.81968	0.000378
UGRO018_01007	Lipid II:glycine glycyltransferase	femX_1		315.225	494.423	1203	-	contig 10	1.56848	0.0391
UGRO018_01008	hypothetical protein			3.775	7.394	171	-	contig 10	1.95857	0.4
UGRO018_01009	Aryl-phospho-beta-D-glucosidase BglC	bglC_2	GH1	124.843	81.212	1401	-	contig 10	-1.53725	0.0502
UGRO018_01010	6-phospho-beta-glucosidase BglA	bglA_2	GH1	88.239	42.36	1437	-	contig 10	-2.0831	0.0139
UGRO018_01011	Putative beta-xylosidase		GH3	14.272	68.298	2226	-	contig 10	4.78531	1.92e-05
UGRO018_01012	PTS system beta-glucoside-specific EIIBCA component	bglF_4		124.076	896.347	1899	-	contig 10	7.2242	7.16e-07
UGRO018_01013	Transcription antiterminator LicT	licT_4		81.237	547.461	852	-	contig 10	6.73903	7.18e-07
UGRO018_01014	hypothetical protein			15.711	83.306	126	-	contig 10	5.30233	0.142
UGRO018_01015	Inner membrane protein YccF	yccF		46.886	193.805	387	-	contig 10	4.13352	0.0148
UGRO018_01016	putative ABC transporter ATP-binding protein			88.087	124.783	1863	-	contig 10	1.41658	0.0014
UGRO018_01017	Putative multidrug export ATP-binding/permease protein			72.307	92.731	1782	-	contig 10	1.28247	0.388
UGRO018_01018	hypothetical protein			199.004	75.123	270	-	contig 10	-2.64906	0.00493
UGRO018_01019	hypothetical protein			682.514	596.242	504	-	contig 10	-1.14469	0.174
UGRO018_01020	hypothetical protein			494.875	334.443	378	-	contig 10	-1.4797	0.03
UGRO018_01021	hypothetical protein			11.933	18.47	423	-	contig 10	1.54771	0.00868
UGRO018_01022	hypothetical protein			123.151	252.298	621	+	contig 10	2.04868	0.0901
UGRO018_01023	HTH-type transcriptional activator RhaR	rhaR_1		41.005	43.111	1215	+	contig 11	1.05137	0.832
UGRO018_01024	hypothetical protein		GH43_28	10.983	13.994	1815	-	contig 11	1.27408	0.00532
UGRO018_01025	Aryl-phospho-beta-D-glucosidase BglH	bglH_8	GH1	13.989	10.573	1428	-	contig 11	-1.32313	0.062
UGRO018_01026	PTS system lactose-specific EIIA component	lacF_1		11.355	4.634	324	-	contig 11	-2.45015	0.171
UGRO018_01027	PTS system oligo-beta-mannoside-specific EIIB component	gmuB		9.912	9.056	303	-	contig 11	-1.09453	0.745
UGRO018_01028	Lichenan permease IIC component	licC_5		10.269	16.521	1284	-	contig 11	1.60876	0.0409
UGRO018_01029	Aryl-phospho-beta-D-glucosidase BglC	bglC_3	GH1	10.201	6.992	1452	-	contig 11	-1.45909	0.0367
UGRO018_01030	Beta-glucoside kinase	bglK_1		8.26	8.211	909	-	contig 11	-1.00589	0.984
UGRO018_01031	hypothetical protein			21.708	9.376	462	+	contig 11	-2.31529	0.0113
UGRO018_01032	hypothetical protein			149.407	253.891	198	+	contig 11	1.69932	0.128
UGRO018_01033	hypothetical protein			108.711	69.015	1620	+	contig 11	-1.57518	0.0243
UGRO018_01034	Protein-glutamate methylesterase/protein-glutamine glutaminase	cheB_2		123.732	91.151	1602	+	contig 11	-1.35744	0.029
UGRO018_01035	hypothetical protein			94.264	70.792	621	+	contig 11	-1.33157	0.12
UGRO018_01036	Cell shape-determining protein Mbl	mbl_1		846.771	378.919	987	+	contig 11	-2.2347	0.0101
UGRO018_01037	Undecaprenyl-phosphate alpha-N-acetylglucosaminyl 1-phosphate transferase	wecA		827.105	1173.43	1119	+	contig 11	1.41872	0.145
UGRO018_01038	HTH-type transcriptional regulator CysL	cysL_1		11.812	34.498	903	-	contig 11	2.92065	0.0747
UGRO018_01039	hypothetical protein			81.623	60.463	576	+	contig 11	-1.34996	0.0198
UGRO018_01040	hypothetical protein			90.539	70.246	558	+	contig 11	-1.28888	0.0288
UGRO018_01041	hypothetical protein			7.839	57.637	588	+	contig 11	7.35277	0.00114
UGRO018_01042	hypothetical protein			19.33	75.599	1866	+	contig 11	3.91094	0.0165
UGRO018_01043	tRNA(Ile)-lysidine synthase	tilS		94.078	103.15	1221	+	contig 11	1.09643	0.598
UGRO018_01044	Hypoxanthine-guanine phosphoribosyltransferase	hpt		410.456	243.27	540	+	contig 11	-1.68724	0.0397
UGRO018_01045	ATP-dependent zinc metalloprotease FtsH	ftsH		391.292	309.76	2031	+	contig 11	-1.26321	0.179
UGRO018_01046	putative licABCH operon regulator	licR_6		6.053	68.227	1893	-	contig 11	11.2716	4.42e-05
UGRO018_01047	hypothetical protein			0.895	40.331	417	+	contig 11	45.0642	0.00105
UGRO018_01048	PTS system sorbose-specific EIIB component	sorB_2		2.667	27.246	495	+	contig 11	10.2168	0.000145
UGRO018_01049	hypothetical protein			4.868	56.931	1605	+	contig 11	11.6951	1.82e-07
UGRO018_01050	Mannose-6-phosphate isomerase ManA	manA		4.813	22.996	957	+	contig 11	4.77761	1.79e-05
UGRO018_01051	Mannitol-1-phosphate 5-dehydrogenase	mtlD		5.334	23.244	1176	+	contig 11	4.35786	6.79e-06
UGRO018_01052	hypothetical protein			3104.07	7259.6	114	-	contig 11	2.33873	0.167
UGRO018_01053	Accessory gene regulator protein B	agrB_2		15923.8	29645.7	591	-	contig 11	1.86172	0.0017
UGRO018_01054	hypothetical protein			133.999	115.339	678	+	contig 11	-1.16178	0.156
UGRO018_01055	hypothetical protein			105.98	156.464	1257	+	contig 11	1.47636	0.00636
UGRO018_01056	hypothetical protein			382.612	627.123	306	+	contig 11	1.63906	0.00805
UGRO018_01057	hypothetical protein			66.087	10.461	336	+	contig 11	-6.31735	0.00945
UGRO018_01058	tRNA uridine 5-carboxymethylaminomethyl modification enzyme MnmG	mnmG		214.786	230.717	1857	+	contig 11	1.07417	0.706
UGRO018_01059	Phosphorylated carbohydrates phosphatase			39.894	57.751	657	-	contig 11	1.44759	0.211
UGRO018_01060	Cytidylate kinase	cmk_2		292.856	72.771	621	+	contig 11	-4.02436	0.0119
UGRO018_01061	hypothetical protein			27.663	46.901	558	+	contig 11	1.69547	0.00817
UGRO018_01062	hypothetical protein			55.381	85.178	1347	-	contig 11	1.53805	0.0965
UGRO018_01063	hypothetical protein			182.028	646.573	135	+	contig 11	3.55205	0.013
UGRO018_01064	putative ABC transporter ATP-binding protein YheS	yheS_1		16.669	13.604	1596	+	contig 11	-1.2253	0.385
UGRO018_01065	ATP-dependent helicase/nuclease subunit A	addA		74.087	144.493	3222	-	contig 11	1.95031	0.021
UGRO018_01066	ATP-dependent helicase/deoxyribonuclease subunit B	addB		51.855	89.725	2667	-	contig 11	1.7303	0.054
UGRO018_01067	33 kDa chaperonin	hslO		95.173	19.538	885	+	contig 11	-4.87106	0.00888
UGRO018_01068	tRNA-dihydrouridine synthase B	dusB		144.929	93.416	996	+	contig 11	-1.55143	0.0204
UGRO018_01069	hypothetical protein			105.29	30.172	618	+	contig 11	-3.48968	0.0183
UGRO018_01070	Lysine--tRNA ligase	lysS		460.322	57.893	1482	+	contig 11	-7.95122	5.2e-05
UGRO018_01071	hypothetical protein			47.016	18.445	411	+	contig 11	-2.54895	0.0417
UGRO018_01072	hypothetical protein			50.047	19.575	348	+	contig 11	-2.5566	0.0873
UGRO018_01073	hypothetical protein			21.155	12.046	411	+	contig 11	-1.75611	0.266
UGRO018_01074	hypothetical protein			12.362	4.769	750	+	contig 11	-2.59183	0.0533
UGRO018_01075	hypothetical protein			1.911	0.615	4185	+	contig 11	-3.1069	0.000302
UGRO018_01076	Modification methylase DpnIIA	dpnM		0.345	0.157	951	+	contig 11	-2.20145	0.417
UGRO018_01077	hypothetical protein			0.412	0.633	417	+	contig 11	1.53552	0.572
UGRO018_01078	hypothetical protein			0.177	0.137	300	+	contig 11	-1.29268	0.84
UGRO018_01079	hypothetical protein			0.125	0.143	345	+	contig 11	1.1423	0.894
UGRO018_01080	hypothetical protein			0.591	0.324	855	+	contig 11	-1.82666	0.35
UGRO018_01081	hypothetical protein			0.266	0.523	666	+	contig 11	1.96485	0.455
UGRO018_01082	hypothetical protein			0.537	0.493	309	+	contig 11	-1.08887	0.935
UGRO018_01083	hypothetical protein			0.19	0.493	582	+	contig 11	2.59859	0.241
UGRO018_01084	hypothetical protein			0.73	0.789	1854	+	contig 11	1.0807	0.907
UGRO018_01085	hypothetical protein			1.196	0.547	1038	+	contig 11	-2.18418	0.0705
UGRO018_01086	hypothetical protein			0.087	0.143	477	+	contig 11	1.65235	0.505
UGRO018_01087	hypothetical protein			1.083	0.401	1104	+	contig 11	-2.70462	0.0236
UGRO018_01088	hypothetical protein			0.477	0.196	456	+	contig 11	-2.42875	0.347
UGRO018_01089	hypothetical protein			0.303	0.136	597	+	contig 11	-2.22423	0.317
UGRO018_01090	hypothetical protein			0.294	0.856	654	+	contig 11	2.91682	0.237
UGRO018_01091	hypothetical protein			0.259	0.326	216	+	contig 11	1.25837	0.84
UGRO018_01092	hypothetical protein			0.227	0.24	405	+	contig 11	1.05548	0.975
UGRO018_01093	hypothetical protein			0.523	0.596	273	+	contig 11	1.13988	0.944
UGRO018_01094	hypothetical protein			64.82	170.546	939	+	contig 11	2.63109	0.00253
UGRO018_01095	hypothetical protein			1.571	1.02	2634	+	contig 11	-1.54052	0.00571
UGRO018_01096	hypothetical protein			0.216	0.43	117	+	contig 11	1.99259	0.621
UGRO018_01097	hypothetical protein			1.497	2.239	1659	+	contig 11	1.49515	0.537
UGRO018_01098	hypothetical protein			0.83	3.072	1749	+	contig 11	3.70171	0.134
UGRO018_01099	hypothetical protein			0.848	27.55	675	+	contig 11	32.505	0.00747
UGRO018_01100	hypothetical protein			61.134	100.187	1869	+	contig 11	1.63881	0.00033
UGRO018_01101	Aminoacyltransferase FemA	femA_2		55.695	38.859	1260	+	contig 12	-1.43328	0.16
UGRO018_01102	Lipid II:glycine glycyltransferase	femX_2		77.28	84.335	1245	+	contig 12	1.09129	0.615
UGRO018_01103	tRNA threonylcarbamoyladenosine biosynthesis protein TsaE	tsaE		74.25	83.165	447	+	contig 12	1.12006	0.587
UGRO018_01104	tRNA threonylcarbamoyladenosine biosynthesis protein TsaB	tsaB		137.388	195.924	606	+	contig 12	1.42606	0.0335
UGRO018_01105	[Ribosomal protein S18]-alanine N-acetyltransferase	rimI		136.222	186.409	450	+	contig 12	1.36842	0.0355
UGRO018_01106	tRNA N6-adenosine threonylcarbamoyltransferase	tsaD		173.276	353.452	1035	+	contig 12	2.03982	0.00276
UGRO018_01107	Redox-sensing transcriptional repressor Rex	rex		502.919	693.499	630	+	contig 12	1.37895	0.119
UGRO018_01108	Asparagine--tRNA ligase	asnS		486.4	678.591	1386	+	contig 12	1.39513	0.0806
UGRO018_01109	hypothetical protein			107.815	92.663	732	+	contig 12	-1.16351	0.143
UGRO018_01110	hypothetical protein			71.005	54.012	1317	+	contig 12	-1.31462	0.00615
UGRO018_01111	putative ABC transporter ATP-binding protein YheS	yheS_2		100.961	75.237	1845	+	contig 12	-1.3419	0.000444
UGRO018_01112	hypothetical protein			5.02	12.007	2361	-	contig 12	2.39152	0.161
UGRO018_01113	putative ABC transporter ATP-binding protein YxlF	yxlF_1		5.015	8.562	726	-	contig 12	1.70717	0.299
UGRO018_01114	hypothetical protein			0.541	5.56	1314	-	contig 12	10.2845	0.0658
UGRO018_01115	hypothetical protein			51.876	82.261	783	-	contig 12	1.58572	0.327
UGRO018_01116	Sensor histidine kinase RcsC	rcsC_6		77.293	75.834	1419	-	contig 12	-1.01925	0.95
UGRO018_01117	Transcriptional regulatory protein WalR	walR_2		46.624	93.904	660	-	contig 12	2.01409	0.157
UGRO018_01118	hypothetical protein			36.509	172.38	1407	+	contig 12	4.72162	0.00311
UGRO018_01119	hypothetical protein			78.526	208.617	339	+	contig 12	2.65666	0.000292
UGRO018_01120	hypothetical protein			262.662	427.029	348	-	contig 12	1.62578	0.00171
UGRO018_01121	Pyrophosphate--fructose 6-phosphate 1-phosphotransferase	pfp		5086.6	3615.52	1206	+	contig 12	-1.40688	0.000351
UGRO018_01122	Nickel-binding periplasmic protein	nikA		3530.39	5791.7	1710	+	contig 12	1.64053	0.0939
UGRO018_01123	Dipeptide transport system permease protein DppB	dppB		320.519	346.453	984	+	contig 12	1.08091	0.698
UGRO018_01124	Oligopeptide transport system permease protein OppC	oppC_1		450.017	653.209	915	+	contig 12	1.45152	0.145
UGRO018_01125	Oligopeptide transport ATP-binding protein OppD	oppD_1		469.286	449.132	1017	+	contig 12	-1.04487	0.683
UGRO018_01126	Oligopeptide transport ATP-binding protein OppF	oppF_1		388.682	661.328	984	+	contig 12	1.70146	0.0482
UGRO018_01127	hypothetical protein			113.963	204.075	189	+	contig 12	1.79071	0.348
UGRO018_01128	hypothetical protein			0.331	1.854	309	+	contig 12	5.59791	0.0488
UGRO018_01129	Phosphoenolpyruvate-protein phosphotransferase	ptsI		3178.59	1641.05	1701	+	contig 12	-1.93693	2.28e-05
UGRO018_01130	hypothetical protein			86.087	42.643	936	+	contig 12	-2.01877	0.00362
UGRO018_01131	hypothetical protein			50.784	51.637	1488	+	contig 12	1.01679	0.895
UGRO018_01132	Regulator of RpoS	rssB_1		57.667	52.747	1476	+	contig 12	-1.09328	0.495
UGRO018_01133	hypothetical protein			14.457	51.779	207	-	contig 12	3.58162	0.224
UGRO018_01134	hypothetical protein			61.181	93.323	792	-	contig 12	1.52535	0.0712
UGRO018_01135	hypothetical protein			16.967	21.784	1209	-	contig 12	1.28387	0.0405
UGRO018_01136	Lichenan permease IIC component	licC_6		11.956	11.104	1311	+	contig 12	-1.07675	0.782
UGRO018_01137	hypothetical protein			0.48	3.777	915	+	contig 12	7.87179	0.077
UGRO018_01138	Carbohydrate deacetylase			3.234	5.017	726	+	contig 12	1.55118	0.591
UGRO018_01139	HTH-type transcriptional regulator			82.4	95.566	993	-	contig 12	1.15979	0.19
UGRO018_01140	hypothetical protein			1.968	4.646	1368	+	contig 12	2.36156	0.237
UGRO018_01141	hypothetical protein			1.013	4.559	330	+	contig 12	4.5	0.107
UGRO018_01142	Acetyl-CoA:oxalate CoA-transferase	uctC		1.345	11.342	1194	+	contig 12	8.43177	0.0446
UGRO018_01143	Oligoendopeptidase F, plasmid	pepF1_1		381.347	749.486	1764	-	contig 12	1.96536	0.0143
UGRO018_01144	Putative manganese exporter	mneA		15.817	48.602	648	-	contig 12	3.07283	0.000889
UGRO018_01145	Putative aminopeptidase YsdC	ysdC_1		155.46	173.605	1029	-	contig 12	1.11672	0.398
UGRO018_01146	hypothetical protein			111.475	83.745	912	-	contig 12	-1.33112	0.107
UGRO018_01147	Bifunctional protein PyrR	pyrR		110.338	139.471	516	-	contig 12	1.26404	0.0501
UGRO018_01148	RNA polymerase-associated protein RapA	rapA_1		106.063	125.378	3228	-	contig 12	1.18211	0.0139
UGRO018_01149	High molecular weight rubredoxin	hrb		112.845	389.66	627	-	contig 12	3.45304	0.0152
UGRO018_01150	hypothetical protein			0.344	2.396	972	+	contig 12	6.9718	0.0595
UGRO018_01151	Arginine transport ATP-binding protein ArtM	artM_2		0.816	1.522	825	+	contig 12	1.86499	0.429
UGRO018_01152	hypothetical protein			0.26	1.549	774	+	contig 12	5.96141	0.0485
UGRO018_01153	hypothetical protein			1.85	2.601	861	+	contig 12	1.40569	0.0735
UGRO018_01154	hypothetical protein			0.851	0.815	423	+	contig 12	-1.04385	0.977
UGRO018_01155	Alpha-D-ribose 1-methylphosphonate 5-triphosphate synthase subunit PhnH	phnH		0.767	1.553	582	+	contig 12	2.02381	0.363
UGRO018_01156	Alpha-D-ribose 1-methylphosphonate 5-triphosphate synthase subunit PhnI	phnI		1.369	1.545	1110	+	contig 12	1.12824	0.869
UGRO018_01157	Alpha-D-ribose 1-methylphosphonate 5-phosphate C-P lyase	phnJ		0.972	2.016	840	+	contig 12	2.07363	0.402
UGRO018_01158	Putative phosphonates utilization ATP-binding protein PhnK	phnK		0.772	4.347	840	+	contig 12	5.629	0.11
UGRO018_01159	Alpha-D-ribose 1-methylphosphonate 5-triphosphate diphosphatase	phnM		1.788	3.096	1170	+	contig 12	1.73198	0.45
UGRO018_01160	2,3,4,5-tetrahydropyridine-2,6-dicarboxylate N-acetyltransferase	dapH_1		0.403	1.454	627	+	contig 12	3.6076	0.119
UGRO018_01161	Alpha-D-ribose 1-methylphosphonate 5-triphosphate synthase subunit PhnL	phnL		0.406	1.081	705	+	contig 12	2.66343	0.237
UGRO018_01162	Phosphoribosyl 1,2-cyclic phosphate 1,2-diphosphodiesterase	phnPP		3.171	2.932	828	+	contig 12	-1.08144	0.666
UGRO018_01163	Inositol-1-monophosphatase	suhB		7.249	5.032	777	+	contig 12	-1.44068	0.0951
UGRO018_01164	hypothetical protein			55.323	52.684	525	+	contig 12	-1.05009	0.67
UGRO018_01165	Cytidylate kinase	cmk_3		0.715	1.873	1944	+	contig 12	2.61874	0.226
UGRO018_01166	Phosphorylated carbohydrates phosphatase			21.051	50.88	660	+	contig 12	2.41703	0.00391
UGRO018_01167	tRNA-Trp(cca)			0.043	0.043	74	-	contig 12	1	1
UGRO018_01168	hypothetical protein			5.952	42.677	288	-	contig 12	7.16994	0.047
UGRO018_01169	hypothetical protein			121.724	196.975	645	-	contig 12	1.6182	0.0157
UGRO018_01170	Sugar phosphatase YidA	yidA_3		78.239	68.633	840	+	contig 12	-1.13996	0.286
UGRO018_01171	hypothetical protein			77.497	142.379	711	+	contig 12	1.83722	0.0191
UGRO018_01172	hypothetical protein			45.894	128.967	300	+	contig 12	2.81011	0.00259
UGRO018_01173	hypothetical protein			50.427	184.566	345	-	contig 12	3.66003	0.0178
UGRO018_01174	hypothetical protein			0.585	8.761	105	+	contig 12	14.9662	0.0452
UGRO018_01175	2-dehydro-3-deoxy-D-gluconate 5-dehydrogenase	kduD_1		7.483	32.738	750	-	contig 12	4.37482	0.00291
UGRO018_01176	HTH-type transcriptional repressor YtrA	ytrA_2		105.387	297.147	375	+	contig 12	2.81957	0.000842
UGRO018_01177	Vitamin B12 import ATP-binding protein BtuD	btuD_5		64.018	134.49	864	+	contig 12	2.10083	0.00309
UGRO018_01178	hypothetical protein			37.669	117.674	648	+	contig 12	3.12387	5.2e-05
UGRO018_01179	HTH-type transcriptional repressor YtrA	ytrA_3		61.367	35.857	384	+	contig 12	-1.71143	0.122
UGRO018_01180	Vitamin B12 import ATP-binding protein BtuD	btuD_6		124.826	109.039	864	+	contig 12	-1.14479	0.508
UGRO018_01181	hypothetical protein			43.829	147.667	720	+	contig 12	3.36918	0.00406
UGRO018_01182	Linearmycin resistance ATP-binding protein LnrL	lnrL_1		7.926	3.79	930	+	contig 12	-2.09127	0.00907
UGRO018_01183	hypothetical protein			4.584	5.786	741	+	contig 12	1.26227	0.265
UGRO018_01184	hypothetical protein			5.468	4.669	897	+	contig 12	-1.17101	0.238
UGRO018_01185	HTH-type transcriptional regulator MalT	malT		34.973	45.012	2514	+	contig 12	1.28706	0.0964
UGRO018_01186	hypothetical protein			54.713	98.32	450	-	contig 12	1.79703	0.0212
UGRO018_01187	hypothetical protein			28.449	20.176	204	-	contig 12	-1.41006	0.183
UGRO018_01188	hypothetical protein			12.075	31.67	510	+	contig 12	2.62274	0.0128
UGRO018_01189	Daunorubicin/doxorubicin resistance ATP-binding protein DrrA	drrA		20.684	28.153	918	+	contig 13	1.36112	0.0362
UGRO018_01190	hypothetical protein			27.651	59.889	903	+	contig 13	2.16587	0.000263
UGRO018_01191	hypothetical protein			17.079	101.496	441	+	contig 13	5.94285	0.121
UGRO018_01192	hypothetical protein			30.852	67.907	426	+	contig 13	2.20104	0.0394
UGRO018_01193	ATP-dependent DNA helicase RecQ	recQ		42.478	41.612	1797	-	contig 13	-1.02082	0.862
UGRO018_01194	Putative bifunctional phosphatase/peptidyl-prolyl cis-trans isomerase			36.068	12.554	786	-	contig 13	-2.87303	0.0101
UGRO018_01195	Lichenan-specific phosphotransferase enzyme IIA component	licA_6		63.803	16.313	342	-	contig 13	-3.91122	0.0652
UGRO018_01196	hypothetical protein			25.399	18.492	1002	-	contig 13	-1.37347	0.0167
UGRO018_01197	hypothetical protein			41.406	26.623	879	-	contig 13	-1.55529	0.00167
UGRO018_01198	putative pyridine nucleotide-disulfide oxidoreductase RclA	rclA		15.693	16.306	1338	+	contig 13	1.03906	0.817
UGRO018_01199	Thioredoxin	trxA_1		4.096	21.725	315	+	contig 13	5.30413	0.175
UGRO018_01200	Thiol-disulfide oxidoreductase ResA	resA		16.124	19.52	1233	+	contig 13	1.21061	0.163
UGRO018_01201	hypothetical protein			139.521	145.585	423	+	contig 13	1.04347	0.788
UGRO018_01202	hypothetical protein			133.878	130.2	570	-	contig 13	-1.02825	0.847
UGRO018_01203	hypothetical protein			176.729	201.598	1242	-	contig 13	1.14071	0.232
UGRO018_01204	hypothetical protein			131.408	121.261	1164	-	contig 13	-1.08368	0.644
UGRO018_01205	RNA pyrophosphohydrolase	rppH		51.272	34.436	519	-	contig 13	-1.4889	0.0896
UGRO018_01206	scyllo-inositol 2-dehydrogenase (NADP(+)) IolU	iolU_2		275.765	341.568	987	+	contig 13	1.23862	0.0364
UGRO018_01207	Dipeptide-binding protein DppE	dppE		926.108	7507.46	1632	+	contig 13	8.10646	1.6e-05
UGRO018_01208	Oligopeptide transport system permease protein OppB	oppB		86.764	1021.47	945	+	contig 13	11.7729	3.71e-08
UGRO018_01209	Oligopeptide transport system permease protein OppC	oppC_2		86.949	764.877	927	+	contig 13	8.79685	3.12e-08
UGRO018_01210	Oligopeptide transport ATP-binding protein OppD	oppD_2		142.194	845.767	1086	+	contig 13	5.94798	2.54e-07
UGRO018_01211	Oligopeptide transport ATP-binding protein OppF	oppF_2		119.59	416.91	918	+	contig 13	3.48617	0.000112
UGRO018_01212	hypothetical protein			36.752	65.569	1878	-	contig 13	1.78408	0.0498
UGRO018_01213	hypothetical protein			0.869	2.933	1065	-	contig 13	3.37476	0.149
UGRO018_01214	PTS system sorbose-specific EIIB component	sorB_3		0.266	0.718	495	-	contig 13	2.69665	0.306
UGRO018_01215	hypothetical protein			1.065	1.442	444	-	contig 13	1.35406	0.763
UGRO018_01216	PTS system mannose-specific EIID component	manZ_5		1.974	1.796	840	-	contig 13	-1.09961	0.911
UGRO018_01217	N-acetylgalactosamine permease IIC component 1	agaC_4		3.57	3.997	795	-	contig 13	1.1195	0.629
UGRO018_01218	hypothetical protein			122.279	71.822	711	+	contig 13	-1.70252	0.302
UGRO018_01219	hypothetical protein		GH170	715.688	479.846	1158	-	contig 13	-1.4915	0.116
UGRO018_01220	hypothetical protein			358.113	617.73	111	+	contig 13	1.72496	0.102
UGRO018_01221	hypothetical protein			134.233	813.033	180	+	contig 13	6.05688	0.0172
UGRO018_01222	putative ABC transporter ATP-binding protein			499.026	684.432	627	-	contig 13	1.37153	0.116
UGRO018_01223	hypothetical protein			686.782	799.728	2019	-	contig 13	1.16446	0.631
UGRO018_01224	hypothetical protein			3165.93	1268.61	318	-	contig 13	-2.4956	0.157
UGRO018_01225	hypothetical protein			39.051	39.709	1239	-	contig 13	1.01686	0.904
UGRO018_01226	hypothetical protein			30.79	47.511	831	-	contig 13	1.54304	0.0498
UGRO018_01227	hypothetical protein			29.464	24.884	777	-	contig 13	-1.18405	0.245
UGRO018_01228	hypothetical protein			3.119	1.762	1938	-	contig 13	-1.77065	0.00342
UGRO018_01229	putative licABCH operon regulator	licR_7		30.336	54.188	1896	+	contig 13	1.78626	0.0554
UGRO018_01230	hypothetical protein			2.454	15.644	795	-	contig 13	6.37547	0.0957
UGRO018_01231	Lichenan permease IIC component	licC_7		6.568	12.181	1302	-	contig 13	1.85477	0.0114
UGRO018_01232	PTS system cellobiose-specific EIIB component	celA_5		1.628	4.226	294	-	contig 13	2.59647	0.342
UGRO018_01233	Aryl-phospho-beta-D-glucosidase BglC	bglC_4	GH1	4.827	3.922	1401	-	contig 13	-1.23064	0.234
UGRO018_01234	Lichenan-specific phosphotransferase enzyme IIA component	licA_7		2.987	2.663	324	-	contig 13	-1.12187	0.905
UGRO018_01235	Chitooligosaccharide deacetylase ChbG	chbG		57.469	73.108	750	-	contig 13	1.27212	0.197
UGRO018_01236	PTS system beta-glucoside-specific EIIBCA component	bglF_5		34.407	66.624	1410	-	contig 13	1.93634	0.00697
UGRO018_01237	Transcription antiterminator LicT	licT_5		104.971	308.799	837	-	contig 13	2.94176	0.000843
UGRO018_01238	putative transcription repressor NiaR	niaR		60.968	78.22	549	-	contig 13	1.28297	0.176
UGRO018_01239	putative nicotinate-nucleotide pyrophosphorylase [carboxylating]	nadC		87.436	75.231	855	-	contig 13	-1.16224	0.227
UGRO018_01240	L-aspartate oxidase	nadB		70.593	46.187	1218	-	contig 13	-1.52841	0.0329
UGRO018_01241	Quinolinate synthase A	nadA		122.762	111.293	906	-	contig 13	-1.10305	0.491
UGRO018_01242	hypothetical protein			18.782	55.373	480	+	contig 13	2.94824	0.0146
UGRO018_01243	hypothetical protein			9.095	37.837	2547	-	contig 13	4.16038	4.64e-05
UGRO018_01244	hypothetical protein			39.932	68.11	858	+	contig 13	1.70563	0.00728
UGRO018_01245	hypothetical protein			32.45	74.929	693	+	contig 13	2.30909	0.00609
UGRO018_01246	hypothetical protein			0.586	1.994	2448	-	contig 13	3.40435	0.105
UGRO018_01247	RNA polymerase sigma-54 factor	rpoN_2		0.428	24.18	1242	+	contig 13	56.4627	0.00295
UGRO018_01248	HTH-type transcriptional regulator CynR	cynR_1		133.862	71.284	870	-	contig 13	-1.87788	1.35e-05
UGRO018_01249	hypothetical protein			0.501	2.671	339	+	contig 13	5.33186	0.153
UGRO018_01250	Gallate decarboxylase	lpdC		3.914	5.876	1467	+	contig 13	1.50134	0.0888
UGRO018_01251	putative UbiX-like flavin prenyltransferase	shdB		3.589	5.585	582	+	contig 13	1.55617	0.0409
UGRO018_01252	hypothetical protein			2.961	7.376	1461	+	contig 13	2.49137	0.026
UGRO018_01253	hypothetical protein			12.619	11.824	843	-	contig 13	-1.06725	0.622
UGRO018_01254	hypothetical protein			2.396	0.518	93	-	contig 13	-4.6282	0.243
UGRO018_01255	hypothetical protein			10.924	10.304	426	-	contig 13	-1.06022	0.754
UGRO018_01256	PTS system mannose-specific EIID component	manZ_6		1.111	4.585	801	-	contig 13	4.12592	0.116
UGRO018_01257	N-acetylgalactosamine permease IIC component 1	agaC_5		3.744	4.278	762	-	contig 13	1.14281	0.527
UGRO018_01258	PTS system sorbose-specific EIIB component	sorB_4		1.976	5.07	492	-	contig 13	2.56566	0.179
UGRO018_01259	Anaerobic nitric oxide reductase transcription regulator NorR	norR_3		3.208	3.481	2730	-	contig 13	1.08511	0.132
UGRO018_01260	Pyrophosphatase PpaX	ppaX		80.397	57.236	636	+	contig 13	-1.40465	0.28
UGRO018_01261	hypothetical protein			5.101	28.764	2334	+	contig 13	5.63875	0.00158
UGRO018_01262	putative ABC transporter ATP-binding protein YknY	yknY_2		29.237	39.703	762	+	contig 13	1.35795	0.0138
UGRO018_01263	Sensory transduction protein regX3	regX3_1		6.529	34.817	684	+	contig 13	5.3323	0.0836
UGRO018_01264	Adaptive-response sensory-kinase SasA	sasA_6		14.543	52.56	1227	+	contig 13	3.61402	0.00199
UGRO018_01265	hypothetical protein			93.856	88.532	213	-	contig 13	-1.06014	0.869
UGRO018_01266	hypothetical protein			43.821	141.551	207	-	contig 13	3.23022	0.0183
UGRO018_01267	hypothetical protein			88.442	72.411	189	-	contig 14	-1.22139	0.307
UGRO018_01268	Signal peptidase I S	sipS_1		182.387	71.689	627	-	contig 14	-2.54414	0.0244
UGRO018_01269	hypothetical protein			64.222	56.482	2610	+	contig 14	-1.13704	0.541
UGRO018_01270	hypothetical protein			73.551	76.385	351	-	contig 14	1.03853	0.911
UGRO018_01271	hypothetical protein			113.43	131.401	1470	+	contig 14	1.15842	0.507
UGRO018_01272	Regulator of RpoS	rssB_2		63.973	68.172	1494	-	contig 14	1.06564	0.83
UGRO018_01273	hypothetical protein			65.252	65.308	1308	-	contig 14	1.00086	1
UGRO018_01274	hypothetical protein			73.34	63.725	1578	-	contig 14	-1.15089	0.546
UGRO018_01275	ATP synthase epsilon chain	atpC_2		596.277	601.673	399	-	contig 14	1.00905	0.985
UGRO018_01276	ATP synthase subunit beta	atpD		1684.97	1243.81	1404	-	contig 14	-1.35468	1.58e-05
UGRO018_01277	ATP synthase gamma chain, sodium ion specific	atpG		2217.46	1110.27	849	-	contig 14	-1.99723	8.83e-05
UGRO018_01278	ATP synthase subunit alpha	atpA_2		1903.17	889.829	1524	-	contig 14	-2.13881	3.89e-06
UGRO018_01279	ATP synthase subunit delta	atpH		676.761	121.163	549	-	contig 14	-5.58555	0.00747
UGRO018_01280	ATP synthase subunit b, sodium ion specific	atpF_2		1216.76	279.171	519	-	contig 14	-4.35848	0.00157
UGRO018_01281	ATP synthase subunit c, sodium ion specific	atpE_2		871.993	401.026	246	-	contig 14	-2.17441	0.00451
UGRO018_01282	ATP synthase subunit a	atpB		1669.25	885.865	696	-	contig 14	-1.88432	0.000942
UGRO018_01283	hypothetical protein			1908.06	1137.31	369	-	contig 14	-1.67769	5.04e-06
UGRO018_01284	hypothetical protein			976.392	451.709	189	-	contig 14	-2.16155	0.000268
UGRO018_01285	Uracil phosphoribosyltransferase	upp		688.61	175.203	621	-	contig 14	-3.93037	3.01e-05
UGRO018_01286	Bacitracin transport ATP-binding protein BcrA	bcrA_2		1606.27	838.227	633	-	contig 14	-1.91627	0.003
UGRO018_01287	hypothetical protein			438.161	465.485	699	-	contig 14	1.06236	0.819
UGRO018_01288	hypothetical protein			755.466	1013.72	594	-	contig 14	1.34185	0.349
UGRO018_01289	hypothetical protein			853.159	896.61	828	-	contig 14	1.05093	0.861
UGRO018_01290	hypothetical protein			2231.31	467.277	390	-	contig 14	-4.77513	0.000136
UGRO018_01291	hypothetical protein			2398.83	168.521	120	-	contig 14	-14.2346	0.00193
UGRO018_01292	Accessory gene regulator protein B	agrB_3		9011.44	2782.87	522	-	contig 14	-3.23818	0.000581
UGRO018_01293	hypothetical protein			45.726	28.897	369	-	contig 14	-1.58239	0.0194
UGRO018_01294	hypothetical protein			16.572	37.286	1224	-	contig 14	2.24991	0.0432
UGRO018_01295	Sensory transduction protein LytR	lytR_2		68.777	54.571	690	-	contig 14	-1.26032	0.382
UGRO018_01296	hypothetical protein			53.9	11.429	207	-	contig 14	-4.71589	0.0595
UGRO018_01297	hypothetical protein			285.243	77.317	474	-	contig 14	-3.68927	0.0461
UGRO018_01298	hypothetical protein			156.392	112.98	108	-	contig 14	-1.38424	0.65
UGRO018_01299	hypothetical protein			154.388	61.239	696	-	contig 14	-2.52107	0.14
UGRO018_01300	hypothetical protein			177.294	544.352	186	-	contig 14	3.07033	0.0878
UGRO018_01301	Methionine--tRNA ligase	metG		1409.2	1518.16	1971	-	contig 14	1.07732	0.186
UGRO018_01302	hypothetical protein			92.705	3.139	96	-	contig 14	-29.5366	0.0215
UGRO018_01303	hypothetical protein			14.705	18.355	876	+	contig 14	1.24821	0.459
UGRO018_01304	hypothetical protein			205.1	372.213	1515	-	contig 14	1.81479	0.0208
UGRO018_01305	hypothetical protein			93.998	38.031	312	-	contig 14	-2.47165	0.0226
UGRO018_01306	hypothetical protein			33.574	381.793	741	+	contig 14	11.3717	0.00181
UGRO018_01307	HTH-type transcriptional regulator KdgR	kdgR		101.485	44.491	1002	-	contig 14	-2.28104	0.0225
UGRO018_01308	Phosphoglycolate phosphatase	gph_2		87.625	35.87	663	-	contig 14	-2.44287	0.0462
UGRO018_01309	hypothetical protein		PL12_1	4.319	5.253	1959	-	contig 14	1.21635	0.115
UGRO018_01310	PTS system mannose-specific EIID component	manZ_7		15.888	21.333	819	-	contig 14	1.34273	0.0665
UGRO018_01311	N-acetylgalactosamine permease IIC component 1	agaC_6		8.429	10.986	789	-	contig 14	1.30338	0.172
UGRO018_01312	PTS system fructose-specific EIIB component	levE_2		7.428	6.253	492	-	contig 14	-1.1879	0.53
UGRO018_01313	Unsaturated chondroitin disaccharide hydrolase	ugl	GH88	8.811	7.791	1191	-	contig 14	-1.13095	0.257
UGRO018_01314	hypothetical protein			2.648	1.802	984	+	contig 14	-1.46985	0.0138
UGRO018_01315	2-dehydro-3-deoxygluconokinase	kdgK		0.485	3.915	1020	+	contig 14	8.06764	0.0754
UGRO018_01316	2-dehydro-3-deoxy-D-gluconate 5-dehydrogenase	kduD_2		5.912	4.752	810	+	contig 14	-1.24416	0.539
UGRO018_01317	hypothetical protein			3.438	5.366	636	+	contig 14	1.56058	0.589
UGRO018_01318	hypothetical protein			39.298	162.723	360	+	contig 14	4.14077	0.00788
UGRO018_01319	hypothetical protein			53.249	226.558	1260	+	contig 14	4.25467	0.00392
UGRO018_01320	Fructose-bisphosphate aldolase	fba		18483.4	25462.1	870	-	contig 14	1.37756	0.0173
UGRO018_01321	DNA-directed RNA polymerase subunit delta	rpoE		130.947	24.597	330	-	contig 14	-5.32368	0.023
UGRO018_01322	Arginine--tRNA ligase	argS		378.505	213.652	1644	-	contig 14	-1.7716	0.0142
UGRO018_01323	hypothetical protein			51.297	6.719	411	-	contig 14	-7.63505	0.0131
UGRO018_01324	HTH-type transcriptional activator RhaR	rhaR_2		10.438	18.586	1413	+	contig 14	1.78065	0.0276
UGRO018_01325	Penicillin-binding protein 2D	pbpG	GT51	1.236	8.936	1863	+	contig 14	7.23129	0.0502
UGRO018_01326	hypothetical protein			5213.8	2302.91	1161	+	contig 14	-2.264	0.000234
UGRO018_01327	N-acetylgalactosamine-6-phosphate deacetylase	agaA_1	CE9	141.171	320.992	1107	-	contig 14	2.27378	0.00117
UGRO018_01328	hypothetical protein			0.106	0.199	141	+	contig 14	1.87627	0.578
UGRO018_01329	Alkaline phosphatase synthesis transcriptional regulatory protein SphR	sphR		40.68	58.291	702	+	contig 14	1.43292	0.00073
UGRO018_01330	Sensor histidine kinase RcsC	rcsC_7		56.036	157.939	2199	+	contig 14	2.81854	0.000421
UGRO018_01331	hypothetical protein			99.268	72.558	2202	+	contig 14	-1.36812	0.116
UGRO018_01332	Cyclic di-AMP receptor A	darA		1924.14	1507.47	324	-	contig 14	-1.2764	0.334
UGRO018_01333	hypothetical protein			97.526	56.251	849	+	contig 14	-1.73378	0.0061
UGRO018_01334	HTH-type transcriptional activator RhaS	rhaS_3		29.251	27.666	897	-	contig 14	-1.05731	0.798
UGRO018_01335	5'-3' exoribonuclease	yciV		50.403	57.128	888	+	contig 14	1.13343	0.566
UGRO018_01336	Ribosome-binding ATPase YchF	ychF		369.137	246.714	1104	-	contig 14	-1.49622	0.0167
UGRO018_01337	hypothetical protein			112.385	42.309	915	-	contig 14	-2.65631	0.0179
UGRO018_01338	hypothetical protein			91.614	77.147	792	-	contig 14	-1.18752	0.33
UGRO018_01339	hypothetical protein			42.823	53.025	408	-	contig 14	1.23824	0.151
UGRO018_01340	hypothetical protein			34.763	31.04	426	-	contig 14	-1.11993	0.573
UGRO018_01341	hypothetical protein			22.985	8.513	198	-	contig 14	-2.70007	0.026
UGRO018_01342	hypothetical protein			24.187	12.211	219	-	contig 14	-1.98077	0.244
UGRO018_01343	Bifunctional protein FolD protein	folD		132.755	36.792	855	-	contig 14	-3.60823	0.0724
UGRO018_01344	D-aminoacyl-tRNA deacylase	dtd		94.306	22.636	459	-	contig 14	-4.1661	0.0924
UGRO018_01345	Methionine aminopeptidase	map_1		135.183	8.768	870	-	contig 14	-15.4176	0.00199
UGRO018_01346	hypothetical protein			47.834	30.956	537	-	contig 14	-1.54521	0.00628
UGRO018_01347	Bacitracin export ATP-binding protein BceA	bceA_3		2.425	4.233	762	-	contig 14	1.74593	0.00108
UGRO018_01348	hypothetical protein			1.959	4.855	1281	-	contig 14	2.47852	0.000847
UGRO018_01349	putative signaling protein			88.956	156.716	1263	+	contig 14	1.76173	0.00963
UGRO018_01350	hypothetical protein			109.292	105.479	1458	-	contig 14	-1.03614	0.716
UGRO018_01351	hypothetical protein			59.51	38.233	264	-	contig 15	-1.55653	0.331
UGRO018_01352	hypothetical protein			179.982	27.467	465	+	contig 15	-6.55262	0.00907
UGRO018_01353	hypothetical protein			38.908	12.487	468	+	contig 15	-3.11592	0.0197
UGRO018_01354	hypothetical protein			27.443	18.816	501	+	contig 15	-1.4585	0.165
UGRO018_01355	Aryl-phospho-beta-D-glucosidase BglH	bglH_9	GH1	278.194	52.101	1479	+	contig 15	-5.33951	3.05e-05
UGRO018_01356	5-amino-6-(5-phospho-D-ribitylamino)uracil phosphatase YbjI	ybjI_2		182.114	68.729	834	+	contig 15	-2.64973	0.000547
UGRO018_01357	hypothetical protein			65.96	16.85	171	+	contig 15	-3.91461	0.0109
UGRO018_01358	hypothetical protein			92.056	63.669	138	+	contig 15	-1.44584	0.413
UGRO018_01359	hypothetical protein			25.92	30.782	765	-	contig 15	1.18758	0.33
UGRO018_01360	hypothetical protein			19.449	30.386	1500	+	contig 15	1.56233	0.0177
UGRO018_01361	hypothetical protein			163.606	93.618	372	+	contig 15	-1.74758	0.00674
UGRO018_01362	N5-carboxyaminoimidazole ribonucleotide mutase	purE		298.185	116.638	504	+	contig 15	-2.55651	0.0101
UGRO018_01363	Phosphoribosylformylglycinamidine synthase	purL		465.363	327.48	3693	+	contig 15	-1.42104	0.0108
UGRO018_01364	Inner membrane protein YqiK	yqiK		451.418	208.394	1608	+	contig 15	-2.16618	0.0079
UGRO018_01365	Phosphoribosylformylglycinamidine cyclo-ligase	purM		403.628	242.614	1032	+	contig 15	-1.66366	0.0107
UGRO018_01366	Phosphoribosylglycinamide formyltransferase	purN		369.31	378.05	588	+	contig 15	1.02366	0.882
UGRO018_01367	Bifunctional purine biosynthesis protein PurH	purH_2		375.953	561.773	1533	+	contig 15	1.49426	0.0939
UGRO018_01368	hypothetical protein			14.362	14.43	588	-	contig 15	1.00476	0.989
UGRO018_01369	hypothetical protein			9.466	31.556	1416	+	contig 15	3.33349	0.0202
UGRO018_01370	Bacitracin transport ATP-binding protein BcrA	bcrA_3		9.272	22.954	909	+	contig 15	2.47571	0.0127
UGRO018_01371	hypothetical protein			8.62	19.885	1128	+	contig 15	2.30696	0.00161
UGRO018_01372	hypothetical protein			0.14	26.347	240	-	contig 15	188.027	0.000281
UGRO018_01373	hypothetical protein			8.016	2.813	465	+	contig 15	-2.84997	0.0554
UGRO018_01374	Cobalt-dependent inorganic pyrophosphatase			352.518	360.264	1644	+	contig 15	1.02198	0.914
UGRO018_01375	hypothetical protein			0.172	0.043	156	+	contig 15	-4.04236	0.211
UGRO018_01376	HTH-type transcriptional repressor YtrA	ytrA_4		23.517	36.938	375	+	contig 15	1.57067	0.155
UGRO018_01377	hypothetical protein			11.154	48.161	693	+	contig 15	4.31775	0.0167
UGRO018_01378	hypothetical protein			26.637	39.754	1209	+	contig 15	1.49247	6.69e-05
UGRO018_01379	hypothetical protein			20.007	43.888	681	+	contig 15	2.19362	0.0233
UGRO018_01380	hypothetical protein			51.359	56.181	1161	+	contig 15	1.09389	0.353
UGRO018_01381	hypothetical protein			46.165	84.008	702	+	contig 15	1.81972	0.0148
UGRO018_01382	hypothetical protein			35.192	65.864	675	+	contig 15	1.87159	0.00404
UGRO018_01383	hypothetical protein			38.004	30.27	1221	+	contig 15	-1.25547	0.0595
UGRO018_01384	ABC transporter ATP-binding protein YtrB	ytrB_3		36.356	24.608	690	+	contig 15	-1.47741	0.057
UGRO018_01385	hypothetical protein			111.173	33.149	1374	-	contig 15	-3.35374	3.08e-05
UGRO018_01386	hypothetical protein			23.893	43.36	786	-	contig 15	1.81478	0.00107
UGRO018_01387	hypothetical protein			4.778	7.202	381	+	contig 15	1.50717	0.0446
UGRO018_01388	hypothetical protein			74.192	18.52	876	+	contig 15	-4.00612	0.00945
UGRO018_01389	hypothetical protein			68.079	14.626	786	+	contig 15	-4.65462	0.0108
UGRO018_01390	hypothetical protein			177.483	41.056	813	+	contig 15	-4.32289	0.00297
UGRO018_01391	Aminoacyltransferase FemB	femB		116.609	31.126	1269	+	contig 15	-3.74639	0.00538
UGRO018_01392	hypothetical protein			38.236	30.416	765	+	contig 15	-1.25709	0.0816
UGRO018_01393	Ribonuclease M5	rnmV		154.684	40.931	549	+	contig 15	-3.77919	0.00114
UGRO018_01394	Ribosomal RNA small subunit methyltransferase A	rsmA		171.523	110.51	861	+	contig 15	-1.55211	0.000158
UGRO018_01395	4-diphosphocytidyl-2-C-methyl-D-erythritol kinase	ispE		222.85	138.751	843	+	contig 15	-1.60612	0.000635
UGRO018_01396	Transcriptional regulatory protein SrrA	srrA_3		485.893	368.386	690	+	contig 15	-1.31898	0.000234
UGRO018_01397	Adaptive-response sensory-kinase SasA	sasA_7		90.324	106.292	1308	+	contig 15	1.17679	0.176
UGRO018_01398	Bifunctional protein GlmU	glmU_1		708.193	113.821	1353	+	contig 15	-6.22199	0.000151
UGRO018_01399	Ribose-phosphate pyrophosphokinase	prs		1185.14	632.688	954	+	contig 15	-1.87318	0.000653
UGRO018_01400	hypothetical protein			647.813	379.106	354	+	contig 15	-1.70879	0.0361
UGRO018_01401	hypothetical protein			3.676	10.573	1101	-	contig 15	2.8765	0.218
UGRO018_01402	hypothetical protein			105.438	77.556	849	-	contig 15	-1.35952	0.0447
UGRO018_01403	hypothetical protein			71.943	87.677	765	-	contig 15	1.21871	0.253
UGRO018_01404	hypothetical protein			65.843	74.807	765	-	contig 15	1.13615	0.533
UGRO018_01405	hypothetical protein		CE4	1.021	6.958	759	+	contig 15	6.81262	0.0481
UGRO018_01406	hypothetical protein			70.79	57.502	735	+	contig 15	-1.23108	0.179
UGRO018_01407	hypothetical protein			72.129	48.376	372	+	contig 15	-1.491	0.245
UGRO018_01408	PTS system N,N'-diacetylchitobiose-specific EIIB component	chbB_1		53.603	54.858	351	+	contig 15	1.02341	0.984
UGRO018_01409	tRNA modification GTPase MnmE	mnmE		107.749	162.034	1332	+	contig 15	1.50381	0.0321
UGRO018_01410	dCTP deaminase, dUMP-forming	dcd		88.266	125.241	543	-	contig 15	1.4189	0.0633
UGRO018_01411	D-aminoacyl-tRNA deacylase	dtd3		239.704	354.989	771	+	contig 15	1.48095	0.038
UGRO018_01412	Transcriptional regulator MntR	mntR		79.244	60.665	369	-	contig 15	-1.30626	0.149
UGRO018_01413	Regulatory protein MgsR	mgsR		69.992	30.064	369	-	contig 15	-2.32812	0.00533
UGRO018_01414	hypothetical protein			214.398	48.635	159	+	contig 15	-4.40834	0.0796
UGRO018_01415	hypothetical protein			0.814	9.11	339	-	contig 15	11.1919	0.0885
UGRO018_01416	Carbohydrate deacetylase			32.746	82.164	723	+	contig 15	2.50913	0.00782
UGRO018_01417	hypothetical protein			40.174	93.864	684	+	contig 15	2.33644	0.0276
UGRO018_01418	hypothetical protein			16.875	44.129	759	-	contig 15	2.61508	0.00566
UGRO018_01419	hypothetical protein			22.617	10.452	2325	+	contig 15	-2.16389	0.0684
UGRO018_01420	hypothetical protein			15.387	6.696	513	+	contig 15	-2.29802	0.0291
UGRO018_01421	hypothetical protein			17.066	3.606	762	+	contig 15	-4.73234	0.00941
UGRO018_01422	hypothetical protein			26.076	5.21	1929	+	contig 15	-5.00454	0.00883
UGRO018_01423	hypothetical protein			32.446	12.316	1056	+	contig 15	-2.6345	0.0262
UGRO018_01424	hypothetical protein			27.158	20.874	558	+	contig 15	-1.30106	0.537
UGRO018_01425	hypothetical protein			4.439	19.557	489	+	contig 15	4.40577	0.0891
UGRO018_01426	hypothetical protein			6.513	67.368	699	+	contig 15	10.3442	0.0304
UGRO018_01427	hypothetical protein			25.849	220.914	1479	-	contig 15	8.54625	0.000406
UGRO018_01428	hypothetical protein			10.424	10.383	2097	+	contig 15	-1.00397	0.969
UGRO018_01429	hypothetical protein			144.004	261.058	1542	-	contig 16	1.81285	0.011
UGRO018_01430	Glutamyl-tRNA reductase	hemA		108.701	149.781	1227	+	contig 16	1.37792	0.0243
UGRO018_01431	Porphobilinogen deaminase	hemC		72.96	75.13	885	+	contig 16	1.02975	0.903
UGRO018_01432	Siroheme synthase	cysG_1		64.507	75.517	1440	+	contig 16	1.17067	0.349
UGRO018_01433	Delta-aminolevulinic acid dehydratase	hemB		94.666	84.422	975	+	contig 16	-1.12135	0.523
UGRO018_01434	Glutamate-1-semialdehyde 2,1-aminomutase	hemL		101.028	111.388	1293	+	contig 16	1.10254	0.39
UGRO018_01435	Siroheme synthase	cysG_2		81.539	139.209	1248	+	contig 16	1.70727	0.0271
UGRO018_01436	D-alanyl-D-alanine carboxypeptidase DacF	dacF		17.211	48.914	1182	+	contig 16	2.84198	0.000313
UGRO018_01437	hypothetical protein			0.279	8.977	165	+	contig 16	32.1187	0.00258
UGRO018_01438	Anti-sigma F factor antagonist	spoIIAA		2.426	10.403	318	+	contig 16	4.28854	0.229
UGRO018_01439	Anti-sigma F factor	spoIIAB		1.401	3.676	438	+	contig 16	2.62346	0.371
UGRO018_01440	RNA polymerase sigma-F factor	sigF		1.502	23.871	726	+	contig 16	15.8947	0.0664
UGRO018_01441	hypothetical protein			138.1	152.718	633	+	contig 16	1.10585	0.628
UGRO018_01442	hypothetical protein			96.019	196.118	1053	+	contig 16	2.04249	0.0118
UGRO018_01443	hypothetical protein			0.043	0.178	141	-	contig 16	4.17801	0.0773
UGRO018_01444	hypothetical protein			823.669	907.39	4962	+	contig 16	1.10164	0.793
UGRO018_01445	hypothetical protein			503.1	553.635	1086	+	contig 16	1.10045	0.809
UGRO018_01446	hypothetical protein			97.274	73.579	789	+	contig 16	-1.32203	0.583
UGRO018_01447	RNA polymerase sigma-28 factor	sigK		7.688	29.856	708	+	contig 16	3.88336	0.00551
UGRO018_01448	RNA polymerase sigma-G factor	sigG		5.128	12.828	780	+	contig 16	2.50155	0.00391
UGRO018_01449	hypothetical protein			3.689	9.18	243	+	contig 16	2.48866	0.272
UGRO018_01450	Cell division protein SepF	sepF		1083.65	935.02	399	+	contig 16	-1.15896	0.0886
UGRO018_01451	hypothetical protein			133.376	52.87	753	+	contig 16	-2.52273	0.000107
UGRO018_01452	hypothetical protein			96.138	50.792	654	+	contig 16	-1.89279	0.000124
UGRO018_01453	hypothetical protein			1461.85	826.138	480	+	contig 16	-1.7695	0.000139
UGRO018_01454	Isoleucine--tRNA ligase	ileS		822.949	196.391	2730	+	contig 16	-4.19037	6e-06
UGRO018_01455	hypothetical protein			11.981	21.972	1236	+	contig 16	1.83382	0.0955
UGRO018_01456	23S rRNA (guanosine-2'-O-)-methyltransferase RlmB	rlmB		69.169	134.022	726	+	contig 16	1.9376	0.0425
UGRO018_01457	hypothetical protein			2273.39	4544.34	447	+	contig 16	1.99893	0.026
UGRO018_01458	Type 4 prepilin-like proteins leader peptide-processing enzyme	comC		34.077	88.27	768	+	contig 16	2.59031	0.0019
UGRO018_01459	Type II secretion system protein F	epsF_1		91.87	97.243	1197	+	contig 16	1.05849	0.571
UGRO018_01460	hypothetical protein			101.923	188.567	909	+	contig 16	1.8501	0.0179
UGRO018_01461	hypothetical protein			136.869	165.398	735	+	contig 16	1.20844	0.184
UGRO018_01462	hypothetical protein			115.669	71.408	618	+	contig 16	-1.61983	0.0209
UGRO018_01463	hypothetical protein			108.52	109.996	1065	+	contig 16	1.0136	0.969
UGRO018_01464	hypothetical protein			71.051	105.306	978	+	contig 16	1.48211	0.124
UGRO018_01465	hypothetical protein			96.817	58.491	1446	+	contig 16	-1.65524	0.108
UGRO018_01466	hypothetical protein			157.61	59.411	1674	+	contig 16	-2.65287	0.0165
UGRO018_01467	Twitching mobility protein	pilT_1		222.748	89.645	1056	+	contig 16	-2.48477	0.0103
UGRO018_01468	Pyridoxamine--pyruvate transaminase	ppaT		60.971	326.349	1134	-	contig 16	5.35256	0.00324
UGRO018_01469	Phenylalanine--tRNA ligase alpha subunit	pheS		233.009	48.311	1041	+	contig 16	-4.82306	0.00147
UGRO018_01470	Phenylalanine--tRNA ligase beta subunit	pheT		327.614	163.845	2403	+	contig 16	-1.99954	8.58e-05
UGRO018_01471	hypothetical protein			304.847	276.649	870	-	contig 16	-1.10193	0.523
UGRO018_01472	Ribonuclease J1	rnjA		678.015	384.54	1845	-	contig 16	-1.76319	0.00715
UGRO018_01473	Peptide deformylase 2	defB		445.082	160.311	558	-	contig 16	-2.77636	4.93e-05
UGRO018_01474	putative peptidoglycan glycosyltransferase FtsW	ftsW_1	GT119	191.865	86.366	1266	+	contig 16	-2.22153	0.0143
UGRO018_01475	Ribosomal RNA small subunit methyltransferase D	rsmD		186.971	69.158	561	+	contig 16	-2.70354	0.00635
UGRO018_01476	Phosphopantetheine adenylyltransferase	coaD		213.906	172.711	483	+	contig 16	-1.23852	0.0277
UGRO018_01477	hypothetical protein			162.529	58.721	864	+	contig 16	-2.76783	0.00454
UGRO018_01478	Protein hit	hit		190.137	136.578	399	-	contig 16	-1.39215	0.157
UGRO018_01479	Foldase protein PrsA	prsA		505.393	788.941	882	-	contig 16	1.56105	0.0184
UGRO018_01480	Foldase protein PrsA 2	prsA2		933.064	937.208	1005	-	contig 16	1.00444	0.97
UGRO018_01481	Vegetative protein 296	sufC		319.35	130.951	816	+	contig 16	-2.4387	0.0339
UGRO018_01482	hypothetical protein			338.005	349.188	801	+	contig 16	1.03308	0.617
UGRO018_01483	Cysteine desulfurase SufS	sufS		352.85	369.726	1233	+	contig 16	1.04783	0.289
UGRO018_01484	Zinc-dependent sulfurtransferase SufU	sufU		262.019	205.584	468	+	contig 16	-1.27451	0.237
UGRO018_01485	hypothetical protein			354.149	414.246	1398	+	contig 16	1.16969	0.00424
UGRO018_01486	putative protein YqgN	yqgN		205.298	427.449	519	+	contig 16	2.08209	0.0178
UGRO018_01487	hypothetical protein			108.675	268.843	420	+	contig 16	2.47382	0.0118
UGRO018_01488	Sugar phosphatase YbiV	ybiV		180.384	402.068	804	-	contig 16	2.22896	0.0223
UGRO018_01489	hypothetical protein			39.079	19.786	1107	+	contig 16	-1.97513	0.0283
UGRO018_01490	hypothetical protein			9.413	17.057	201	+	contig 16	1.81205	0.574
UGRO018_01491	putative ABC transporter ATP-binding protein YxlF	yxlF_2		51.53	21.981	912	+	contig 16	-2.34431	0.00488
UGRO018_01492	hypothetical protein			34.967	32.396	765	+	contig 16	-1.07935	0.426
UGRO018_01493	hypothetical protein			35.571	34.792	681	+	contig 16	-1.02239	0.971
UGRO018_01494	hypothetical protein			0.291	3.621	270	-	contig 16	12.4539	0.0142
UGRO018_01495	hypothetical protein			92.22	32.402	924	+	contig 16	-2.84611	0.00033
UGRO018_01496	Type II secretion system protein F	epsF_2		77.514	43.293	1023	+	contig 16	-1.79044	0.0397
UGRO018_01497	hypothetical protein			144.773	131.964	312	+	contig 16	-1.09707	0.453
UGRO018_01498	hypothetical protein			106.125	65.14	450	+	contig 16	-1.62917	0.0574
UGRO018_01499	hypothetical protein			57.452	10.711	372	+	contig 16	-5.36393	0.026
UGRO018_01500	hypothetical protein			92.007	99.233	393	+	contig 16	1.07854	0.751
UGRO018_01501	Twitching mobility protein	pilT_2		191.309	142.276	1074	+	contig 16	-1.34463	0.0012
UGRO018_01502	Oleate hydratase	ohyA		175.288	77.253	1713	+	contig 16	-2.26902	0.013
UGRO018_01503	Methylated-DNA--protein-cysteine methyltransferase	ogt		19.009	27.935	567	+	contig 16	1.46955	0.0362
UGRO018_01504	hypothetical protein			18.425	28.592	291	-	contig 16	1.55176	0.061
UGRO018_01505	tRNA-Gly(tcc)			0.043	0.043	74	-	contig 16	1	1
UGRO018_01506	O-acetyl-L-homoserine sulfhydrylase			25.36	1247.86	1293	-	contig 17	49.2058	0.000313
UGRO018_01507	Cysteine synthase	cysK_1		4.465	125.278	933	-	contig 17	28.0592	0.000308
UGRO018_01508	NADP-dependent 7-alpha-hydroxysteroid dehydrogenase			51.855	94.198	804	-	contig 17	1.81656	0.00715
UGRO018_01509	HTH-type transcriptional regulator CymR	cymR		204.783	396.489	432	-	contig 17	1.93614	0.0129
UGRO018_01510	Pyruvate formate-lyase-activating enzyme	pflA		516.063	299.886	759	-	contig 17	-1.72086	0.216
UGRO018_01511	Formate acetyltransferase	pflB		3179.9	4047.4	2256	-	contig 17	1.27281	0.00204
UGRO018_01512	hypothetical protein			19.722	12.108	2037	-	contig 17	-1.62889	0.00141
UGRO018_01513	hypothetical protein			65.912	14.93	429	-	contig 17	-4.41477	0.0176
UGRO018_01514	tRNA-Arg(cct)			0.043	0.043	77	+	contig 17	1	1
UGRO018_01515	hypothetical protein			0.68	3.084	1365	-	contig 17	4.53434	0.0622
UGRO018_01516	hypothetical protein			1.552	3.276	1314	-	contig 17	2.11115	0.000167
UGRO018_01517	hypothetical protein			1.776	5.576	186	-	contig 17	3.14025	0.285
UGRO018_01518	Endoribonuclease MazF	mazF		1.006	5.446	363	-	contig 17	5.41566	0.144
UGRO018_01519	hypothetical protein			0.084	0.275	426	-	contig 17	3.28385	0.158
UGRO018_01520	hypothetical protein			0.17	0.059	351	-	contig 17	-2.87829	0.185
UGRO018_01521	hypothetical protein			0.052	0.111	453	-	contig 17	2.12637	0.203
UGRO018_01522	Accessory gene regulator protein B	agrB_4		17.27	260.057	567	-	contig 17	15.058	0.00122
UGRO018_01523	hypothetical protein			21.57	441.678	147	-	contig 17	20.4768	0.023
UGRO018_01524	hypothetical protein			5.197	20.038	1287	-	contig 17	3.85561	0.00808
UGRO018_01525	hypothetical protein			8.764	11.068	732	-	contig 17	1.2629	0.735
UGRO018_01526	hypothetical protein			1.635	16.345	201	-	contig 17	9.99724	0.0484
UGRO018_01527	hypothetical protein			0.292	10.808	450	+	contig 17	36.9966	0.000982
UGRO018_01528	hypothetical protein			46.761	56.887	2289	-	contig 17	1.21654	0.7
UGRO018_01529	hypothetical protein			34.024	49.581	2259	-	contig 17	1.45725	0.428
UGRO018_01530	hypothetical protein			9.568	29.827	531	-	contig 17	3.11721	0.191
UGRO018_01531	hypothetical protein			13.083	71.188	1173	-	contig 17	5.44115	0.00291
UGRO018_01532	hypothetical protein			36.127	57.254	702	-	contig 17	1.5848	0.501
UGRO018_01533	hypothetical protein			0.043	0.357	93	+	contig 17	8.39836	0.0849
UGRO018_01534	hypothetical protein		GH23	1.032	0.475	1686	-	contig 17	-2.17293	0.0484
UGRO018_01535	hypothetical protein			0.147	0.31	390	-	contig 17	2.10156	0.218
UGRO018_01536	hypothetical protein			0.335	2.016	351	+	contig 17	6.01489	0.0753
UGRO018_01537	hypothetical protein			0.203	0.116	762	-	contig 17	-1.75119	0.439
UGRO018_01538	hypothetical protein			1.048	1.08	2331	-	contig 17	1.02991	0.911
UGRO018_01539	hypothetical protein			0.222	0.625	402	-	contig 17	2.81451	0.202
UGRO018_01540	hypothetical protein			0.237	0.853	225	-	contig 17	3.59169	0.144
UGRO018_01541	hypothetical protein			0.368	0.954	831	-	contig 17	2.58789	0.223
UGRO018_01542	hypothetical protein			0.158	0.124	315	-	contig 17	-1.27248	0.801
UGRO018_01543	hypothetical protein			0.466	0.775	1785	-	contig 17	1.6619	0.445
UGRO018_01544	hypothetical protein			0.29	6.485	915	-	contig 17	22.3582	0.00446
UGRO018_01545	hypothetical protein			0.938	1.921	765	-	contig 17	2.04812	0.242
UGRO018_01546	hypothetical protein			30.995	58.557	573	-	contig 17	1.8892	0.0185
UGRO018_01547	hypothetical protein			0.639	0.67	1359	-	contig 17	1.04831	0.951
UGRO018_01548	hypothetical protein			0.296	0.387	351	-	contig 17	1.305	0.775
UGRO018_01549	hypothetical protein			0.451	1	648	-	contig 17	2.21977	0.313
UGRO018_01550	hypothetical protein			0.218	0.15	192	-	contig 17	-1.45502	0.731
UGRO018_01551	hypothetical protein			0.427	13.9	489	-	contig 17	32.5804	0.00908
UGRO018_01552	hypothetical protein			0.282	0.557	954	-	contig 17	1.97606	0.381
UGRO018_01553	hypothetical protein			0.986	0.686	780	-	contig 17	-1.43665	0.529
UGRO018_01554	hypothetical protein			11.62	30.01	1623	-	contig 17	2.58254	0.0124
UGRO018_01555	hypothetical protein			2.504	0.993	7254	-	contig 17	-2.52199	0.0214
UGRO018_01556	hypothetical protein			0.665	1.697	714	-	contig 17	2.55356	0.248
UGRO018_01557	hypothetical protein			0.37	0.263	591	-	contig 17	-1.40799	0.666
UGRO018_01558	hypothetical protein			1.334	0.807	777	-	contig 17	-1.65388	0.438
UGRO018_01559	hypothetical protein			0.085	0.109	165	-	contig 17	1.28645	0.839
UGRO018_01560	hypothetical protein			2.731	1.981	5154	-	contig 17	-1.37872	0.0645
UGRO018_01561	hypothetical protein			17.147	25.775	618	-	contig 17	1.50319	0.12
UGRO018_01562	Nucleoid occlusion protein	noc_2		4.991	3.106	969	-	contig 17	-1.60701	0.075
UGRO018_01563	Sporulation initiation inhibitor protein Soj	soj_1		2.97	2.975	828	-	contig 17	1.00172	1
UGRO018_01564	hypothetical protein			34.769	167.747	1293	-	contig 17	4.82459	3.38e-05
UGRO018_01565	hypothetical protein			0.495	10.929	168	-	contig 17	22.0939	0.0189
UGRO018_01566	hypothetical protein			45.24	90.964	732	-	contig 17	2.01068	0.0219
UGRO018_01567	L-aspartate/glutamate-specific racemase	ygeA		93.423	103.839	693	-	contig 17	1.11149	0.518
UGRO018_01568	hypothetical protein			35.551	38.208	699	-	contig 17	1.07472	0.768
UGRO018_01569	hypothetical protein			18.573	10.793	834	-	contig 17	-1.72093	0.247
UGRO018_01570	hypothetical protein			1.226	63.948	312	+	contig 17	52.1416	0.0111
UGRO018_01571	hypothetical protein			26.429	21.11	273	-	contig 17	-1.25193	0.316
UGRO018_01572	hypothetical protein			17.92	13.45	405	-	contig 17	-1.33232	0.179
UGRO018_01573	hypothetical protein			27.355	22.906	438	-	contig 17	-1.19424	0.174
UGRO018_01574	hypothetical protein			18.762	16.605	606	-	contig 17	-1.12987	0.653
UGRO018_01575	hypothetical protein			0.201	1.642	210	+	contig 17	8.17268	0.0143
UGRO018_01576	hypothetical protein			139.292	69.326	258	-	contig 17	-2.00925	0.0391
UGRO018_01577	hypothetical protein			128.792	47.15	201	-	contig 17	-2.73152	0.0165
UGRO018_01578	Virginiamycin A acetyltransferase	vat		176.514	136.798	651	-	contig 17	-1.29033	0.179
UGRO018_01579	hypothetical protein			122.334	93.304	462	-	contig 17	-1.31114	0.129
UGRO018_01580	hypothetical protein			146.155	456.597	1041	-	contig 18	3.12405	0.00119
UGRO018_01581	hypothetical protein			104.671	239.397	687	+	contig 18	2.28714	0.00484
UGRO018_01582	HTH-type transcriptional activator RhaS	rhaS_4		11.516	29.35	828	+	contig 18	2.54852	0.0607
UGRO018_01583	hypothetical protein			15.061	29.587	912	+	contig 18	1.96442	0.00118
UGRO018_01584	hypothetical protein			5.848	30.527	411	+	contig 18	5.21985	0.0762
UGRO018_01585	hypothetical protein			14.479	44.09	420	+	contig 18	3.04519	0.00267
UGRO018_01586	RNA polymerase sigma-54 factor 1	rpoN1		7.275	20.478	1227	-	contig 18	2.8148	0.00724
UGRO018_01587	Transcriptional regulatory protein DagR	dgaR		37.226	19.88	2718	+	contig 18	-1.87258	0.00263
UGRO018_01588	hypothetical protein			5.189	13.05	417	+	contig 18	2.51493	0.00723
UGRO018_01589	putative phosphotransferase enzyme IIB component			10.763	15.256	471	+	contig 18	1.41739	0.0955
UGRO018_01590	N-acetylgalactosamine permease IIC component 1	agaC_7		7.398	9.143	780	+	contig 18	1.23596	0.325
UGRO018_01591	PTS system mannose-specific EIID component	manZ_8		11.008	15.635	819	+	contig 18	1.42036	0.0276
UGRO018_01592	Fructosamine deglycase FrlB	frlB_2		18.714	12.296	996	+	contig 18	-1.52203	0.011
UGRO018_01593	Phosphorylated carbohydrates phosphatase			6.036	14.191	669	+	contig 18	2.35098	0.342
UGRO018_01594	Glutamine--fructose-6-phosphate aminotransferase [isomerizing]	glmS_2		15.743	12.823	1080	+	contig 18	-1.22772	0.00776
UGRO018_01595	hypothetical protein			53.062	135.301	807	+	contig 18	2.54984	0.00168
UGRO018_01596	Aryl-phospho-beta-D-glucosidase BglC	bglC_5	GH1	1.086	2.548	1392	+	contig 18	2.34625	0.327
UGRO018_01597	Lichenan permease IIC component	licC_8		5.845	6.149	1329	+	contig 18	1.0519	0.687
UGRO018_01598	Beta-glucosidase A	bglA_3	GH1	3.63	6.881	1287	+	contig 18	1.89526	0.0793
UGRO018_01599	Heme response regulator HssR	hssR		35.964	78.296	672	+	contig 18	2.17706	0.00315
UGRO018_01600	Sensor histidine kinase RcsC	rcsC_8		32.058	78.726	1053	+	contig 18	2.45576	0.000119
UGRO018_01601	K(+)/H(+) antiporter NhaP	nhaP		62.67	119.228	1596	-	contig 18	1.90247	0.00951
UGRO018_01602	hypothetical protein			178.782	484.328	441	-	contig 18	2.70904	0.0081
UGRO018_01603	hypothetical protein			1.525	2.902	219	+	contig 18	1.90236	0.535
UGRO018_01604	hypothetical protein			0.636	3.033	369	+	contig 18	4.77156	0.118
UGRO018_01605	hypothetical protein			0.949	2.037	516	+	contig 18	2.14635	0.36
UGRO018_01606	hypothetical protein			0.624	3	651	+	contig 18	4.81111	0.0429
UGRO018_01607	5-amino-6-(5-phospho-D-ribitylamino)uracil phosphatase YitU	yitU_2		18.426	19.676	819	+	contig 18	1.06783	0.699
UGRO018_01608	manganese efflux pump MntP	mntP_1		13.599	63.157	618	+	contig 18	4.64425	0.00215
UGRO018_01609	2,3-bisphosphoglycerate-independent phosphoglycerate mutase	gpmI		2711.8	2235.41	1575	+	contig 18	-1.21311	0.0211
UGRO018_01610	hypothetical protein			50.007	16.426	438	+	contig 18	-3.04444	0.0191
UGRO018_01611	hypothetical protein			0.235	0.547	153	+	contig 18	2.32374	0.512
UGRO018_01612	hypothetical protein			3.921	4.763	159	+	contig 18	1.21464	0.869
UGRO018_01613	Replication-associated recombination protein A	rarA_1		95.305	157.355	1263	-	contig 18	1.65107	0.00173
UGRO018_01614	hypothetical protein			86.027	67.712	552	+	contig 18	-1.27049	0.0667
UGRO018_01615	hypothetical protein			88.952	123.653	1617	+	contig 18	1.39011	0.0339
UGRO018_01616	hypothetical protein			44.265	113.062	2493	+	contig 18	2.55418	0.00444
UGRO018_01617	hypothetical protein			11.35	29.619	465	+	contig 18	2.60959	0.00975
UGRO018_01618	putative manganese efflux pump MntP	mntP_2		30.252	28.284	561	-	contig 18	-1.06958	0.769
UGRO018_01619	HTH-type transcriptional repressor GlcR	glcR		122.836	192.195	765	-	contig 18	1.56464	0.0328
UGRO018_01620	Choline dehydrogenase	gbsB_1		5.59	5.432	1173	+	contig 18	-1.02914	0.915
UGRO018_01621	hypothetical protein			3.641	4.561	963	+	contig 18	1.25248	0.122
UGRO018_01622	PTS system lactose-specific EIIA component	lacF_2		8.268	6.258	324	+	contig 18	-1.32126	0.515
UGRO018_01623	Lichenan permease IIC component	licC_9		5.338	11.594	1284	+	contig 18	2.17182	0.00219
UGRO018_01624	PTS system cellobiose-specific EIIB component	celA_6		2.096	9.251	312	+	contig 18	4.41414	0.16
UGRO018_01625	Choline dehydrogenase	gbsB_2		1.948	5.563	1179	+	contig 18	2.85561	0.137
UGRO018_01626	NADH oxidase			4.833	11.779	1932	+	contig 18	2.43689	0.00326
UGRO018_01627	hypothetical protein			1.406	8.272	951	+	contig 18	5.88542	0.0741
UGRO018_01628	Dihydroanticapsin 7-dehydrogenase	bacC		2.913	2.566	723	+	contig 18	-1.13525	0.728
UGRO018_01629	hypothetical protein			73.246	122.628	756	-	contig 18	1.67419	0.0262
UGRO018_01630	2-C-methyl-D-erythritol 2,4-cyclodiphosphate synthase	ispF		61.288	24.42	483	+	contig 18	-2.50978	0.0185
UGRO018_01631	hypothetical protein			61.235	74.351	585	-	contig 18	1.2142	0.345
UGRO018_01632	Glutamine synthetase	glnA_2		68.849	68.781	1212	-	contig 18	-1.00098	1
UGRO018_01633	hypothetical protein			41.921	51.936	723	-	contig 18	1.23888	0.19
UGRO018_01634	Choline trimethylamine-lyase activating enzyme	cutD_2		6.773	14.375	1506	-	contig 18	2.1225	0.00192
UGRO018_01635	Amidophosphoribosyltransferase	purF_2		4.604	10.775	1098	-	contig 18	2.34031	0.00381
UGRO018_01636	NADP-specific glutamate dehydrogenase	gdh_1		1.622	4.97	1335	+	contig 18	3.0648	0.0159
UGRO018_01637	Glutamine synthetase	glnA_3		0.62	1.388	2097	+	contig 18	2.23918	0.0989
UGRO018_01638	hypothetical protein			0.52	1.117	1713	+	contig 18	2.14775	0.268
UGRO018_01639	Asparagine synthetase B [glutamine-hydrolyzing]	asnB		1.465	1.982	1581	+	contig 18	1.35326	0.176
UGRO018_01640	Amidophosphoribosyltransferase	purF_3		0.747	1.603	1422	+	contig 18	2.14436	0.33
UGRO018_01641	Diaminopimelate epimerase	dapF		1.038	3.577	798	+	contig 18	3.4471	0.162
UGRO018_01642	LL-diaminopimelate aminotransferase	dapL_1		2.745	4.009	1185	+	contig 18	1.46024	0.0643
UGRO018_01643	NH(3)-dependent NAD(+) synthetase	nadE_2		3.49	6.34	735	+	contig 18	1.81668	0.00315
UGRO018_01644	Sensory transduction protein LytR	lytR_3		40.599	48.845	693	+	contig 18	1.20311	0.31
UGRO018_01645	hypothetical protein			33.438	53.296	1260	+	contig 18	1.59389	0.0367
UGRO018_01646	hypothetical protein			27.669	48.61	681	+	contig 18	1.75683	0.0742
UGRO018_01647	hypothetical protein			7.858	38.165	480	+	contig 18	4.85709	0.113
UGRO018_01648	hypothetical protein			27.152	38.262	468	+	contig 18	1.40917	0.079
UGRO018_01649	hypothetical protein			45.388	65.294	405	+	contig 18	1.4386	0.077
UGRO018_01650	hypothetical protein			18.036	73.178	381	+	contig 18	4.05728	0.204
UGRO018_01651	hypothetical protein			31.145	217.427	411	-	contig 18	6.98123	0.00468
UGRO018_01652	hypothetical protein			0.731	2.65	180	+	contig 18	3.62392	0.229
UGRO018_01653	hypothetical protein			12.257	18.319	972	+	contig 18	1.49467	0.0167
UGRO018_01654	hypothetical protein			20.407	12.149	390	+	contig 18	-1.67979	0.102
UGRO018_01655	Apulose-4-phosphate transketolase subunit B	aptB_1		1.296	7.82	675	-	contig 18	6.03262	0.0655
UGRO018_01656	Ribonuclease 3	rnc		160.8	24.219	684	-	contig 19	-6.63945	0.0208
UGRO018_01657	ATP-dependent DNA helicase RecG	recG		132.412	53.511	2010	-	contig 19	-2.47448	0.00637
UGRO018_01658	hypothetical protein			42.492	147.632	774	+	contig 19	3.47432	0.0335
UGRO018_01659	Rubrerythrin-1	rbr1		1739.68	1548.91	537	-	contig 19	-1.12316	0.475
UGRO018_01660	Glutamine synthetase	glnA_4		320.542	358.066	2094	+	contig 19	1.11706	0.43
UGRO018_01661	hypothetical protein			6.747	10.794	1677	+	contig 19	1.59984	0.0335
UGRO018_01662	hypothetical protein			43.04	96.71	945	+	contig 19	2.24696	0.0124
UGRO018_01663	hypothetical protein			475.511	772.759	1158	-	contig 19	1.62511	0.0139
UGRO018_01664	Glutamine-dependent NAD(+) synthetase	nadE_3		245.196	327.493	1653	-	contig 19	1.33564	0.061
UGRO018_01665	Putative TrmH family tRNA/rRNA methyltransferase			173.314	100.835	732	+	contig 19	-1.71879	0.000434
UGRO018_01666	hypothetical protein			101.662	42.434	240	-	contig 19	-2.39578	0.0849
UGRO018_01667	hypothetical protein			556.188	703.554	747	-	contig 19	1.26496	0.449
UGRO018_01668	hypothetical protein			629.448	412.243	405	-	contig 19	-1.52689	0.000313
UGRO018_01669	Thiosulfate sulfurtransferase GlpE	glpE_1		630.394	450.164	312	-	contig 19	-1.40037	0.00101
UGRO018_01670	hypothetical protein			991.475	734.644	351	-	contig 19	-1.3496	0.00124
UGRO018_01671	Peptidyl-prolyl cis-trans isomerase B	ppiB		861.988	568.812	438	-	contig 19	-1.51542	0.0036
UGRO018_01672	hypothetical protein			168.309	72.781	969	-	contig 19	-2.31255	0.000377
UGRO018_01673	hypothetical protein			237.952	118.115	861	+	contig 19	-2.01457	0.00945
UGRO018_01674	Inner membrane protein YbhL	ybhL		594.824	1288.11	702	-	contig 19	2.16553	0.00149
UGRO018_01675	N-acetylmuramoyl-L-alanine amidase LytC	lytC		272	140.827	732	-	contig 19	-1.93146	0.0171
UGRO018_01676	hypothetical protein			210.283	200.833	828	-	contig 19	-1.04705	0.832
UGRO018_01677	hypothetical protein			84.912	219.806	438	-	contig 19	2.58863	0.00211
UGRO018_01678	L-threonine ammonia-lyase	tdcB_1		73.115	109.57	1200	-	contig 19	1.49861	0.163
UGRO018_01679	Sensor histidine kinase RcsC	rcsC_9		184.174	103.921	2607	-	contig 19	-1.77224	0.0214
UGRO018_01680	hypothetical protein			139.861	91.705	1932	-	contig 19	-1.52512	0.025
UGRO018_01681	hypothetical protein			20.633	12.205	186	-	contig 19	-1.69055	0.464
UGRO018_01682	hypothetical protein			571.672	1748.94	1698	-	contig 19	3.05934	1.07e-05
UGRO018_01683	Proline--tRNA ligase	proS		245.655	273.143	1695	-	contig 19	1.1119	0.474
UGRO018_01684	hypothetical protein			99.548	88.07	1227	-	contig 19	-1.13033	0.61
UGRO018_01685	hypothetical protein			64.912	65.887	915	-	contig 19	1.01502	0.966
UGRO018_01686	hypothetical protein			51.182	184.29	735	-	contig 19	3.6007	8.14e-05
UGRO018_01687	Fluoroquinolones export ATP-binding protein			90.531	99.207	846	-	contig 19	1.09583	0.738
UGRO018_01688	hypothetical protein			76.291	145.003	888	-	contig 19	1.90066	8.38e-05
UGRO018_01689	Mannosyl-3-phosphoglycerate phosphatase	mngB		41.039	109.162	1311	-	contig 19	2.65997	0.00486
UGRO018_01690	Calcium-transporting ATPase			18.05	18.878	2607	-	contig 19	1.0459	0.63
UGRO018_01691	Cobalt-dependent inorganic pyrophosphatase			26.824	40.972	1635	-	contig 19	1.52744	0.0185
UGRO018_01692	hypothetical protein			186.933	101.667	738	-	contig 19	-1.83867	0.0211
UGRO018_01693	Pyruvate:ferredoxin oxidoreductase			10007.9	9642	3507	-	contig 19	-1.03795	0.741
UGRO018_01694	hypothetical protein			48.761	70.671	7542	-	contig 19	1.44933	0.0678
UGRO018_01695	hypothetical protein			9.498	3.614	132	-	contig 19	-2.62798	0.0665
UGRO018_01696	hypothetical protein			170.008	421.493	798	-	contig 19	2.47926	0.000805
UGRO018_01697	hypothetical protein			150.369	350.21	804	-	contig 19	2.32901	0.000444
UGRO018_01698	hypothetical protein			68.882	65.438	459	-	contig 19	-1.05263	0.879
UGRO018_01699	Small-conductance mechanosensitive channel	mscS		33.883	17.918	867	+	contig 19	-1.89104	0.000891
UGRO018_01700	hypothetical protein			9.597	6.753	882	+	contig 19	-1.42125	0.0269
UGRO018_01701	hypothetical protein			8.885	12.74	1044	+	contig 19	1.4339	0.131
UGRO018_01702	ATP-dependent RNA helicase DeaD	deaD		320.526	207.674	1767	-	contig 19	-1.54341	0.0422
UGRO018_01703	Sensor histidine kinase RcsC	rcsC_10		51.177	19.696	1266	-	contig 19	-2.59832	4.46e-05
UGRO018_01704	Sensory transduction protein regX3	regX3_2		61.128	18.22	678	-	contig 19	-3.35497	0.00204
UGRO018_01705	putative ABC transporter ATP-binding protein YknY	yknY_3		73.242	85.595	771	-	contig 19	1.16867	0.0558
UGRO018_01706	hypothetical protein			13.895	16.131	2382	-	contig 19	1.16088	0.0763
UGRO018_01707	hypothetical protein			63.669	217.312	387	-	contig 19	3.41315	0.0167
UGRO018_01708	putative membrane protein YdfK	ydfK		35.871	44.1	711	-	contig 19	1.22939	0.0727
UGRO018_01709	Thioredoxin	trxA_2		116.529	87.157	309	-	contig 19	-1.337	0.0795
UGRO018_01710	Sugar phosphatase YidA	yidA_4		149.008	97.826	897	-	contig 19	-1.52319	0.0226
UGRO018_01711	Cys-tRNA(Pro)/Cys-tRNA(Cys) deacylase YbaK	ybaK		125.831	258.637	486	+	contig 19	2.05544	0.0327
UGRO018_01712	hypothetical protein			122.364	75.785	2232	-	contig 19	-1.61463	0.0169
UGRO018_01713	tRNA-specific 2-thiouridylase MnmA	mnmA		190.852	35.017	1161	+	contig 20	-5.45028	0.000113
UGRO018_01714	ATP-dependent RecD-like DNA helicase	recD2		181.03	39.41	2175	+	contig 20	-4.59351	9.16e-05
UGRO018_01715	hypothetical protein			2.493	9.638	177	+	contig 20	3.86609	0.232
UGRO018_01716	hypothetical protein			5.442	11.796	1101	+	contig 20	2.1676	0.024
UGRO018_01717	Alanine--tRNA ligase	alaS_1		378.447	73.565	2628	+	contig 20	-5.14441	9.16e-05
UGRO018_01718	hypothetical protein			279.122	51.216	258	+	contig 20	-5.4499	0.0312
UGRO018_01719	Putative pre-16S rRNA nuclease	yrrK		872.967	309.634	414	+	contig 20	-2.81935	0.02
UGRO018_01720	hypothetical protein			411.922	129.649	261	+	contig 20	-3.17722	0.0334
UGRO018_01721	Endolytic murein transglycosylase	mltG		781.773	552.305	1071	+	contig 20	-1.41547	0.0608
UGRO018_01722	Uridine kinase	udk_2		469.889	170.006	633	+	contig 20	-2.76396	0.0234
UGRO018_01723	Transcription elongation factor GreA	greA		472.978	405.874	477	+	contig 20	-1.16533	0.327
UGRO018_01724	hypothetical protein			3.454	2.383	465	+	contig 20	-1.44922	0.644
UGRO018_01725	hypothetical protein			9.68	9.084	1944	+	contig 20	-1.06554	0.845
UGRO018_01726	putative protein YqeN	yqeN		148.16	75.882	954	+	contig 20	-1.95251	5.37e-06
UGRO018_01727	L-serine dehydratase 1	sdaA		198.399	61.452	1206	+	contig 20	-3.22851	0.0012
UGRO018_01728	hypothetical protein			200.672	47.136	507	+	contig 20	-4.2573	0.00569
UGRO018_01729	hypothetical protein			126.197	81.769	828	+	contig 20	-1.54334	0.000115
UGRO018_01730	Chromosome partition protein Smc	smc_1		245.378	135.716	2943	+	contig 20	-1.80803	0.000203
UGRO018_01731	Signal recognition particle receptor FtsY	ftsY		246.439	82.024	978	+	contig 20	-3.00449	0.00291
UGRO018_01732	hypothetical protein			212.564	63.542	315	+	contig 20	-3.34523	0.00757
UGRO018_01733	Acetate kinase	ackA		1101.65	535.218	1197	+	contig 20	-2.05833	0.00192
UGRO018_01734	Bifunctional oligoribonuclease and PAP phosphatase NrnA	nrnA		997.542	925.628	945	+	contig 20	-1.07769	0.573
UGRO018_01735	5'-nucleotidase			59.09	116.681	645	+	contig 20	1.97463	0.0234
UGRO018_01736	DNA polymerase III subunit alpha	dnaE		161.441	148.879	3072	+	contig 20	-1.08437	0.119
UGRO018_01737	hypothetical protein			170.391	229.238	486	+	contig 20	1.34537	0.0245
UGRO018_01738	50S ribosomal protein L21	rplU		1307.68	101.234	312	+	contig 20	-12.9174	0.00296
UGRO018_01739	hypothetical protein			1920.78	544.583	315	+	contig 20	-3.52706	0.000509
UGRO018_01740	50S ribosomal protein L27	rpmA		919.637	279.941	285	+	contig 20	-3.28512	9.42e-05
UGRO018_01741	GTPase Obg	obg		157.714	42.179	1290	+	contig 20	-3.73913	0.00209
UGRO018_01742	Exodeoxyribonuclease	exoA		148.022	122.925	753	+	contig 20	-1.20416	0.354
UGRO018_01743	Nucleobase transporter PlUacP			75.27	91.247	1314	+	contig 20	1.21227	0.652
UGRO018_01744	hypothetical protein			1.023	6.58	519	+	contig 20	6.43497	0.134
UGRO018_01745	putative protein			98.376	61.467	999	+	contig 20	-1.60047	0.00723
UGRO018_01746	putative ABC transporter permease protein			72.356	59.474	969	+	contig 20	-1.21659	0.053
UGRO018_01747	Vitamin B12 import ATP-binding protein BtuD	btuD_7		75.847	46.95	816	+	contig 20	-1.61549	0.00487
UGRO018_01748	hypothetical protein			85.991	48.229	774	+	contig 20	-1.78295	0.00297
UGRO018_01749	4-hydroxybenzoyl-CoA reductase subunit gamma	hcrC		92.862	56.291	465	+	contig 20	-1.64968	0.0064
UGRO018_01750	Putative xanthine dehydrogenase molybdenum-binding subunit XdhA	xdhA		139.94	74.24	2277	+	contig 20	-1.88497	0.000612
UGRO018_01751	hypothetical protein			107.871	124.015	465	+	contig 20	1.14966	0.477
UGRO018_01752	hypothetical protein			135.574	258.387	561	+	contig 20	1.90587	2.38e-05
UGRO018_01753	Holliday junction ATP-dependent DNA helicase RuvA	ruvA		97.662	45.907	582	+	contig 20	-2.12738	0.000559
UGRO018_01754	Holliday junction ATP-dependent DNA helicase RuvB	ruvB		97.553	116.302	1014	+	contig 20	1.19219	0.439
UGRO018_01755	hypothetical protein			10.858	61.071	357	-	contig 20	5.62441	0.000945
UGRO018_01756	hypothetical protein			4.119	13.253	663	+	contig 20	3.21724	0.00332
UGRO018_01757	Stage V sporulation protein B	spoVB		1.603	22.872	1302	-	contig 20	14.2693	0.0193
UGRO018_01758	hypothetical protein			303.914	188.127	291	+	contig 20	-1.61548	0.197
UGRO018_01759	Protein translocase subunit SecDF	secDF		290.813	640.374	2289	+	contig 20	2.20202	0.0284
UGRO018_01760	hypothetical protein			81.146	37.256	1611	+	contig 20	-2.17808	0.000317
UGRO018_01761	Adenine phosphoribosyltransferase	apt		579.49	289.161	516	+	contig 20	-2.00404	0.0119
UGRO018_01762	GTP pyrophosphokinase	relA		320.707	421.559	2202	+	contig 20	1.31447	0.00737
UGRO018_01763	hypothetical protein			228.257	279.965	510	+	contig 20	1.22653	0.222
UGRO018_01764	hypothetical protein			22.684	8.91	525	+	contig 20	-2.5458	0.00518
UGRO018_01765	hypothetical protein			30.844	68.503	567	-	contig 20	2.22095	0.0666
UGRO018_01766	tRNA(Met) cytidine acetate ligase	tmcAL		52.314	58.886	1077	-	contig 20	1.12562	0.536
UGRO018_01767	Monoacylglycerol lipase			107.201	64.359	933	+	contig 20	-1.66567	0.154
UGRO018_01768	hypothetical protein			3664.34	1622.23	510	+	contig 20	-2.25883	0.00217
UGRO018_01769	50S ribosomal protein L32	rpmF		334.28	307.851	171	+	contig 20	-1.08585	0.869
UGRO018_01770	Ribosome maturation factor RimP	rimP		196.988	62.246	468	+	contig 20	-3.16468	0.035
UGRO018_01771	Transcription termination/antitermination protein NusA	nusA		232.34	81.453	1668	+	contig 20	-2.85245	0.0296
UGRO018_01772	hypothetical protein			225.025	186.811	261	+	contig 20	-1.20456	0.356
UGRO018_01773	putative ribosomal protein YlxQ	rplGA		321.62	205.871	288	+	contig 20	-1.56224	0.124
UGRO018_01774	Translation initiation factor IF-2	infB		426.22	429.019	1860	+	contig 20	1.00657	0.978
UGRO018_01775	Ribosome-binding factor A	rbfA		128.709	164.562	339	+	contig 20	1.27855	0.132
UGRO018_01776	Transcriptional regulatory protein LnrK	lnrK		32.449	22.483	615	-	contig 20	-1.44324	0.102
UGRO018_01777	hypothetical protein			40.061	69.264	1059	-	contig 20	1.72898	0.00725
UGRO018_01778	Linearmycin resistance ATP-binding protein LnrL	lnrL_2		9.052	16.267	933	+	contig 20	1.79699	0.00254
UGRO018_01779	hypothetical protein			10.869	34.522	1134	+	contig 20	3.17621	0.00214
UGRO018_01780	hypothetical protein			10.834	43.014	1209	+	contig 20	3.97031	0.00122
UGRO018_01781	Calcium-transporting ATPase CtpE	ctpE		81.546	107.856	2364	-	contig 20	1.32263	0.0853
UGRO018_01782	hypothetical protein			201.714	201.9	1776	-	contig 20	1.00092	1
UGRO018_01783	putative ABC transporter ATP-binding protein YheS	yheS_3		105.663	44.257	1554	+	contig 20	-2.38748	0.00315
UGRO018_01784	hypothetical protein			854.78	288.062	498	+	contig 21	-2.96735	0.000621
UGRO018_01785	hypothetical protein			742.274	451.888	366	+	contig 21	-1.64261	0.0159
UGRO018_01786	hypothetical protein			140.855	257.709	582	+	contig 21	1.82961	0.0754
UGRO018_01787	hypothetical protein			245.474	188.96	2148	+	contig 21	-1.29908	0.0563
UGRO018_01788	hypothetical protein			231.578	269.608	660	+	contig 21	1.16422	0.491
UGRO018_01789	hypothetical protein			278.273	195.938	4647	+	contig 21	-1.42021	0.0334
UGRO018_01790	hypothetical protein			264.722	177.741	912	+	contig 21	-1.48937	0.0287
UGRO018_01791	hypothetical protein			273.983	228.397	1170	+	contig 21	-1.19959	0.355
UGRO018_01792	hypothetical protein			67.416	87.734	399	+	contig 21	1.30137	0.338
UGRO018_01793	hypothetical protein			117.229	58.894	228	+	contig 21	-1.9905	0.0202
UGRO018_01794	hypothetical protein			158.241	141.801	801	+	contig 21	-1.11594	0.645
UGRO018_01795	Stage 0 sporulation protein A	spo0A_2		551.58	995.553	363	+	contig 21	1.80491	0.0914
UGRO018_01796	tRNA-Thr(tgt)			0.043	0.043	76	+	contig 21	1	1
UGRO018_01797	hypothetical protein			16.329	15.692	270	+	contig 21	-1.04058	0.935
UGRO018_01798	hypothetical protein			9.197	10.973	240	+	contig 21	1.19314	0.717
UGRO018_01799	hypothetical protein			35.81	31.926	330	-	contig 21	-1.12167	0.73
UGRO018_01800	HTH-type transcriptional activator RhaR	rhaR_3		68.941	61.632	801	-	contig 21	-1.11859	0.542
UGRO018_01801	3-beta-hydroxycholanate 3-dehydrogenase (NADP(+))			358.567	240.112	822	+	contig 21	-1.49333	0.0773
UGRO018_01802	Phosphate acetyltransferase	pta_1		47.524	114.483	993	-	contig 21	2.40896	0.00531
UGRO018_01803	hypothetical protein			0.951	5.906	198	+	contig 21	6.21141	0.081
UGRO018_01804	hypothetical protein			314.615	40.256	471	+	contig 21	-7.81535	0.0193
UGRO018_01805	HTH-type transcriptional regulator TreR	treR_1		19.277	105.392	717	+	contig 21	5.46715	7.65e-06
UGRO018_01806	Arabinose 5-phosphate isomerase KdsD	kdsD_1		2.166	5.395	600	+	contig 21	2.49059	0.211
UGRO018_01807	Ribokinase	rbsK_1		1.936	12.869	933	+	contig 21	6.6456	0.0836
UGRO018_01808	Oligosaccharides import ATP-binding protein MsmX	msmX_1		2.576	5.791	1092	+	contig 21	2.24825	0.0166
UGRO018_01809	HTH-type transcriptional activator Btr	btr		3.766	1.708	876	+	contig 21	-2.20495	0.00388
UGRO018_01810	putative multiple-sugar transport system permease YteP	yteP		0.666	0.854	948	+	contig 21	1.28323	0.754
UGRO018_01811	L-arabinose transport system permease protein AraQ	araQ		0.303	0.908	912	+	contig 21	3.00031	0.25
UGRO018_01812	hypothetical protein			10.23	2.196	1536	+	contig 21	-4.65781	0.000509
UGRO018_01813	hypothetical protein			3.778	1.961	3258	+	contig 21	-1.92687	0.00293
UGRO018_01814	hypothetical protein			4.36	2.552	1911	+	contig 21	-1.70859	6.52e-05
UGRO018_01815	hypothetical protein			0.854	1.873	1542	+	contig 21	2.19411	0.335
UGRO018_01816	Beta-galactosidase	lacZ	GH2	2.4	2.189	2616	+	contig 21	-1.0967	0.342
UGRO018_01817	Kojibiose phosphorylase	kojP	GH65	1.012	3.718	2121	+	contig 21	3.67528	0.14
UGRO018_01818	hypothetical protein		GH172	0.957	3.095	1044	+	contig 21	3.23618	0.166
UGRO018_01819	hypothetical protein			1.062	2.507	513	+	contig 21	2.36071	0.327
UGRO018_01820	Beta-phosphoglucomutase	pgmB		1.293	2.958	669	+	contig 21	2.28793	0.373
UGRO018_01821	hypothetical protein			0.319	4.494	357	+	contig 21	14.0912	0.0136
UGRO018_01822	hypothetical protein		GH35	2.978	2.864	2037	+	contig 21	-1.03997	0.868
UGRO018_01823	D-ribose pyranase	rbsD		1.339	3.836	393	+	contig 21	2.8652	0.252
UGRO018_01824	hypothetical protein			3.411	5.01	2358	+	contig 21	1.46867	0.0756
UGRO018_01825	hypothetical protein			1.499	4.163	546	+	contig 21	2.7766	0.293
UGRO018_01826	hypothetical protein			5.876	5.245	399	+	contig 21	-1.12018	0.571
UGRO018_01827	hypothetical protein			3.317	2.898	1197	+	contig 21	-1.14447	0.384
UGRO018_01828	HTH-type transcriptional repressor CytR	cytR_1		1.661	3.571	1038	+	contig 21	2.14984	0.251
UGRO018_01829	hypothetical protein			13.541	320.535	1893	+	contig 21	23.6709	2e-05
UGRO018_01830	Trehalose-6-phosphate hydrolase	treA	GH13_29	4.299	111.07	1635	+	contig 21	25.8341	3.26e-05
UGRO018_01831	hypothetical protein			126.572	98.282	1719	+	contig 21	-1.28784	0.154
UGRO018_01832	hypothetical protein			74.7	9.156	525	+	contig 21	-8.15882	0.0217
UGRO018_01833	hypothetical protein			38.475	18.347	432	+	contig 21	-2.09711	0.0865
UGRO018_01834	hypothetical protein			43.764	42.487	648	+	contig 21	-1.03006	0.839
UGRO018_01835	Peptidyl-lysine N-acetyltransferase YjaB	yjaB		47.261	72.384	453	+	contig 21	1.53156	0.141
UGRO018_01836	hypothetical protein			59.646	47.898	231	-	contig 21	-1.24528	0.227
UGRO018_01837	hypothetical protein			0.077	0.847	216	+	contig 21	10.9793	0.000829
UGRO018_01838	NADP-reducing hydrogenase subunit HndD	hndD		27.476	28.258	1734	-	contig 21	1.02846	0.897
UGRO018_01839	NADPH-Fe(3+) oxidoreductase subunit beta	sfrB		26.216	26.408	1836	-	contig 21	1.00731	0.981
UGRO018_01840	putative FMN/FAD exporter YeeO	yeeO_2		15.172	13.189	1350	+	contig 21	-1.15036	0.422
UGRO018_01841	hypothetical protein			36.595	60.083	834	-	contig 21	1.64185	0.0756
UGRO018_01842	hypothetical protein			89.841	169.253	507	-	contig 21	1.88393	0.0674
UGRO018_01843	ABC transporter ATP-binding protein YtrE	ytrE		121.927	710.324	801	-	contig 21	5.82583	3.71e-08
UGRO018_01844	hypothetical protein			121.07	1047.21	939	-	contig 21	8.64957	4.84e-08
UGRO018_01845	hypothetical protein			182.303	852.781	996	-	contig 21	4.67782	1.98e-06
UGRO018_01846	hypothetical protein			14.704	26.497	471	+	contig 21	1.8021	0.229
UGRO018_01847	hypothetical protein			96.921	158.296	1656	-	contig 21	1.63325	1.15e-07
UGRO018_01848	hypothetical protein			14.874	59.917	1197	-	contig 21	4.02841	0.00402
UGRO018_01849	Aryl-phospho-beta-D-glucosidase BglC	bglC_6	GH1	1.294	16.492	1446	-	contig 22	12.7433	0.0147
UGRO018_01850	hypothetical protein			3.372	3.946	336	-	contig 22	1.17027	0.843
UGRO018_01851	Lichenan permease IIC component	licC_10		3.165	21.16	1317	-	contig 22	6.68506	1.07e-05
UGRO018_01852	PTS system cellobiose-specific EIIB component	celA_7		2.429	10.223	315	-	contig 22	4.20914	0.00272
UGRO018_01853	putative licABCH operon regulator	licR_8		6.925	33.717	1893	+	contig 22	4.86906	0.00103
UGRO018_01854	hypothetical protein			55.993	103.635	1242	-	contig 22	1.85086	0.0127
UGRO018_01855	Sugar phosphatase YidA	yidA_5		72.857	21.142	819	-	contig 22	-3.44609	0.000276
UGRO018_01856	hypothetical protein			26.549	20.869	753	-	contig 22	-1.27214	0.0114
UGRO018_01857	hypothetical protein			12.231	4.602	375	-	contig 22	-2.65794	0.0191
UGRO018_01858	Ion-translocating oxidoreductase complex subunit B	rsxB_2		13.383	6.321	768	-	contig 22	-2.11716	0.00211
UGRO018_01859	Oleate hydratase			208.961	675.247	1770	-	contig 22	3.23145	7.64e-05
UGRO018_01860	hypothetical protein			124.46	385.4	747	-	contig 22	3.09658	8.84e-05
UGRO018_01861	Bacitracin transport ATP-binding protein BcrA	bcrA_4		128.821	181.227	639	-	contig 22	1.40681	0.239
UGRO018_01862	hypothetical protein			70.567	410.016	1260	-	contig 22	5.81031	0.000245
UGRO018_01863	hypothetical protein			31.414	219.221	819	-	contig 22	6.97843	0.00227
UGRO018_01864	Ubiquinone biosynthesis O-methyltransferase, mitochondrial	COQ3_1		261.727	243.962	741	-	contig 22	-1.07282	0.41
UGRO018_01865	hypothetical protein			155.811	80.903	411	-	contig 22	-1.9259	0.124
UGRO018_01866	HTH-type dhaKLM operon transcriptional activator DhaS	dhaS		118.241	75.05	561	-	contig 22	-1.5755	0.00837
UGRO018_01867	Beta-glucoside kinase	bglK_2		671.59	423.076	897	-	contig 22	-1.5874	0.0122
UGRO018_01868	PTS system oligo-beta-mannoside-specific EIIC component	gmuC_3		6.391	14.954	1275	-	contig 22	2.33977	0.0558
UGRO018_01869	Aryl-phospho-beta-D-glucosidase BglC	bglC_7	GH1	7.824	5.458	1404	-	contig 22	-1.4336	9.3e-05
UGRO018_01870	hypothetical protein			31.777	128.635	792	+	contig 22	4.04806	0.00753
UGRO018_01871	UDP-N-acetylglucosamine 1-carboxyvinyltransferase 2	murAB		188.157	129.68	1266	-	contig 22	-1.45093	0.00785
UGRO018_01872	hypothetical protein			164.707	103.193	1485	+	contig 22	-1.59611	0.0727
UGRO018_01873	hypothetical protein			32.322	56.649	882	-	contig 22	1.75261	0.0426
UGRO018_01874	hypothetical protein		GH18+CBM5	7.343	3.378	1284	-	contig 22	-2.174	0.0051
UGRO018_01875	Transcription antiterminator LicT	licT_6		12.903	58.009	831	+	contig 22	4.49591	0.000195
UGRO018_01876	PTS system maltose-specific EIICB component	malP_2		0.632	7.992	1596	+	contig 22	12.6363	0.00543
UGRO018_01877	Maltose-6'-phosphate glucosidase MalH	malH	GH4	2.048	6.439	1323	+	contig 22	3.14354	0.00111
UGRO018_01878	hypothetical protein			0.393	6.726	471	+	contig 22	17.1045	0.017
UGRO018_01879	Putative acetyltransferase			25.181	162.144	588	+	contig 22	6.43922	0.000519
UGRO018_01880	PTS system glucose-specific EIIA component	crr_1		141.7	184.96	495	-	contig 22	1.30529	0.324
UGRO018_01881	HTH-type transcriptional regulator GltC	gltC		48.429	29.591	900	-	contig 22	-1.63663	0.00158
UGRO018_01882	hypothetical protein			17.525	28.169	1929	-	contig 22	1.6073	0.00144
UGRO018_01883	hypothetical protein			17.63	15.861	1239	-	contig 22	-1.11152	0.494
UGRO018_01884	hypothetical protein			14.403	15.341	1260	-	contig 22	1.06512	0.204
UGRO018_01885	hypothetical protein			2.496	7.229	1035	-	contig 22	2.89584	0.154
UGRO018_01886	Formate--tetrahydrofolate ligase 1	fhs1		522.959	580.135	1671	-	contig 22	1.10933	0.602
UGRO018_01887	Phosphoribosylamine--glycine ligase	purD		449.817	306.543	1233	-	contig 22	-1.46739	0.116
UGRO018_01888	hypothetical protein			183.861	45.872	744	-	contig 22	-4.00811	0.0198
UGRO018_01889	hypothetical protein			162.5	33.666	663	-	contig 22	-4.82683	0.0284
UGRO018_01890	hypothetical protein			141.475	70.134	447	-	contig 22	-2.01722	0.00746
UGRO018_01891	hypothetical protein			0.568	16.737	459	+	contig 22	29.4578	0.0138
UGRO018_01892	hypothetical protein			0.862	17.616	261	+	contig 22	20.4349	0.0454
UGRO018_01893	hypothetical protein			3.908	1.787	3546	+	contig 22	-2.18646	0.00141
UGRO018_01894	hypothetical protein			5.04	1.313	321	+	contig 22	-3.8378	0.0321
UGRO018_01895	hypothetical protein			4.838	1.32	408	+	contig 22	-3.66411	0.0117
UGRO018_01896	hypothetical protein			3.18	1.599	1407	+	contig 22	-1.98817	0.0103
UGRO018_01897	hypothetical protein			1.324	0.358	402	+	contig 22	-3.70044	0.235
UGRO018_01898	hypothetical protein			4.379	1.14	1125	+	contig 22	-3.84034	0.0153
UGRO018_01899	hypothetical protein			0.205	0.043	129	+	contig 22	-4.81579	0.211
UGRO018_01900	hypothetical protein			0.879	0.881	222	+	contig 22	1.00312	1
UGRO018_01901	hypothetical protein			4.299	0.934	501	+	contig 22	-4.60387	0.0107
UGRO018_01902	hypothetical protein			3.5	1.047	504	+	contig 22	-3.34361	0.0422
UGRO018_01903	hypothetical protein			1.084	2.143	390	+	contig 22	1.97649	0.464
UGRO018_01904	hypothetical protein			2.293	0.981	2448	+	contig 22	-2.33591	0.00908
UGRO018_01905	hypothetical protein			2.464	0.603	2187	+	contig 22	-4.08639	0.00373
UGRO018_01906	hypothetical protein		GH23	2.471	0.605	1008	+	contig 22	-4.08616	0.00098
UGRO018_01907	hypothetical protein			2.72	2.157	897	+	contig 22	-1.26113	0.349
UGRO018_01908	Transcriptional regulatory protein NatR	natR_3		114.837	222.576	720	+	contig 22	1.93819	0.03
UGRO018_01909	hypothetical protein			583.981	806.809	1893	-	contig 22	1.38157	0.00295
UGRO018_01910	hypothetical protein			60.338	42.941	867	-	contig 23	-1.40512	0.0321
UGRO018_01911	hypothetical protein			123.134	79.973	657	-	contig 23	-1.53969	0.0603
UGRO018_01912	hypothetical protein			151.693	158.563	348	-	contig 23	1.04529	0.727
UGRO018_01913	hypothetical protein			93.987	81.222	669	-	contig 23	-1.15716	0.346
UGRO018_01914	hypothetical protein			93.804	118.04	570	+	contig 23	1.25837	0.189
UGRO018_01915	hypothetical protein			220.223	351.316	2934	+	contig 23	1.59527	0.000454
UGRO018_01916	hypothetical protein			170.194	380.355	1305	+	contig 23	2.23482	3.2e-05
UGRO018_01917	Thiol peroxidase	tpx		312.955	1096.8	495	-	contig 23	3.50466	0.005
UGRO018_01918	hypothetical protein			135.52	359.913	867	-	contig 23	2.6558	0.00291
UGRO018_01919	Uracil-DNA glycosylase	ung_1		63.921	13.692	672	-	contig 23	-4.66851	0.000178
UGRO018_01920	hypothetical protein			233.553	283.06	1332	-	contig 23	1.21198	0.189
UGRO018_01921	Metalloprotease TldD	tldD		214.957	73.805	1398	-	contig 23	-2.91249	0.00276
UGRO018_01922	hypothetical protein			244.665	126.761	702	-	contig 23	-1.93014	6.19e-05
UGRO018_01923	hypothetical protein			75.731	38.253	393	-	contig 23	-1.97974	0.00868
UGRO018_01924	Ribosomal RNA small subunit methyltransferase B	rsmB		68.99	63.15	1248	-	contig 23	-1.09248	0.282
UGRO018_01925	hypothetical protein			75.36	64.462	777	-	contig 23	-1.16907	0.115
UGRO018_01926	Primosomal protein N'	priA		82.994	60.723	2169	-	contig 23	-1.36675	0.00947
UGRO018_01927	hypothetical protein			969.972	1366.93	729	+	contig 23	1.40925	0.00107
UGRO018_01928	Copper chaperone CopZ	copZ		72.828	489.02	207	-	contig 23	6.71473	0.0183
UGRO018_01929	hypothetical protein			287.531	420.324	273	-	contig 23	1.46184	0.0138
UGRO018_01930	hypothetical protein			663.299	1078.8	906	-	contig 23	1.62641	0.00199
UGRO018_01931	hypothetical protein			520.059	1279.34	1584	-	contig 23	2.45998	0.00844
UGRO018_01932	Spermidine/putrescine import ATP-binding protein PotA	potA_1		678.721	630.43	786	-	contig 23	-1.0766	0.462
UGRO018_01933	putative protein			456.565	261.551	978	-	contig 23	-1.7456	0.042
UGRO018_01934	hypothetical protein			14.944	138.833	555	+	contig 23	9.29044	0.00158
UGRO018_01935	hypothetical protein			423.762	731.501	711	-	contig 23	1.72621	0.0273
UGRO018_01936	Soluble hydrogenase 42 kDa subunit			514.119	926.721	1059	-	contig 23	1.80254	0.00945
UGRO018_01937	hypothetical protein			34.155	18.628	570	-	contig 23	-1.83351	0.0208
UGRO018_01938	hypothetical protein			10.093	0.82	324	-	contig 23	-12.3136	0.0252
UGRO018_01939	hypothetical protein			4.541	27.133	126	-	contig 23	5.97472	0.164
UGRO018_01940	hypothetical protein			29.676	28.572	363	-	contig 23	-1.03865	0.862
UGRO018_01941	hypothetical protein			60.139	70.403	396	-	contig 23	1.17067	0.466
UGRO018_01942	hypothetical protein			62.718	41.285	450	-	contig 23	-1.51915	0.00287
UGRO018_01943	hypothetical protein			33.855	9.182	465	-	contig 23	-3.68709	0.0161
UGRO018_01944	hypothetical protein			27.633	9.384	711	-	contig 23	-2.94472	0.00197
UGRO018_01945	tRNA-Cys(gca)			0.043	0.043	74	+	contig 23	1	1
UGRO018_01946	tRNA-Leu(taa)			0.043	0.043	88	+	contig 23	1	1
UGRO018_01947	hypothetical protein			236.812	279.733	819	-	contig 23	1.18124	0.319
UGRO018_01948	Modification methylase HaeIII	haeIIIM		112.218	43.624	1218	-	contig 23	-2.57241	0.0124
UGRO018_01949	hypothetical protein			89.698	40.865	678	-	contig 23	-2.19501	0.00949
UGRO018_01950	hypothetical protein			107.111	187.574	1251	-	contig 23	1.75121	0.00215
UGRO018_01951	Chromosome partition protein Smc	smc_2		84.083	157.585	3297	-	contig 23	1.87417	0.00272
UGRO018_01952	hypothetical protein			39.592	23.284	648	-	contig 23	-1.70041	0.228
UGRO018_01953	hypothetical protein			63.581	80.974	1419	-	contig 23	1.27356	0.0925
UGRO018_01954	hypothetical protein			190.299	171.142	600	-	contig 23	-1.11194	0.767
UGRO018_01955	hypothetical protein			267.387	515.296	804	-	contig 23	1.92715	0.000185
UGRO018_01956	Vitamin B12 import ATP-binding protein BtuD	btuD_8		289.494	458.405	1920	-	contig 23	1.58347	0.0283
UGRO018_01957	Protein GrpE	grpE_1		169.818	342.342	783	-	contig 23	2.01593	2.84e-05
UGRO018_01958	Chaperone protein DnaK	dnaK_1		288.237	327.577	1500	-	contig 23	1.13649	0.728
UGRO018_01959	Polyisoprenyl-teichoic acid--peptidoglycan teichoic acid transferase TagU	tagU_3		487.955	748.463	1425	-	contig 23	1.53388	0.0299
UGRO018_01960	UDP-2,3-diacetamido-2,3-dideoxy-D-glucuronate 2-epimerase	wbpI		542.718	1203.32	1137	-	contig 23	2.21721	3.04e-05
UGRO018_01961	UDP-2-acetamido-2,6-beta-L-arabino-hexul-4-ose reductase	wbjC_1		426.992	906.427	1161	-	contig 23	2.12282	1.16e-07
UGRO018_01962	UDP-glucose 4-epimerase	capD_1		347.554	863.792	1053	-	contig 23	2.48535	2.56e-07
UGRO018_01963	2,3,4,5-tetrahydropyridine-2,6-dicarboxylate N-acetyltransferase	dapH_2		353.383	449.293	549	-	contig 23	1.27141	0.351
UGRO018_01964	lipid II flippase MurJ	murJ_2		279.209	806.678	1269	-	contig 23	2.88916	0.000263
UGRO018_01965	hypothetical protein		GT4	497.251	1144.44	1257	-	contig 23	2.30153	1.55e-08
UGRO018_01966	hypothetical protein			495.571	1343.95	1308	-	contig 23	2.71193	2.32e-07
UGRO018_01967	hypothetical protein			461.53	1017.38	1116	-	contig 23	2.20437	1.83e-05
UGRO018_01968	UDP-N-acetylglucosamine 4-epimerase	wbgU_1		481.385	627.891	975	-	contig 23	1.30434	0.327
UGRO018_01969	UDP-N-acetyl-D-glucosamine 6-dehydrogenase	wbpA_1		693.606	908.712	1305	-	contig 23	1.31013	0.172
UGRO018_01970	N,N'-diacetylbacillosaminyl-diphospho-undecaprenol alpha-1,3-N-acetylgalactosaminyltransferase	pglA_1	GT4	389.146	778.325	1086	-	contig 23	2.00009	0.00153
UGRO018_01971	N-acetyl-alpha-D-glucosaminyl-diphospho-ditrans,octacis-undecaprenol 4-epimerase	gnu		588.241	1224.77	873	-	contig 23	2.08208	1.4e-05
UGRO018_01972	Undecaprenyl phosphate N,N'-diacetylbacillosamine 1-phosphate transferase	pglC_1		325.739	136.927	621	-	contig 23	-2.37893	0.169
UGRO018_01973	UDP-N-acetylbacillosamine N-acetyltransferase	pglD_1		275.64	102.061	558	-	contig 23	-2.70074	0.152
UGRO018_01974	UDP-N-acetyl-alpha-D-glucosamine C6 dehydratase	pglF_1		375.363	202.012	1845	-	contig 23	-1.85812	0.238
UGRO018_01975	hypothetical protein			152.774	29.647	495	-	contig 23	-5.15311	0.0535
UGRO018_01976	Tyrosine-protein kinase YwqD	ywqD_1		547.632	380.439	726	-	contig 23	-1.43947	0.289
UGRO018_01977	Tyrosine-protein phosphatase CpsB	cpsB_1		627.761	634.774	786	-	contig 23	1.01117	0.985
UGRO018_01978	hypothetical protein			535.374	1417.17	207	-	contig 23	2.64706	0.00269
UGRO018_01979	hypothetical protein			59.614	22.326	564	-	contig 24	-2.67015	0.0298
UGRO018_01980	hypothetical protein			195.191	596.818	198	+	contig 24	3.05761	0.00223
UGRO018_01981	hypothetical protein			26.308	505.752	282	+	contig 24	19.2239	0.0321
UGRO018_01982	Free methionine-R-sulfoxide reductase	msrC		12.337	75.16	474	+	contig 24	6.09219	0.119
UGRO018_01983	SPbeta prophage-derived aminoglycoside N(3')-acetyltransferase-like protein YokD	yokD		170.347	144.553	810	-	contig 24	-1.17844	0.19
UGRO018_01984	hypothetical protein			207.86	148.735	435	-	contig 24	-1.39752	0.0309
UGRO018_01985	hypothetical protein			1247.49	1280.51	1206	-	contig 24	1.02647	0.82
UGRO018_01986	putative iron export permease protein FetB	fetB		67.57	107.464	804	-	contig 24	1.5904	0.000892
UGRO018_01987	Carnitine transport ATP-binding protein OpuCA	opuCA_1		72.764	96.83	636	-	contig 24	1.33073	0.0147
UGRO018_01988	Sugar phosphatase YidA	yidA_6		142.672	85.836	810	-	contig 24	-1.66214	0.00159
UGRO018_01989	5-amino-6-(5-phospho-D-ribitylamino)uracil phosphatase YcsE	ycsE		73.089	69.522	771	+	contig 24	-1.05132	0.326
UGRO018_01990	hypothetical protein			5.574	7.042	1224	+	contig 24	1.26343	0.432
UGRO018_01991	tRNA-Arg(ccg)			0.043	0.043	77	+	contig 24	1	1
UGRO018_01992	hypothetical protein			2.508	7.898	321	-	contig 24	3.1486	0.292
UGRO018_01993	hypothetical protein			0.595	8.074	312	-	contig 24	13.5788	0.0456
UGRO018_01994	hypothetical protein			0.125	1.044	93	-	contig 24	8.33275	0.0811
UGRO018_01995	hypothetical protein			80.144	56.284	3249	-	contig 24	-1.42393	0.0108
UGRO018_01996	putative ABC transporter ATP-binding protein			127.013	56.321	711	-	contig 24	-2.25518	0.00139
UGRO018_01997	putative chromate transport protein	srpC_1		20.156	14.415	546	+	contig 24	-1.39833	0.0574
UGRO018_01998	putative chromate transport protein	srpC_2		17.577	16.728	558	+	contig 24	-1.05076	0.856
[truncated: 1,514 more rows]
