# Supplementary material for: The butyrate-producing Gram-positive human gut bacterium, Hoskinsella mucinilytica, selectively targets host mucin N-acetylhexosamines[image]
Source: J Biol Chem. 2026 Mar 17;302(5):111371. doi: 10.1016/j.jbc.2026.111371 (PMC13096917; doi:10.1016/j.jbc.2026.111371)
Supplement: Supplemental Table 6 [file mmc7.xlsx]

## Sheet: Sheet1
Supplemental Table 6. GlcNAc versus cellobiose RNA-seq comparison. Cells in fold change column with significant p-values (<0.05) are highlighted in orange for >5-fold or blue for >-5 fold.
locus tag	gene annotation	gene name	CAZy annotation	Cellobiose - linear total RPKM	GlcNAc - linear total RPKM	Target Length	Strand	Source Sequence	GlcNAc v Cellobiose Fold change	GlcNAc v Cellobiose P value
UGRO018_00001	hypothetical protein			23.541	53.28	483	+	contig 1	2.26333	0.263
UGRO018_00002	hypothetical protein			41.137	47.631	465	+	contig 1	1.15787	0.695
UGRO018_00003	hypothetical protein			43.023	55.378	855	+	contig 1	1.28718	0.0389
UGRO018_00004	hypothetical protein			6.139	17.248	90	+	contig 1	2.80951	0.311
UGRO018_00005	Sensory transduction protein LytR	lytR_1		134.946	118.222	735	+	contig 1	-1.14146	0.624
UGRO018_00006	hypothetical protein			37.274	53.929	1290	+	contig 1	1.44683	0.278
UGRO018_00007	hypothetical protein			2.285	0.652	996	+	contig 1	-3.50347	0.0181
UGRO018_00008	hypothetical protein			0.963	1.929	2193	+	contig 1	2.00415	0.506
UGRO018_00009	hypothetical protein			0.594	2.265	915	+	contig 1	3.8112	0.234
UGRO018_00010	hypothetical protein			4.378	3.048	2271	+	contig 1	-1.43608	0.161
UGRO018_00011	hypothetical protein			3.611	4.226	1728	+	contig 1	1.17044	0.727
UGRO018_00012	hypothetical protein		GT4	4.453	4.485	1455	+	contig 1	1.00705	0.992
UGRO018_00013	hypothetical protein			5.345	3.497	1455	+	contig 1	-1.52828	0.371
UGRO018_00014	hypothetical protein			6.835	4.901	429	+	contig 1	-1.39477	0.28
UGRO018_00015	hypothetical protein		GT4	5.121	5.177	1206	+	contig 1	1.01076	0.994
UGRO018_00016	Undecaprenyl-phosphate mannosyltransferase		GT2	6.108	5.018	759	+	contig 1	-1.21716	0.664
UGRO018_00017	hypothetical protein			11.355	7.307	1332	+	contig 1	-1.554	0.0176
UGRO018_00018	hypothetical protein			11.546	7.203	948	+	contig 1	-1.60299	0.0141
UGRO018_00019	hypothetical protein		GT2	8.968	7.793	978	+	contig 1	-1.15067	0.76
UGRO018_00020	N-acetylgalactosamine-N,N'-diacetylbacillosaminyl-diphospho-undecaprenol 4-alpha-N-acetylgalactosaminyltransferase	pglJ	GT4	5.205	6.011	1101	+	contig 1	1.15485	0.799
UGRO018_00021	Putative O-antigen transporter	rfbX_1		2.802	5.485	1434	+	contig 1	1.95751	0.203
UGRO018_00022	hypothetical protein			5.569	6.157	1338	+	contig 1	1.10555	0.784
UGRO018_00023	hypothetical protein			3.774	13.707	441	+	contig 1	3.6321	0.175
UGRO018_00024	hypothetical protein			0.043	0.084	96	+	contig 1	1.97103	0.477
UGRO018_00025	Phosphoglycerate kinase	pgk		9211.09	6074.81	1179	+	contig 1	-1.51628	0.0127
UGRO018_00026	Triosephosphate isomerase	tpiA		6668.59	5141.65	747	+	contig 1	-1.29698	0.09
UGRO018_00027	Bis(5'-nucleosyl)-tetraphosphatase, symmetrical	apaH_1		57.362	57.822	1092	-	contig 1	1.00803	0.98
UGRO018_00028	hypothetical protein			102.248	320.722	294	+	contig 1	3.1367	0.177
UGRO018_00029	hypothetical protein			87.267	170.18	384	+	contig 1	1.9501	0.000659
UGRO018_00030	hypothetical protein			357.249	192.704	864	-	contig 1	-1.85388	0.00537
UGRO018_00031	hypothetical protein			16.646	40.99	888	+	contig 1	2.46247	0.00522
UGRO018_00032	hypothetical protein			198.832	122.681	1692	-	contig 1	-1.62072	0.047
UGRO018_00033	hypothetical protein			24.255	40.301	486	+	contig 1	1.6616	0.403
UGRO018_00034	Response regulator protein GraR	graR_1		15.943	11.953	666	+	contig 1	-1.33378	0.0167
UGRO018_00035	Adaptive-response sensory-kinase SasA	sasA_1		15.208	18.888	1020	+	contig 1	1.24199	0.452
UGRO018_00036	ABC transporter ATP-binding protein YxdL	yxdL_1		20.965	21.461	759	+	contig 1	1.02366	0.916
UGRO018_00037	Bacitracin export permease protein BceB	bceB_1		20.463	17.008	1926	+	contig 1	-1.20317	0.464
UGRO018_00038	hypothetical protein			66.605	97.98	642	+	contig 1	1.47107	0.414
UGRO018_00039	Glutamine--fructose-6-phosphate aminotransferase [isomerizing]	glmS_1		85.231	56.348	1815	-	contig 1	-1.51259	0.634
UGRO018_00040	hypothetical protein			2.181	5.259	168	+	contig 1	2.41142	0.611
UGRO018_00041	hypothetical protein			12.007	6.919	990	+	contig 1	-1.73532	0.0199
UGRO018_00042	hypothetical protein			3.53	8.125	1404	+	contig 1	2.30159	0.553
UGRO018_00043	hypothetical protein			3.553	0.323	105	+	contig 1	-11.0033	0.376
UGRO018_00044	Leucine-, isoleucine-, valine-, threonine-, and alanine-binding protein	braC		406.762	428.518	1188	+	contig 1	1.05348	0.892
UGRO018_00045	High-affinity branched-chain amino acid transport system permease protein LivH	livH		428.722	350.257	879	+	contig 1	-1.22402	0.00238
UGRO018_00046	hypothetical protein			482.882	370.496	960	+	contig 1	-1.30334	0.00182
UGRO018_00047	Lipopolysaccharide export system ATP-binding protein LptB	lptB		340.159	361.077	777	+	contig 1	1.0615	0.24
UGRO018_00048	High-affinity branched-chain amino acid transport ATP-binding protein LivF	livF		840.805	724.033	705	+	contig 1	-1.16128	0.0964
UGRO018_00049	Inosine-5'-monophosphate dehydrogenase	IMPDH		783.521	716.535	648	+	contig 1	-1.09349	0.686
UGRO018_00050	hypothetical protein			39.822	36.385	5541	-	contig 1	-1.09447	0.674
UGRO018_00051	RNA polymerase sigma factor SigA	sigA_1		127.138	73.864	855	+	contig 1	-1.72124	0.108
UGRO018_00052	Tryptophan synthase alpha chain	trpA		8.195	12.459	804	-	contig 1	1.52037	0.0277
UGRO018_00053	Tryptophan synthase beta chain	trpB		5.887	11.499	1185	-	contig 1	1.95335	0.000699
UGRO018_00054	N-(5'-phosphoribosyl)anthranilate isomerase	trpF		2.123	8.051	606	-	contig 1	3.7918	0.0965
UGRO018_00055	Indole-3-glycerol phosphate synthase	trpC		4.673	8.393	753	-	contig 1	1.79601	0.0522
UGRO018_00056	Anthranilate phosphoribosyltransferase	trpD		1.97	9.668	1023	-	contig 1	4.90754	0.0684
UGRO018_00057	Aminodeoxychorismate/anthranilate synthase component 2	pabA		3.26	6.272	573	-	contig 1	1.9237	0.471
UGRO018_00058	Anthranilate synthase component 1	trpE		4.323	7.94	1446	-	contig 1	1.83658	0.118
UGRO018_00059	hypothetical protein			1.829	5.275	462	-	contig 1	2.88459	0.371
UGRO018_00060	hypothetical protein			9.272	12.361	1314	-	contig 1	1.33312	0.54
UGRO018_00061	hypothetical protein			6.595	38.811	207	-	contig 1	5.88493	0.251
UGRO018_00062	hypothetical protein			56.153	29.351	444	-	contig 1	-1.9132	0.00336
UGRO018_00063	hypothetical protein			100.958	131.3	1041	+	contig 1	1.30053	0.611
UGRO018_00064	Pyrroline-5-carboxylate reductase	proC		93.508	184.37	804	+	contig 1	1.9717	0.0414
UGRO018_00065	hypothetical protein			57.13	86.584	264	+	contig 1	1.51556	0.39
UGRO018_00066	hypothetical protein			39.412	40.04	1455	-	contig 1	1.01594	0.97
UGRO018_00067	Bis(5'-nucleosyl)-tetraphosphatase, symmetrical	apaH_2		36.491	28.23	726	+	contig 1	-1.29265	0.248
UGRO018_00068	hypothetical protein			29.72	27.532	2229	+	contig 1	-1.07947	0.559
UGRO018_00069	Sugar phosphatase YidA	yidA_1		53.275	55.645	798	-	contig 1	1.04449	0.95
UGRO018_00070	hypothetical protein			197.789	113.715	1104	+	contig 1	-1.73934	0.135
UGRO018_00071	HTH-type transcriptional regulator GlvR	glvR_1		136.481	78.764	753	+	contig 1	-1.73277	6.24e-05
UGRO018_00072	HTH-type transcriptional regulator GlvR	glvR_2		118.378	79.809	771	+	contig 1	-1.48326	0.136
UGRO018_00073	Putative bifunctional phosphatase/peptidyl-prolyl cis-trans isomerase			1.351	4.086	837	+	contig 1	3.02444	0.154
UGRO018_00074	Oligo-1,6-glucosidase	malL_1	GH13_31	5.858	6.855	1665	+	contig 1	1.17008	0.124
UGRO018_00075	hypothetical protein			8.936	8.612	1875	+	contig 1	-1.03766	0.863
UGRO018_00076	Peptidoglycan-N-acetylmuramic acid deacetylase PdaC	pdaC_1	CE4	208.151	181.759	1359	+	contig 1	-1.14521	0.186
UGRO018_00077	putative protein			20.466	25.182	1041	+	contig 1	1.23047	0.187
UGRO018_00078	Peptidyl-lysine N-acetyltransferase YiaC	yiaC		34.239	73.562	429	+	contig 1	2.14848	0.0723
UGRO018_00079	hypothetical protein			86.022	89.13	687	+	contig 1	1.03613	0.768
UGRO018_00080	5-amino-6-(5-phospho-D-ribitylamino)uracil phosphatase YbjI	ybjI_1		108.76	115.545	795	+	contig 1	1.06238	0.768
UGRO018_00081	putative licABCH operon regulator	licR_1		15.916	11.15	1926	+	contig 1	-1.42747	0.267
UGRO018_00082	PTS system fructose-specific EIIB component	levE_1		19.743	6.915	498	+	contig 1	-2.85502	0.00117
UGRO018_00083	N-acetylgalactosamine permease IIC component 1	agaC_1		17.331	7.799	792	+	contig 1	-2.22223	0.00178
UGRO018_00084	PTS system mannose-specific EIID component	manZ_1		11.135	8.3	804	+	contig 1	-1.34154	0.139
UGRO018_00085	hypothetical protein			21.414	11.364	1239	+	contig 1	-1.88443	0.00755
UGRO018_00086	hypothetical protein			27.64	14.487	414	+	contig 1	-1.90788	0.214
UGRO018_00087	ComF operon protein 1	comFA		25.023	24.781	1152	+	contig 1	-1.00979	0.958
UGRO018_00088	hypothetical protein			21.991	16.718	693	+	contig 1	-1.31541	0.269
UGRO018_00089	Cold shock protein CspD	cspD_1		28.84	729.779	198	+	contig 1	25.3045	2.54e-06
UGRO018_00090	hypothetical protein			197.5	578.012	360	+	contig 1	2.92665	0.00817
UGRO018_00091	Cold shock protein CspB	cspB		535.501	5338.36	198	+	contig 1	9.96891	0.000103
UGRO018_00092	Protein translocase subunit SecA	secA		699.371	684.426	2346	+	contig 1	-1.02184	0.883
UGRO018_00093	Peptide chain release factor 2	prfB		584.059	736.328	1041	+	contig 1	1.26071	0.301
UGRO018_00094	hypothetical protein			1.314	1.022	513	+	contig 1	-1.28592	0.859
UGRO018_00095	hypothetical protein			48.136	82.348	864	+	contig 1	1.71074	1.4e-05
UGRO018_00096	Cell division ATP-binding protein FtsE	ftsE_1		187.809	185.187	690	+	contig 1	-1.01416	0.968
UGRO018_00097	Cell division protein FtsX	ftsX_1		243.059	210.653	897	+	contig 1	-1.15384	0.354
UGRO018_00098	hypothetical protein			162.289	301.832	1392	+	contig 1	1.85984	0.0011
UGRO018_00099	Cell division ATP-binding protein FtsE	ftsE_2		412.983	486.413	690	+	contig 1	1.17781	0.649
UGRO018_00100	Cell division protein FtsX	ftsX_2		241.467	372.553	903	+	contig 1	1.54287	0.000214
UGRO018_00101	putative capsular polysaccharide biosynthesis protein YwqC	ywqC_1		69.107	23.4	753	+	contig 1	-2.95324	0.000218
UGRO018_00102	Tyrosine-protein kinase CpsD	cpsD_1		65.491	24.881	663	+	contig 1	-2.63212	7.59e-07
UGRO018_00103	Polyisoprenyl-teichoic acid--peptidoglycan teichoic acid transferase TagU	tagU_1		77.164	40.12	966	+	contig 1	-1.92334	0.00267
UGRO018_00104	hypothetical protein			557.816	217.024	747	+	contig 1	-2.5703	9.88e-06
UGRO018_00105	hypothetical protein			59.646	28.342	1452	+	contig 1	-2.10449	0.000319
UGRO018_00106	hypothetical protein			42.459	30.664	513	+	contig 1	-1.38464	0.00413
UGRO018_00107	hypothetical protein			17.455	14.107	387	+	contig 1	-1.23729	0.67
UGRO018_00108	Carboxy-terminal processing protease CtpA	ctpA		81.738	115.335	1482	+	contig 1	1.41102	0.33
UGRO018_00109	UvrABC system protein B	uvrB		163.933	208.533	1986	+	contig 1	1.27206	0.194
UGRO018_00110	Transcriptional regulator SlyA	slyA_1		38.484	73.835	429	+	contig 1	1.91858	0.00334
UGRO018_00111	putative ABC transporter ATP-binding protein			10.723	25.274	1740	+	contig 1	2.35699	0.000343
UGRO018_00112	putative ABC transporter ATP-binding protein			19.544	38.443	1893	+	contig 1	1.96695	0.0071
UGRO018_00113	Multidrug export protein MepA	mepA_1		29.89	48.762	1353	+	contig 1	1.63135	0.139
UGRO018_00114	hypothetical protein			14.626	27.139	885	-	contig 1	1.85551	0.182
UGRO018_00115	N-acetylcysteine deacetylase	scmP_1		5.351	11.455	1158	+	contig 1	2.14094	0.0231
UGRO018_00116	Anaerobic nitric oxide reductase transcription regulator NorR	norR_1		17.921	8.228	2745	+	contig 1	-2.17816	0.00438
UGRO018_00117	Fructoselysine 3-epimerase	frlC		37.845	20.484	834	+	contig 1	-1.84757	0.12
UGRO018_00118	PTS system fructose-specific EIIA component	levD		37.242	26.182	411	+	contig 1	-1.42246	0.607
UGRO018_00119	putative phosphotransferase enzyme IIB component			49.002	35.085	471	+	contig 1	-1.39666	0.674
UGRO018_00120	N-acetylgalactosamine permease IIC component 1	agaC_2		53.601	32.904	780	+	contig 1	-1.62902	0.297
UGRO018_00121	PTS system mannose-specific EIID component	manZ_2		52.259	42.183	810	+	contig 1	-1.23887	0.743
UGRO018_00122	Fructosamine deglycase FrlB	frlB_1		56.288	55.272	1020	+	contig 1	-1.01838	0.975
UGRO018_00123	Phosphorylated carbohydrates phosphatase			29.161	21.371	666	+	contig 1	-1.36451	0.316
UGRO018_00124	Deoxyribose-phosphate aldolase 1	deoC1_1		13.49	24.841	648	+	contig 1	1.8415	0.0815
UGRO018_00125	hypothetical protein			2.59	1.195	717	+	contig 1	-2.16613	0.0521
UGRO018_00126	Alkaline phosphatase synthesis transcriptional regulatory protein PhoP	phoP_1		20.565	32.14	708	+	contig 1	1.56282	0.128
UGRO018_00127	Sensor histidine kinase RcsC	rcsC_1		29.107	36.417	2133	+	contig 1	1.25112	0.0328
UGRO018_00128	hypothetical protein			0.187	0.142	171	+	contig 1	-1.31775	0.862
UGRO018_00129	Phosphoglucomutase	pgcA		753.621	658.748	1695	+	contig 1	-1.14402	0.306
UGRO018_00130	hypothetical protein			34.577	72.917	471	+	contig 1	2.1088	0.394
UGRO018_00131	hypothetical protein			17.514	80.371	249	+	contig 1	4.58904	0.0897
UGRO018_00132	putative licABCH operon regulator	licR_2		23.281	19.144	1920	-	contig 1	-1.21609	0.706
UGRO018_00133	hypothetical protein			3.16	2.173	108	+	contig 1	-1.45447	0.859
UGRO018_00134	PTS system cellobiose-specific EIIB component	celA_1		6.627	13.213	315	+	contig 1	1.99378	0.502
UGRO018_00135	Lichenan permease IIC component	licC_1		1.416	6.813	1239	+	contig 1	4.81189	0.155
UGRO018_00136	Lichenan-specific phosphotransferase enzyme IIA component	licA_1		2.596	5.272	339	+	contig 1	2.03076	0.432
UGRO018_00137	Aryl-phospho-beta-D-glucosidase BglC	bglC_1	GH1	7.026	7.952	1455	+	contig 1	1.13178	0.484
UGRO018_00138	Aryl-phospho-beta-D-glucosidase BglH	bglH_1	GH1	10.505	11.843	1449	+	contig 1	1.12736	0.454
UGRO018_00139	hypothetical protein			0.108	0.362	342	+	contig 1	3.3565	0.291
UGRO018_00140	1,4-alpha-glucan branching enzyme GlgB	glgB_1	GH13_9+CBM48	170.081	235.835	1881	+	contig 1	1.38661	0.122
UGRO018_00141	N-acetylgalactosamine permease IIC component 1	agaC_3		18.416	18.584	795	+	contig 1	1.00918	0.987
UGRO018_00142	PTS system mannose-specific EIID component	manZ_3		12.302	11.972	822	+	contig 1	-1.02752	0.968
UGRO018_00143	PTS system sorbose-specific EIIB component	sorB_1		16.063	22.676	480	+	contig 1	1.4117	0.129
UGRO018_00144	putative HTH-type transcriptional regulator YbbH	ybbH_1		50.24	26.746	852	+	contig 1	-1.87841	0.000151
UGRO018_00145	N-acetylmuramic acid 6-phosphate etherase	murQ		27.554	36.499	915	+	contig 1	1.32465	0.186
UGRO018_00146	N-acetylmuramyl-L-alanine amidase	amiE		6.746	7.608	981	+	contig 1	1.12773	0.813
UGRO018_00147	PTS system sorbose-specific EIIA component	sorF		1.589	10.668	417	+	contig 1	6.7143	0.0353
UGRO018_00148	hypothetical protein		PL8+CBM32	7.999	10.87	5439	+	contig 1	1.35896	0.192
UGRO018_00149	hypothetical protein			19.136	15.04	633	+	contig 1	-1.27233	0.271
UGRO018_00150	Multidrug efflux system ATP-binding protein			53.388	43.988	885	+	contig 1	-1.21368	0.00323
UGRO018_00151	hypothetical protein			48.251	35.692	801	+	contig 1	-1.35185	0.118
UGRO018_00152	tRNA-Phe(gaa)			0.043	0.043	76	-	contig 2	1	1
UGRO018_00153	tRNA-Met(cat)			0.043	0.043	77	-	contig 2	1	1
UGRO018_00154	tRNA-Ser(tga)			0.043	0.043	91	-	contig 2	1	1
UGRO018_00155	tRNA-Met(cat)			0.043	0.043	77	-	contig 2	1	1
UGRO018_00156	tRNA-Met(cat)			0.043	0.043	77	-	contig 2	1	1
UGRO018_00157	tRNA-Pro(tgg)			0.043	0.043	77	-	contig 2	1	1
UGRO018_00158	tRNA-Arg(acg)			0.043	0.043	77	-	contig 2	1	1
UGRO018_00159	V-type sodium ATPase subunit D	ntpD		403.416	618.106	639	-	contig 2	1.53218	0.0587
UGRO018_00160	V-type sodium ATPase subunit B	ntpB		750.776	739.799	1443	-	contig 2	-1.01484	0.964
UGRO018_00161	V-type ATP synthase alpha chain	atpA_1		701.787	756.662	1758	-	contig 2	1.07819	0.807
UGRO018_00162	V-type proton ATPase subunit E	atpE_1		627.142	463.518	597	-	contig 2	-1.353	0.0452
UGRO018_00163	V-type ATP synthase subunit F	atpF_1		448.478	395.464	309	-	contig 2	-1.13406	0.456
UGRO018_00164	hypothetical protein			397.434	323.571	444	-	contig 2	-1.22827	0.351
UGRO018_00165	hypothetical protein			678.752	522.519	1929	-	contig 2	-1.299	0.0273
UGRO018_00166	V-type ATP synthase subunit C	atpC_1		619.729	567.491	1041	-	contig 2	-1.09205	0.738
UGRO018_00167	hypothetical protein			404.272	985.71	312	-	contig 2	2.43823	0.272
UGRO018_00168	Na(+)/H(+)-K(+) antiporter GerN	gerN		115.037	294.927	1278	-	contig 2	2.56377	9.98e-05
UGRO018_00169	Ribosomal large subunit pseudouridine synthase C	rluC		69.483	98.504	936	-	contig 2	1.41768	0.0373
UGRO018_00170	3'-5' exonuclease DinG	dinG		120.814	90.627	2343	+	contig 2	-1.3331	0.141
UGRO018_00171	hypothetical protein			64.705	95.424	765	+	contig 2	1.47476	0.0254
UGRO018_00172	Phosphoglycolate phosphatase	gph_1		94.536	122.467	651	-	contig 2	1.29545	0.333
UGRO018_00173	hypothetical protein			4.361	28.289	552	-	contig 2	6.4869	0.0756
UGRO018_00174	hypothetical protein			65.515	110.919	405	-	contig 2	1.69304	0.317
UGRO018_00175	N-substituted formamide deformylase	nfdA		4.533	10.057	1581	-	contig 2	2.21835	0.00599
UGRO018_00176	Antiseptic resistance protein	qacA		1.198	6.092	1605	-	contig 2	5.08418	0.114
UGRO018_00177	hypothetical protein			13.837	16.163	1794	+	contig 2	1.16805	0.673
UGRO018_00178	hypothetical protein			206.574	176.735	804	-	contig 2	-1.16884	0.22
UGRO018_00179	hypothetical protein			190.135	129.124	786	-	contig 2	-1.4725	0.0281
UGRO018_00180	4,4'-diaponeurosporen-aldehyde dehydrogenase	aldH1		168.02	118.221	1371	-	contig 2	-1.42123	0.00415
UGRO018_00181	Ion-translocating oxidoreductase complex subunit B	rsxB_1		664.23	575.052	1521	+	contig 2	-1.15508	0.166
UGRO018_00182	Sensor histidine kinase RcsC	rcsC_2		125.262	102.363	3264	-	contig 2	-1.2237	0.0126
UGRO018_00183	hypothetical protein			111.71	81.265	375	-	contig 2	-1.37463	0.518
UGRO018_00184	hypothetical protein			91.161	79.34	2220	-	contig 2	-1.14899	0.381
UGRO018_00185	hypothetical protein			50.893	43.224	1284	-	contig 2	-1.17741	0.0983
UGRO018_00186	Peptide deformylase	def		49.732	90.908	414	-	contig 2	1.82797	0.00595
UGRO018_00187	hypothetical protein			469.125	719.091	1155	-	contig 2	1.53283	0.167
UGRO018_00188	hypothetical protein			45.553	73.047	438	-	contig 2	1.60356	0.208
UGRO018_00189	hypothetical protein			20.942	58.7	1191	+	contig 2	2.80302	0.0151
UGRO018_00190	hypothetical protein			44.511	43.442	486	-	contig 2	-1.02461	0.956
UGRO018_00191	hypothetical protein			48.894	38.037	378	-	contig 2	-1.28541	0.279
UGRO018_00192	hypothetical protein			42.952	34.781	390	-	contig 2	-1.23494	0.559
UGRO018_00193	23S rRNA (uracil-C(5))-methyltransferase RlmCD	rlmCD_1		63.97	91.87	1356	-	contig 2	1.43614	0.0646
UGRO018_00194	D-ribitol-5-phosphate phosphatase			64.601	47.345	615	-	contig 2	-1.36448	0.0719
UGRO018_00195	Chaperone protein HtpG	htpG		160.857	511.081	1938	-	contig 2	3.17725	0.00109
UGRO018_00196	Glutamate 5-kinase 1	proB		99.937	116.961	801	+	contig 2	1.17035	0.33
UGRO018_00197	Gamma-glutamyl phosphate reductase	proA		99.29	162.724	1245	+	contig 2	1.63888	0.0735
UGRO018_00198	Isocitrate dehydrogenase [NADP]	icd		148.657	155.309	999	-	contig 2	1.04475	0.76
UGRO018_00199	Citrate synthase	gltA		149.902	117.763	1335	-	contig 2	-1.27291	0.448
UGRO018_00200	3-isopropylmalate dehydratase large subunit	leuC		233.743	269.787	1920	+	contig 2	1.1542	0.248
UGRO018_00201	hypothetical protein			24.91	15.992	528	+	contig 2	-1.55771	0.245
UGRO018_00202	hypothetical protein			206.1	102.047	1311	-	contig 2	-2.01966	2.14e-05
UGRO018_00203	Hydroxypyruvate reductase	hpr		52.745	40.088	945	-	contig 2	-1.31574	0.341
UGRO018_00204	Putative metallophosphoesterase MG207			26.722	37.167	534	-	contig 2	1.39087	0.623
UGRO018_00205	tRNA-Leu(tag)			0.043	0.043	84	+	contig 2	1	1
UGRO018_00206	hypothetical protein			1.429	4.461	7632	-	contig 2	3.12176	0.00017
UGRO018_00207	hypothetical protein			0.173	4.233	831	-	contig 2	24.4394	0.00104
UGRO018_00208	hypothetical protein			1.048	2.353	525	-	contig 2	2.24598	0.282
UGRO018_00209	hypothetical protein			0.231	4.896	1482	-	contig 2	21.2109	0.00396
UGRO018_00210	hypothetical protein			0.901	4.444	651	-	contig 2	4.93338	0.118
UGRO018_00211	Signal peptidase I W	sipW_1		0.329	6.738	630	-	contig 2	20.5054	0.00562
UGRO018_00212	hypothetical protein			3.304	9.088	1788	-	contig 2	2.75025	0.00243
UGRO018_00213	hypothetical protein			1.281	5.761	189	-	contig 2	4.4965	0.291
UGRO018_00214	hypothetical protein			2.932	8.312	810	-	contig 2	2.83475	0.000611
UGRO018_00215	Tyrosine recombinase XerC	xerC_1		3.008	6.335	873	-	contig 2	2.10581	0.02
UGRO018_00216	Potassium-transporting ATPase KdpC subunit	kdpC		1.517	3.899	624	-	contig 2	2.57024	0.2
UGRO018_00217	Potassium-transporting ATPase ATP-binding subunit	kdpB		2.225	4.674	2064	-	contig 2	2.10051	6.42e-05
UGRO018_00218	Potassium-transporting ATPase potassium-binding subunit	kdpA		1.626	4.607	1713	-	contig 2	2.83268	0.0112
UGRO018_00219	hypothetical protein			0.262	0.836	99	-	contig 2	3.18769	0.489
UGRO018_00220	hypothetical protein			0.313	2.438	774	+	contig 2	7.78197	0.0221
UGRO018_00221	Sensor protein KdpD	kdpD_1		6.295	7.46	1917	-	contig 2	1.18514	0.161
UGRO018_00222	KDP operon transcriptional regulatory protein KdpE	kdpE		28.863	25.048	684	-	contig 2	-1.15227	0.534
UGRO018_00223	Sensor protein KdpD	kdpD_2		22.835	21.847	1509	-	contig 2	-1.04523	0.67
UGRO018_00224	Trk system potassium uptake protein TrkG	trkG		8.336	6.479	1503	-	contig 2	-1.28647	0.0056
UGRO018_00225	Trk system potassium uptake protein TrkA	trkA		11.934	11.337	669	-	contig 2	-1.05263	0.889
UGRO018_00226	hypothetical protein			13.111	12.904	450	-	contig 2	-1.01606	0.954
UGRO018_00227	hypothetical protein			2.964	13.183	438	+	contig 2	4.44732	0.254
UGRO018_00228	hypothetical protein			10.223	25.575	1146	-	contig 2	2.50175	0.0585
UGRO018_00229	Peptidoglycan O-acetyltransferase	patA		13.474	20.241	1389	-	contig 2	1.50229	0.224
UGRO018_00230	hypothetical protein			23.163	38.765	462	-	contig 2	1.67354	0.0808
UGRO018_00231	hypothetical protein			18.791	38.751	741	-	contig 2	2.06221	0.0013
UGRO018_00232	HTH-type transcriptional activator RhaS	rhaS_1		21.705	19.012	873	+	contig 2	-1.14164	0.737
UGRO018_00233	hypothetical protein			20.876	22.733	393	+	contig 2	1.08899	0.794
UGRO018_00234	hypothetical protein			58.694	56.383	660	+	contig 2	-1.041	0.763
UGRO018_00235	hypothetical protein			44.363	17.663	1611	+	contig 2	-2.51169	0.0181
UGRO018_00236	Adaptive-response sensory-kinase SasA	sasA_2		23.737	12.533	1986	-	contig 2	-1.89398	0.212
UGRO018_00237	Transcriptional regulatory protein SrrA	srrA_1		17.848	6.409	693	-	contig 2	-2.78469	0.035
UGRO018_00238	hypothetical protein			283.639	161.641	1437	+	contig 2	-1.75475	0.000178
UGRO018_00239	hypothetical protein			162.104	150.356	2967	+	contig 2	-1.07813	0.793
UGRO018_00240	putative Hsp20 family chaperone			271.587	309.515	393	+	contig 2	1.13965	0.736
UGRO018_00241	hypothetical protein			180.948	195.375	411	+	contig 2	1.07973	0.845
UGRO018_00242	putative protein YjdF	yjdF		30.162	65.301	417	-	contig 2	2.16502	0.245
UGRO018_00243	hypothetical protein			59.199	37.684	1008	-	contig 2	-1.57094	0.00897
UGRO018_00244	1,4-alpha-glucan branching enzyme GlgB	glgB_2	GH13	222.394	173.085	1656	+	contig 2	-1.28489	0.0574
UGRO018_00245	hypothetical protein			126.707	99.451	1128	-	contig 2	-1.27406	0.197
UGRO018_00246	hypothetical protein			134.152	92.178	852	-	contig 2	-1.45536	0.168
UGRO018_00247	hypothetical protein			125.26	83.416	639	-	contig 2	-1.50163	0.0756
UGRO018_00248	hypothetical protein			114.091	47.731	330	-	contig 2	-2.39031	0.0338
UGRO018_00249	tRNA-Glu(ttc)			0.043	0.043	76	+	contig 2	1	1
UGRO018_00250	hypothetical protein			58.48	90.282	489	+	contig 2	1.54381	0.12
UGRO018_00251	Ribosomal RNA large subunit methyltransferase I	rlmI_1		93.838	136.51	1203	+	contig 2	1.45474	0.00946
UGRO018_00252	hypothetical protein			68.108	92.71	1212	-	contig 2	1.36122	0.136
UGRO018_00253	hypothetical protein			986.642	737.534	1347	-	contig 2	-1.33776	0.42
UGRO018_00254	hypothetical protein			22.133	26.209	1416	+	contig 2	1.18416	0.627
UGRO018_00255	4-alpha-glucanotransferase	malQ	GH77	67.223	32.929	1473	-	contig 2	-2.04144	0.00974
UGRO018_00256	Glycogen phosphorylase	glgP_1	GT35	59.698	22.85	2250	-	contig 2	-2.61258	0.000606
UGRO018_00257	Zinc transporter ZupT	zupT		89.392	73.157	801	-	contig 2	-1.22192	0.14
UGRO018_00258	hypothetical protein			19.603	14.609	666	-	contig 2	-1.34181	0.521
UGRO018_00259	hypothetical protein			17.499	16.055	528	-	contig 2	-1.08992	0.807
UGRO018_00260	hypothetical protein			24.873	16.676	849	-	contig 2	-1.49157	0.15
UGRO018_00261	hypothetical protein			623.804	419.347	510	-	contig 2	-1.48756	0.135
UGRO018_00262	hypothetical protein			159.173	81.035	693	-	contig 2	-1.96424	0.022
UGRO018_00263	hypothetical protein			217.984	243.696	525	+	contig 2	1.11795	0.705
UGRO018_00264	hypothetical protein			331.083	183.72	1254	+	contig 3	-1.80211	0.0682
UGRO018_00265	hypothetical protein			208.119	175.278	1065	+	contig 3	-1.18737	0.571
UGRO018_00266	tRNA-Val(tac)			0.043	0.043	76	-	contig 3	1	1
UGRO018_00267	hypothetical protein			15.572	21.065	297	+	contig 3	1.35272	0.101
UGRO018_00268	hypothetical protein			38.482	68.851	342	+	contig 3	1.78915	0.111
UGRO018_00269	hypothetical protein			137.999	96.48	336	-	contig 3	-1.43033	0.127
UGRO018_00270	HTH-type transcriptional regulator PuuR	puuR		76.046	181.918	534	+	contig 3	2.39222	0.189
UGRO018_00271	Vitamin B12 import ATP-binding protein BtuD	btuD_1		150.562	201.656	1617	+	contig 3	1.33936	0.393
UGRO018_00272	Spermidine/putrescine transport system permease protein PotB	potB		111.314	158.998	855	+	contig 3	1.42837	0.251
UGRO018_00273	hypothetical protein			172.244	245.125	1896	+	contig 3	1.42313	0.195
UGRO018_00274	Bifunctional purine biosynthesis protein PurH	purH_1		334.86	409.164	1173	+	contig 3	1.22189	0.264
UGRO018_00275	hypothetical protein			136.518	119.471	444	-	contig 3	-1.14269	0.413
UGRO018_00276	Cytosol non-specific dipeptidase	pepD		302.226	320.49	1431	+	contig 3	1.06043	0.916
UGRO018_00277	UDP-N-acetylmuramoyl-tripeptide--D-alanyl-D-alanine ligase	murF_1		306.987	307.47	1380	+	contig 3	1.00157	1
UGRO018_00278	Vancomycin C-type resistance protein VanC	vanC		297.06	414.974	1065	+	contig 3	1.39694	0.253
UGRO018_00279	Alanine racemase 1	alr1		274.066	424.92	1149	+	contig 3	1.55043	0.0645
UGRO018_00280	Serine/alanine racemase	vanT		71.098	97.77	1032	+	contig 3	1.37515	0.281
UGRO018_00281	hypothetical protein			199.196	240.414	1602	+	contig 3	1.20692	0.466
UGRO018_00282	hypothetical protein			178.259	104.768	1944	+	contig 3	-1.70146	0.0273
UGRO018_00283	hypothetical protein			13.585	14.011	1698	-	contig 3	1.03134	0.945
UGRO018_00284	Aryl-phospho-beta-D-glucosidase BglH	bglH_2	GH1	21.284	17.689	1434	+	contig 3	-1.2032	0.16
UGRO018_00285	putative licABCH operon regulator	licR_3		24.23	19.304	1929	-	contig 3	-1.25517	0.336
UGRO018_00286	PTS system cellobiose-specific EIIB component	celA_2		4.541	3.649	309	+	contig 3	-1.24424	0.613
UGRO018_00287	PTS system oligo-beta-mannoside-specific EIIC component	gmuC_1		5.128	4.684	1293	+	contig 3	-1.09478	0.812
UGRO018_00288	Lichenan-specific phosphotransferase enzyme IIA component	licA_2		5.867	7.251	345	+	contig 3	1.23589	0.446
UGRO018_00289	Aryl-phospho-beta-D-glucosidase BglH	bglH_3	GH1	7.326	5.155	1419	+	contig 3	-1.42117	0.114
UGRO018_00290	2,3-bisphosphoglycerate-dependent phosphoglycerate mutase	gpmA_1		5.341	9.166	786	+	contig 3	1.71602	0.0777
UGRO018_00291	Aryl-phospho-beta-D-glucosidase BglH	bglH_4	GH1	0.448	1.279	1452	+	contig 3	2.85745	0.157
UGRO018_00292	5-amino-6-(5-phospho-D-ribitylamino)uracil phosphatase YitU	yitU_1		0.237	1.918	816	+	contig 3	8.07875	0.0348
UGRO018_00293	hypothetical protein		CE4	10.403	14.252	1308	+	contig 3	1.36998	0.492
UGRO018_00294	hypothetical protein			44.144	68.205	435	+	contig 3	1.54508	0.327
UGRO018_00295	Membrane-bound lytic murein transglycosylase F	mltF_1		145.994	327.354	798	+	contig 3	2.24225	0.0102
UGRO018_00296	3'(2'),5'-bisphosphate nucleotidase CysQ	cysQ		16.42	16.774	834	+	contig 3	1.02154	0.949
UGRO018_00297	hypothetical protein			3.02	11.609	420	+	contig 3	3.84413	0.14
UGRO018_00298	Processive diacylglycerol alpha-glucosyltransferase	dgs	GT4	539.01	491.829	1002	+	contig 3	-1.09593	0.557
UGRO018_00299	hypothetical protein			195.42	141.633	1053	+	contig 3	-1.37976	0.00221
UGRO018_00300	Regulatory protein RecX	recX	GT4	223.606	253.719	1992	+	contig 3	1.13467	0.00277
UGRO018_00301	3'-5' exoribonuclease YhaM	yhaM		217.931	299.142	948	+	contig 3	1.37265	0.035
UGRO018_00302	Ribosomal protein S12 methylthiotransferase RimO	rimO		185.793	274.945	1302	+	contig 3	1.47984	0.0652
UGRO018_00303	hypothetical protein			60.524	150.566	486	+	contig 3	2.48771	0.0513
UGRO018_00304	hypothetical protein			96.917	126.135	468	-	contig 3	1.30147	0.471
UGRO018_00305	hypothetical protein			140.309	94.52	1248	-	contig 3	-1.48443	0.0606
UGRO018_00306	hypothetical protein			28.099	134.855	498	+	contig 3	4.79931	0.0106
UGRO018_00307	hypothetical protein		GH25	6.692	8.455	1065	+	contig 3	1.26349	0.43
UGRO018_00308	hypothetical protein			117.137	1049.19	243	-	contig 3	8.95693	0.000603
UGRO018_00309	tRNA-Lys(ctt)			0.043	0.043	76	-	contig 3	1	1
UGRO018_00310	hypothetical protein			136.533	99.361	1149	+	contig 3	-1.37411	0.293
UGRO018_00311	Translation initiation factor IF-3	infC		1629.32	3383.32	426	+	contig 3	2.07653	0.0987
UGRO018_00312	50S ribosomal protein L35	rpmI		1686.16	3672.7	195	+	contig 3	2.17814	0.00619
UGRO018_00313	50S ribosomal protein L20	rplT		1551.01	3821.7	369	+	contig 3	2.46401	0.000107
UGRO018_00314	hypothetical protein			1223.09	3003.68	438	+	contig 3	2.45581	0.00372
UGRO018_00315	ECF RNA polymerase sigma factor SigW	sigW		8.476	21.924	513	+	contig 3	2.5866	0.0427
UGRO018_00316	hypothetical protein			7.044	16.185	750	+	contig 3	2.29787	0.0196
UGRO018_00317	Vitamin B12 import ATP-binding protein BtuD	btuD_2		9.929	21.626	891	+	contig 3	2.17798	0.0247
UGRO018_00318	hypothetical protein			10.675	19.054	1335	+	contig 3	1.7849	0.114
UGRO018_00319	hypothetical protein			286.912	138.425	768	+	contig 3	-2.0727	0.00044
UGRO018_00320	HTH-type transcriptional repressor YtrA	ytrA_1		659.102	320.961	369	+	contig 3	-2.05353	0.0311
UGRO018_00321	ABC transporter ATP-binding protein YtrB	ytrB_1		458.645	350.209	699	+	contig 3	-1.30963	0.324
UGRO018_00322	hypothetical protein			6.922	21.444	162	+	contig 3	3.09811	0.5
UGRO018_00323	hypothetical protein			0.601	4.752	558	-	contig 3	7.91122	0.142
UGRO018_00324	hypothetical protein			0.796	0.897	996	+	contig 3	1.12593	0.929
UGRO018_00325	Serine/threonine-protein kinase PknD	pknD		0.236	0.343	489	+	contig 3	1.45762	0.744
UGRO018_00326	hypothetical protein			0.509	0.548	1152	+	contig 3	1.076	0.959
UGRO018_00327	hypothetical protein			0.181	0.078	159	+	contig 3	-2.31838	0.536
UGRO018_00328	hypothetical protein			2.652	1.546	3054	+	contig 3	-1.71559	0.0774
UGRO018_00329	hypothetical protein			1.291	0.935	3972	+	contig 3	-1.38102	0.0774
UGRO018_00330	hypothetical protein			1.088	1.867	246	+	contig 3	1.71661	0.62
UGRO018_00331	hypothetical protein			5.321	2.084	303	+	contig 3	-2.55277	0.0318
UGRO018_00332	hypothetical protein			2.627	3.115	300	+	contig 3	1.18582	0.923
UGRO018_00333	hypothetical protein			14.861	4.812	900	+	contig 3	-3.08807	7.7e-05
UGRO018_00334	hypothetical protein			2.728	1.276	297	+	contig 3	-2.13735	0.572
UGRO018_00335	hypothetical protein			315.634	304.178	552	-	contig 3	-1.03766	0.778
UGRO018_00336	hypothetical protein			48.62	75.378	996	+	contig 3	1.55035	0.00246
UGRO018_00337	Fe/S biogenesis protein NfuA	nfuA		42.116	272.939	234	-	contig 3	6.48059	0.00473
UGRO018_00338	hypothetical protein			506.326	245.08	459	-	contig 3	-2.06597	3.44e-05
UGRO018_00339	General stress protein 13	yugI		3547.56	1414.85	351	+	contig 3	-2.50737	0.024
UGRO018_00340	Glucose-6-phosphate isomerase	pgi		1679.45	1360.78	1275	+	contig 3	-1.23419	0.325
UGRO018_00341	Pyruvate, phosphate dikinase	ppdK		156.804	76.44	2634	+	contig 3	-2.05133	0.000125
UGRO018_00342	hypothetical protein			9.577	7.961	657	-	contig 3	-1.203	0.284
UGRO018_00343	Sensor histidine kinase RcsC	rcsC_3		99.98	105.934	2763	+	contig 3	1.05955	0.792
UGRO018_00344	hypothetical protein			2.99	6.095	495	+	contig 3	2.0381	0.467
UGRO018_00345	hypothetical protein			0.744	8.029	321	+	contig 3	10.7923	0.057
UGRO018_00346	Aminoacyltransferase FemA	femA_1		5.217	9.725	1263	+	contig 3	1.86391	0.115
UGRO018_00347	HTH-type transcriptional regulator AdhR	adhR		35.781	69.079	399	+	contig 3	1.93062	0.297
UGRO018_00348	hypothetical protein			61.475	182.112	540	+	contig 3	2.96238	0.00189
UGRO018_00349	Putative bifunctional phosphatase/peptidyl-prolyl cis-trans isomerase			49.9	46.852	777	-	contig 3	-1.06506	0.441
UGRO018_00350	UV DNA damage endonuclease	uvsE		1.977	8.874	1224	+	contig 3	4.48929	0.00109
UGRO018_00351	hypothetical protein			11.343	63.338	555	+	contig 3	5.58396	0.000647
UGRO018_00352	hypothetical protein			129.251	98.08	360	+	contig 3	-1.31781	0.076
UGRO018_00353	hypothetical protein			39.999	43.756	954	+	contig 3	1.09393	0.693
UGRO018_00354	hypothetical protein			190.466	131.925	1464	+	contig 3	-1.44375	6.28e-05
UGRO018_00355	hypothetical protein			152.637	117.663	867	+	contig 3	-1.29724	0.18
UGRO018_00356	Zinc transport protein ZntB	zntB		100.12	106.374	927	+	contig 3	1.06246	0.333
UGRO018_00357	hypothetical protein			348.483	319.318	1872	+	contig 3	-1.09134	0.554
UGRO018_00358	hypothetical protein			187.236	181.52	351	+	contig 3	-1.03149	0.916
UGRO018_00359	Inner membrane protein YohK	yohK		217.581	290.641	702	+	contig 3	1.33578	0.196
UGRO018_00360	hypothetical protein		GH190	71.7	85.633	1098	-	contig 3	1.19432	0.779
UGRO018_00361	hypothetical protein			25.466	33.496	444	+	contig 3	1.31533	0.472
UGRO018_00362	ATP-dependent zinc metalloprotease FtsH 4	ftsH4		48.135	55.536	1890	+	contig 3	1.15377	0.615
UGRO018_00363	hypothetical protein			158.555	116.121	984	+	contig 3	-1.36543	0.0617
UGRO018_00364	hypothetical protein			182.359	172.162	951	+	contig 3	-1.05923	0.605
UGRO018_00365	hypothetical protein			140.074	141.863	399	-	contig 3	1.01277	0.996
UGRO018_00366	Ribosome hibernation promotion factor	hpf		1336.1	699.117	534	+	contig 3	-1.91112	0.0586
UGRO018_00367	DNA-3-methyladenine glycosylase 1	tag		59.594	51.036	561	+	contig 3	-1.1677	0.151
UGRO018_00368	hypothetical protein			23.435	36.285	852	+	contig 3	1.54828	0.0766
UGRO018_00369	Putative multidrug export ATP-binding/permease protein			35.277	41.097	1683	+	contig 3	1.16498	0.24
UGRO018_00370	tRNA-Arg(tct)			0.043	0.043	77	+	contig 3	1	1
UGRO018_00371	hypothetical protein			35.311	246.593	294	-	contig 3	6.98354	1.71e-05
UGRO018_00372	hypothetical protein			1638.36	1766.76	732	+	contig 3	1.07837	0.709
UGRO018_00373	Trigger factor	tig		1581.26	2205.75	1278	+	contig 3	1.39493	0.00577
UGRO018_00374	Lon protease 1	lon1		852.234	1227.79	2325	+	contig 3	1.44067	0.0294
UGRO018_00375	putative GTP-binding protein EngB	engB		676.132	1024.71	591	+	contig 3	1.51555	0.129
UGRO018_00376	hypothetical protein			0.589	0.406	177	+	contig 3	-1.4507	0.877
UGRO018_00377	hypothetical protein			135.869	144.453	636	-	contig 3	1.06318	0.926
UGRO018_00378	hypothetical protein			22.454	38.56	738	+	contig 3	1.71728	0.00663
UGRO018_00379	dTDP-glucose 4,6-dehydratase	rfbB		30.626	26.271	1059	+	contig 4	-1.16576	0.503
UGRO018_00380	UDP-glucose 6-dehydrogenase	ugd_1		23.715	34.179	1167	+	contig 4	1.44125	0.0719
UGRO018_00381	Polyisoprenyl-teichoic acid--peptidoglycan teichoic acid transferase TagU	tagU_2		19.918	31.249	1419	+	contig 4	1.56887	0.00858
UGRO018_00382	hypothetical protein			20.825	42.688	588	+	contig 4	2.04979	0.102
UGRO018_00383	hypothetical protein			2.049	2.225	906	+	contig 4	1.08557	0.954
UGRO018_00384	hypothetical protein			39.646	30.283	1647	-	contig 4	-1.3092	0.296
UGRO018_00385	hypothetical protein			112.266	53.895	1008	-	contig 4	-2.08304	3.08e-06
UGRO018_00386	Glycerol-3-phosphate acyltransferase	plsY		235.584	272.43	612	-	contig 4	1.1564	0.293
UGRO018_00387	DNA topoisomerase 4 subunit B	parE		75.259	228.761	1932	+	contig 4	3.03966	0.023
UGRO018_00388	DNA topoisomerase 4 subunit A	parC		127.979	258.679	2496	+	contig 4	2.02126	0.00797
UGRO018_00389	hypothetical protein			39.688	33.122	765	+	contig 4	-1.19823	0.361
UGRO018_00390	DNA mismatch repair protein MutS	mutS_1		51.881	55.541	1779	+	contig 4	1.07056	0.807
UGRO018_00391	DNA topoisomerase 3	topB_1		75.379	101.925	2181	+	contig 4	1.35217	0.0519
UGRO018_00392	hypothetical protein			55.554	96.687	597	+	contig 4	1.74041	0.0146
UGRO018_00393	ADP-ribose pyrophosphatase	nudF		167.458	397.707	537	-	contig 4	2.37496	0.181
UGRO018_00394	hypothetical protein			0.28	4.592	699	-	contig 4	16.381	0.0139
UGRO018_00395	hypothetical protein			13.989	17.184	441	+	contig 4	1.2284	0.624
UGRO018_00396	Stage V sporulation protein AD	spoVAD		11.477	13.082	999	+	contig 4	1.13988	0.747
UGRO018_00397	hypothetical protein			7.079	24.715	354	+	contig 4	3.49147	0.248
UGRO018_00398	hypothetical protein			10.855	22.285	1353	+	contig 4	2.05291	0.114
UGRO018_00399	hypothetical protein			53.441	51.7	276	+	contig 4	-1.03369	0.961
UGRO018_00400	Segregation and condensation protein A	scpA		60.962	91.152	741	+	contig 4	1.49522	0.506
UGRO018_00401	Segregation and condensation protein B	scpB		40.707	108.34	561	+	contig 4	2.66146	0.0486
UGRO018_00402	hypothetical protein			45.541	2069.86	198	+	contig 4	45.4506	0.000128
UGRO018_00403	Phosphinothricin N-acetyltransferase	pat		70.684	111.926	567	+	contig 4	1.58347	0.00512
UGRO018_00404	hypothetical protein			13.161	15.759	957	+	contig 4	1.1974	0.55
UGRO018_00405	Spore maturation protein A	spmA		11.729	15.267	573	+	contig 4	1.30159	0.642
UGRO018_00406	Spore maturation protein B	spmB		6.14	10.53	513	+	contig 4	1.71514	0.603
UGRO018_00407	Ribosomal large subunit pseudouridine synthase B	rluB		263.758	304.699	738	+	contig 4	1.15522	0.615
UGRO018_00408	Ribosomal RNA small subunit methyltransferase E	rsmE		142.089	134.167	738	+	contig 4	-1.05905	0.618
UGRO018_00409	hypothetical protein			78.615	100.48	780	+	contig 4	1.27814	0.284
UGRO018_00410	Threonylcarbamoyladenosine tRNA methylthiotransferase MtaB	mtaB		394.593	417.951	1290	+	contig 4	1.0592	0.495
UGRO018_00411	UDP-N-acetylmuramoyl-L-alanyl-D-glutamate--2,6-diaminopimelate ligase	murE_1		575.381	642.483	1461	+	contig 4	1.11662	0.467
UGRO018_00412	30S ribosomal protein S21	rpsU		525.664	6642.41	180	+	contig 4	12.6362	3.15e-05
UGRO018_00413	Membrane-bound lytic murein transglycosylase F	mltF_2		292.414	274.157	1521	+	contig 4	-1.06659	0.923
UGRO018_00414	Arginine transport ATP-binding protein ArtM	artM_1		284.492	370.905	738	+	contig 4	1.30375	0.187
UGRO018_00415	hypothetical protein			5.823	15.83	201	+	contig 4	2.71869	0.118
UGRO018_00416	hypothetical protein			19.2	19.851	927	+	contig 4	1.03392	0.908
UGRO018_00417	PhoH-like protein			213.425	137.864	993	+	contig 4	-1.54808	0.0679
UGRO018_00418	Alkaline phosphatase synthesis transcriptional regulatory protein PhoP	phoP_2		210.215	128	681	+	contig 4	-1.6423	0.0294
UGRO018_00419	Alkaline phosphatase synthesis sensor protein PhoR	phoR_1		161.021	120.55	1221	+	contig 4	-1.33572	0.195
UGRO018_00420	tRNA-Glu(ctc)			0.043	0.043	75	-	contig 4	1	1
UGRO018_00421	hypothetical protein			144.489	115.668	585	+	contig 4	-1.24918	0.0867
UGRO018_00422	Phosphate-binding protein PstS 2	pstS2		2.716	2.908	927	+	contig 4	1.07082	0.9
UGRO018_00423	Phosphate transport system permease protein PstC 1	pstC1		3.6	5.763	873	+	contig 4	1.60077	0.00968
UGRO018_00424	hypothetical protein			4.534	3.501	1248	+	contig 4	-1.2951	0.554
UGRO018_00425	Phosphate import ATP-binding protein PstB 3	pstB3		1.842	4.062	762	+	contig 4	2.20564	0.497
UGRO018_00426	Phosphate-specific transport system accessory protein PhoU	phoU		1.019	3.402	639	+	contig 4	3.34009	0.0857
UGRO018_00427	hypothetical protein			894.988	673.821	1683	-	contig 4	-1.32823	0.000103
UGRO018_00428	Endoribonuclease YbeY	ybeY		302.175	145.709	468	+	contig 4	-2.07382	6.42e-05
UGRO018_00429	Undecaprenol kinase	dgkA		191.997	81.975	360	+	contig 4	-2.34215	0.000279
UGRO018_00430	Cytidine deaminase	cdd		193.351	148.039	405	+	contig 4	-1.30608	0.301
UGRO018_00431	GTPase Era	era		283.206	208.734	900	+	contig 4	-1.35678	0.0112
UGRO018_00432	DNA repair protein RecO	recO		71.002	111.359	732	+	contig 4	1.56839	0.0287
UGRO018_00433	Glycine--tRNA ligase	glyQS		1010.24	1088.72	1383	+	contig 4	1.07769	0.178
UGRO018_00434	DNA primase	dnaG		857.89	967.164	1767	+	contig 4	1.12737	0.448
UGRO018_00435	RNA polymerase sigma factor SigA	sigA_2		746.039	1080.23	1197	+	contig 4	1.44795	0.000343
UGRO018_00436	hypothetical protein			564.546	1065.05	663	+	contig 4	1.88656	0.00295
UGRO018_00437	4-hydroxy-3-methylbut-2-enyl diphosphate reductase	ispH		105.704	106.484	909	-	contig 4	1.00738	0.987
UGRO018_00438	DEAD-box ATP-dependent RNA helicase CshB	cshB		206.123	212.585	1362	+	contig 4	1.03135	0.883
UGRO018_00439	putative endonuclease 4	nfo		282.713	267.148	879	+	contig 4	-1.05827	0.747
UGRO018_00440	hypothetical protein			133.632	208.717	555	+	contig 4	1.56188	0.00648
UGRO018_00441	4-hydroxy-3-methylbut-2-en-1-yl diphosphate synthase (flavodoxin)	ispG		225.874	226.049	1071	-	contig 4	1.00078	0.997
UGRO018_00442	Penicillin-binding protein H	pbpH		431.469	412.147	2046	+	contig 4	-1.04688	0.874
UGRO018_00443	50S ribosomal protein L33 2	rpmG2_1		447.642	9365.04	150	+	contig 4	20.9208	4.74e-06
UGRO018_00444	Hydroxyacylglutathione hydrolase GloC	gloC		149.545	254.08	624	+	contig 4	1.69902	0.0105
UGRO018_00445	ComG operon protein 1	comGA		0.863	1.83	993	+	contig 4	2.11908	0.424
UGRO018_00446	hypothetical protein			0.377	1.995	993	+	contig 4	5.29338	0.157
UGRO018_00447	ComG operon protein 3	comGC		0.679	3	303	+	contig 4	4.41783	0.202
UGRO018_00448	hypothetical protein			5.709	3.266	420	+	contig 4	-1.74808	0.044
UGRO018_00449	hypothetical protein			0.575	0.475	168	+	contig 4	-1.21132	0.926
UGRO018_00450	hypothetical protein			0.673	1.294	411	+	contig 4	1.92285	0.675
UGRO018_00451	hypothetical protein			0.773	0.936	417	+	contig 4	1.20958	0.902
UGRO018_00452	hypothetical protein			1.76	3.828	330	+	contig 4	2.17486	0.504
UGRO018_00453	Elongation factor P	efp_1		645.736	1143.46	564	+	contig 4	1.77079	0.00608
UGRO018_00454	hypothetical protein			298.414	517.209	903	+	contig 4	1.73319	0.432
UGRO018_00455	Cytidylate kinase	cmk_1		476.108	535.27	660	+	contig 4	1.12426	0.262
UGRO018_00456	GTPase Der	der		447.959	551.041	1311	+	contig 4	1.23011	0.505
UGRO018_00457	Glycerol-3-phosphate dehydrogenase [NAD(P)+]	gpsA		573.864	760.456	999	+	contig 4	1.32515	0.0117
UGRO018_00458	Peptide chain release factor 3	prfC		97.347	210.642	1593	+	contig 4	2.16383	0.0126
UGRO018_00459	hypothetical protein			3.502	126.136	183	+	contig 4	36.0187	0.0172
UGRO018_00460	Stage IV sporulation protein A	spoIVA		36.058	44.539	1479	+	contig 4	1.2352	0.54
UGRO018_00461	DNA-binding protein HU 1	hupA		1075.98	4490.96	285	+	contig 4	4.17381	8.55e-06
UGRO018_00462	hypothetical protein			104.173	107.008	705	+	contig 4	1.02721	0.928
UGRO018_00463	hypothetical protein			24.696	9.427	489	+	contig 4	-2.61987	0.0114
UGRO018_00464	Lipid II isoglutaminyl synthase (glutamine-hydrolyzing) subunit GatD	gatD		85.988	131.174	744	-	contig 4	1.52549	0.00191
UGRO018_00465	Lipid II isoglutaminyl synthase (glutamine-hydrolyzing) subunit MurT	murT		111.299	110.034	1320	-	contig 4	-1.0115	0.966
UGRO018_00466	Phosphoribosylaminoimidazole-succinocarboxamide synthase	purC_1		1627.57	1909.29	684	+	contig 4	1.17309	0.611
UGRO018_00467	Phosphoribosylaminoimidazole-succinocarboxamide synthase	purC_2		169.362	189.146	705	+	contig 4	1.11682	0.457
UGRO018_00468	Adenylosuccinate lyase	purB		251.944	282.054	1431	+	contig 4	1.11951	0.532
UGRO018_00469	CTP synthase	pyrG		24.905	23.301	1599	-	contig 4	-1.06884	0.844
UGRO018_00470	putative transcriptional regulatory protein pdtaR	pdtaR		13.283	20.123	582	-	contig 4	1.51493	0.313
UGRO018_00471	Glutamine synthetase	glnA_1		23.87	17.102	1233	-	contig 4	-1.39571	0.169
UGRO018_00472	Adenylosuccinate synthetase	purA		508.563	631.35	1284	-	contig 4	1.24144	0.319
UGRO018_00473	Iron-sulfur cluster carrier protein			395.469	550.359	834	-	contig 4	1.39166	0.597
UGRO018_00474	Phosphopentomutase	deoB		365.253	369.09	1191	-	contig 4	1.0105	0.995
UGRO018_00475	Tyrosine recombinase XerD	xerD_1		262.458	216.733	903	-	contig 4	-1.21097	0.242
UGRO018_00476	tRNA1(Val) (adenine(37)-N6)-methyltransferase	yfiC		97.201	126.841	660	-	contig 4	1.30494	0.257
UGRO018_00477	hypothetical protein			2.02	14.827	600	-	contig 4	7.33966	0.117
UGRO018_00478	DNA polymerase IV	dinB_1		376.91	820.927	1167	-	contig 4	2.17804	0.048
UGRO018_00479	Stage 0 sporulation protein A	spo0A_1		420.319	1158.81	834	-	contig 4	2.75697	0.00378
UGRO018_00480	SpoIVB peptidase	spoIVB		26.082	48.338	981	-	contig 4	1.85326	0.000316
UGRO018_00481	DNA repair protein RecN	recN		166.652	204.154	1644	-	contig 4	1.22503	0.199
UGRO018_00482	Hemolysin A	tlyA		139.069	128.63	765	-	contig 4	-1.08115	0.483
UGRO018_00483	1-deoxy-D-xylulose-5-phosphate synthase	dxs		295.503	302.077	1878	-	contig 4	1.02225	0.859
UGRO018_00484	Farnesyl diphosphate synthase			254.203	273.409	843	-	contig 4	1.07556	0.394
UGRO018_00485	Exodeoxyribonuclease 7 small subunit	xseB		139.703	162.204	216	-	contig 4	1.16107	0.617
UGRO018_00486	Exodeoxyribonuclease 7 large subunit	xseA		198.177	175.254	1332	-	contig 4	-1.13079	0.44
UGRO018_00487	Transcription antitermination protein NusB	nusB		212.285	150.254	378	-	contig 4	-1.41284	0.0348
UGRO018_00488	hypothetical protein			135.235	117.952	891	-	contig 4	-1.14653	0.456
UGRO018_00489	hypothetical protein			936.709	1180.68	330	-	contig 4	1.26046	0.365
UGRO018_00490	Putative multidrug export ATP-binding/permease protein			81.564	45.601	1614	-	contig 4	-1.78864	0.00023
UGRO018_00491	hypothetical protein			1.294	32.409	510	-	contig 4	25.0492	0.00932
UGRO018_00492	hypothetical protein			204.364	218.371	1377	-	contig 4	1.06854	0.723
UGRO018_00493	Bifunctional riboflavin kinase/FMN adenylyltransferase	ribF		247.747	259.269	945	-	contig 4	1.04651	0.896
UGRO018_00494	tRNA pseudouridine synthase B	truB		154.045	211.389	849	-	contig 4	1.37225	0.584
UGRO018_00495	tRNA-cytidine(32) 2-sulfurtransferase	ttcA		47.989	63.069	789	+	contig 4	1.31424	0.185
UGRO018_00496	hypothetical protein			163.131	266.895	576	-	contig 4	1.63608	0.289
UGRO018_00497	Transcription antiterminator LicT	licT_1		10.296	8.299	843	+	contig 5	-1.24057	0.715
UGRO018_00498	Aryl-phospho-beta-D-glucosidase BglH	bglH_5	GH1	3.625	2.969	1437	+	contig 5	-1.2208	0.514
UGRO018_00499	PTS system beta-glucoside-specific EIIBCA component	bglF_1		14.765	17.546	1851	+	contig 5	1.18835	0.474
UGRO018_00500	putative HTH-type transcriptional regulator YbbH	ybbH_2		27.622	31.766	885	-	contig 5	1.15003	0.394
UGRO018_00501	hypothetical protein			4.712	5.521	1452	-	contig 5	1.17159	0.696
UGRO018_00502	hypothetical protein			4.519	4.219	531	-	contig 5	-1.07122	0.726
UGRO018_00503	Putative acetyltransferase			3.464	5.199	576	-	contig 5	1.50082	0.664
UGRO018_00504	1,3-propanediol dehydrogenase	dhaT		6.526	5.673	1173	-	contig 5	-1.15023	0.467
UGRO018_00505	hypothetical protein			0.58	2.695	276	-	contig 5	4.64907	0.178
UGRO018_00506	HTH-type transcriptional activator CmpR	cmpR_1		17.958	29.675	885	+	contig 5	1.6525	0.0791
UGRO018_00507	Acetolactate synthase isozyme 3 small subunit	ilvH_1		159.278	135.119	513	-	contig 5	-1.1788	0.333
UGRO018_00508	Acetolactate synthase large subunit	ilvB_1		198.398	242.396	1722	-	contig 5	1.22177	0.198
UGRO018_00509	hypothetical protein			5.873	6.95	666	-	contig 5	1.1835	0.619
UGRO018_00510	hypothetical protein			5.154	10.388	549	-	contig 5	2.01565	0.00325
UGRO018_00511	Hca operon transcriptional activator HcaR	hcaR		80.143	57.353	885	+	contig 5	-1.39736	0.031
UGRO018_00512	hypothetical protein			7.295	3.679	834	-	contig 5	-1.98297	0.0139
UGRO018_00513	hypothetical protein			35.002	38.345	309	-	contig 5	1.09551	0.721
UGRO018_00514	hypothetical protein			155.83	178.838	309	-	contig 5	1.14765	0.67
UGRO018_00515	hypothetical protein			30.124	51.235	906	-	contig 5	1.70077	0.108
UGRO018_00516	hypothetical protein			29.512	64.102	609	+	contig 5	2.17207	0.00563
UGRO018_00517	Aryl-phospho-beta-D-glucosidase BglA	bglA_1	GH1	7.958	7.257	1473	-	contig 5	-1.09655	0.715
UGRO018_00518	PTS system beta-glucoside-specific EIIBCA component	bglF_2		5.406	6.458	1827	-	contig 5	1.19455	0.55
UGRO018_00519	Transcription antiterminator LicT	licT_2		1.309	2.747	882	-	contig 5	2.09875	0.496
UGRO018_00520	hypothetical protein			39.382	32.737	654	-	contig 5	-1.20299	0.256
UGRO018_00521	hypothetical protein			122.499	82.946	891	+	contig 5	-1.47686	0.00255
UGRO018_00522	hypothetical protein			419.455	296.995	1770	-	contig 5	-1.41233	0.00117
UGRO018_00523	hypothetical protein			51.302	37.745	762	-	contig 5	-1.35917	0.0753
UGRO018_00524	HTH-type transcriptional activator RhaS	rhaS_2		85.945	50.077	969	-	contig 5	-1.71627	0.0197
UGRO018_00525	hypothetical protein			70.005	57.873	612	-	contig 5	-1.20963	0.433
UGRO018_00526	hypothetical protein			91.42	50.195	435	+	contig 5	-1.8213	9.99e-05
UGRO018_00527	hypothetical protein			1.648	11.824	270	+	contig 5	7.17666	0.189
UGRO018_00528	hypothetical protein			6.05	6.862	2088	+	contig 5	1.13428	0.845
UGRO018_00529	hypothetical protein			1.806	4.936	393	+	contig 5	2.73348	0.387
UGRO018_00530	Chemotaxis protein methyltransferase	cheR		4.407	6.357	816	+	contig 5	1.44234	0.729
UGRO018_00531	Protein-glutamate methylesterase/protein-glutamine glutaminase	cheB_1		2.471	8.358	996	+	contig 5	3.38172	0.322
UGRO018_00532	Chemotaxis protein CheY	cheY_1		2.786	7.831	363	+	contig 5	2.81126	0.426
UGRO018_00533	CheY-P phosphatase CheC	cheC_1		4.286	5.43	609	+	contig 5	1.26685	0.824
UGRO018_00534	Chemoreceptor glutamine deamidase CheD	cheD_1		2.938	4.777	474	+	contig 5	1.62607	0.597
UGRO018_00535	Methyl-accepting chemotaxis protein I	tsr		7.772	11.625	1692	+	contig 5	1.49569	0.163
UGRO018_00536	Chemotaxis protein CheY	cheY_2		1.407	11.3	363	+	contig 5	8.03173	0.152
UGRO018_00537	CheY-P phosphatase CheC	cheC_2		9.131	11.93	621	+	contig 5	1.30647	0.47
UGRO018_00538	Chemoreceptor glutamine deamidase CheD	cheD_2		12.239	14.939	480	+	contig 5	1.22061	0.0156
UGRO018_00539	Response regulator PleD	pleD		3.681	12.187	930	+	contig 5	3.31077	0.204
UGRO018_00540	hypothetical protein			11.463	17.996	1986	+	contig 5	1.56992	0.191
UGRO018_00541	hypothetical protein			0.559	7.964	426	+	contig 5	14.2435	0.0607
UGRO018_00542	Multidrug export protein MepA	mepA_2		6.143	12.089	1350	-	contig 5	1.96789	0.217
UGRO018_00543	hypothetical protein			15.637	11.079	609	-	contig 5	-1.4114	0.04
UGRO018_00544	Lichenan-specific phosphotransferase enzyme IIA component	licA_3		13.015	14.132	330	-	contig 5	1.08588	0.828
UGRO018_00545	PTS system cellobiose-specific EIIB component	celA_3		13.234	12.356	294	-	contig 5	-1.07106	0.881
UGRO018_00546	6-phospho-alpha-glucosidase	aglB	GH4	17.785	14.67	1329	-	contig 5	-1.21233	0.0727
UGRO018_00547	hypothetical protein			5.263	4.663	1815	-	contig 5	-1.12854	0.763
UGRO018_00548	hypothetical protein			0.885	12.117	141	-	contig 5	13.6925	0.104
UGRO018_00549	Lichenan permease IIC component	licC_2		24.061	16.079	1269	-	contig 5	-1.49641	0.00194
UGRO018_00550	NADPH dehydrogenase	namA		12.739	12.341	1737	+	contig 5	-1.03223	0.913
UGRO018_00551	S-ribosylhomocysteine lyase	luxS		171.663	105.269	465	-	contig 5	-1.6307	0.039
UGRO018_00552	hypothetical protein			482.039	1849.76	294	-	contig 5	3.83736	0.0504
UGRO018_00553	hypothetical protein			137.908	239.421	552	-	contig 5	1.73609	0.275
UGRO018_00554	hypothetical protein			38.05	95.078	180	-	contig 5	2.49874	0.107
UGRO018_00555	hypothetical protein			61.258	58.228	1230	-	contig 5	-1.05204	0.638
UGRO018_00556	hypothetical protein		GH73	21.324	26.19	1554	+	contig 5	1.2282	0.63
UGRO018_00557	hypothetical protein			38.395	36.838	1287	+	contig 5	-1.04227	0.916
UGRO018_00558	Sensor histidine kinase RcsC	rcsC_4		47.91	49.83	2466	+	contig 5	1.04009	0.893
UGRO018_00559	hypothetical protein			11.612	16.9	456	-	contig 5	1.45536	0.0629
UGRO018_00560	2-succinyl-6-hydroxy-2,4-cyclohexadiene-1-carboxylate synthase	menH_1		55.563	214.055	939	-	contig 5	3.85246	0.00182
UGRO018_00561	Aryl-phospho-beta-D-glucosidase BglH	bglH_6	GH1	2.16	7.298	1455	-	contig 5	3.37801	0.305
UGRO018_00562	Lichenan-specific phosphotransferase enzyme IIA component	licA_4		15.824	14.736	327	-	contig 5	-1.0738	0.884
UGRO018_00563	Lichenan permease IIC component	licC_3		14.142	9.977	1287	-	contig 5	-1.41749	0.0133
UGRO018_00564	PTS system cellobiose-specific EIIB component	celA_4		11.88	9.117	321	-	contig 5	-1.30309	0.284
UGRO018_00565	putative licABCH operon regulator	licR_4		11.744	12.868	1914	+	contig 5	1.09565	0.844
UGRO018_00566	Rubrerythrin	rbr		499.93	1272.48	540	-	contig 5	2.54533	0.000342
UGRO018_00567	Peroxide-responsive repressor PerR	perR		352.949	245.986	387	-	contig 5	-1.43483	0.468
UGRO018_00568	hypothetical protein			9.987	11.112	699	-	contig 5	1.11265	0.799
UGRO018_00569	hypothetical protein			403.521	310.589	438	-	contig 5	-1.29921	0.327
UGRO018_00570	hypothetical protein			345.239	185.742	234	-	contig 5	-1.8587	0.068
UGRO018_00571	Choline trimethylamine-lyase activating enzyme	cutD_1		167.354	277.534	516	-	contig 5	1.65836	0.214
UGRO018_00572	Anaerobic ribonucleoside-triphosphate reductase	nrdD_1		279.433	400.65	2346	-	contig 5	1.43379	0.392
UGRO018_00573	Pyridoxal phosphate phosphatase YbhA	ybhA		15.002	10.752	885	+	contig 5	-1.39528	0.3
UGRO018_00574	hypothetical protein			16.178	17.385	924	-	contig 5	1.07461	0.869
UGRO018_00575	Adaptive-response sensory-kinase SasA	sasA_3		31.626	28.212	1122	-	contig 5	-1.121	0.685
UGRO018_00576	Transcriptional regulatory protein WalR	walR_1		26.19	27.157	690	-	contig 5	1.03692	0.923
UGRO018_00577	hypothetical protein			410.14	560.183	846	-	contig 5	1.36583	0.571
UGRO018_00578	Sensor histidine kinase RcsC	rcsC_5		42.64	50.104	1545	-	contig 5	1.17505	0.263
UGRO018_00579	Transcriptional regulatory protein SrrA	srrA_2		51.591	57.476	687	-	contig 5	1.11407	0.0987
UGRO018_00580	hypothetical protein			26.463	39.679	690	-	contig 5	1.49942	0.11
UGRO018_00581	putative FMN/FAD exporter YeeO	yeeO_1		5.683	4.152	1338	-	contig 5	-1.36885	0.352
UGRO018_00582	hypothetical protein			7.117	3.778	1074	-	contig 5	-1.88374	0.000948
UGRO018_00583	PTS system mannose-specific EIID component	manZ_4		7.816	3.269	819	-	contig 5	-2.39061	0.00662
UGRO018_00584	PTS system sorbose-specific EIIC component	sorA		7.432	2.062	786	-	contig 5	-3.60397	0.000404
UGRO018_00585	putative phosphotransferase enzyme IIB component			5.025	3.594	477	-	contig 5	-1.39817	0.271
UGRO018_00586	hypothetical protein			1.807	0.757	423	-	contig 5	-2.38567	0.574
UGRO018_00587	Anaerobic nitric oxide reductase transcription regulator NorR	norR_2		52.956	52.026	2775	-	contig 5	-1.01786	0.916
UGRO018_00588	RNA polymerase sigma-54 factor	rpoN_1		32.636	31.246	1254	-	contig 5	-1.04447	0.726
UGRO018_00589	scyllo-inositol 2-dehydrogenase (NADP(+)) IolU	iolU_1		58.085	60.523	978	-	contig 5	1.04198	0.936
UGRO018_00590	Vitamin B12 import ATP-binding protein BtuD	btuD_3		214.147	162.436	1617	-	contig 5	-1.31835	0.022
UGRO018_00591	Vitamin B12 import ATP-binding protein BtuD	btuD_4		212.607	131.812	1932	-	contig 5	-1.61296	0.000639
UGRO018_00592	hypothetical protein			51.819	32.969	321	-	contig 5	-1.57178	0.0804
UGRO018_00593	hypothetical protein			96.951	33.139	1269	-	contig 5	-2.9256	0.000143
UGRO018_00594	Transcriptional regulatory protein NatR	natR_1		110.26	34.655	714	-	contig 5	-3.18167	0.000103
UGRO018_00595	hypothetical protein			25.973	6.295	300	-	contig 5	-4.12587	0.095
UGRO018_00596	Ribosomal RNA small subunit methyltransferase I	rsmI		383.603	489.389	858	-	contig 5	1.27577	0.358
UGRO018_00597	hypothetical protein			311.361	320.368	918	-	contig 5	1.02893	0.914
UGRO018_00598	hypothetical protein			246.735	245.014	978	-	contig 5	-1.00702	0.968
UGRO018_00599	Thymidylate kinase	tmk		561.723	480.534	633	-	contig 5	-1.16896	0.316
UGRO018_00600	Pyridoxal phosphate homeostasis protein			153.65	258.194	651	+	contig 5	1.6804	4.41e-06
UGRO018_00601	putative HTH-type transcriptional regulator YbbH	ybbH_3		14.123	17.04	858	+	contig 5	1.20656	0.738
UGRO018_00602	Sugar phosphatase YidA	yidA_2		61.489	36.107	810	+	contig 5	-1.70296	0.00363
UGRO018_00603	Lichenan permease IIC component	licC_4		478.378	514.757	1329	+	contig 5	1.07605	0.559
UGRO018_00604	hypothetical protein			344.842	491.202	612	+	contig 5	1.42443	0.07
UGRO018_00605	hypothetical protein			4.281	12.142	228	+	contig 5	2.83637	0.493
UGRO018_00606	hypothetical protein			77.151	100.495	522	-	contig 5	1.30257	0.497
UGRO018_00607	hypothetical protein			225.584	200.903	864	-	contig 5	-1.12285	0.784
UGRO018_00608	hypothetical protein			45.865	28.977	1473	+	contig 6	-1.5828	0.24
UGRO018_00609	hypothetical protein			18.23	8.998	90	+	contig 6	-2.0261	0.607
UGRO018_00610	hypothetical protein			15.668	56.81	171	+	contig 6	3.6258	0.067
UGRO018_00611	hypothetical protein			15.908	34.115	330	+	contig 6	2.14445	0.554
UGRO018_00612	hypothetical protein			30.963	65.491	180	-	contig 6	2.11509	0.179
UGRO018_00613	Amidophosphoribosyltransferase	purF_1		334.135	336.955	1419	+	contig 6	1.00844	0.986
UGRO018_00614	NH(3)-dependent NAD(+) synthetase	nadE_1		303.195	445.942	1308	+	contig 6	1.47081	0.239
UGRO018_00615	Modification methylase DpnIIB	dpnA		7.819	15.498	693	-	contig 6	1.98201	0.556
UGRO018_00616	hypothetical protein			37.686	27.779	1188	+	contig 6	-1.35664	0.498
UGRO018_00617	hypothetical protein			118.775	108.271	813	+	contig 6	-1.09701	0.609
UGRO018_00618	hypothetical protein			77.139	173.496	777	+	contig 6	2.24914	0.109
UGRO018_00619	hypothetical protein			4.093	13.606	465	+	contig 6	3.32429	0.394
UGRO018_00620	hypothetical protein			23.955	21.24	1005	-	contig 6	-1.1278	0.703
UGRO018_00621	hypothetical protein			2.046	2.777	651	+	contig 6	1.35689	0.733
UGRO018_00622	hypothetical protein			5.329	4.609	405	+	contig 6	-1.15615	0.563
UGRO018_00623	hypothetical protein			1.535	5.304	723	+	contig 6	3.45504	0.253
UGRO018_00624	Meso-diaminopimelate D-dehydrogenase	ddh		684.112	1105.53	981	+	contig 6	1.61601	0.346
UGRO018_00625	Elongation factor G, mitochondrial	GFM1		84.529	85.822	2577	+	contig 6	1.01529	0.922
UGRO018_00626	Deoxyguanosinetriphosphate triphosphohydrolase	dgt		69.996	95.699	1422	+	contig 6	1.36721	0.383
UGRO018_00627	hypothetical protein			19.439	89.258	294	+	contig 6	4.59163	0.197
UGRO018_00628	tRNA-Val(tac)			0.043	0.043	76	+	contig 6	1	1
UGRO018_00629	tRNA-Thr(tgt)			0.043	0.043	76	+	contig 6	1	1
UGRO018_00630	tRNA-Tyr(gta)			0.043	0.043	84	+	contig 6	1	1
UGRO018_00631	tRNA-Gln(ttg)			0.043	0.043	76	+	contig 6	1	1
UGRO018_00632	tRNA-Lys(ttt)			0.043	0.043	76	+	contig 6	1	1
UGRO018_00633	tRNA-Gly(tcc)			0.043	0.043	74	+	contig 6	1	1
UGRO018_00634	Purine nucleoside phosphorylase DeoD-type	deoD		1135.84	753.887	717	+	contig 6	-1.50664	0.0011
UGRO018_00635	Copper-sensing transcriptional repressor CsoR	csoR		40.786	34.39	267	+	contig 6	-1.186	0.622
UGRO018_00636	Copper-exporting P-type ATPase	copA		52.212	42.369	2625	+	contig 6	-1.23231	0.48
UGRO018_00637	hypothetical protein			145.758	186.793	642	+	contig 6	1.28153	0.609
UGRO018_00638	hypothetical protein			44.12	14.189	2514	+	contig 6	-3.10957	0.0145
UGRO018_00639	Ribonucleoside-diphosphate reductase subunit beta	nrdB		35.336	13.043	1044	+	contig 6	-2.70927	0.00556
UGRO018_00640	L-lactate dehydrogenase 1	ldh1		112.707	39.784	951	+	contig 6	-2.83296	0.172
UGRO018_00641	Peptidoglycan-N-acetylmuramic acid deacetylase PdaC	pdaC_2	CE4	88.743	161.453	1341	-	contig 6	1.81934	0.0206
UGRO018_00642	Sodium-lithium/proton antiporter			104.011	127.942	1074	-	contig 6	1.23008	0.6
UGRO018_00643	CDP-diacylglycerol--glycerol-3-phosphate 3-phosphatidyltransferase	pgsA_1		55.21	97.153	546	-	contig 6	1.7597	0.425
UGRO018_00644	hypothetical protein			91.003	101.514	807	-	contig 6	1.1155	0.739
UGRO018_00645	Phosphorylated carbohydrates phosphatase			90.446	84.777	639	-	contig 6	-1.06687	0.731
UGRO018_00646	hypothetical protein			50.942	68.299	462	-	contig 6	1.34071	0.542
UGRO018_00647	Phosphocholine transferase AnkX	ankX		70.147	41.425	672	+	contig 6	-1.69337	0.393
UGRO018_00648	Elongation factor G	fusA_1		126.859	43.904	2091	+	contig 6	-2.88949	1.08e-10
UGRO018_00649	hypothetical protein			2.044	3.902	279	+	contig 6	1.90927	0.609
UGRO018_00650	putative aminopeptidase			115.596	133.11	972	+	contig 6	1.15151	0.644
UGRO018_00651	Pantothenic acid transporter PanT	panT		7938.86	11085	645	+	contig 6	1.3963	0.293
UGRO018_00652	hypothetical protein			454.92	197.61	558	+	contig 6	-2.30211	0.117
UGRO018_00653	Multidrug export protein MepA	mepA_3		106.219	69.927	1371	+	contig 6	-1.51901	0.0296
UGRO018_00654	hypothetical protein			182.008	185.578	777	+	contig 6	1.01961	0.914
UGRO018_00655	Reverse rubrerythrin-1	rbr3A		1819.96	1843.74	546	+	contig 6	1.01307	0.932
UGRO018_00656	hypothetical protein			58.895	51.996	2439	+	contig 6	-1.13268	0.534
UGRO018_00657	Ribosomal RNA small subunit methyltransferase F	rsmF		176.86	153.439	1329	+	contig 6	-1.15264	0.0784
UGRO018_00658	Energy-dependent translational throttle protein EttA	ettA		96.91	152.632	1794	+	contig 6	1.57499	0.0418
UGRO018_00659	putative dual-specificity RNA methyltransferase RlmN	rlmN		132.769	122.965	1101	+	contig 6	-1.07973	0.833
UGRO018_00660	Serine/threonine phosphatase stp	stp		301.271	204.653	741	+	contig 6	-1.47211	0.0516
UGRO018_00661	Serine/threonine-protein kinase StkP	stkP		297.843	344.083	1710	+	contig 6	1.15525	0.394
UGRO018_00662	Small ribosomal subunit biogenesis GTPase RsgA	rsgA		300.413	356.328	870	+	contig 6	1.18613	0.385
UGRO018_00663	Ribulose-phosphate 3-epimerase	rpe		245.632	388.304	666	+	contig 6	1.58083	0.0784
UGRO018_00664	Thiamine pyrophosphokinase	thiN		240.874	327.658	609	+	contig 6	1.36029	0.188
UGRO018_00665	Uridine kinase	udk_1		82.226	52.683	1623	+	contig 6	-1.56078	8.58e-05
UGRO018_00666	50S ribosomal protein L28	rpmB		361.237	5102.56	192	-	contig 6	14.1252	6.42e-05
UGRO018_00667	hypothetical protein		GH73	465.682	405.123	1956	+	contig 6	-1.14948	0.339
UGRO018_00668	hypothetical protein			557.267	606.798	1419	+	contig 6	1.08888	0.557
UGRO018_00669	Cell division protein FtsA	ftsA		694.858	666.261	1260	+	contig 6	-1.04292	0.946
UGRO018_00670	Cell division protein FtsZ	ftsZ		805.465	959.087	1077	+	contig 6	1.19072	0.432
UGRO018_00671	hypothetical protein			764.884	403.764	453	+	contig 6	-1.89438	0.0144
UGRO018_00672	Calcium-transporting ATPase 1			4.435	10.908	2571	+	contig 6	2.45954	0.0875
UGRO018_00673	Uracil permease	pyrP		125.405	206.123	1341	-	contig 6	1.64366	0.0777
UGRO018_00674	hypothetical protein			81.788	45.753	744	+	contig 6	-1.78759	0.000311
UGRO018_00675	3-oxoadipate enol-lactonase 2	catD		75.269	49.148	696	+	contig 6	-1.53148	0.00591
UGRO018_00676	hypothetical protein			8.989	7.196	2010	+	contig 6	-1.24913	0.335
UGRO018_00677	Ktr system potassium uptake protein B	ktrB		139.43	135.576	1401	+	contig 6	-1.02843	0.969
UGRO018_00678	Ktr system potassium uptake protein A	ktrA		138.838	200.871	675	+	contig 6	1.4468	0.474
UGRO018_00679	hypothetical protein			1.583	2.269	318	+	contig 6	1.43297	0.783
UGRO018_00680	Sporulation protein YunB	yunB		1.511	3.46	678	+	contig 6	2.28906	0.468
UGRO018_00681	hypothetical protein			3.798	4.533	1464	+	contig 6	1.19358	0.742
UGRO018_00682	Ferredoxin--NADP reductase			6.539	5.488	1170	+	contig 6	-1.19157	0.64
UGRO018_00683	hypothetical protein			30.129	20.289	1812	+	contig 6	-1.48503	0.0134
UGRO018_00684	hypothetical protein			21.914	17.061	660	+	contig 6	-1.28444	0.64
UGRO018_00685	Anaerobic ribonucleoside-triphosphate reductase	nrdD_2		116.937	169.139	2379	-	contig 6	1.44641	0.218
UGRO018_00686	7-carboxy-7-deazaguanine synthase	queE		124.744	158.039	1140	-	contig 6	1.2669	0.346
UGRO018_00687	hypothetical protein			43.271	24.667	1065	+	contig 6	-1.75423	0.0148
UGRO018_00688	hypothetical protein			72.08	99.745	1125	-	contig 6	1.38381	0.039
UGRO018_00689	Cinnamate reductase	fldZ		13.473	16.79	1995	-	contig 6	1.24616	0.356
UGRO018_00690	hypothetical protein			9.741	11.14	591	+	contig 6	1.14359	0.66
UGRO018_00691	hypothetical protein			69.078	35.617	2109	+	contig 6	-1.93948	0.0041
UGRO018_00692	putative ABC transporter ATP-binding protein YknY	yknY_1		68.303	105.039	642	+	contig 6	1.53784	0.407
UGRO018_00693	Catabolite control protein A	ccpA_1		67.865	58.96	1002	+	contig 6	-1.15104	0.0906
UGRO018_00694	IS200/IS605 family transposase IS1341			1332.36	987.595	1095	+	contig 7	-1.3491	0.205
UGRO018_00695	hypothetical protein			1972.49	433.996	507	+	contig 7	-4.54496	0.00371
UGRO018_00696	hypothetical protein		GH31_18+CBM32+CBM32	2276.75	788.503	6777	+	contig 7	-2.88743	0.00537
UGRO018_00697	hypothetical protein		GH36+CBM32	1279.26	548.477	6105	+	contig 7	-2.33238	0.00537
UGRO018_00698	hypothetical protein			251.591	227.237	162	+	contig 7	-1.10718	0.905
UGRO018_00699	putative licABCH operon regulator	licR_5		243.38	362.033	1917	+	contig 7	1.48752	0.0742
UGRO018_00700	hypothetical protein			189.107	420.633	624	+	contig 7	2.22431	0.000661
UGRO018_00701	Lichenan-specific phosphotransferase enzyme IIA component	licA_5		2366.82	6786.82	330	+	contig 7	2.86749	0.0172
UGRO018_00702	Lichenan-specific phosphotransferase enzyme IIB component	licB_1		3015.73	6314.75	324	+	contig 7	2.09393	2.04e-05
UGRO018_00703	PTS system oligo-beta-mannoside-specific EIIC component	gmuC_2		2339.75	5879.71	1410	+	contig 7	2.51297	0.000425
UGRO018_00704	Glycine reductase complex component B subunit gamma	grdB_1		2237.64	6710.57	522	+	contig 7	2.99896	0.000108
UGRO018_00705	hypothetical protein			34.256	60.418	1440	+	contig 7	1.76372	0.33
UGRO018_00706	hypothetical protein			1.8	1.907	114	+	contig 7	1.0595	0.99
UGRO018_00707	hypothetical protein		GH170	98.532	322.006	1095	+	contig 7	3.26803	1.06e-05
UGRO018_00708	hypothetical protein			15.136	15.111	219	+	contig 7	-1.00165	1
UGRO018_00709	N(4)-(Beta-N-acetylglucosaminyl)-L-asparaginase			503.864	1762.08	960	+	contig 7	3.49713	0.0434
UGRO018_00710	Succinyl-diaminopimelate desuccinylase	dapE		643.417	1748.23	1107	+	contig 7	2.7171	0.0148
UGRO018_00711	Copper homeostasis protein CutC	cutC		401.362	1602.28	741	+	contig 7	3.9921	0.0153
UGRO018_00712	hypothetical protein			88.61	162.387	336	+	contig 7	1.83261	0.0684
UGRO018_00713	hypothetical protein			156.477	189.472	663	+	contig 7	1.21086	0.181
UGRO018_00714	Transcription antiterminator LicT	licT_3		1.277	2.169	831	+	contig 7	1.69828	0.64
UGRO018_00715	PTS system beta-glucoside-specific EIIBCA component	bglF_3		9.275	5.773	1395	+	contig 7	-1.60663	0.315
UGRO018_00716	Aryl-phospho-beta-D-glucosidase BglH	bglH_7	GH1	25.484	12.92	1449	+	contig 7	-1.9725	9.93e-07
UGRO018_00717	hypothetical protein			58.856	83.178	258	+	contig 7	1.41325	0.361
UGRO018_00718	Oligo-1,6-glucosidase	malL_2	GH13_31	360.245	195.564	1650	+	contig 7	-1.84208	0.0823
UGRO018_00719	hypothetical protein			477.469	224.481	924	+	contig 7	-2.12699	3.82e-07
UGRO018_00720	hypothetical protein			312.233	222.247	1044	+	contig 7	-1.40489	0.00126
UGRO018_00721	hypothetical protein			361.361	236.982	2109	+	contig 7	-1.52485	0.000308
UGRO018_00722	hypothetical protein			356.244	529.029	396	-	contig 7	1.48502	0.157
UGRO018_00723	hypothetical protein			9.161	31.239	663	+	contig 7	3.41013	0.0077
UGRO018_00724	hypothetical protein			52.868	51.515	1023	+	contig 7	-1.02627	0.879
UGRO018_00725	Deoxyribose-phosphate aldolase 1	deoC1_2		760.44	1003.82	663	+	contig 7	1.32005	0.685
UGRO018_00726	hypothetical protein			31.895	35.427	468	+	contig 7	1.11075	0.579
UGRO018_00727	hypothetical protein			200.149	152.286	1350	+	contig 7	-1.31429	0.241
UGRO018_00728	hypothetical protein			20.809	18.462	327	+	contig 7	-1.1271	0.812
UGRO018_00729	hypothetical protein			59.186	66.786	330	+	contig 7	1.12842	0.687
UGRO018_00730	hypothetical protein			2014.1	431.032	612	+	contig 7	-4.67274	0.00159
UGRO018_00731	hypothetical protein			267.269	81.746	153	+	contig 7	-3.26952	0.0779
UGRO018_00732	hypothetical protein			131.618	178.418	330	-	contig 7	1.35558	0.417
UGRO018_00733	hypothetical protein			17.74	22.393	282	-	contig 7	1.26224	0.595
UGRO018_00734	tRNA-Asn(gtt)			0.043	0.043	76	-	contig 7	1	1
UGRO018_00735	hypothetical protein			125.157	307.729	315	-	contig 7	2.45874	0.00183
UGRO018_00736	hypothetical protein			622.022	1186.81	1206	+	contig 7	1.90798	0.0192
UGRO018_00737	hypothetical protein			52.189	115.088	696	+	contig 7	2.20522	0.0246
UGRO018_00738	hypothetical protein			45.251	49.691	870	+	contig 7	1.09811	0.758
UGRO018_00739	Putative HMP/thiamine import ATP-binding protein YkoD	ykoD		84.829	98.88	1563	+	contig 7	1.16564	0.188
UGRO018_00740	hypothetical protein			55.941	84.61	669	+	contig 7	1.5125	0.0126
UGRO018_00741	hypothetical protein			38.408	40.695	417	+	contig 7	1.05956	0.785
UGRO018_00742	ABC transporter ATP-binding protein YtrB	ytrB_2		28.245	43.041	891	+	contig 7	1.52388	0.317
UGRO018_00743	hypothetical protein			28.437	24.485	333	+	contig 7	-1.16142	0.725
UGRO018_00744	hypothetical protein			39.725	37.317	1068	+	contig 7	-1.06452	0.632
UGRO018_00745	hypothetical protein		GH36+CBM32+CBM32	8.707	4.957	6192	+	contig 7	-1.75662	0.0343
UGRO018_00746	hypothetical protein			244.74	118.679	1323	+	contig 7	-2.0622	0.117
UGRO018_00747	hypothetical protein			5.397	2.718	3675	+	contig 7	-1.9856	0.0519
UGRO018_00748	hypothetical protein			4.182	2.022	2760	+	contig 7	-2.06849	0.0156
UGRO018_00749	hypothetical protein			18.97	18.108	1281	+	contig 7	-1.04764	0.929
UGRO018_00750	hypothetical protein			48.863	53.293	765	+	contig 7	1.09066	0.82
UGRO018_00751	Carboxypeptidase 1	ypwA		134.473	179.504	1494	-	contig 7	1.33488	0.448
UGRO018_00752	Hexitol phosphatase B	hxpB_1		13.408	17.96	654	+	contig 7	1.33947	0.228
UGRO018_00753	Hydroxymethylpyrimidine/phosphomethylpyrimidine kinase	thiD		14.574	16.17	783	+	contig 7	1.10955	0.707
UGRO018_00754	Alanine dehydrogenase 2	ald2		192.352	346.479	1116	+	contig 7	1.80127	0.0126
UGRO018_00755	Bacitracin export ATP-binding protein BceA	bceA_1		74.619	109.198	768	-	contig 7	1.46341	0.447
UGRO018_00756	hypothetical protein			58.903	57.394	1347	-	contig 7	-1.02629	0.978
UGRO018_00757	hypothetical protein			32.898	21.236	2193	-	contig 7	-1.54917	0.0626
UGRO018_00758	PTS system maltose-specific EIICB component	malP_1		14.72	9.012	1551	+	contig 7	-1.63328	0.703
UGRO018_00759	hypothetical protein			20.368	11.164	495	+	contig 7	-1.82444	0.609
UGRO018_00760	6-phospho-alpha-glucosidase	pagL	GH4	13.811	18.158	1332	+	contig 7	1.31473	0.855
UGRO018_00761	hypothetical protein			12.325	17.224	477	+	contig 7	1.39747	0.723
UGRO018_00762	HTH-type transcriptional regulator GlvR	glvR_3		122.297	63.372	759	+	contig 7	-1.92981	0.00108
UGRO018_00763	HTH-type transcriptional regulator GlvR	glvR_4		101.308	84.335	762	+	contig 7	-1.20125	0.118
UGRO018_00764	hypothetical protein			40.367	176.184	378	+	contig 7	4.36458	0.0102
UGRO018_00765	hypothetical protein			40.625	45.834	1824	-	contig 7	1.12823	0.626
UGRO018_00766	hypothetical protein			12.97	13.901	189	+	contig 7	1.0718	0.876
UGRO018_00767	hypothetical protein			15.485	13.65	1392	+	contig 7	-1.13442	0.327
UGRO018_00768	putative ABC transporter ATP-binding protein			16.841	12.612	666	+	contig 7	-1.33529	0.0628
UGRO018_00769	hypothetical protein			16.056	14.113	1266	+	contig 7	-1.13766	0.532
UGRO018_00770	Transcriptional activator protein CopR	copR		36.587	30.602	681	+	contig 7	-1.1956	0.116
UGRO018_00771	Adaptive-response sensory-kinase SasA	sasA_4		30.038	20.219	1065	+	contig 7	-1.48561	0.0504
UGRO018_00772	Bacitracin export permease protein BceB	bceB_2		18.129	17.695	2058	-	contig 8	-1.02451	0.954
UGRO018_00773	Bacitracin export ATP-binding protein BceA	bceA_2		20.455	19.617	768	-	contig 8	-1.04274	0.94
UGRO018_00774	hypothetical protein			20.799	10.027	207	-	contig 8	-2.07436	0.0277
UGRO018_00775	Adaptive-response sensory-kinase SasA	sasA_5		179.487	137.365	1023	-	contig 8	-1.30665	0.0871
UGRO018_00776	Response regulator protein GraR	graR_2		197.804	126.751	675	-	contig 8	-1.56056	0.0069
UGRO018_00777	hypothetical protein			78.325	161.917	225	+	contig 8	2.06723	0.0243
UGRO018_00778	hypothetical protein			4.794	3.883	1089	+	contig 8	-1.23467	0.406
UGRO018_00779	hypothetical protein			22.563	93.594	387	+	contig 8	4.1481	0.266
UGRO018_00780	hypothetical protein			4.829	3.496	1722	-	contig 8	-1.38127	0.109
UGRO018_00781	hypothetical protein			3.663	0.814	270	-	contig 8	-4.49962	0.339
UGRO018_00782	Endoribonuclease EndoA	ndoA_1		2.606	3.237	363	-	contig 8	1.24213	0.819
UGRO018_00783	hypothetical protein			0.082	0.067	426	-	contig 8	-1.22922	0.812
UGRO018_00784	hypothetical protein			0.19	0.069	351	-	contig 8	-2.77358	0.327
UGRO018_00785	hypothetical protein			0.043	0.043	456	-	contig 8	1	1
UGRO018_00786	hypothetical protein			2.554	3.31	141	-	contig 8	1.29582	0.929
UGRO018_00787	hypothetical protein			0.254	1.518	204	+	contig 8	5.97114	0.0779
UGRO018_00788	hypothetical protein			0.213	0.166	321	+	contig 8	-1.28206	0.897
UGRO018_00789	Transcriptional regulatory protein NatR	natR_2		12.244	9.423	702	+	contig 8	-1.2994	0.684
UGRO018_00790	hypothetical protein			3.288	2.798	1272	+	contig 8	-1.17521	0.728
UGRO018_00791	Accessory gene regulator protein B	agrB_1		0.121	0.288	582	+	contig 8	2.3831	0.405
UGRO018_00792	hypothetical protein			34.245	8.002	585	+	contig 8	-4.27966	1.06e-05
UGRO018_00793	hypothetical protein			14.718	8.915	507	+	contig 8	-1.65092	0.232
UGRO018_00794	hypothetical protein			543.222	29.141	2274	-	contig 8	-18.6414	1.95e-07
UGRO018_00795	hypothetical protein			9.567	5.246	642	+	contig 8	-1.82367	0.197
UGRO018_00796	Bacitracin transport ATP-binding protein BcrA	bcrA_1		228.589	22.228	633	-	contig 8	-10.284	4.02e-07
UGRO018_00797	hypothetical protein			47.615	2.85	705	-	contig 8	-16.7067	0.000156
UGRO018_00798	hypothetical protein			27.046	1.95	750	-	contig 8	-13.8728	0.000331
UGRO018_00799	hypothetical protein			222.812	24.498	798	-	contig 8	-9.09525	0.000203
UGRO018_00800	hypothetical protein			3071.44	568.323	408	-	contig 8	-5.40439	0.000745
UGRO018_00801	hypothetical protein		GH23	0.827	3.373	1728	-	contig 8	4.07792	0.125
UGRO018_00802	hypothetical protein			0.192	3.471	399	-	contig 8	18.0867	0.00314
UGRO018_00803	hypothetical protein			0.756	4.781	780	-	contig 8	6.32114	0.0527
UGRO018_00804	hypothetical protein			1.186	11.778	2358	-	contig 8	9.93263	0.0362
UGRO018_00805	hypothetical protein			2.087	6.478	384	-	contig 8	3.10451	0.202
UGRO018_00806	hypothetical protein			4.28	32.317	387	+	contig 8	7.5509	0.156
UGRO018_00807	hypothetical protein			0.215	0.844	840	-	contig 8	3.92933	0.144
UGRO018_00808	hypothetical protein			0.356	0.144	321	-	contig 8	-2.4818	0.526
UGRO018_00809	hypothetical protein			0.519	1.109	1788	-	contig 8	2.13866	0.209
UGRO018_00810	hypothetical protein			0.095	0.49	186	-	contig 8	5.15106	0.207
UGRO018_00811	hypothetical protein			1.104	1.858	912	-	contig 8	1.68316	0.188
UGRO018_00812	hypothetical protein			0.413	1.295	762	-	contig 8	3.13582	0.144
UGRO018_00813	hypothetical protein			0.438	1.481	1407	-	contig 8	3.37979	0.0568
UGRO018_00814	hypothetical protein			0.139	0.77	333	-	contig 8	5.53556	0.109
UGRO018_00815	hypothetical protein			0.207	0.42	336	-	contig 8	2.02621	0.615
UGRO018_00816	hypothetical protein			24.947	54.793	312	-	contig 8	2.19643	0.0125
UGRO018_00817	hypothetical protein			39.887	47.486	351	-	contig 8	1.19052	0.302
UGRO018_00818	hypothetical protein			84.134	172.409	240	-	contig 8	2.04922	0.371
UGRO018_00819	hypothetical protein			127.611	125.738	810	-	contig 8	-1.01489	0.954
UGRO018_00820	hypothetical protein			13.392	147.478	174	-	contig 8	11.0128	0.0698
UGRO018_00821	hypothetical protein			0.257	0.82	1089	-	contig 8	3.19519	0.206
UGRO018_00822	hypothetical protein			2.063	7.383	342	-	contig 8	3.57782	0.328
UGRO018_00823	hypothetical protein			0.987	1.767	8532	-	contig 8	1.79125	0.00888
UGRO018_00824	hypothetical protein			0.393	0.229	501	-	contig 8	-1.71355	0.652
UGRO018_00825	hypothetical protein			1.574	1.939	5139	-	contig 8	1.23198	0.259
UGRO018_00826	hypothetical protein			20.992	17.654	591	-	contig 8	-1.18909	0.711
UGRO018_00827	Nucleoid occlusion protein	noc_1		1.212	2.493	951	-	contig 8	2.05707	0.49
UGRO018_00828	putative protein			0.735	2.049	822	-	contig 8	2.78947	0.268
UGRO018_00829	hypothetical protein			96.302	61.887	450	+	contig 8	-1.55609	0.294
UGRO018_00830	hypothetical protein		GT2	15.475	13.411	981	+	contig 8	-1.15386	0.229
UGRO018_00831	hypothetical protein			9.216	6.428	1011	-	contig 8	-1.43374	0.209
UGRO018_00832	hypothetical protein			1.146	0.709	1074	+	contig 8	-1.61715	0.721
UGRO018_00833	hypothetical protein			0.266	3.058	318	+	contig 8	11.483	0.0329
UGRO018_00834	hypothetical protein			0.123	0.78	525	-	contig 8	6.35793	0.00783
UGRO018_00835	hypothetical protein			0.103	0.083	234	-	contig 8	-1.24707	0.883
UGRO018_00836	hypothetical protein			9.192	21.52	957	+	contig 8	2.34133	0.0235
UGRO018_00837	Teichoic acid translocation permease protein TagG	tagG		167.507	105.716	819	+	contig 8	-1.58451	0.0133
UGRO018_00838	Teichoic acids export ATP-binding protein TagH	tagH		269.948	268.117	852	+	contig 8	-1.00683	0.999
UGRO018_00839	Glycerol-3-phosphate cytidylyltransferase	tagD		131.449	355.204	396	+	contig 8	2.70223	0.192
UGRO018_00840	Undecaprenyl-phosphate 4-deoxy-4-formamido-L-arabinose transferase	arnC_1	GT2	345.243	370.078	3501	+	contig 8	1.07194	0.526
UGRO018_00841	hypothetical protein		GT2	48.827	70.256	2601	+	contig 8	1.43889	0.176
UGRO018_00842	Teichoic acid ribitol-phosphate primase	tarK		59.299	75.757	1089	+	contig 8	1.27755	0.361
UGRO018_00843	hypothetical protein			3.693	13.983	984	+	contig 8	3.78604	0.328
UGRO018_00844	hypothetical protein			56.037	63.302	1536	+	contig 8	1.12965	0.668
UGRO018_00845	putative glycosyltransferase YkoT	ykoT	GT2	132.312	178.384	948	+	contig 8	1.3482	0.00586
UGRO018_00846	hypothetical protein			7.145	38.963	408	+	contig 8	5.45285	0.302
UGRO018_00847	hypothetical protein			175.542	304.951	1584	+	contig 8	1.73719	0.00011
UGRO018_00848	hypothetical protein			235.586	511.579	1143	+	contig 8	2.17152	0.000401
UGRO018_00849	Tyrocidine synthase 1	tycA		365.295	744.036	1521	+	contig 8	2.03681	1.8e-05
UGRO018_00850	Diaminopimelate decarboxylase	lysA_1		351.293	789.047	1191	+	contig 8	2.24612	2.04e-05
UGRO018_00851	D-alanyl carrier protein	dltC		67.873	1443.63	225	+	contig 8	21.2696	0.000437
UGRO018_00852	Glycogen phosphorylase	glgP_2	GT35	1113.17	983.965	2415	+	contig 8	-1.13131	0.0823
UGRO018_00853	p-aminobenzoyl-glutamate hydrolase subunit B	abgB_1		256.08	406.788	1164	+	contig 8	1.58852	0.148
UGRO018_00854	putative protein-export membrane protein SecG	secG		210.878	1071.55	231	+	contig 8	5.08137	0.00143
UGRO018_00855	Ribonuclease R	rnr		282.239	247.384	2127	+	contig 8	-1.14089	0.75
UGRO018_00856	Capsule biosynthesis protein CapA	capA		281.196	359.992	1149	+	contig 8	1.28021	0.639
UGRO018_00857	SsrA-binding protein	smpB		150.406	284.61	450	+	contig 8	1.89227	0.0459
UGRO018_00858	transfer-messenger RNA, SsrA	ssrA		0.043	0.043	379	+	contig 8	1	1
UGRO018_00859	hypothetical protein			20.713	45.245	717	-	contig 8	2.18436	0.000719
UGRO018_00860	hypothetical protein			17.759	58.939	198	+	contig 8	3.31893	0.00368
UGRO018_00861	hypothetical protein			9.505	30.114	384	+	contig 8	3.16811	0.283
UGRO018_00862	hypothetical protein			1.046	2.966	186	-	contig 8	2.83611	0.548
UGRO018_00863	hypothetical protein			0.572	3.294	654	-	contig 8	5.75456	0.199
UGRO018_00864	Tyrosine recombinase XerD	xerD_2		14.294	11.531	852	+	contig 9	-1.23965	0.157
UGRO018_00865	hypothetical protein			7.317	17.08	555	+	contig 9	2.33437	0.00263
UGRO018_00866	hypothetical protein			25.369	26.048	726	+	contig 9	1.02676	0.872
UGRO018_00867	hypothetical protein			26.05	39.48	2973	+	contig 9	1.51556	3.31e-05
UGRO018_00868	hypothetical protein			770.018	602.061	546	+	contig 9	-1.27897	0.12
UGRO018_00869	hypothetical protein			3.044	4.56	210	+	contig 9	1.49816	0.79
UGRO018_00870	hypothetical protein			13.085	24.265	816	+	contig 9	1.85442	0.277
UGRO018_00871	Oxygen sensor protein DosP	dosP		11.216	16.227	885	+	contig 9	1.44676	0.0463
UGRO018_00872	hypothetical protein			2.009	15.087	252	+	contig 9	7.51082	0.128
UGRO018_00873	hypothetical protein			9.56	19.072	657	+	contig 9	1.99503	0.0148
UGRO018_00874	hypothetical protein			8.737	12.991	408	+	contig 9	1.48683	0.64
UGRO018_00875	hypothetical protein			8.924	18.246	432	+	contig 9	2.04461	0.0229
UGRO018_00876	hypothetical protein			0.294	0.111	354	+	contig 9	-2.65232	0.471
UGRO018_00877	hypothetical protein			0.913	3.855	432	+	contig 9	4.21983	0.248
UGRO018_00878	Cyclic di-GMP phosphodiesterase PdeR	pdeR		480.483	203.504	1287	+	contig 9	-2.36104	8.13e-07
UGRO018_00879	hypothetical protein			288.403	129.988	1566	+	contig 9	-2.21869	6.42e-05
UGRO018_00880	hypothetical protein			289.473	251.804	1941	+	contig 9	-1.1496	0.311
UGRO018_00881	hypothetical protein			0.137	1.339	327	+	contig 9	9.75205	0.024
UGRO018_00882	hypothetical protein			1.129	1.012	489	+	contig 9	-1.11518	0.923
UGRO018_00883	hypothetical protein			1.501	2.347	708	+	contig 9	1.56389	0.565
UGRO018_00884	hypothetical protein			0.081	0.922	252	+	contig 9	11.4166	0.0588
UGRO018_00885	Tyrosine recombinase XerC	xerC_2		1.738	1.727	1158	+	contig 9	-1.00628	1
UGRO018_00886	Tyrosine recombinase XerC	xerC_3		0.671	2.283	1179	+	contig 9	3.40022	0.171
UGRO018_00887	hypothetical protein			29.559	47.353	567	+	contig 9	1.602	0.36
UGRO018_00888	Type-1 restriction enzyme R protein	hsdR		69.586	70.975	3066	+	contig 9	1.01996	0.881
UGRO018_00889	hypothetical protein			65.119	73.334	1275	+	contig 9	1.12616	0.027
UGRO018_00890	Release factor glutamine methyltransferase	prmC_1		65.41	97.128	1632	+	contig 9	1.48491	0.0041
UGRO018_00891	hypothetical protein			3.873	12.053	198	-	contig 9	3.11245	0.421
UGRO018_00892	hypothetical protein			92.963	66.655	1530	+	contig 9	-1.39469	0.0145
UGRO018_00893	hypothetical protein			72.243	50.679	186	-	contig 9	-1.42549	0.432
UGRO018_00894	hypothetical protein			82.748	54.479	2367	+	contig 9	-1.51891	0.0979
UGRO018_00895	hypothetical protein			256.697	143.421	732	+	contig 9	-1.78982	0.166
UGRO018_00896	hypothetical protein			346.093	183.889	1860	+	contig 9	-1.88208	0.0503
UGRO018_00897	hypothetical protein			336.843	238.441	864	+	contig 9	-1.41269	0.168
UGRO018_00898	hypothetical protein			361.843	208.596	663	+	contig 9	-1.73466	0.15
UGRO018_00899	CRISPR-associated endonuclease Cas1	cas1		339.963	234.076	1032	+	contig 9	-1.45236	0.274
UGRO018_00900	CRISPR-associated endonuclease Cas2	cas2		217.203	135.673	291	+	contig 9	-1.60094	0.109
UGRO018_00901	30S ribosomal protein S6	rpsF		4104.31	6154.27	294	+	contig 9	1.49947	0.057
UGRO018_00902	Single-stranded DNA-binding protein	ssb		3710.9	6552.8	477	+	contig 9	1.76583	0.0106
UGRO018_00903	30S ribosomal protein S18	rpsR		533.694	3003.64	231	+	contig 9	5.62802	0.0133
UGRO018_00904	hypothetical protein			31.707	51.786	924	+	contig 9	1.63328	0.237
UGRO018_00905	Cyclic-di-AMP phosphodiesterase GdpP	gdpP		230.112	223.688	1992	+	contig 9	-1.02872	0.892
UGRO018_00906	50S ribosomal protein L9	rplI		126.82	406.016	447	+	contig 9	3.20151	0.175
UGRO018_00907	Replicative DNA helicase	dnaC		528.756	461.839	1341	+	contig 9	-1.14489	0.381
UGRO018_00908	Putative metallo-hydrolase YycJ	yycJ		531.143	406.054	756	+	contig 9	-1.30806	0.00721
UGRO018_00909	Serine protease Do-like HtrB	htrB		371.243	369.936	1089	+	contig 9	-1.00353	0.964
UGRO018_00910	Crotonobetainyl-CoA reductase	caiA		18.997	13.315	1908	+	contig 9	-1.42673	0.39
UGRO018_00911	Nitric oxide reductase	fprA_1		4.379	14.66	1203	+	contig 9	3.348	0.413
UGRO018_00912	hypothetical protein			3.058	3.05	7869	+	contig 9	-1.00257	1
UGRO018_00913	hypothetical protein			32.132	49.44	924	+	contig 9	1.53865	0.253
UGRO018_00914	hypothetical protein			10.456	24.169	1422	+	contig 9	2.31143	0.00348
UGRO018_00915	hypothetical protein			35.527	67.829	510	+	contig 9	1.90925	0.125
UGRO018_00916	Ribosomal RNA large subunit methyltransferase H	rlmH		51.324	108.218	477	+	contig 9	2.10854	0.0778
UGRO018_00917	hypothetical protein			84.298	107.515	990	+	contig 9	1.27541	0.405
UGRO018_00918	hypothetical protein			3.366	16.506	369	+	contig 9	4.90336	0.0474
UGRO018_00919	hypothetical protein			10.814	19.368	690	+	contig 9	1.79102	0.124
UGRO018_00920	hypothetical protein			355.352	144.2	996	+	contig 9	-2.4643	0.0971
UGRO018_00921	hypothetical protein			451.21	167.088	867	+	contig 9	-2.70043	0.0442
UGRO018_00922	ABC transporter ATP-binding protein YxdL	yxdL_2		143.703	111.313	756	+	contig 9	-1.29098	0.686
UGRO018_00923	Glucose-1-phosphate adenylyltransferase	glgC		1408.57	1131.96	1122	+	contig 9	-1.24436	0.108
UGRO018_00924	Glycogen biosynthesis protein GlgD	glgD		1677.3	1142.62	1110	+	contig 9	-1.46793	0.0484
UGRO018_00925	Glycogen synthase	glgA	GT5	1431.17	1141.78	1440	+	contig 9	-1.25345	0.107
UGRO018_00926	hypothetical protein			2.383	9.133	285	-	contig 9	3.83194	0.272
UGRO018_00927	hypothetical protein			71.743	165.696	654	-	contig 9	2.30958	0.0464
UGRO018_00928	hypothetical protein			47.763	44.628	990	+	contig 9	-1.07026	0.847
UGRO018_00929	lipid II flippase MurJ	murJ_1		126.407	80.533	1398	+	contig 9	-1.56964	0.174
UGRO018_00930	Inosine-5'-monophosphate dehydrogenase	guaB		749.372	727.648	1512	+	contig 9	-1.02985	0.98
UGRO018_00931	hypothetical protein			15.25	8.766	732	+	contig 9	-1.73963	0.0369
UGRO018_00932	hypothetical protein			23.66	10.381	1377	+	contig 9	-2.27917	0.000426
UGRO018_00933	hypothetical protein			9.378	13.451	528	+	contig 9	1.43423	0.708
UGRO018_00934	hypothetical protein			40.654	35.517	6027	+	contig 9	-1.14464	0.681
UGRO018_00935	hypothetical protein			125.475	801.574	237	-	contig 10	6.38833	0.0153
UGRO018_00936	putative tRNA sulfurtransferase	thiI		370.506	455.516	1218	-	contig 10	1.22944	0.00836
UGRO018_00937	Cysteine desulfurase IscS	iscS		237.607	236.999	1131	-	contig 10	-1.00257	0.995
UGRO018_00938	Septation ring formation regulator EzrA	ezrA		447.374	367.853	1755	-	contig 10	-1.21618	0.45
UGRO018_00939	30S ribosomal protein S4	rpsD		1038.22	3136.85	603	+	contig 10	3.02139	0.000156
UGRO018_00940	Single-stranded DNA-binding protein B	ssbB		28.051	79.989	312	-	contig 10	2.85159	0.00222
UGRO018_00941	hypothetical protein			82.423	115.531	1284	-	contig 10	1.40168	0.131
UGRO018_00942	hypothetical protein			98.112	109.729	1242	-	contig 10	1.11841	0.685
UGRO018_00943	hypothetical protein			639.345	477.344	951	-	contig 10	-1.33938	0.104
UGRO018_00944	hypothetical protein			780.399	513.434	1107	-	contig 10	-1.51996	0.0985
UGRO018_00945	Xylose import ATP-binding protein XylG	xylG		765.503	482.837	1530	-	contig 10	-1.58543	0.0756
UGRO018_00946	Membrane lipoprotein TmpC	tmpC		2493.61	2128.75	1119	-	contig 10	-1.1714	0.259
UGRO018_00947	DNA translocase SpoIIIE	spoIIIE		240.759	314.393	2382	-	contig 10	1.30584	0.0282
UGRO018_00948	Ribonuclease J 2	rnj2		492.465	296.658	1659	-	contig 10	-1.66004	0.000572
UGRO018_00949	tRNA-2-methylthio-N(6)-dimethylallyladenosine synthase	miaB		159.984	221.335	1437	-	contig 10	1.38349	0.275
UGRO018_00950	Anaerobic sulfite reductase subunit C	asrC_1		401.748	24967.7	174	-	contig 10	62.1477	0.00432
UGRO018_00951	2',3'-cyclic-nucleotide 2'-phosphodiesterase	ymdB		791.467	1131.68	789	-	contig 10	1.42985	0.182
UGRO018_00952	Ribonuclease Y	rny		1079.86	1084.15	1554	-	contig 10	1.00398	0.973
UGRO018_00953	Protein RecA	recA		223.65	513.923	1059	-	contig 10	2.29789	0.024
UGRO018_00954	Putative competence-damage inducible protein	cinA		96.302	250.813	456	-	contig 10	2.60444	0.0348
UGRO018_00955	CDP-diacylglycerol--glycerol-3-phosphate 3-phosphatidyltransferase	pgsA_2		272.452	395.029	597	-	contig 10	1.4499	0.0742
UGRO018_00956	hypothetical protein			435.025	512.041	927	-	contig 10	1.17704	0.658
UGRO018_00957	Cell cycle protein GpsB	gpsB		966.78	2190.72	318	-	contig 10	2.266	0.16
UGRO018_00958	Holliday junction resolvase RecU	recU		911.213	789.114	609	+	contig 10	-1.15473	0.336
UGRO018_00959	Biosynthetic peptidoglycan transglycosylase	mtgA_1	GT51	897.396	757.488	2775	+	contig 10	-1.1847	0.121
UGRO018_00960	Endonuclease III	nth		225.104	199.514	648	-	contig 10	-1.12826	0.246
UGRO018_00961	DNA replication protein DnaD	dnaD		145.284	142.057	540	-	contig 10	-1.02272	0.963
UGRO018_00962	hypothetical protein			105.595	120.297	459	-	contig 10	1.13923	0.445
UGRO018_00963	hypothetical protein			136.387	219.423	768	-	contig 10	1.60883	0.0502
UGRO018_00964	5'-methylthioadenosine/S-adenosylhomocysteine nucleosidase	mtnN		204.615	464.324	675	-	contig 10	2.26926	0.152
UGRO018_00965	hypothetical protein			279.749	371.957	708	-	contig 10	1.32961	0.627
UGRO018_00966	Ribosomal silencing factor RsfS	rsfS		167.035	250.761	339	-	contig 10	1.50125	0.179
UGRO018_00967	nicotinate-nucleotide adenylyltransferase	nadD		316.658	348.962	1026	-	contig 10	1.10202	0.495
UGRO018_00968	RNA-binding protein YhbY	yhbY		665.189	383.773	285	-	contig 10	-1.73329	0.00643
UGRO018_00969	putative protein YqeH	yqeH		279.559	255.259	1080	-	contig 10	-1.0952	0.471
UGRO018_00970	hypothetical protein			195.054	182.502	525	-	contig 10	-1.06878	0.876
UGRO018_00971	PtsGHI operon antiterminator	glcT		278.274	140.045	846	-	contig 10	-1.98703	1.7e-07
UGRO018_00972	hypothetical protein			71.244	26.15	474	-	contig 10	-2.72439	0.189
UGRO018_00973	hypothetical protein			116.796	25.632	420	-	contig 10	-4.55661	0.00556
UGRO018_00974	PTS system glucose-specific EIICBA component	ptsG		100.247	29.015	1602	-	contig 10	-3.45498	0.000389
UGRO018_00975	RNA polymerase sigma-E factor	sigE		5.246	21.803	672	-	contig 10	4.15614	0.182
UGRO018_00976	hypothetical protein			5.306	16.628	735	-	contig 10	3.13385	0.0385
UGRO018_00977	hypothetical protein			119.761	85.793	2202	-	contig 10	-1.39593	0.0229
UGRO018_00978	hypothetical protein			710.595	938.578	1191	-	contig 10	1.32083	0.0307
UGRO018_00979	Putative metallophosphoesterase MG207			133.569	214.872	489	-	contig 10	1.60869	0.219
UGRO018_00980	hypothetical protein			16.728	15.94	969	-	contig 10	-1.04947	0.862
UGRO018_00981	hypothetical protein			9.576	24.939	177	-	contig 10	2.60437	0.399
UGRO018_00982	hypothetical protein			101.916	131.003	1086	-	contig 10	1.2854	0.000693
UGRO018_00983	hypothetical protein			0.708	6.844	444	-	contig 10	9.66881	0.0231
UGRO018_00984	UvrABC system protein C	uvrC		111.925	153.789	1779	-	contig 10	1.37404	0.00897
UGRO018_00985	Endonuclease MutS2	mutS2		95.212	116.914	2322	-	contig 10	1.22794	0.201
UGRO018_00986	hypothetical protein			74.746	64.527	666	-	contig 10	-1.15836	0.11
UGRO018_00987	Ribonuclease HIII	rnhC		34.928	70.509	891	+	contig 10	2.01867	0.0595
UGRO018_00988	hypothetical protein			60.319	29.872	684	-	contig 10	-2.01925	0.0151
UGRO018_00989	Fluoroquinolones export ATP-binding protein			54.933	36.171	858	-	contig 10	-1.51868	0.000824
UGRO018_00990	hypothetical protein			23.377	16.853	465	-	contig 10	-1.38714	0.312
UGRO018_00991	putative HTH-type transcriptional regulator			39.885	12.278	498	-	contig 10	-3.24845	8.18e-05
UGRO018_00992	Gluconate 5-dehydrogenase	gno		61.937	19.598	768	-	contig 10	-3.16031	7.34e-06
UGRO018_00993	hypothetical protein			0.18	0.296	237	-	contig 10	1.64595	0.748
UGRO018_00994	tRNA-specific adenosine deaminase	tadA_1		80.423	191.152	486	-	contig 10	2.37682	0.000448
UGRO018_00995	hypothetical protein			152.306	210.116	1254	-	contig 10	1.37956	7.94e-06
UGRO018_00996	Ribosomal large subunit pseudouridine synthase D	rluD_1		230.513	233.052	918	-	contig 10	1.01101	0.944
UGRO018_00997	Lipoprotein signal peptidase	lspA		56.051	88.051	465	-	contig 10	1.57092	0.439
UGRO018_00998	NADH-dependent butanol dehydrogenase A	bdhA		57.112	81.316	1173	-	contig 10	1.42381	0.408
UGRO018_00999	hypothetical protein			39.25	45.235	1164	-	contig 10	1.1525	0.737
UGRO018_01000	hypothetical protein			19.578	33.952	318	-	contig 10	1.73421	0.424
UGRO018_01001	hypothetical protein			212.723	188.52	474	-	contig 10	-1.12838	0.821
UGRO018_01002	hypothetical protein			296.552	178.586	1050	-	contig 10	-1.66056	0.393
UGRO018_01003	hypothetical protein			370.332	231.415	321	-	contig 10	-1.60029	0.399
UGRO018_01004	Deoxyuridine 5'-triphosphate nucleotidohydrolase	dut		135.455	219.09	504	-	contig 10	1.61744	0.0442
UGRO018_01005	hypothetical protein			16.606	12.909	675	-	contig 10	-1.28644	0.112
UGRO018_01006	hypothetical protein			11.011	7.803	633	-	contig 10	-1.41113	0.261
UGRO018_01007	Lipid II:glycine glycyltransferase	femX_1		315.225	219.548	1203	-	contig 10	-1.43579	0.17
UGRO018_01008	hypothetical protein			3.775	0.571	171	-	contig 10	-6.61097	0.192
UGRO018_01009	Aryl-phospho-beta-D-glucosidase BglC	bglC_2	GH1	124.843	39.241	1401	-	contig 10	-3.18145	0.000334
UGRO018_01010	6-phospho-beta-glucosidase BglA	bglA_2	GH1	88.239	30.451	1437	-	contig 10	-2.89776	0.00182
UGRO018_01011	Putative beta-xylosidase		GH3	14.272	14.01	2226	-	contig 10	-1.01874	0.94
UGRO018_01012	PTS system beta-glucoside-specific EIIBCA component	bglF_4		124.076	63.3	1899	-	contig 10	-1.96013	3.11e-05
UGRO018_01013	Transcription antiterminator LicT	licT_4		81.237	61.437	852	-	contig 10	-1.32228	0.0883
UGRO018_01014	hypothetical protein			15.711	170.871	126	-	contig 10	10.8757	0.0689
UGRO018_01015	Inner membrane protein YccF	yccF		46.886	206.365	387	-	contig 10	4.40141	0.0188
UGRO018_01016	putative ABC transporter ATP-binding protein			88.087	394.256	1863	-	contig 10	4.47574	1.66e-06
UGRO018_01017	Putative multidrug export ATP-binding/permease protein			72.307	284.453	1782	-	contig 10	3.93396	0.00187
UGRO018_01018	hypothetical protein			199.004	528.947	270	-	contig 10	2.65797	0.0086
UGRO018_01019	hypothetical protein			682.514	652.519	504	-	contig 10	-1.04597	0.72
UGRO018_01020	hypothetical protein			494.875	1050.84	378	-	contig 10	2.12345	0.000606
UGRO018_01021	hypothetical protein			11.933	39.757	423	-	contig 10	3.33152	0.000109
UGRO018_01022	hypothetical protein			123.151	97.779	621	+	contig 10	-1.25948	0.637
UGRO018_01023	HTH-type transcriptional activator RhaR	rhaR_1		41.005	42.925	1215	+	contig 11	1.04683	0.88
UGRO018_01024	hypothetical protein		GH43_28	10.983	10.36	1815	-	contig 11	-1.06022	0.636
UGRO018_01025	Aryl-phospho-beta-D-glucosidase BglH	bglH_8	GH1	13.989	10.695	1428	-	contig 11	-1.30805	0.117
UGRO018_01026	PTS system lactose-specific EIIA component	lacF_1		11.355	8.393	324	-	contig 11	-1.35283	0.717
UGRO018_01027	PTS system oligo-beta-mannoside-specific EIIB component	gmuB		9.912	7.083	303	-	contig 11	-1.39947	0.269
UGRO018_01028	Lichenan permease IIC component	licC_5		10.269	8.451	1284	-	contig 11	-1.21515	0.5
UGRO018_01029	Aryl-phospho-beta-D-glucosidase BglC	bglC_3	GH1	10.201	8.289	1452	-	contig 11	-1.23069	0.246
UGRO018_01030	Beta-glucoside kinase	bglK_1		8.26	3.064	909	-	contig 11	-2.69609	0.000125
UGRO018_01031	hypothetical protein			21.708	49.403	462	+	contig 11	2.27576	0.0243
UGRO018_01032	hypothetical protein			149.407	78.326	198	+	contig 11	-1.9075	0.106
UGRO018_01033	hypothetical protein			108.711	95.715	1620	+	contig 11	-1.13578	0.542
UGRO018_01034	Protein-glutamate methylesterase/protein-glutamine glutaminase	cheB_2		123.732	112.027	1602	+	contig 11	-1.10448	0.493
UGRO018_01035	hypothetical protein			94.264	151.514	621	+	contig 11	1.60734	0.0389
UGRO018_01036	Cell shape-determining protein Mbl	mbl_1		846.771	1159.66	987	+	contig 11	1.36951	0.281
UGRO018_01037	Undecaprenyl-phosphate alpha-N-acetylglucosaminyl 1-phosphate transferase	wecA		827.105	856.098	1119	+	contig 11	1.03505	0.926
UGRO018_01038	HTH-type transcriptional regulator CysL	cysL_1		11.812	24.769	903	-	contig 11	2.09694	0.262
UGRO018_01039	hypothetical protein			81.623	80.156	576	+	contig 11	-1.0183	0.923
UGRO018_01040	hypothetical protein			90.539	106.694	558	+	contig 11	1.17844	0.174
UGRO018_01041	hypothetical protein			7.839	12.932	588	+	contig 11	1.64973	0.334
UGRO018_01042	hypothetical protein			19.33	92.432	1866	+	contig 11	4.78173	0.0183
UGRO018_01043	tRNA(Ile)-lysidine synthase	tilS		94.078	66.95	1221	+	contig 11	-1.4052	0.0849
UGRO018_01044	Hypoxanthine-guanine phosphoribosyltransferase	hpt		410.456	398.016	540	+	contig 11	-1.03126	0.932
UGRO018_01045	ATP-dependent zinc metalloprotease FtsH	ftsH		391.292	759.876	2031	+	contig 11	1.94197	0.0037
UGRO018_01046	putative licABCH operon regulator	licR_6		6.053	4.397	1893	-	contig 11	-1.37666	0.429
UGRO018_01047	hypothetical protein			0.895	1.734	417	+	contig 11	1.93712	0.5
UGRO018_01048	PTS system sorbose-specific EIIB component	sorB_2		2.667	1.432	495	+	contig 11	-1.86215	0.178
UGRO018_01049	hypothetical protein			4.868	2.995	1605	+	contig 11	-1.62554	0.0576
UGRO018_01050	Mannose-6-phosphate isomerase ManA	manA		4.813	3.721	957	+	contig 11	-1.29347	0.135
UGRO018_01051	Mannitol-1-phosphate 5-dehydrogenase	mtlD		5.334	3.824	1176	+	contig 11	-1.39472	0.109
UGRO018_01052	hypothetical protein			3104.07	4935.7	114	-	contig 11	1.59007	0.534
UGRO018_01053	Accessory gene regulator protein B	agrB_2		15923.8	5434.37	591	-	contig 11	-2.9302	0.000404
UGRO018_01054	hypothetical protein			133.999	89.044	678	+	contig 11	-1.50485	0.00936
UGRO018_01055	hypothetical protein			105.98	55.9	1257	+	contig 11	-1.89589	0.00109
UGRO018_01056	hypothetical protein			382.612	277.68	306	+	contig 11	-1.37789	0.136
UGRO018_01057	hypothetical protein			66.087	107.621	336	+	contig 11	1.62848	0.486
UGRO018_01058	tRNA uridine 5-carboxymethylaminomethyl modification enzyme MnmG	mnmG		214.786	247.74	1857	+	contig 11	1.15343	0.497
UGRO018_01059	Phosphorylated carbohydrates phosphatase			39.894	51.195	657	-	contig 11	1.28327	0.479
UGRO018_01060	Cytidylate kinase	cmk_2		292.856	224.88	621	+	contig 11	-1.30228	0.64
UGRO018_01061	hypothetical protein			27.663	21.388	558	+	contig 11	-1.29339	0.217
UGRO018_01062	hypothetical protein			55.381	73.745	1347	-	contig 11	1.3316	0.327
UGRO018_01063	hypothetical protein			182.028	590.892	135	+	contig 11	3.24616	0.0229
UGRO018_01064	putative ABC transporter ATP-binding protein YheS	yheS_1		16.669	22.559	1596	+	contig 11	1.35336	0.249
UGRO018_01065	ATP-dependent helicase/nuclease subunit A	addA		74.087	73.788	3222	-	contig 11	-1.00405	1
UGRO018_01066	ATP-dependent helicase/deoxyribonuclease subunit B	addB		51.855	37.989	2667	-	contig 11	-1.36501	0.31
UGRO018_01067	33 kDa chaperonin	hslO		95.173	185.064	885	+	contig 11	1.94449	0.251
UGRO018_01068	tRNA-dihydrouridine synthase B	dusB		144.929	170.373	996	+	contig 11	1.17556	0.4
UGRO018_01069	hypothetical protein			105.29	204.646	618	+	contig 11	1.94364	0.208
UGRO018_01070	Lysine--tRNA ligase	lysS		460.322	1097.02	1482	+	contig 11	2.38315	0.019
UGRO018_01071	hypothetical protein			47.016	117.117	411	+	contig 11	2.49099	0.0654
UGRO018_01072	hypothetical protein			50.047	86.046	348	+	contig 11	1.71931	0.364
UGRO018_01073	hypothetical protein			21.155	105.846	411	+	contig 11	5.00346	0.0107
UGRO018_01074	hypothetical protein			12.362	14.862	750	+	contig 11	1.20224	0.748
UGRO018_01075	hypothetical protein			1.911	1.662	4185	+	contig 11	-1.14936	0.557
UGRO018_01076	Modification methylase DpnIIA	dpnM		0.345	0.759	951	+	contig 11	2.19671	0.436
UGRO018_01077	hypothetical protein			0.412	0.114	417	+	contig 11	-3.61544	0.284
UGRO018_01078	hypothetical protein			0.177	0.519	300	+	contig 11	2.93495	0.396
UGRO018_01079	hypothetical protein			0.125	0.416	345	+	contig 11	3.31777	0.301
UGRO018_01080	hypothetical protein			0.591	1.201	855	+	contig 11	2.03225	0.27
UGRO018_01081	hypothetical protein			0.266	0.376	666	+	contig 11	1.41156	0.824
UGRO018_01082	hypothetical protein			0.537	0.147	309	+	contig 11	-3.65035	0.361
UGRO018_01083	hypothetical protein			0.19	1.014	582	+	contig 11	5.34076	0.0438
UGRO018_01084	hypothetical protein			0.73	0.861	1854	+	contig 11	1.18012	0.813
UGRO018_01085	hypothetical protein			1.196	0.796	1038	+	contig 11	-1.50293	0.532
UGRO018_01086	hypothetical protein			0.087	0.818	477	+	contig 11	9.45437	0.00591
UGRO018_01087	hypothetical protein			1.083	0.77	1104	+	contig 11	-1.40796	0.5
UGRO018_01088	hypothetical protein			0.477	0.099	456	+	contig 11	-4.83755	0.194
UGRO018_01089	hypothetical protein			0.303	0.292	597	+	contig 11	-1.03624	0.988
UGRO018_01090	hypothetical protein			0.294	0.342	654	+	contig 11	1.16486	0.923
UGRO018_01091	hypothetical protein			0.259	0.128	216	+	contig 11	-2.02051	0.63
UGRO018_01092	hypothetical protein			0.227	1.011	405	+	contig 11	4.45338	0.0709
UGRO018_01093	hypothetical protein			0.523	2.475	273	+	contig 11	4.73524	0.279
UGRO018_01094	hypothetical protein			64.82	41.444	939	+	contig 11	-1.56404	0.122
UGRO018_01095	hypothetical protein			1.571	2.188	2634	+	contig 11	1.39271	0.0438
UGRO018_01096	hypothetical protein			0.216	0.043	117	+	contig 11	-5.06979	0.157
UGRO018_01097	hypothetical protein			1.497	1.74	1659	+	contig 11	1.16211	0.866
UGRO018_01098	hypothetical protein			0.83	1.626	1749	+	contig 11	1.95902	0.497
UGRO018_01099	hypothetical protein			0.848	5.448	675	+	contig 11	6.42741	0.139
UGRO018_01100	hypothetical protein			61.134	50.149	1869	+	contig 11	-1.21904	0.117
UGRO018_01101	Aminoacyltransferase FemA	femA_2		55.695	114.396	1260	+	contig 12	2.05396	0.0194
UGRO018_01102	Lipid II:glycine glycyltransferase	femX_2		77.28	182.862	1245	+	contig 12	2.36623	0.000728
UGRO018_01103	tRNA threonylcarbamoyladenosine biosynthesis protein TsaE	tsaE		74.25	233.344	447	+	contig 12	3.14266	0.000326
UGRO018_01104	tRNA threonylcarbamoyladenosine biosynthesis protein TsaB	tsaB		137.388	289.573	606	+	contig 12	2.1077	0.000719
UGRO018_01105	[Ribosomal protein S18]-alanine N-acetyltransferase	rimI		136.222	209.712	450	+	contig 12	1.53948	0.0123
UGRO018_01106	tRNA N6-adenosine threonylcarbamoyltransferase	tsaD		173.276	360.753	1035	+	contig 12	2.08196	0.0039
UGRO018_01107	Redox-sensing transcriptional repressor Rex	rex		502.919	527.114	630	+	contig 12	1.04811	0.865
UGRO018_01108	Asparagine--tRNA ligase	asnS		486.4	587.626	1386	+	contig 12	1.20811	0.366
UGRO018_01109	hypothetical protein			107.815	150.695	732	+	contig 12	1.39773	0.000343
UGRO018_01110	hypothetical protein			71.005	143.381	1317	+	contig 12	2.0193	4.39e-07
UGRO018_01111	putative ABC transporter ATP-binding protein YheS	yheS_2		100.961	235.364	1845	+	contig 12	2.33124	1.95e-07
UGRO018_01112	hypothetical protein			5.02	8.77	2361	-	contig 12	1.74676	0.431
UGRO018_01113	putative ABC transporter ATP-binding protein YxlF	yxlF_1		5.015	5.072	726	-	contig 12	1.01128	0.999
UGRO018_01114	hypothetical protein			0.541	2.586	1314	-	contig 12	4.78383	0.254
UGRO018_01115	hypothetical protein			51.876	47.038	783	-	contig 12	-1.10286	0.882
UGRO018_01116	Sensor histidine kinase RcsC	rcsC_6		77.293	42.345	1419	-	contig 12	-1.82532	0.0261
UGRO018_01117	Transcriptional regulatory protein WalR	walR_2		46.624	31.812	660	-	contig 12	-1.46561	0.497
UGRO018_01118	hypothetical protein			36.509	32.702	1407	+	contig 12	-1.1164	0.843
UGRO018_01119	hypothetical protein			78.526	57.552	339	+	contig 12	-1.36444	0.158
UGRO018_01120	hypothetical protein			262.662	146.009	348	-	contig 12	-1.79894	0.00608
UGRO018_01121	Pyrophosphate--fructose 6-phosphate 1-phosphotransferase	pfp		5086.6	3636.22	1206	+	contig 12	-1.39887	0.000982
UGRO018_01122	Nickel-binding periplasmic protein	nikA		3530.39	6305.19	1710	+	contig 12	1.78597	0.0753
UGRO018_01123	Dipeptide transport system permease protein DppB	dppB		320.519	848.199	984	+	contig 12	2.64633	0.000615
UGRO018_01124	Oligopeptide transport system permease protein OppC	oppC_1		450.017	824.164	915	+	contig 12	1.83141	0.044
UGRO018_01125	Oligopeptide transport ATP-binding protein OppD	oppD_1		469.286	1153.18	1017	+	contig 12	2.45731	1.47e-05
UGRO018_01126	Oligopeptide transport ATP-binding protein OppF	oppF_1		388.682	1062.24	984	+	contig 12	2.73293	0.00345
UGRO018_01127	hypothetical protein			113.963	515.13	189	+	contig 12	4.52016	0.0587
UGRO018_01128	hypothetical protein			0.331	3.888	309	+	contig 12	11.7397	0.0164
UGRO018_01129	Phosphoenolpyruvate-protein phosphotransferase	ptsI		3178.59	2580.85	1701	+	contig 12	-1.23161	0.0392
UGRO018_01130	hypothetical protein			86.087	60.774	936	+	contig 12	-1.41651	0.0983
UGRO018_01131	hypothetical protein			50.784	52.527	1488	+	contig 12	1.03432	0.736
UGRO018_01132	Regulator of RpoS	rssB_1		57.667	61.618	1476	+	contig 12	1.06852	0.67
UGRO018_01133	hypothetical protein			14.457	83.12	207	-	contig 12	5.74948	0.142
UGRO018_01134	hypothetical protein			61.181	53.39	792	-	contig 12	-1.14594	0.607
UGRO018_01135	hypothetical protein			16.967	13.505	1209	-	contig 12	-1.25637	0.141
UGRO018_01136	Lichenan permease IIC component	licC_6		11.956	12.267	1311	+	contig 12	1.02595	0.954
UGRO018_01137	hypothetical protein			0.48	2.782	915	+	contig 12	5.7973	0.174
UGRO018_01138	Carbohydrate deacetylase			3.234	3.093	726	+	contig 12	-1.04567	0.98
UGRO018_01139	HTH-type transcriptional regulator			82.4	89.797	993	-	contig 12	1.08978	0.506
UGRO018_01140	hypothetical protein			1.968	17.324	1368	+	contig 12	8.8052	0.0186
UGRO018_01141	hypothetical protein			1.013	16.071	330	+	contig 12	15.8636	0.0144
UGRO018_01142	Acetyl-CoA:oxalate CoA-transferase	uctC		1.345	14.324	1194	+	contig 12	10.649	0.046
UGRO018_01143	Oligoendopeptidase F, plasmid	pepF1_1		381.347	459.875	1764	-	contig 12	1.20592	0.497
UGRO018_01144	Putative manganese exporter	mneA		15.817	12.613	648	-	contig 12	-1.25398	0.39
UGRO018_01145	Putative aminopeptidase YsdC	ysdC_1		155.46	205.337	1029	-	contig 12	1.32083	0.0753
UGRO018_01146	hypothetical protein			111.475	133.842	912	-	contig 12	1.20065	0.372
UGRO018_01147	Bifunctional protein PyrR	pyrR		110.338	107.411	516	-	contig 12	-1.02725	0.859
UGRO018_01148	RNA polymerase-associated protein RapA	rapA_1		106.063	89.338	3228	-	contig 12	-1.18721	0.0431
UGRO018_01149	High molecular weight rubredoxin	hrb		112.845	56.057	627	-	contig 12	-2.01304	0.175
UGRO018_01150	hypothetical protein			0.344	9.192	972	+	contig 12	26.7422	0.00936
UGRO018_01151	Arginine transport ATP-binding protein ArtM	artM_2		0.816	8.31	825	+	contig 12	10.1851	0.0185
UGRO018_01152	hypothetical protein			0.26	6.819	774	+	contig 12	26.2475	0.00405
UGRO018_01153	hypothetical protein			1.85	6.019	861	+	contig 12	3.25281	0.000131
UGRO018_01154	hypothetical protein			0.851	4.824	423	+	contig 12	5.66737	0.0841
UGRO018_01155	Alpha-D-ribose 1-methylphosphonate 5-triphosphate synthase subunit PhnH	phnH		0.767	6.088	582	+	contig 12	7.93341	0.0291
UGRO018_01156	Alpha-D-ribose 1-methylphosphonate 5-triphosphate synthase subunit PhnI	phnI		1.369	7.713	1110	+	contig 12	5.63312	0.0312
UGRO018_01157	Alpha-D-ribose 1-methylphosphonate 5-phosphate C-P lyase	phnJ		0.972	6.597	840	+	contig 12	6.78432	0.0544
UGRO018_01158	Putative phosphonates utilization ATP-binding protein PhnK	phnK		0.772	8.662	840	+	contig 12	11.2171	0.0504
UGRO018_01159	Alpha-D-ribose 1-methylphosphonate 5-triphosphate diphosphatase	phnM		1.788	6.859	1170	+	contig 12	3.83723	0.117
UGRO018_01160	2,3,4,5-tetrahydropyridine-2,6-dicarboxylate N-acetyltransferase	dapH_1		0.403	7.505	627	+	contig 12	18.6189	0.00696
UGRO018_01161	Alpha-D-ribose 1-methylphosphonate 5-triphosphate synthase subunit PhnL	phnL		0.406	5.883	705	+	contig 12	14.4886	0.0106
UGRO018_01162	Phosphoribosyl 1,2-cyclic phosphate 1,2-diphosphodiesterase	phnPP		3.171	8.876	828	+	contig 12	2.79899	0.000883
UGRO018_01163	Inositol-1-monophosphatase	suhB		7.249	10.333	777	+	contig 12	1.42553	0.107
UGRO018_01164	hypothetical protein			55.323	34.509	525	+	contig 12	-1.60316	0.00335
UGRO018_01165	Cytidylate kinase	cmk_3		0.715	6.091	1944	+	contig 12	8.51545	0.0276
UGRO018_01166	Phosphorylated carbohydrates phosphatase			21.051	19.782	660	+	contig 12	-1.06411	0.859
UGRO018_01167	tRNA-Trp(cca)			0.043	0.043	74	-	contig 12	1	1
UGRO018_01168	hypothetical protein			5.952	11.772	288	-	contig 12	1.97777	0.532
UGRO018_01169	hypothetical protein			121.724	88.033	645	-	contig 12	-1.38272	0.107
UGRO018_01170	Sugar phosphatase YidA	yidA_3		78.239	55.307	840	+	contig 12	-1.41461	0.0364
UGRO018_01171	hypothetical protein			77.497	88.283	711	+	contig 12	1.13918	0.643
UGRO018_01172	hypothetical protein			45.894	45.87	300	+	contig 12	-1.00053	1
UGRO018_01173	hypothetical protein			50.427	51.427	345	-	contig 12	1.01983	0.99
UGRO018_01174	hypothetical protein			0.585	7.543	105	+	contig 12	12.8842	0.0788
UGRO018_01175	2-dehydro-3-deoxy-D-gluconate 5-dehydrogenase	kduD_1		7.483	27.038	750	-	contig 12	3.61316	0.0113
UGRO018_01176	HTH-type transcriptional repressor YtrA	ytrA_2		105.387	203.599	375	+	contig 12	1.93191	0.0211
UGRO018_01177	Vitamin B12 import ATP-binding protein BtuD	btuD_5		64.018	77.935	864	+	contig 12	1.2174	0.404
UGRO018_01178	hypothetical protein			37.669	63.66	648	+	contig 12	1.68998	0.0142
UGRO018_01179	HTH-type transcriptional repressor YtrA	ytrA_3		61.367	212.795	384	+	contig 12	3.4676	0.00858
UGRO018_01180	Vitamin B12 import ATP-binding protein BtuD	btuD_6		124.826	250.991	864	+	contig 12	2.01072	0.0173
UGRO018_01181	hypothetical protein			43.829	191.574	720	+	contig 12	4.37094	0.00469
UGRO018_01182	Linearmycin resistance ATP-binding protein LnrL	lnrL_1		7.926	11.473	930	+	contig 12	1.44744	0.166
UGRO018_01183	hypothetical protein			4.584	7.899	741	+	contig 12	1.7234	0.0354
UGRO018_01184	hypothetical protein			5.468	5.711	897	+	contig 12	1.04437	0.842
UGRO018_01185	HTH-type transcriptional regulator MalT	malT		34.973	29.235	2514	+	contig 12	-1.19629	0.289
UGRO018_01186	hypothetical protein			54.713	54.183	450	-	contig 12	-1.00979	0.989
UGRO018_01187	hypothetical protein			28.449	55.632	204	-	contig 12	1.95547	0.0233
UGRO018_01188	hypothetical protein			12.075	16.153	510	+	contig 12	1.3377	0.449
UGRO018_01189	Daunorubicin/doxorubicin resistance ATP-binding protein DrrA	drrA		20.684	21.389	918	+	contig 13	1.03411	0.881
UGRO018_01190	hypothetical protein			27.651	17.336	903	+	contig 13	-1.59498	0.0144
UGRO018_01191	hypothetical protein			17.079	37.175	441	+	contig 13	2.17669	0.554
UGRO018_01192	hypothetical protein			30.852	28.331	426	+	contig 13	-1.08898	0.863
UGRO018_01193	ATP-dependent DNA helicase RecQ	recQ		42.478	41.274	1797	-	contig 13	-1.02916	0.836
UGRO018_01194	Putative bifunctional phosphatase/peptidyl-prolyl cis-trans isomerase			36.068	31.831	786	-	contig 13	-1.13313	0.771
UGRO018_01195	Lichenan-specific phosphotransferase enzyme IIA component	licA_6		63.803	224.179	342	-	contig 13	3.51359	0.119
UGRO018_01196	hypothetical protein			25.399	18.168	1002	-	contig 13	-1.39801	0.0156
UGRO018_01197	hypothetical protein			41.406	16.612	879	-	contig 13	-2.49255	2.62e-06
UGRO018_01198	putative pyridine nucleotide-disulfide oxidoreductase RclA	rclA		15.693	11.527	1338	+	contig 13	-1.36138	0.064
UGRO018_01199	Thioredoxin	trxA_1		4.096	15.052	315	+	contig 13	3.67506	0.349
UGRO018_01200	Thiol-disulfide oxidoreductase ResA	resA		16.124	11.806	1233	+	contig 13	-1.36578	0.119
UGRO018_01201	hypothetical protein			139.521	179.508	423	+	contig 13	1.2866	0.0541
UGRO018_01202	hypothetical protein			133.878	139.516	570	-	contig 13	1.04211	0.806
UGRO018_01203	hypothetical protein			176.729	119.676	1242	-	contig 13	-1.47673	0.0109
UGRO018_01204	hypothetical protein			131.408	89.416	1164	-	contig 13	-1.46963	0.0547
UGRO018_01205	RNA pyrophosphohydrolase	rppH		51.272	55.949	519	-	contig 13	1.0912	0.767
UGRO018_01206	scyllo-inositol 2-dehydrogenase (NADP(+)) IolU	iolU_2		275.765	165.757	987	+	contig 13	-1.66367	0.00104
UGRO018_01207	Dipeptide-binding protein DppE	dppE		926.108	437.705	1632	+	contig 13	-2.11583	0.0364
UGRO018_01208	Oligopeptide transport system permease protein OppB	oppB		86.764	87.246	945	+	contig 13	1.00555	0.995
UGRO018_01209	Oligopeptide transport system permease protein OppC	oppC_2		86.949	89.646	927	+	contig 13	1.03102	0.885
UGRO018_01210	Oligopeptide transport ATP-binding protein OppD	oppD_2		142.194	141.33	1086	+	contig 13	-1.00611	0.99
UGRO018_01211	Oligopeptide transport ATP-binding protein OppF	oppF_2		119.59	144.342	918	+	contig 13	1.20697	0.426
UGRO018_01212	hypothetical protein			36.752	33.119	1878	-	contig 13	-1.10971	0.763
UGRO018_01213	hypothetical protein			0.869	2.876	1065	-	contig 13	3.30837	0.207
UGRO018_01214	PTS system sorbose-specific EIIB component	sorB_3		0.266	2.167	495	-	contig 13	8.13498	0.0437
UGRO018_01215	hypothetical protein			1.065	3.029	444	-	contig 13	2.84557	0.32
UGRO018_01216	PTS system mannose-specific EIID component	manZ_5		1.974	2.022	840	-	contig 13	1.02395	0.994
UGRO018_01217	N-acetylgalactosamine permease IIC component 1	agaC_4		3.57	2.717	795	-	contig 13	-1.31393	0.447
UGRO018_01218	hypothetical protein			122.279	135.008	711	+	contig 13	1.1041	0.892
UGRO018_01219	hypothetical protein		GH170	715.688	276.203	1158	-	contig 13	-2.59117	0.00582
UGRO018_01220	hypothetical protein			358.113	188.818	111	+	contig 13	-1.8966	0.0984
UGRO018_01221	hypothetical protein			134.233	65.108	180	+	contig 13	-2.06169	0.404
UGRO018_01222	putative ABC transporter ATP-binding protein			499.026	273.527	627	-	contig 13	-1.82441	0.0268
UGRO018_01223	hypothetical protein			686.782	168.973	2019	-	contig 13	-4.06446	0.00221
UGRO018_01224	hypothetical protein			3165.93	2280.36	318	-	contig 13	-1.38835	0.671
UGRO018_01225	hypothetical protein			39.051	51.096	1239	-	contig 13	1.30847	0.0459
UGRO018_01226	hypothetical protein			30.79	31.806	831	-	contig 13	1.03298	0.92
UGRO018_01227	hypothetical protein			29.464	28.084	777	-	contig 13	-1.04914	0.805
UGRO018_01228	hypothetical protein			3.119	7.008	1938	-	contig 13	2.24667	0.00132
UGRO018_01229	putative licABCH operon regulator	licR_7		30.336	40.337	1896	+	contig 13	1.32967	0.383
UGRO018_01230	hypothetical protein			2.454	7.571	795	-	contig 13	3.08519	0.36
UGRO018_01231	Lichenan permease IIC component	licC_7		6.568	7.178	1302	-	contig 13	1.09296	0.737
UGRO018_01232	PTS system cellobiose-specific EIIB component	celA_5		1.628	6.747	294	-	contig 13	4.14553	0.225
UGRO018_01233	Aryl-phospho-beta-D-glucosidase BglC	bglC_4	GH1	4.827	3.878	1401	-	contig 13	-1.24463	0.301
UGRO018_01234	Lichenan-specific phosphotransferase enzyme IIA component	licA_7		2.987	3.008	324	-	contig 13	1.00681	1
UGRO018_01235	Chitooligosaccharide deacetylase ChbG	chbG		57.469	52.674	750	-	contig 13	-1.09104	0.703
UGRO018_01236	PTS system beta-glucoside-specific EIIBCA component	bglF_5		34.407	19.508	1410	-	contig 13	-1.76378	0.0206
UGRO018_01237	Transcription antiterminator LicT	licT_5		104.971	48.532	837	-	contig 13	-2.16293	0.00882
UGRO018_01238	putative transcription repressor NiaR	niaR		60.968	139.223	549	-	contig 13	2.28352	0.00235
UGRO018_01239	putative nicotinate-nucleotide pyrophosphorylase [carboxylating]	nadC		87.436	124.594	855	-	contig 13	1.42497	0.023
UGRO018_01240	L-aspartate oxidase	nadB		70.593	122.178	1218	-	contig 13	1.73074	0.013
UGRO018_01241	Quinolinate synthase A	nadA		122.762	129.297	906	-	contig 13	1.05323	0.748
UGRO018_01242	hypothetical protein			18.782	13.448	480	+	contig 13	-1.39661	0.478
UGRO018_01243	hypothetical protein			9.095	14.121	2547	-	contig 13	1.55266	0.111
UGRO018_01244	hypothetical protein			39.932	21.167	858	+	contig 13	-1.8865	0.00502
UGRO018_01245	hypothetical protein			32.45	25.586	693	+	contig 13	-1.26824	0.456
UGRO018_01246	hypothetical protein			0.586	2.19	2448	-	contig 13	3.73781	0.116
UGRO018_01247	RNA polymerase sigma-54 factor	rpoN_2		0.428	3.54	1242	+	contig 13	8.26535	0.0842
UGRO018_01248	HTH-type transcriptional regulator CynR	cynR_1		133.862	99.187	870	-	contig 13	-1.34959	0.00239
UGRO018_01249	hypothetical protein			0.501	2.347	339	+	contig 13	4.68481	0.241
UGRO018_01250	Gallate decarboxylase	lpdC		3.914	6.112	1467	+	contig 13	1.56157	0.0503
UGRO018_01251	putative UbiX-like flavin prenyltransferase	shdB		3.589	3.616	582	+	contig 13	1.00751	0.994
UGRO018_01252	hypothetical protein			2.961	4.905	1461	+	contig 13	1.65667	0.225
UGRO018_01253	hypothetical protein			12.619	17.952	843	-	contig 13	1.42258	0.0033
UGRO018_01254	hypothetical protein			2.396	4.887	93	-	contig 13	2.0392	0.506
UGRO018_01255	hypothetical protein			10.924	12.147	426	-	contig 13	1.11189	0.577
UGRO018_01256	PTS system mannose-specific EIID component	manZ_6		1.111	5.668	801	-	contig 13	5.10068	0.108
UGRO018_01257	N-acetylgalactosamine permease IIC component 1	agaC_5		3.744	5.557	762	-	contig 13	1.48439	0.0831
UGRO018_01258	PTS system sorbose-specific EIIB component	sorB_4		1.976	5.451	492	-	contig 13	2.75843	0.2
UGRO018_01259	Anaerobic nitric oxide reductase transcription regulator NorR	norR_3		3.208	2.952	2730	-	contig 13	-1.08692	0.651
UGRO018_01260	Pyrophosphatase PpaX	ppaX		80.397	64.011	636	+	contig 13	-1.25599	0.527
UGRO018_01261	hypothetical protein			5.101	8.421	2334	+	contig 13	1.65082	0.293
UGRO018_01262	putative ABC transporter ATP-binding protein YknY	yknY_2		29.237	23.875	762	+	contig 13	-1.22462	0.144
UGRO018_01263	Sensory transduction protein regX3	regX3_1		6.529	15.525	684	+	contig 13	2.3777	0.418
UGRO018_01264	Adaptive-response sensory-kinase SasA	sasA_6		14.543	13.045	1227	+	contig 13	-1.11487	0.798
UGRO018_01265	hypothetical protein			93.856	102.385	213	-	contig 13	1.09087	0.848
UGRO018_01266	hypothetical protein			43.821	67.643	207	-	contig 13	1.54362	0.405
UGRO018_01267	hypothetical protein			88.442	218.587	189	-	contig 14	2.47152	0.000814
UGRO018_01268	Signal peptidase I S	sipS_1		182.387	236.164	627	-	contig 14	1.29485	0.548
UGRO018_01269	hypothetical protein			64.222	41.769	2610	+	contig 14	-1.53754	0.0779
UGRO018_01270	hypothetical protein			73.551	173.418	351	-	contig 14	2.3578	0.0141
UGRO018_01271	hypothetical protein			113.43	180.817	1470	+	contig 14	1.59408	0.0728
UGRO018_01272	Regulator of RpoS	rssB_2		63.973	119.414	1494	-	contig 14	1.86665	0.0473
UGRO018_01273	hypothetical protein			65.252	118.098	1308	-	contig 14	1.80988	0.0389
UGRO018_01274	hypothetical protein			73.34	111.369	1578	-	contig 14	1.51853	0.119
UGRO018_01275	ATP synthase epsilon chain	atpC_2		596.277	1045.42	399	-	contig 14	1.75324	0.0654
UGRO018_01276	ATP synthase subunit beta	atpD		1684.97	1774.72	1404	-	contig 14	1.05327	0.286
UGRO018_01277	ATP synthase gamma chain, sodium ion specific	atpG		2217.46	1627.5	849	-	contig 14	-1.36249	0.0231
UGRO018_01278	ATP synthase subunit alpha	atpA_2		1903.17	1828.45	1524	-	contig 14	-1.04087	0.689
UGRO018_01279	ATP synthase subunit delta	atpH		676.761	1184.3	549	-	contig 14	1.74995	0.362
UGRO018_01280	ATP synthase subunit b, sodium ion specific	atpF_2		1216.76	1399.53	519	-	contig 14	1.15021	0.749
UGRO018_01281	ATP synthase subunit c, sodium ion specific	atpE_2		871.993	836.018	246	-	contig 14	-1.04303	0.898
UGRO018_01282	ATP synthase subunit a	atpB		1669.25	1279.87	696	-	contig 14	-1.30423	0.105
UGRO018_01283	hypothetical protein			1908.06	981.637	369	-	contig 14	-1.94376	1.45e-06
UGRO018_01284	hypothetical protein			976.392	605.141	189	-	contig 14	-1.6135	0.00999
UGRO018_01285	Uracil phosphoribosyltransferase	upp		688.61	935.407	621	-	contig 14	1.3584	0.141
UGRO018_01286	Bacitracin transport ATP-binding protein BcrA	bcrA_2		1606.27	136.426	633	-	contig 14	-11.7739	1.77e-06
UGRO018_01287	hypothetical protein			438.161	26.51	699	-	contig 14	-16.5279	1.71e-05
UGRO018_01288	hypothetical protein			755.466	42.203	594	-	contig 14	-17.9006	5.45e-05
UGRO018_01289	hypothetical protein			853.159	54.97	828	-	contig 14	-15.5203	2.45e-05
UGRO018_01290	hypothetical protein			2231.31	247.111	390	-	contig 14	-9.02957	9.36e-05
UGRO018_01291	hypothetical protein			2398.83	336.105	120	-	contig 14	-7.13716	0.0173
UGRO018_01292	Accessory gene regulator protein B	agrB_3		9011.44	262.54	522	-	contig 14	-34.324	1.37e-06
UGRO018_01293	hypothetical protein			45.726	39.479	369	-	contig 14	-1.15826	0.489
UGRO018_01294	hypothetical protein			16.572	13.322	1224	-	contig 14	-1.24397	0.638
UGRO018_01295	Sensory transduction protein LytR	lytR_2		68.777	23.65	690	-	contig 14	-2.90815	0.00565
UGRO018_01296	hypothetical protein			53.9	137.379	207	-	contig 14	2.54877	0.295
UGRO018_01297	hypothetical protein			285.243	164.097	474	-	contig 14	-1.73825	0.429
UGRO018_01298	hypothetical protein			156.392	55.658	108	-	contig 14	-2.80986	0.207
UGRO018_01299	hypothetical protein			154.388	158.015	696	-	contig 14	1.0235	0.992
UGRO018_01300	hypothetical protein			177.294	637.264	186	-	contig 14	3.59439	0.102
UGRO018_01301	Methionine--tRNA ligase	metG		1409.2	1077.98	1971	-	contig 14	-1.30726	0.117
UGRO018_01302	hypothetical protein			92.705	2289.57	96	-	contig 14	24.6972	0.0412
UGRO018_01303	hypothetical protein			14.705	15.906	876	+	contig 14	1.08168	0.834
UGRO018_01304	hypothetical protein			205.1	197.269	1515	-	contig 14	-1.0397	0.909
UGRO018_01305	hypothetical protein			93.998	111.768	312	-	contig 14	1.18904	0.695
UGRO018_01306	hypothetical protein			33.574	40.106	741	+	contig 14	1.19456	0.82
UGRO018_01307	HTH-type transcriptional regulator KdgR	kdgR		101.485	117.796	1002	-	contig 14	1.16072	0.705
UGRO018_01308	Phosphoglycolate phosphatase	gph_2		87.625	58.414	663	-	contig 14	-1.50006	0.393
UGRO018_01309	hypothetical protein		PL12_1	4.319	7.284	1959	-	contig 14	1.68677	0.00614
UGRO018_01310	PTS system mannose-specific EIID component	manZ_7		15.888	22.373	819	-	contig 14	1.4082	0.0673
UGRO018_01311	N-acetylgalactosamine permease IIC component 1	agaC_6		8.429	14.006	789	-	contig 14	1.6617	0.0292
UGRO018_01312	PTS system fructose-specific EIIB component	levE_2		7.428	10.274	492	-	contig 14	1.38316	0.237
UGRO018_01313	Unsaturated chondroitin disaccharide hydrolase	ugl	GH88	8.811	10.473	1191	-	contig 14	1.18858	0.272
UGRO018_01314	hypothetical protein			2.648	3.275	984	+	contig 14	1.23652	0.483
UGRO018_01315	2-dehydro-3-deoxygluconokinase	kdgK		0.485	6.984	1020	+	contig 14	14.3947	0.0448
UGRO018_01316	2-dehydro-3-deoxy-D-gluconate 5-dehydrogenase	kduD_2		5.912	6.599	810	+	contig 14	1.11612	0.779
UGRO018_01317	hypothetical protein			3.438	4.259	636	+	contig 14	1.23876	0.845
UGRO018_01318	hypothetical protein			39.298	80.605	360	+	contig 14	2.05112	0.173
UGRO018_01319	hypothetical protein			53.249	59.885	1260	+	contig 14	1.12462	0.824
UGRO018_01320	Fructose-bisphosphate aldolase	fba		18483.4	13537.6	870	-	contig 14	-1.36534	0.0362
UGRO018_01321	DNA-directed RNA polymerase subunit delta	rpoE		130.947	844.004	330	-	contig 14	6.44541	0.0216
UGRO018_01322	Arginine--tRNA ligase	argS		378.505	629.27	1644	-	contig 14	1.66252	0.0301
UGRO018_01323	hypothetical protein			51.297	396.969	411	-	contig 14	7.73867	0.0165
UGRO018_01324	HTH-type transcriptional activator RhaR	rhaR_2		10.438	11.812	1413	+	contig 14	1.13173	0.669
UGRO018_01325	Penicillin-binding protein 2D	pbpG	GT51	1.236	4.536	1863	+	contig 14	3.67081	0.229
UGRO018_01326	hypothetical protein			5213.8	4162.72	1161	+	contig 14	-1.2525	0.106
UGRO018_01327	N-acetylgalactosamine-6-phosphate deacetylase	agaA_1	CE9	141.171	132.193	1107	-	contig 14	-1.06792	0.79
UGRO018_01328	hypothetical protein			0.106	0.673	141	+	contig 14	6.34537	0.208
UGRO018_01329	Alkaline phosphatase synthesis transcriptional regulatory protein SphR	sphR		40.68	38.776	702	+	contig 14	-1.0491	0.659
UGRO018_01330	Sensor histidine kinase RcsC	rcsC_7		56.036	49.701	2199	+	contig 14	-1.12745	0.627
UGRO018_01331	hypothetical protein			99.268	74.621	2202	+	contig 14	-1.33028	0.197
UGRO018_01332	Cyclic di-AMP receptor A	darA		1924.14	2332.5	324	-	contig 14	1.21223	0.505
UGRO018_01333	hypothetical protein			97.526	181.377	849	+	contig 14	1.85978	0.00511
UGRO018_01334	HTH-type transcriptional activator RhaS	rhaS_3		29.251	27.978	897	-	contig 14	-1.04551	0.878
UGRO018_01335	5'-3' exoribonuclease	yciV		50.403	48.054	888	+	contig 14	-1.04887	0.88
UGRO018_01336	Ribosome-binding ATPase YchF	ychF		369.137	615.513	1104	-	contig 14	1.66744	0.00415
UGRO018_01337	hypothetical protein			112.385	120.594	915	-	contig 14	1.07304	0.891
UGRO018_01338	hypothetical protein			91.614	57.017	792	-	contig 14	-1.60679	0.0297
UGRO018_01339	hypothetical protein			42.823	55.423	408	-	contig 14	1.29425	0.111
UGRO018_01340	hypothetical protein			34.763	54.415	426	-	contig 14	1.5653	0.0551
UGRO018_01341	hypothetical protein			22.985	57.997	198	-	contig 14	2.52319	0.0561
UGRO018_01342	hypothetical protein			24.187	248.427	219	-	contig 14	10.2709	0.00292
UGRO018_01343	Bifunctional protein FolD protein	folD		132.755	338.29	855	-	contig 14	2.54822	0.223
UGRO018_01344	D-aminoacyl-tRNA deacylase	dtd		94.306	330.521	459	-	contig 14	3.50478	0.178
UGRO018_01345	Methionine aminopeptidase	map_1		135.183	314.4	870	-	contig 14	2.32573	0.272
UGRO018_01346	hypothetical protein			47.834	34.146	537	-	contig 14	-1.40087	0.0278
UGRO018_01347	Bacitracin export ATP-binding protein BceA	bceA_3		2.425	2.692	762	-	contig 14	1.11012	0.631
UGRO018_01348	hypothetical protein			1.959	2.147	1281	-	contig 14	1.09594	0.715
UGRO018_01349	putative signaling protein			88.956	60.488	1263	+	contig 14	-1.47064	0.0742
UGRO018_01350	hypothetical protein			109.292	130.083	1458	-	contig 14	1.19024	0.0974
UGRO018_01351	hypothetical protein			59.51	85.04	264	-	contig 15	1.42899	0.506
UGRO018_01352	hypothetical protein			179.982	361.375	465	+	contig 15	2.00784	0.304
UGRO018_01353	hypothetical protein			38.908	35.085	468	+	contig 15	-1.10898	0.859
UGRO018_01354	hypothetical protein			27.443	40.615	501	+	contig 15	1.47999	0.179
UGRO018_01355	Aryl-phospho-beta-D-glucosidase BglH	bglH_9	GH1	278.194	111.401	1479	+	contig 15	-2.49722	0.00347
UGRO018_01356	5-amino-6-(5-phospho-D-ribitylamino)uracil phosphatase YbjI	ybjI_2		182.114	92.359	834	+	contig 15	-1.97181	0.0099
UGRO018_01357	hypothetical protein			65.96	74.626	171	+	contig 15	1.13139	0.833
UGRO018_01358	hypothetical protein			92.056	50.995	138	+	contig 15	-1.80519	0.24
UGRO018_01359	hypothetical protein			25.92	36.55	765	-	contig 15	1.41011	0.0992
UGRO018_01360	hypothetical protein			19.449	8.234	1500	+	contig 15	-2.36216	0.000552
UGRO018_01361	hypothetical protein			163.606	141.117	372	+	contig 15	-1.15937	0.468
UGRO018_01362	N5-carboxyaminoimidazole ribonucleotide mutase	purE		298.185	565.285	504	+	contig 15	1.89575	0.08
UGRO018_01363	Phosphoribosylformylglycinamidine synthase	purL		465.363	602.306	3693	+	contig 15	1.29427	0.0843
UGRO018_01364	Inner membrane protein YqiK	yqiK		451.418	740.094	1608	+	contig 15	1.63949	0.0888
UGRO018_01365	Phosphoribosylformylglycinamidine cyclo-ligase	purM		403.628	683.499	1032	+	contig 15	1.69339	0.0257
UGRO018_01366	Phosphoribosylglycinamide formyltransferase	purN		369.31	606.488	588	+	contig 15	1.64222	0.0206
UGRO018_01367	Bifunctional purine biosynthesis protein PurH	purH_2		375.953	546.545	1533	+	contig 15	1.45376	0.183
UGRO018_01368	hypothetical protein			14.362	14.05	588	-	contig 15	-1.0222	0.916
UGRO018_01369	hypothetical protein			9.466	21.544	1416	+	contig 15	2.2759	0.122
UGRO018_01370	Bacitracin transport ATP-binding protein BcrA	bcrA_3		9.272	17.074	909	+	contig 15	1.84154	0.0977
UGRO018_01371	hypothetical protein			8.62	12.758	1128	+	contig 15	1.48013	0.0795
UGRO018_01372	hypothetical protein			0.14	0.509	240	-	contig 15	3.63372	0.408
UGRO018_01373	hypothetical protein			8.016	40.335	465	+	contig 15	5.03191	0.00559
UGRO018_01374	Cobalt-dependent inorganic pyrophosphatase			352.518	292.703	1644	+	contig 15	-1.20435	0.322
UGRO018_01375	hypothetical protein			0.172	1.259	156	+	contig 15	7.31866	0.208
UGRO018_01376	HTH-type transcriptional repressor YtrA	ytrA_4		23.517	22.149	375	+	contig 15	-1.06179	0.907
UGRO018_01377	hypothetical protein			11.154	16.611	693	+	contig 15	1.48925	0.523
UGRO018_01378	hypothetical protein			26.637	20.518	1209	+	contig 15	-1.29824	0.00118
UGRO018_01379	hypothetical protein			20.007	26.663	681	+	contig 15	1.33269	0.43
UGRO018_01380	hypothetical protein			51.359	48.221	1161	+	contig 15	-1.06508	0.551
UGRO018_01381	hypothetical protein			46.165	37.039	702	+	contig 15	-1.24639	0.363
UGRO018_01382	hypothetical protein			35.192	31.634	675	+	contig 15	-1.11245	0.639
UGRO018_01383	hypothetical protein			38.004	35.821	1221	+	contig 15	-1.06095	0.722
UGRO018_01384	ABC transporter ATP-binding protein YtrB	ytrB_3		36.356	62.617	690	+	contig 15	1.72231	0.0234
UGRO018_01385	hypothetical protein			111.173	167.951	1374	-	contig 15	1.51072	0.0288
UGRO018_01386	hypothetical protein			23.893	16.342	786	-	contig 15	-1.46206	0.0139
UGRO018_01387	hypothetical protein			4.778	12.338	381	+	contig 15	2.58198	0.00556
UGRO018_01388	hypothetical protein			74.192	94.682	876	+	contig 15	1.27618	0.654
UGRO018_01389	hypothetical protein			68.079	131.338	786	+	contig 15	1.92919	0.258
UGRO018_01390	hypothetical protein			177.483	467.707	813	+	contig 15	2.63523	0.0392
UGRO018_01391	Aminoacyltransferase FemB	femB		116.609	227.172	1269	+	contig 15	1.94816	0.131
UGRO018_01392	hypothetical protein			38.236	59.822	765	+	contig 15	1.56454	0.0104
UGRO018_01393	Ribonuclease M5	rnmV		154.684	233.462	549	+	contig 15	1.50928	0.232
UGRO018_01394	Ribosomal RNA small subunit methyltransferase A	rsmA		171.523	203.448	861	+	contig 15	1.18612	0.0423
UGRO018_01395	4-diphosphocytidyl-2-C-methyl-D-erythritol kinase	ispE		222.85	225.931	843	+	contig 15	1.01383	0.93
UGRO018_01396	Transcriptional regulatory protein SrrA	srrA_3		485.893	423.094	690	+	contig 15	-1.14843	0.0313
UGRO018_01397	Adaptive-response sensory-kinase SasA	sasA_7		90.324	149.152	1308	+	contig 15	1.65131	0.000808
UGRO018_01398	Bifunctional protein GlmU	glmU_1		708.193	844.483	1353	+	contig 15	1.19245	0.609
UGRO018_01399	Ribose-phosphate pyrophosphokinase	prs		1185.14	1103.11	954	+	contig 15	-1.07437	0.64
UGRO018_01400	hypothetical protein			647.813	1042.33	354	+	contig 15	1.60899	0.0817
UGRO018_01401	hypothetical protein			3.676	4.449	1101	-	contig 15	1.21033	0.876
UGRO018_01402	hypothetical protein			105.438	53.911	849	-	contig 15	-1.95578	0.00117
UGRO018_01403	hypothetical protein			71.943	40.695	765	-	contig 15	-1.76785	0.0116
UGRO018_01404	hypothetical protein			65.843	34.983	765	-	contig 15	-1.88215	0.0151
UGRO018_01405	hypothetical protein		CE4	1.021	6.151	759	+	contig 15	6.02244	0.0866
UGRO018_01406	hypothetical protein			70.79	89.996	735	+	contig 15	1.27132	0.179
UGRO018_01407	hypothetical protein			72.129	105.682	372	+	contig 15	1.46519	0.313
UGRO018_01408	PTS system N,N'-diacetylchitobiose-specific EIIB component	chbB_1		53.603	154.669	351	+	contig 15	2.88544	0.119
UGRO018_01409	tRNA modification GTPase MnmE	mnmE		107.749	95.419	1332	+	contig 15	-1.12923	0.514
UGRO018_01410	dCTP deaminase, dUMP-forming	dcd		88.266	140.746	543	-	contig 15	1.59456	0.0151
UGRO018_01411	D-aminoacyl-tRNA deacylase	dtd3		239.704	129.457	771	+	contig 15	-1.85162	0.00661
UGRO018_01412	Transcriptional regulator MntR	mntR		79.244	144.51	369	-	contig 15	1.8236	0.00932
UGRO018_01413	Regulatory protein MgsR	mgsR		69.992	40.469	369	-	contig 15	-1.72953	0.0709
UGRO018_01414	hypothetical protein			214.398	3374.88	159	+	contig 15	15.7412	0.0086
UGRO018_01415	hypothetical protein			0.814	11.478	339	-	contig 15	14.1005	0.0924
UGRO018_01416	Carbohydrate deacetylase			32.746	37.592	723	+	contig 15	1.14799	0.685
UGRO018_01417	hypothetical protein			40.174	19.013	684	+	contig 15	-2.11293	0.0573
UGRO018_01418	hypothetical protein			16.875	15.607	759	-	contig 15	-1.08125	0.841
UGRO018_01419	hypothetical protein			22.617	39.901	2325	+	contig 15	1.76421	0.232
UGRO018_01420	hypothetical protein			15.387	55.787	513	+	contig 15	3.62556	0.00812
UGRO018_01421	hypothetical protein			17.066	64.403	762	+	contig 15	3.77378	0.0385
UGRO018_01422	hypothetical protein			26.076	79.366	1929	+	contig 15	3.04367	0.0754
UGRO018_01423	hypothetical protein			32.446	78.68	1056	+	contig 15	2.42497	0.0626
UGRO018_01424	hypothetical protein			27.158	66.432	558	+	contig 15	2.44609	0.0831
UGRO018_01425	hypothetical protein			4.439	9.416	489	+	contig 15	2.12124	0.448
UGRO018_01426	hypothetical protein			6.513	19.128	699	+	contig 15	2.93705	0.345
UGRO018_01427	hypothetical protein			25.849	39.86	1479	-	contig 15	1.542	0.377
UGRO018_01428	hypothetical protein			10.424	10.361	2097	+	contig 15	-1.00606	0.973
UGRO018_01429	hypothetical protein			144.004	126.376	1542	-	contig 16	-1.13949	0.576
UGRO018_01430	Glutamyl-tRNA reductase	hemA		108.701	95.565	1227	+	contig 16	-1.13745	0.379
UGRO018_01431	Porphobilinogen deaminase	hemC		72.96	101.691	885	+	contig 16	1.3938	0.153
UGRO018_01432	Siroheme synthase	cysG_1		64.507	96.097	1440	+	contig 16	1.48971	0.0449
UGRO018_01433	Delta-aminolevulinic acid dehydratase	hemB		94.666	123.335	975	+	contig 16	1.30283	0.189
UGRO018_01434	Glutamate-1-semialdehyde 2,1-aminomutase	hemL		101.028	115.165	1293	+	contig 16	1.13992	0.313
UGRO018_01435	Siroheme synthase	cysG_2		81.539	98.507	1248	+	contig 16	1.2081	0.452
UGRO018_01436	D-alanyl-D-alanine carboxypeptidase DacF	dacF		17.211	17.284	1182	+	contig 16	1.00423	0.999
UGRO018_01437	hypothetical protein			0.279	3.038	165	+	contig 16	10.8694	0.0343
UGRO018_01438	Anti-sigma F factor antagonist	spoIIAA		2.426	64.676	318	+	contig 16	26.6624	0.0252
UGRO018_01439	Anti-sigma F factor	spoIIAB		1.401	52.235	438	+	contig 16	37.2794	0.00966
UGRO018_01440	RNA polymerase sigma-F factor	sigF		1.502	62.222	726	+	contig 16	41.4304	0.0328
UGRO018_01441	hypothetical protein			138.1	242.278	633	+	contig 16	1.75437	0.0231
UGRO018_01442	hypothetical protein			96.019	219.055	1053	+	contig 16	2.28137	0.00721
UGRO018_01443	hypothetical protein			0.043	0.043	141	-	contig 16	1	1
UGRO018_01444	hypothetical protein			823.669	774.531	4962	+	contig 16	-1.06344	0.901
UGRO018_01445	hypothetical protein			503.1	964.522	1086	+	contig 16	1.91716	0.116
UGRO018_01446	hypothetical protein			97.274	115.739	789	+	contig 16	1.18983	0.784
UGRO018_01447	RNA polymerase sigma-28 factor	sigK		7.688	5.092	708	+	contig 16	-1.50974	0.366
UGRO018_01448	RNA polymerase sigma-G factor	sigG		5.128	13.393	780	+	contig 16	2.61176	0.00372
UGRO018_01449	hypothetical protein			3.689	22.163	243	+	contig 16	6.00843	0.0629
UGRO018_01450	Cell division protein SepF	sepF		1083.65	1242.66	399	+	contig 16	1.14674	0.146
UGRO018_01451	hypothetical protein			133.376	158.98	753	+	contig 16	1.19197	0.241
UGRO018_01452	hypothetical protein			96.138	102.946	654	+	contig 16	1.07081	0.665
UGRO018_01453	hypothetical protein			1461.85	1499.75	480	+	contig 16	1.02593	0.76
UGRO018_01454	Isoleucine--tRNA ligase	ileS		822.949	1347.21	2730	+	contig 16	1.63705	0.0157
UGRO018_01455	hypothetical protein			11.981	17.438	1236	+	contig 16	1.45538	0.355
UGRO018_01456	23S rRNA (guanosine-2'-O-)-methyltransferase RlmB	rlmB		69.169	85.638	726	+	contig 16	1.23809	0.539
UGRO018_01457	hypothetical protein			2273.39	1285.12	447	+	contig 16	-1.76901	0.0793
UGRO018_01458	Type 4 prepilin-like proteins leader peptide-processing enzyme	comC		34.077	30.36	768	+	contig 16	-1.12244	0.673
UGRO018_01459	Type II secretion system protein F	epsF_1		91.87	78.245	1197	+	contig 16	-1.17414	0.177
UGRO018_01460	hypothetical protein			101.923	76.059	909	+	contig 16	-1.34005	0.263
UGRO018_01461	hypothetical protein			136.869	103.179	735	+	contig 16	-1.32652	0.0521
UGRO018_01462	hypothetical protein			115.669	124.912	618	+	contig 16	1.07991	0.736
UGRO018_01463	hypothetical protein			108.52	80.954	1065	+	contig 16	-1.34051	0.234
UGRO018_01464	hypothetical protein			71.051	72.217	978	+	contig 16	1.01641	0.973
UGRO018_01465	hypothetical protein			96.817	99.452	1446	+	contig 16	1.02722	0.961
UGRO018_01466	hypothetical protein			157.61	196.831	1674	+	contig 16	1.24884	0.602
UGRO018_01467	Twitching mobility protein	pilT_1		222.748	261.709	1056	+	contig 16	1.17491	0.659
UGRO018_01468	Pyridoxamine--pyruvate transaminase	ppaT		60.971	123.184	1134	-	contig 16	2.02038	0.174
UGRO018_01469	Phenylalanine--tRNA ligase alpha subunit	pheS		233.009	435.027	1041	+	contig 16	1.867	0.142
UGRO018_01470	Phenylalanine--tRNA ligase beta subunit	pheT		327.614	494.634	2403	+	contig 16	1.50981	0.00453
UGRO018_01471	hypothetical protein			304.847	310.628	870	-	contig 16	1.01896	0.938
UGRO018_01472	Ribonuclease J1	rnjA		678.015	596.007	1845	-	contig 16	-1.1376	0.534
UGRO018_01473	Peptide deformylase 2	defB		445.082	489.974	558	-	contig 16	1.10086	0.497
UGRO018_01474	putative peptidoglycan glycosyltransferase FtsW	ftsW_1	GT119	191.865	155.76	1266	+	contig 16	-1.2318	0.525
UGRO018_01475	Ribosomal RNA small subunit methyltransferase D	rsmD		186.971	197.281	561	+	contig 16	1.05514	0.904
UGRO018_01476	Phosphopantetheine adenylyltransferase	coaD		213.906	187.335	483	+	contig 16	-1.14183	0.204
UGRO018_01477	hypothetical protein			162.529	225.52	864	+	contig 16	1.38757	0.319
UGRO018_01478	Protein hit	hit		190.137	288.058	399	-	contig 16	1.51501	0.118
UGRO018_01479	Foldase protein PrsA	prsA		505.393	779.64	882	-	contig 16	1.54264	0.0321
UGRO018_01480	Foldase protein PrsA 2	prsA2		933.064	914.374	1005	-	contig 16	-1.02044	0.799
UGRO018_01481	Vegetative protein 296	sufC		319.35	334.442	816	+	contig 16	1.04726	0.94
UGRO018_01482	hypothetical protein			338.005	312.178	801	+	contig 16	-1.08273	0.277
UGRO018_01483	Cysteine desulfurase SufS	sufS		352.85	341.991	1233	+	contig 16	-1.03175	0.571
UGRO018_01484	Zinc-dependent sulfurtransferase SufU	sufU		262.019	290.623	468	+	contig 16	1.10917	0.656
UGRO018_01485	hypothetical protein			354.149	384.739	1398	+	contig 16	1.08637	0.102
UGRO018_01486	putative protein YqgN	yqgN		205.298	318.517	519	+	contig 16	1.55149	0.163
UGRO018_01487	hypothetical protein			108.675	133.638	420	+	contig 16	1.2297	0.568
UGRO018_01488	Sugar phosphatase YbiV	ybiV		180.384	245.211	804	-	contig 16	1.35939	0.393
UGRO018_01489	hypothetical protein			39.079	28.3	1107	+	contig 16	-1.38087	0.31
UGRO018_01490	hypothetical protein			9.413	18.734	201	+	contig 16	1.99013	0.576
UGRO018_01491	putative ABC transporter ATP-binding protein YxlF	yxlF_2		51.53	34.903	912	+	contig 16	-1.47637	0.167
UGRO018_01492	hypothetical protein			34.967	28.257	765	+	contig 16	-1.23749	0.0586
UGRO018_01493	hypothetical protein			35.571	36.683	681	+	contig 16	1.03125	0.964
UGRO018_01494	hypothetical protein			0.291	5.436	270	-	contig 16	18.693	0.0111
UGRO018_01495	hypothetical protein			92.22	64.93	924	+	contig 16	-1.42031	0.102
UGRO018_01496	Type II secretion system protein F	epsF_2		77.514	63.672	1023	+	contig 16	-1.21739	0.496
UGRO018_01497	hypothetical protein			144.773	79.372	312	+	contig 16	-1.82399	0.000782
UGRO018_01498	hypothetical protein			106.125	86.224	450	+	contig 16	-1.2308	0.403
UGRO018_01499	hypothetical protein			57.452	93.287	372	+	contig 16	1.62374	0.541
UGRO018_01500	hypothetical protein			92.007	96.671	393	+	contig 16	1.05069	0.875
UGRO018_01501	Twitching mobility protein	pilT_2		191.309	117.526	1074	+	contig 16	-1.62781	0.000151
UGRO018_01502	Oleate hydratase	ohyA		175.288	172.254	1713	+	contig 16	-1.01761	0.977
UGRO018_01503	Methylated-DNA--protein-cysteine methyltransferase	ogt		19.009	26.542	567	+	contig 16	1.39631	0.0877
UGRO018_01504	hypothetical protein			18.425	56.443	291	-	contig 16	3.0633	0.000252
UGRO018_01505	tRNA-Gly(tcc)			0.043	0.043	74	-	contig 16	1	1
UGRO018_01506	O-acetyl-L-homoserine sulfhydrylase			25.36	31.953	1293	-	contig 17	1.25999	0.811
UGRO018_01507	Cysteine synthase	cysK_1		4.465	28.1	933	-	contig 17	6.2937	0.0203
UGRO018_01508	NADP-dependent 7-alpha-hydroxysteroid dehydrogenase			51.855	49.198	804	-	contig 17	-1.054	0.825
UGRO018_01509	HTH-type transcriptional regulator CymR	cymR		204.783	383.479	432	-	contig 17	1.87261	0.0301
UGRO018_01510	Pyruvate formate-lyase-activating enzyme	pflA		516.063	520.345	759	-	contig 17	1.0083	1
UGRO018_01511	Formate acetyltransferase	pflB		3179.9	2197.86	2256	-	contig 17	-1.44681	0.000143
UGRO018_01512	hypothetical protein			19.722	14.443	2037	-	contig 17	-1.36546	0.023
UGRO018_01513	hypothetical protein			65.912	87.531	429	-	contig 17	1.32801	0.665
UGRO018_01514	tRNA-Arg(cct)			0.043	0.043	77	+	contig 17	1	1
UGRO018_01515	hypothetical protein			0.68	1.71	1365	-	contig 17	2.5141	0.3
UGRO018_01516	hypothetical protein			1.552	2.299	1314	-	contig 17	1.48143	0.006
UGRO018_01517	hypothetical protein			1.776	3.104	186	-	contig 17	1.74776	0.682
UGRO018_01518	Endoribonuclease MazF	mazF		1.006	2.599	363	-	contig 17	2.58444	0.482
UGRO018_01519	hypothetical protein			0.084	0.105	426	-	contig 17	1.25302	0.83
UGRO018_01520	hypothetical protein			0.17	0.043	351	-	contig 17	-4.00512	0.0778
UGRO018_01521	hypothetical protein			0.052	0.043	453	-	contig 17	-1.22672	0.477
UGRO018_01522	Accessory gene regulator protein B	agrB_4		17.27	3.927	567	-	contig 17	-4.39805	0.0441
UGRO018_01523	hypothetical protein			21.57	16.242	147	-	contig 17	-1.32801	0.86
UGRO018_01524	hypothetical protein			5.197	3.498	1287	-	contig 17	-1.48558	0.425
UGRO018_01525	hypothetical protein			8.764	4.736	732	-	contig 17	-1.85051	0.405
UGRO018_01526	hypothetical protein			1.635	0.656	201	-	contig 17	-2.49221	0.615
UGRO018_01527	hypothetical protein			0.292	0.237	450	+	contig 17	-1.23378	0.881
UGRO018_01528	hypothetical protein			46.761	14.683	2289	-	contig 17	-3.18479	0.0448
UGRO018_01529	hypothetical protein			34.024	11.726	2259	-	contig 17	-2.90164	0.057
UGRO018_01530	hypothetical protein			9.568	1.248	531	-	contig 17	-7.66847	0.0546
UGRO018_01531	hypothetical protein			13.083	1.523	1173	-	contig 17	-8.59139	0.00159
UGRO018_01532	hypothetical protein			36.127	9.407	702	-	contig 17	-3.84048	0.0906
UGRO018_01533	hypothetical protein			0.043	0.172	93	+	contig 17	4.04694	0.252
UGRO018_01534	hypothetical protein		GH23	1.032	1.298	1686	-	contig 17	1.25831	0.529
UGRO018_01535	hypothetical protein			0.147	1.443	390	-	contig 17	9.7828	0.00577
UGRO018_01536	hypothetical protein			0.335	3.263	351	+	contig 17	9.73235	0.0464
UGRO018_01537	hypothetical protein			0.203	0.283	762	-	contig 17	1.39599	0.781
UGRO018_01538	hypothetical protein			1.048	0.805	2331	-	contig 17	-1.30275	0.34
UGRO018_01539	hypothetical protein			0.222	0.407	402	-	contig 17	1.82982	0.587
UGRO018_01540	hypothetical protein			0.237	1.146	225	-	contig 17	4.82647	0.0882
UGRO018_01541	hypothetical protein			0.368	0.703	831	-	contig 17	1.90721	0.505
UGRO018_01542	hypothetical protein			0.158	0.115	315	-	contig 17	-1.37292	0.805
UGRO018_01543	hypothetical protein			0.466	0.656	1785	-	contig 17	1.40552	0.695
UGRO018_01544	hypothetical protein			0.29	2.634	915	-	contig 17	9.08068	0.0398
UGRO018_01545	hypothetical protein			0.938	0.857	765	-	contig 17	-1.09437	0.936
UGRO018_01546	hypothetical protein			30.995	19.846	573	-	contig 17	-1.56183	0.1
UGRO018_01547	hypothetical protein			0.639	0.497	1359	-	contig 17	-1.28483	0.707
UGRO018_01548	hypothetical protein			0.296	0.043	351	-	contig 17	-6.96234	0.0499
UGRO018_01549	hypothetical protein			0.451	0.434	648	-	contig 17	-1.03758	0.99
UGRO018_01550	hypothetical protein			0.218	0.043	192	-	contig 17	-5.12143	0.0665
UGRO018_01551	hypothetical protein			0.427	5.718	489	-	contig 17	13.4018	0.0506
UGRO018_01552	hypothetical protein			0.282	0.077	954	-	contig 17	-3.65732	0.185
UGRO018_01553	hypothetical protein			0.986	0.135	780	-	contig 17	-7.3322	0.0978
UGRO018_01554	hypothetical protein			11.62	4.575	1623	-	contig 17	-2.53974	0.0185
UGRO018_01555	hypothetical protein			2.504	1.44	7254	-	contig 17	-1.7388	0.184
UGRO018_01556	hypothetical protein			0.665	1.312	714	-	contig 17	1.97424	0.48
UGRO018_01557	hypothetical protein			0.37	0.89	591	-	contig 17	2.40493	0.305
UGRO018_01558	hypothetical protein			1.334	0.332	777	-	contig 17	-4.0204	0.0621
UGRO018_01559	hypothetical protein			0.085	0.144	165	-	contig 17	1.69847	0.73
UGRO018_01560	hypothetical protein			2.731	1.328	5154	-	contig 17	-2.0567	0.00176
UGRO018_01561	hypothetical protein			17.147	12.35	618	-	contig 17	-1.38841	0.327
UGRO018_01562	Nucleoid occlusion protein	noc_2		4.991	1.323	969	-	contig 17	-3.77211	0.00772
UGRO018_01563	Sporulation initiation inhibitor protein Soj	soj_1		2.97	2.22	828	-	contig 17	-1.33799	0.441
UGRO018_01564	hypothetical protein			34.769	29.898	1293	-	contig 17	-1.16293	0.557
UGRO018_01565	hypothetical protein			0.495	3.514	168	-	contig 17	7.10267	0.138
UGRO018_01566	hypothetical protein			45.24	36.392	732	-	contig 17	-1.24315	0.514
UGRO018_01567	L-aspartate/glutamate-specific racemase	ygeA		93.423	54.495	693	-	contig 17	-1.71434	0.0205
UGRO018_01568	hypothetical protein			35.551	36.158	699	-	contig 17	1.01708	0.971
UGRO018_01569	hypothetical protein			18.573	19.903	834	-	contig 17	1.07159	0.926
UGRO018_01570	hypothetical protein			1.226	2.151	312	+	contig 17	1.75399	0.793
UGRO018_01571	hypothetical protein			26.429	19.757	273	-	contig 17	-1.33765	0.361
UGRO018_01572	hypothetical protein			17.92	15.177	405	-	contig 17	-1.18069	0.464
UGRO018_01573	hypothetical protein			27.355	18.184	438	-	contig 17	-1.50432	0.0281
UGRO018_01574	hypothetical protein			18.762	9.917	606	-	contig 17	-1.89181	0.0443
UGRO018_01575	hypothetical protein			0.201	0.225	210	+	contig 17	1.12201	0.954
UGRO018_01576	hypothetical protein			139.292	89.453	258	-	contig 17	-1.55715	0.195
UGRO018_01577	hypothetical protein			128.792	66.797	201	-	contig 17	-1.9281	0.12
UGRO018_01578	Virginiamycin A acetyltransferase	vat		176.514	76.745	651	-	contig 17	-2.30002	0.00183
UGRO018_01579	hypothetical protein			122.334	63.539	462	-	contig 17	-1.92532	0.0115
UGRO018_01580	hypothetical protein			146.155	78.664	1041	-	contig 18	-1.85797	0.0464
UGRO018_01581	hypothetical protein			104.671	682.011	687	+	contig 18	6.51579	6.42e-05
UGRO018_01582	HTH-type transcriptional activator RhaS	rhaS_4		11.516	12.349	828	+	contig 18	1.07232	0.926
UGRO018_01583	hypothetical protein			15.061	15.121	912	+	contig 18	1.00396	0.998
UGRO018_01584	hypothetical protein			5.848	26.815	411	+	contig 18	4.58511	0.138
UGRO018_01585	hypothetical protein			14.479	6.107	420	+	contig 18	-2.37081	0.0408
UGRO018_01586	RNA polymerase sigma-54 factor 1	rpoN1		7.275	8.007	1227	-	contig 18	1.10061	0.805
UGRO018_01587	Transcriptional regulatory protein DagR	dgaR		37.226	41.19	2718	+	contig 18	1.10647	0.568
UGRO018_01588	hypothetical protein			5.189	8.793	417	+	contig 18	1.69459	0.128
UGRO018_01589	putative phosphotransferase enzyme IIB component			10.763	11.339	471	+	contig 18	1.05351	0.844
UGRO018_01590	N-acetylgalactosamine permease IIC component 1	agaC_7		7.398	17.086	780	+	contig 18	2.30961	0.00135
UGRO018_01591	PTS system mannose-specific EIID component	manZ_8		11.008	16.765	819	+	contig 18	1.52297	0.0454
UGRO018_01592	Fructosamine deglycase FrlB	frlB_2		18.714	24.066	996	+	contig 18	1.28596	0.197
UGRO018_01593	Phosphorylated carbohydrates phosphatase			6.036	16.122	669	+	contig 18	2.67077	0.331
UGRO018_01594	Glutamine--fructose-6-phosphate aminotransferase [isomerizing]	glmS_2		15.743	21.301	1080	+	contig 18	1.35306	0.00763
UGRO018_01595	hypothetical protein			53.062	23.745	807	+	contig 18	-2.23469	0.0101
UGRO018_01596	Aryl-phospho-beta-D-glucosidase BglC	bglC_5	GH1	1.086	2.73	1392	+	contig 18	2.51361	0.35
UGRO018_01597	Lichenan permease IIC component	licC_8		5.845	3.455	1329	+	contig 18	-1.69192	0.0259
UGRO018_01598	Beta-glucosidase A	bglA_3	GH1	3.63	4.793	1287	+	contig 18	1.32024	0.494
UGRO018_01599	Heme response regulator HssR	hssR		35.964	21.456	672	+	contig 18	-1.67613	0.0436
UGRO018_01600	Sensor histidine kinase RcsC	rcsC_8		32.058	22.99	1053	+	contig 18	-1.39443	0.0492
UGRO018_01601	K(+)/H(+) antiporter NhaP	nhaP		62.67	30.927	1596	-	contig 18	-2.02637	0.00797
UGRO018_01602	hypothetical protein			178.782	280.091	441	-	contig 18	1.56666	0.217
UGRO018_01603	hypothetical protein			1.525	0.146	219	+	contig 18	-10.4434	0.135
UGRO018_01604	hypothetical protein			0.636	1.425	369	+	contig 18	2.2422	0.48
UGRO018_01605	hypothetical protein			0.949	2.491	516	+	contig 18	2.625	0.325
UGRO018_01606	hypothetical protein			0.624	0.367	651	+	contig 18	-1.69862	0.693
UGRO018_01607	5-amino-6-(5-phospho-D-ribitylamino)uracil phosphatase YitU	yitU_2		18.426	23.887	819	+	contig 18	1.29635	0.169
UGRO018_01608	manganese efflux pump MntP	mntP_1		13.599	16.055	618	+	contig 18	1.18057	0.74
UGRO018_01609	2,3-bisphosphoglycerate-independent phosphoglycerate mutase	gpmI		2711.8	2613.19	1575	+	contig 18	-1.03774	0.684
UGRO018_01610	hypothetical protein			50.007	187.774	438	+	contig 18	3.75496	0.0134
UGRO018_01611	hypothetical protein			0.235	4.201	153	+	contig 18	17.8422	0.0122
UGRO018_01612	hypothetical protein			3.921	211.674	159	+	contig 18	53.9838	0.00413
UGRO018_01613	Replication-associated recombination protein A	rarA_1		95.305	71.585	1263	-	contig 18	-1.33134	0.0402
UGRO018_01614	hypothetical protein			86.027	57.065	552	+	contig 18	-1.50752	0.00927
UGRO018_01615	hypothetical protein			88.952	84.073	1617	+	contig 18	-1.05803	0.751
UGRO018_01616	hypothetical protein			44.265	61.243	2493	+	contig 18	1.38355	0.289
UGRO018_01617	hypothetical protein			11.35	31.167	465	+	contig 18	2.74603	0.0159
UGRO018_01618	putative manganese efflux pump MntP	mntP_2		30.252	34.009	561	-	contig 18	1.1242	0.667
UGRO018_01619	HTH-type transcriptional repressor GlcR	glcR		122.836	127.708	765	-	contig 18	1.03966	0.89
UGRO018_01620	Choline dehydrogenase	gbsB_1		5.59	7.192	1173	+	contig 18	1.28658	0.348
UGRO018_01621	hypothetical protein			3.641	6.252	963	+	contig 18	1.71694	0.0269
UGRO018_01622	PTS system lactose-specific EIIA component	lacF_2		8.268	12.549	324	+	contig 18	1.51777	0.411
UGRO018_01623	Lichenan permease IIC component	licC_9		5.338	6.757	1284	+	contig 18	1.26571	0.295
UGRO018_01624	PTS system cellobiose-specific EIIB component	celA_6		2.096	7.015	312	+	contig 18	3.34727	0.309
UGRO018_01625	Choline dehydrogenase	gbsB_2		1.948	4.397	1179	+	contig 18	2.25723	0.301
UGRO018_01626	NADH oxidase			4.833	5.806	1932	+	contig 18	1.20117	0.524
UGRO018_01627	hypothetical protein			1.406	4.624	951	+	contig 18	3.28997	0.278
UGRO018_01628	Dihydroanticapsin 7-dehydrogenase	bacC		2.913	9.317	723	+	contig 18	3.19791	0.000575
UGRO018_01629	hypothetical protein			73.246	98.752	756	-	contig 18	1.34822	0.18
UGRO018_01630	2-C-methyl-D-erythritol 2,4-cyclodiphosphate synthase	ispF		61.288	131.522	483	+	contig 18	2.14596	0.0595
UGRO018_01631	hypothetical protein			61.235	49.289	585	-	contig 18	-1.24237	0.396
UGRO018_01632	Glutamine synthetase	glnA_2		68.849	50.742	1212	-	contig 18	-1.35684	0.0999
UGRO018_01633	hypothetical protein			41.921	38.591	723	-	contig 18	-1.08631	0.678
UGRO018_01634	Choline trimethylamine-lyase activating enzyme	cutD_2		6.773	5.167	1506	-	contig 18	-1.3108	0.22
UGRO018_01635	Amidophosphoribosyltransferase	purF_2		4.604	3.69	1098	-	contig 18	-1.24763	0.503
UGRO018_01636	NADP-specific glutamate dehydrogenase	gdh_1		1.622	2.251	1335	+	contig 18	1.38818	0.493
UGRO018_01637	Glutamine synthetase	glnA_3		0.62	2.861	2097	+	contig 18	4.61459	0.0153
UGRO018_01638	hypothetical protein			0.52	1.302	1713	+	contig 18	2.50335	0.282
UGRO018_01639	Asparagine synthetase B [glutamine-hydrolyzing]	asnB		1.465	2.119	1581	+	contig 18	1.44675	0.185
UGRO018_01640	Amidophosphoribosyltransferase	purF_3		0.747	2.644	1422	+	contig 18	3.53647	0.16
UGRO018_01641	Diaminopimelate epimerase	dapF		1.038	2.55	798	+	contig 18	2.45772	0.392
UGRO018_01642	LL-diaminopimelate aminotransferase	dapL_1		2.745	4.572	1185	+	contig 18	1.66527	0.0296
UGRO018_01643	NH(3)-dependent NAD(+) synthetase	nadE_2		3.49	4.074	735	+	contig 18	1.16738	0.376
UGRO018_01644	Sensory transduction protein LytR	lytR_3		40.599	27.93	693	+	contig 18	-1.4536	0.0846
UGRO018_01645	hypothetical protein			33.438	23.584	1260	+	contig 18	-1.41784	0.149
UGRO018_01646	hypothetical protein			27.669	21.548	681	+	contig 18	-1.28406	0.483
UGRO018_01647	hypothetical protein			7.858	11.898	480	+	contig 18	1.5142	0.732
UGRO018_01648	hypothetical protein			27.152	18.969	468	+	contig 18	-1.43143	0.184
UGRO018_01649	hypothetical protein			45.388	32.366	405	+	contig 18	-1.40232	0.188
UGRO018_01650	hypothetical protein			18.036	34.357	381	+	contig 18	1.9049	0.622
UGRO018_01651	hypothetical protein			31.145	17.126	411	-	contig 18	-1.81858	0.345
UGRO018_01652	hypothetical protein			0.731	7.917	180	+	contig 18	10.8256	0.0595
UGRO018_01653	hypothetical protein			12.257	8.342	972	+	contig 18	-1.46927	0.0575
UGRO018_01654	hypothetical protein			20.407	17.435	390	+	contig 18	-1.17048	0.637
UGRO018_01655	Apulose-4-phosphate transketolase subunit B	aptB_1		1.296	8.269	675	-	contig 18	6.37889	0.0866
UGRO018_01656	Ribonuclease 3	rnc		160.8	452.012	684	-	contig 19	2.81102	0.208
UGRO018_01657	ATP-dependent DNA helicase RecG	recG		132.412	172.139	2010	-	contig 19	1.30002	0.394
UGRO018_01658	hypothetical protein			42.492	68.534	774	+	contig 19	1.61285	0.443
UGRO018_01659	Rubrerythrin-1	rbr1		1739.68	2112.57	537	-	contig 19	1.21434	0.272
UGRO018_01660	Glutamine synthetase	glnA_4		320.542	210.763	2094	+	contig 19	-1.52087	0.0263
UGRO018_01661	hypothetical protein			6.747	6.726	1677	+	contig 19	-1.00316	1
UGRO018_01662	hypothetical protein			43.04	30.225	945	+	contig 19	-1.42402	0.267
UGRO018_01663	hypothetical protein			475.511	366.856	1158	-	contig 19	-1.29618	0.188
UGRO018_01664	Glutamine-dependent NAD(+) synthetase	nadE_3		245.196	150.573	1653	-	contig 19	-1.62842	0.0101
UGRO018_01665	Putative TrmH family tRNA/rRNA methyltransferase			173.314	182.644	732	+	contig 19	1.05383	0.689
UGRO018_01666	hypothetical protein			101.662	281.368	240	-	contig 19	2.76768	0.0796
UGRO018_01667	hypothetical protein			556.188	637.007	747	-	contig 19	1.14531	0.715
UGRO018_01668	hypothetical protein			629.448	661.876	405	-	contig 19	1.05152	0.611
UGRO018_01669	Thiosulfate sulfurtransferase GlpE	glpE_1		630.394	940.104	312	-	contig 19	1.49129	8.18e-05
UGRO018_01670	hypothetical protein			991.475	908.463	351	-	contig 19	-1.09138	0.186
UGRO018_01671	Peptidyl-prolyl cis-trans isomerase B	ppiB		861.988	1119.75	438	-	contig 19	1.29904	0.0343
UGRO018_01672	hypothetical protein			168.309	109.58	969	-	contig 19	-1.53595	0.0141
UGRO018_01673	hypothetical protein			237.952	304.111	861	+	contig 19	1.27804	0.345
UGRO018_01674	Inner membrane protein YbhL	ybhL		594.824	571.542	702	-	contig 19	-1.04074	0.872
UGRO018_01675	N-acetylmuramoyl-L-alanine amidase LytC	lytC		272	366.982	732	-	contig 19	1.3492	0.274
UGRO018_01676	hypothetical protein			210.283	190.612	828	-	contig 19	-1.1032	0.67
UGRO018_01677	hypothetical protein			84.912	106.128	438	-	contig 19	1.24986	0.483
UGRO018_01678	L-threonine ammonia-lyase	tdcB_1		73.115	46.685	1200	-	contig 19	-1.56613	0.171
UGRO018_01679	Sensor histidine kinase RcsC	rcsC_9		184.174	128.97	2607	-	contig 19	-1.42803	0.161
UGRO018_01680	hypothetical protein			139.861	93.495	1932	-	contig 19	-1.49592	0.053
UGRO018_01681	hypothetical protein			20.633	21.306	186	-	contig 19	1.03263	0.988
UGRO018_01682	hypothetical protein			571.672	820.937	1698	-	contig 19	1.43603	0.0406
UGRO018_01683	Proline--tRNA ligase	proS		245.655	389.472	1695	-	contig 19	1.58544	0.013
UGRO018_01684	hypothetical protein			99.548	175.884	1227	-	contig 19	1.76682	0.0421
UGRO018_01685	hypothetical protein			64.912	87.052	915	-	contig 19	1.34108	0.246
UGRO018_01686	hypothetical protein			51.182	47.034	735	-	contig 19	-1.08819	0.767
UGRO018_01687	Fluoroquinolones export ATP-binding protein			90.531	81.844	846	-	contig 19	-1.10614	0.756
UGRO018_01688	hypothetical protein			76.291	77.22	888	-	contig 19	1.01218	0.944
UGRO018_01689	Mannosyl-3-phosphoglycerate phosphatase	mngB		41.039	40.542	1311	-	contig 19	-1.01226	0.989
UGRO018_01690	Calcium-transporting ATPase			18.05	22.049	2607	-	contig 19	1.22157	0.0554
UGRO018_01691	Cobalt-dependent inorganic pyrophosphatase			26.824	22.388	1635	-	contig 19	-1.19813	0.154
UGRO018_01692	hypothetical protein			186.933	181.631	738	-	contig 19	-1.02919	0.939
UGRO018_01693	Pyruvate:ferredoxin oxidoreductase			10007.9	6843.84	3507	-	contig 19	-1.46233	0.00512
UGRO018_01694	hypothetical protein			48.761	37.307	7542	-	contig 19	-1.30703	0.239
UGRO018_01695	hypothetical protein			9.498	75.92	132	-	contig 19	7.99362	0.00304
UGRO018_01696	hypothetical protein			170.008	159.007	798	-	contig 19	-1.06918	0.794
UGRO018_01697	hypothetical protein			150.369	146.812	804	-	contig 19	-1.02423	0.927
UGRO018_01698	hypothetical protein			68.882	47.035	459	-	contig 19	-1.46448	0.267
UGRO018_01699	Small-conductance mechanosensitive channel	mscS		33.883	49.502	867	+	contig 19	1.461	0.00686
UGRO018_01700	hypothetical protein			9.597	6.659	882	+	contig 19	-1.44129	0.0404
UGRO018_01701	hypothetical protein			8.885	8.008	1044	+	contig 19	-1.10949	0.717
UGRO018_01702	ATP-dependent RNA helicase DeaD	deaD		320.526	562.659	1767	-	contig 19	1.75542	0.0163
UGRO018_01703	Sensor histidine kinase RcsC	rcsC_10		51.177	70.365	1266	-	contig 19	1.37493	0.0566
UGRO018_01704	Sensory transduction protein regX3	regX3_2		61.128	77.67	678	-	contig 19	1.27062	0.5
UGRO018_01705	putative ABC transporter ATP-binding protein YknY	yknY_3		73.242	92.828	771	-	contig 19	1.26742	0.0168
UGRO018_01706	hypothetical protein			13.895	15.14	2382	-	contig 19	1.08953	0.369
UGRO018_01707	hypothetical protein			63.669	114.345	387	-	contig 19	1.79592	0.247
UGRO018_01708	putative membrane protein YdfK	ydfK		35.871	66.706	711	-	contig 19	1.85959	0.000404
UGRO018_01709	Thioredoxin	trxA_2		116.529	280.159	309	-	contig 19	2.4042	0.000202
UGRO018_01710	Sugar phosphatase YidA	yidA_4		149.008	135.701	897	-	contig 19	-1.09806	0.633
UGRO018_01711	Cys-tRNA(Pro)/Cys-tRNA(Cys) deacylase YbaK	ybaK		125.831	146.467	486	+	contig 19	1.164	0.685
UGRO018_01712	hypothetical protein			122.364	84.794	2232	-	contig 19	-1.44308	0.0753
UGRO018_01713	tRNA-specific 2-thiouridylase MnmA	mnmA		190.852	172.58	1161	+	contig 20	-1.10588	0.756
UGRO018_01714	ATP-dependent RecD-like DNA helicase	recD2		181.03	237.882	2175	+	contig 20	1.31405	0.313
UGRO018_01715	hypothetical protein			2.493	37.277	177	+	contig 20	14.9526	0.0431
UGRO018_01716	hypothetical protein			5.442	16.753	1101	+	contig 20	3.07852	0.00681
UGRO018_01717	Alanine--tRNA ligase	alaS_1		378.447	395.723	2628	+	contig 20	1.04565	0.907
UGRO018_01718	hypothetical protein			279.122	637.782	258	+	contig 20	2.28496	0.313
UGRO018_01719	Putative pre-16S rRNA nuclease	yrrK		872.967	1057.46	414	+	contig 20	1.21134	0.69
UGRO018_01720	hypothetical protein			411.922	376.722	261	+	contig 20	-1.09344	0.904
UGRO018_01721	Endolytic murein transglycosylase	mltG		781.773	572.797	1071	+	contig 20	-1.36484	0.12
UGRO018_01722	Uridine kinase	udk_2		469.889	801.717	633	+	contig 20	1.70618	0.242
UGRO018_01723	Transcription elongation factor GreA	greA		472.978	1135.89	477	+	contig 20	2.40157	0.000244
UGRO018_01724	hypothetical protein			3.454	10.025	465	+	contig 20	2.90254	0.232
UGRO018_01725	hypothetical protein			9.68	57.122	1944	+	contig 20	5.90115	0.000171
UGRO018_01726	putative protein YqeN	yqeN		148.16	162.547	954	+	contig 20	1.0971	0.229
UGRO018_01727	L-serine dehydratase 1	sdaA		198.399	234.138	1206	+	contig 20	1.18014	0.603
UGRO018_01728	hypothetical protein			200.672	271.675	507	+	contig 20	1.35383	0.543
UGRO018_01729	hypothetical protein			126.197	130.753	828	+	contig 20	1.03611	0.708
UGRO018_01730	Chromosome partition protein Smc	smc_1		245.378	326.524	2943	+	contig 20	1.3307	0.024
UGRO018_01731	Signal recognition particle receptor FtsY	ftsY		246.439	450.165	978	+	contig 20	1.82668	0.0767
UGRO018_01732	hypothetical protein			212.564	300.815	315	+	contig 20	1.41517	0.425
UGRO018_01733	Acetate kinase	ackA		1101.65	1054.84	1197	+	contig 20	-1.04438	0.851
UGRO018_01734	Bifunctional oligoribonuclease and PAP phosphatase NrnA	nrnA		997.542	981.021	945	+	contig 20	-1.01684	0.935
UGRO018_01735	5'-nucleotidase			59.09	115.607	645	+	contig 20	1.95645	0.0392
UGRO018_01736	DNA polymerase III subunit alpha	dnaE		161.441	96.519	3072	+	contig 20	-1.67264	7.34e-06
UGRO018_01737	hypothetical protein			170.391	114.478	486	+	contig 20	-1.48842	0.012
UGRO018_01738	50S ribosomal protein L21	rplU		1307.68	6594.17	312	+	contig 20	5.04263	0.0439
UGRO018_01739	hypothetical protein			1920.78	4337.29	315	+	contig 20	2.25809	0.00905
UGRO018_01740	50S ribosomal protein L27	rpmA		919.637	3778.45	285	+	contig 20	4.10863	6.42e-05
UGRO018_01741	GTPase Obg	obg		157.714	923.925	1290	+	contig 20	5.85823	0.000525
UGRO018_01742	Exodeoxyribonuclease	exoA		148.022	145.801	753	+	contig 20	-1.01523	0.964
UGRO018_01743	Nucleobase transporter PlUacP			75.27	309.895	1314	+	contig 20	4.11712	0.0082
UGRO018_01744	hypothetical protein			1.023	29.932	519	+	contig 20	29.2706	0.0231
UGRO018_01745	putative protein			98.376	96.597	999	+	contig 20	-1.01841	0.94
UGRO018_01746	putative ABC transporter permease protein			72.356	83.754	969	+	contig 20	1.15753	0.228
UGRO018_01747	Vitamin B12 import ATP-binding protein BtuD	btuD_7		75.847	78.661	816	+	contig 20	1.03711	0.859
UGRO018_01748	hypothetical protein			85.991	104.209	774	+	contig 20	1.21186	0.279
UGRO018_01749	4-hydroxybenzoyl-CoA reductase subunit gamma	hcrC		92.862	146.433	465	+	contig 20	1.57688	0.0173
UGRO018_01750	Putative xanthine dehydrogenase molybdenum-binding subunit XdhA	xdhA		139.94	179.932	2277	+	contig 20	1.28577	0.11
UGRO018_01751	hypothetical protein			107.871	127.315	465	+	contig 20	1.18025	0.458
UGRO018_01752	hypothetical protein			135.574	218.837	561	+	contig 20	1.61415	0.000738
UGRO018_01753	Holliday junction ATP-dependent DNA helicase RuvA	ruvA		97.662	112.434	582	+	contig 20	1.15126	0.343
UGRO018_01754	Holliday junction ATP-dependent DNA helicase RuvB	ruvB		97.553	160.984	1014	+	contig 20	1.65022	0.0528
UGRO018_01755	hypothetical protein			10.858	25.032	357	-	contig 20	2.30534	0.0905
UGRO018_01756	hypothetical protein			4.119	10.327	663	+	contig 20	2.50678	0.0138
UGRO018_01757	Stage V sporulation protein B	spoVB		1.603	5.784	1302	-	contig 20	3.60825	0.265
UGRO018_01758	hypothetical protein			303.914	928.413	291	+	contig 20	3.05485	0.0142
UGRO018_01759	Protein translocase subunit SecDF	secDF		290.813	679.33	2289	+	contig 20	2.33597	0.0318
UGRO018_01760	hypothetical protein			81.146	74.2	1611	+	contig 20	-1.09361	0.611
UGRO018_01761	Adenine phosphoribosyltransferase	apt		579.49	690.977	516	+	contig 20	1.19239	0.51
UGRO018_01762	GTP pyrophosphokinase	relA		320.707	260.658	2202	+	contig 20	-1.23038	0.0428
UGRO018_01763	hypothetical protein			228.257	302.128	510	+	contig 20	1.32363	0.156
UGRO018_01764	hypothetical protein			22.684	35.924	525	+	contig 20	1.58371	0.16
UGRO018_01765	hypothetical protein			30.844	54.515	567	-	contig 20	1.76746	0.231
UGRO018_01766	tRNA(Met) cytidine acetate ligase	tmcAL		52.314	57.256	1077	-	contig 20	1.09447	0.684
UGRO018_01767	Monoacylglycerol lipase			107.201	87.124	933	+	contig 20	-1.23044	0.619
UGRO018_01768	hypothetical protein			3664.34	5201.95	510	+	contig 20	1.41961	0.101
UGRO018_01769	50S ribosomal protein L32	rpmF		334.28	1979.63	171	+	contig 20	5.92207	0.00369
UGRO018_01770	Ribosome maturation factor RimP	rimP		196.988	449.843	468	+	contig 20	2.28361	0.149
UGRO018_01771	Transcription termination/antitermination protein NusA	nusA		232.34	648.117	1668	+	contig 20	2.78952	0.049
UGRO018_01772	hypothetical protein			225.025	437.905	261	+	contig 20	1.94603	0.0107
UGRO018_01773	putative ribosomal protein YlxQ	rplGA		321.62	441.594	288	+	contig 20	1.37303	0.289
UGRO018_01774	Translation initiation factor IF-2	infB		426.22	783.716	1860	+	contig 20	1.83876	0.0013
UGRO018_01775	Ribosome-binding factor A	rbfA		128.709	388.355	339	+	contig 20	3.0173	5.44e-05
UGRO018_01776	Transcriptional regulatory protein LnrK	lnrK		32.449	27.292	615	-	contig 20	-1.18894	0.473
UGRO018_01777	hypothetical protein			40.061	20.661	1059	-	contig 20	-1.939	0.00551
UGRO018_01778	Linearmycin resistance ATP-binding protein LnrL	lnrL_2		9.052	15.066	933	+	contig 20	1.66436	0.0125
UGRO018_01779	hypothetical protein			10.869	15.549	1134	+	contig 20	1.43059	0.308
UGRO018_01780	hypothetical protein			10.834	13.83	1209	+	contig 20	1.27656	0.51
UGRO018_01781	Calcium-transporting ATPase CtpE	ctpE		81.546	77.947	2364	-	contig 20	-1.04617	0.823
UGRO018_01782	hypothetical protein			201.714	105.458	1776	-	contig 20	-1.91274	0.000154
UGRO018_01783	putative ABC transporter ATP-binding protein YheS	yheS_3		105.663	179.203	1554	+	contig 20	1.69599	0.0377
UGRO018_01784	hypothetical protein			854.78	570.696	498	+	contig 21	-1.49779	0.179
UGRO018_01785	hypothetical protein			742.274	438.32	366	+	contig 21	-1.69345	0.0516
UGRO018_01786	hypothetical protein			140.855	57.97	582	+	contig 21	-2.42977	0.0311
UGRO018_01787	hypothetical protein			245.474	150.742	2148	+	contig 21	-1.62844	0.023
UGRO018_01788	hypothetical protein			231.578	78.471	660	+	contig 21	-2.95112	0.00182
UGRO018_01789	hypothetical protein			278.273	208.559	4647	+	contig 21	-1.33427	0.203
UGRO018_01790	hypothetical protein			264.722	219.535	912	+	contig 21	-1.20583	0.493
UGRO018_01791	hypothetical protein			273.983	182.699	1170	+	contig 21	-1.49964	0.139
UGRO018_01792	hypothetical protein			67.416	39.162	399	+	contig 21	-1.72147	0.123
UGRO018_01793	hypothetical protein			117.229	75.674	228	+	contig 21	-1.54913	0.181
UGRO018_01794	hypothetical protein			158.241	110.362	801	+	contig 21	-1.43384	0.234
UGRO018_01795	Stage 0 sporulation protein A	spo0A_2		551.58	1569.35	363	+	contig 21	2.84518	0.0124
UGRO018_01796	tRNA-Thr(tgt)			0.043	0.043	76	+	contig 21	1	1
UGRO018_01797	hypothetical protein			16.329	46.43	270	+	contig 21	2.8435	0.00859
UGRO018_01798	hypothetical protein			9.197	136.796	240	+	contig 21	14.8746	0.000265
UGRO018_01799	hypothetical protein			35.81	37.855	330	-	contig 21	1.05709	0.899
UGRO018_01800	HTH-type transcriptional activator RhaR	rhaR_3		68.941	44.491	801	-	contig 21	-1.54954	0.0516
UGRO018_01801	3-beta-hydroxycholanate 3-dehydrogenase (NADP(+))			358.567	307.058	822	+	contig 21	-1.16775	0.541
UGRO018_01802	Phosphate acetyltransferase	pta_1		47.524	27.151	993	-	contig 21	-1.75037	0.0599
UGRO018_01803	hypothetical protein			0.951	41.04	198	+	contig 21	43.1618	0.00387
UGRO018_01804	hypothetical protein			314.615	922.204	471	+	contig 21	2.93122	0.22
UGRO018_01805	HTH-type transcriptional regulator TreR	treR_1		19.277	261.418	717	+	contig 21	13.5609	1.06e-07
UGRO018_01806	Arabinose 5-phosphate isomerase KdsD	kdsD_1		2.166	7.667	600	+	contig 21	3.53928	0.139
UGRO018_01807	Ribokinase	rbsK_1		1.936	8.745	933	+	contig 21	4.51632	0.207
UGRO018_01808	Oligosaccharides import ATP-binding protein MsmX	msmX_1		2.576	7.654	1092	+	contig 21	2.97149	0.00495
UGRO018_01809	HTH-type transcriptional activator Btr	btr		3.766	7.445	876	+	contig 21	1.97682	0.0164
UGRO018_01810	putative multiple-sugar transport system permease YteP	yteP		0.666	2.622	948	+	contig 21	3.938	0.111
UGRO018_01811	L-arabinose transport system permease protein AraQ	araQ		0.303	2.073	912	+	contig 21	6.8475	0.0775
UGRO018_01812	hypothetical protein			10.23	10.927	1536	+	contig 21	1.06809	0.883
UGRO018_01813	hypothetical protein			3.778	4.838	3258	+	contig 21	1.28064	0.226
UGRO018_01814	hypothetical protein			4.36	6.869	1911	+	contig 21	1.57539	8.49e-05
UGRO018_01815	hypothetical protein			0.854	2.209	1542	+	contig 21	2.58749	0.297
UGRO018_01816	Beta-galactosidase	lacZ	GH2	2.4	2.903	2616	+	contig 21	1.20948	0.0867
UGRO018_01817	Kojibiose phosphorylase	kojP	GH65	1.012	4.05	2121	+	contig 21	4.00401	0.161
UGRO018_01818	hypothetical protein		GH172	0.957	5.292	1044	+	contig 21	5.53217	0.0778
UGRO018_01819	hypothetical protein			1.062	3.315	513	+	contig 21	3.12133	0.245
UGRO018_01820	Beta-phosphoglucomutase	pgmB		1.293	5.605	669	+	contig 21	4.33556	0.166
UGRO018_01821	hypothetical protein			0.319	1.947	357	+	contig 21	6.10502	0.0958
UGRO018_01822	hypothetical protein		GH35	2.978	5.188	2037	+	contig 21	1.74195	0.00782
UGRO018_01823	D-ribose pyranase	rbsD		1.339	4.555	393	+	contig 21	3.40218	0.248
UGRO018_01824	hypothetical protein			3.411	7.598	2358	+	contig 21	2.22717	0.00349
UGRO018_01825	hypothetical protein			1.499	4.833	546	+	contig 21	3.22374	0.287
UGRO018_01826	hypothetical protein			5.876	6.898	399	+	contig 21	1.17394	0.608
UGRO018_01827	hypothetical protein			3.317	5.306	1197	+	contig 21	1.59947	0.0395
UGRO018_01828	HTH-type transcriptional repressor CytR	cytR_1		1.661	3.579	1038	+	contig 21	2.15448	0.332
UGRO018_01829	hypothetical protein			13.541	134.329	1893	+	contig 21	9.91991	0.00035
UGRO018_01830	Trehalose-6-phosphate hydrolase	treA	GH13_29	4.299	137.463	1635	+	contig 21	31.9728	3.38e-05
UGRO018_01831	hypothetical protein			126.572	77.4	1719	+	contig 21	-1.63529	0.0224
UGRO018_01832	hypothetical protein			74.7	170.938	525	+	contig 21	2.28832	0.372
UGRO018_01833	hypothetical protein			38.475	28.347	432	+	contig 21	-1.35731	0.529
UGRO018_01834	hypothetical protein			43.764	38.61	648	+	contig 21	-1.13347	0.394
UGRO018_01835	Peptidyl-lysine N-acetyltransferase YjaB	yjaB		47.261	45.902	453	+	contig 21	-1.02961	0.953
UGRO018_01836	hypothetical protein			59.646	51.059	231	-	contig 21	-1.16818	0.473
UGRO018_01837	hypothetical protein			0.077	3.008	216	+	contig 21	39.0032	9.98e-05
UGRO018_01838	NADP-reducing hydrogenase subunit HndD	hndD		27.476	18.972	1734	-	contig 21	-1.44825	0.0861
UGRO018_01839	NADPH-Fe(3+) oxidoreductase subunit beta	sfrB		26.216	17.508	1836	-	contig 21	-1.49737	0.0309
UGRO018_01840	putative FMN/FAD exporter YeeO	yeeO_2		15.172	23.149	1350	+	contig 21	1.52583	0.0442
UGRO018_01841	hypothetical protein			36.595	42.943	834	-	contig 21	1.17347	0.617
UGRO018_01842	hypothetical protein			89.841	40.423	507	-	contig 21	-2.2225	0.0438
UGRO018_01843	ABC transporter ATP-binding protein YtrE	ytrE		121.927	193.325	801	-	contig 21	1.58558	0.00773
UGRO018_01844	hypothetical protein			121.07	160.271	939	-	contig 21	1.32378	0.123
UGRO018_01845	hypothetical protein			182.303	211.552	996	-	contig 21	1.16044	0.404
UGRO018_01846	hypothetical protein			14.704	60.714	471	+	contig 21	4.12922	0.0216
UGRO018_01847	hypothetical protein			96.921	91.885	1656	-	contig 21	-1.05481	0.0953
UGRO018_01848	hypothetical protein			14.874	9.273	1197	-	contig 21	-1.60396	0.293
UGRO018_01849	Aryl-phospho-beta-D-glucosidase BglC	bglC_6	GH1	1.294	5.355	1446	-	contig 22	4.13779	0.181
UGRO018_01850	hypothetical protein			3.372	6.387	336	-	contig 22	1.89419	0.42
UGRO018_01851	Lichenan permease IIC component	licC_10		3.165	3.078	1317	-	contig 22	-1.02826	0.939
UGRO018_01852	PTS system cellobiose-specific EIIB component	celA_7		2.429	1.966	315	-	contig 22	-1.23539	0.698
UGRO018_01853	putative licABCH operon regulator	licR_8		6.925	7.989	1893	+	contig 22	1.15365	0.73
UGRO018_01854	hypothetical protein			55.993	20.692	1242	-	contig 22	-2.70606	0.0023
UGRO018_01855	Sugar phosphatase YidA	yidA_5		72.857	57.775	819	-	contig 22	-1.26106	0.371
UGRO018_01856	hypothetical protein			26.549	27.489	753	-	contig 22	1.03543	0.809
UGRO018_01857	hypothetical protein			12.231	16.931	375	-	contig 22	1.38431	0.431
UGRO018_01858	Ion-translocating oxidoreductase complex subunit B	rsxB_2		13.383	15.545	768	-	contig 22	1.16153	0.503
UGRO018_01859	Oleate hydratase			208.961	142.798	1770	-	contig 22	-1.46334	0.141
UGRO018_01860	hypothetical protein			124.46	69.522	747	-	contig 22	-1.79021	0.0395
UGRO018_01861	Bacitracin transport ATP-binding protein BcrA	bcrA_4		128.821	99.228	639	-	contig 22	-1.29823	0.47
UGRO018_01862	hypothetical protein			70.567	23.182	1260	-	contig 22	-3.04407	0.012
UGRO018_01863	hypothetical protein			31.414	19.712	819	-	contig 22	-1.59364	0.443
UGRO018_01864	Ubiquinone biosynthesis O-methyltransferase, mitochondrial	COQ3_1		261.727	248.468	741	-	contig 22	-1.05337	0.623
UGRO018_01865	hypothetical protein			155.811	120.684	411	-	contig 22	-1.29106	0.607
UGRO018_01866	HTH-type dhaKLM operon transcriptional activator DhaS	dhaS		118.241	56.507	561	-	contig 22	-2.09251	0.000575
UGRO018_01867	Beta-glucoside kinase	bglK_2		671.59	347.294	897	-	contig 22	-1.93378	0.00284
UGRO018_01868	PTS system oligo-beta-mannoside-specific EIIC component	gmuC_3		6.391	5.423	1275	-	contig 22	-1.17851	0.751
UGRO018_01869	Aryl-phospho-beta-D-glucosidase BglC	bglC_7	GH1	7.824	7.129	1404	-	contig 22	-1.09754	0.346
UGRO018_01870	hypothetical protein			31.777	36.701	792	+	contig 22	1.15496	0.8
UGRO018_01871	UDP-N-acetylglucosamine 1-carboxyvinyltransferase 2	murAB		188.157	204.479	1266	-	contig 22	1.08675	0.529
UGRO018_01872	hypothetical protein			164.707	329.112	1485	+	contig 22	1.99816	0.0151
UGRO018_01873	hypothetical protein			32.322	42.474	882	-	contig 22	1.31406	0.354
UGRO018_01874	hypothetical protein		GH18+CBM5	7.343	16.164	1284	-	contig 22	2.20135	0.00797
UGRO018_01875	Transcription antiterminator LicT	licT_6		12.903	32.686	831	+	contig 22	2.53331	0.00679
UGRO018_01876	PTS system maltose-specific EIICB component	malP_2		0.632	2.906	1596	+	contig 22	4.59427	0.0817
UGRO018_01877	Maltose-6'-phosphate glucosidase MalH	malH	GH4	2.048	4.471	1323	+	contig 22	2.18292	0.0333
UGRO018_01878	hypothetical protein			0.393	3.861	471	+	contig 22	9.81898	0.0607
UGRO018_01879	Putative acetyltransferase			25.181	175.662	588	+	contig 22	6.97605	0.000536
UGRO018_01880	PTS system glucose-specific EIIA component	crr_1		141.7	222.975	495	-	contig 22	1.57357	0.139
UGRO018_01881	HTH-type transcriptional regulator GltC	gltC		48.429	28.076	900	-	contig 22	-1.72491	0.00156
UGRO018_01882	hypothetical protein			17.525	14.338	1929	-	contig 22	-1.22233	0.154
UGRO018_01883	hypothetical protein			17.63	10.885	1239	-	contig 22	-1.61965	0.0133
UGRO018_01884	hypothetical protein			14.403	10.602	1260	-	contig 22	-1.3585	0.00774
UGRO018_01885	hypothetical protein			2.496	3.494	1035	-	contig 22	1.39983	0.721
UGRO018_01886	Formate--tetrahydrofolate ligase 1	fhs1		522.959	739.124	1671	-	contig 22	1.41335	0.131
UGRO018_01887	Phosphoribosylamine--glycine ligase	purD		449.817	548.648	1233	-	contig 22	1.21971	0.478
UGRO018_01888	hypothetical protein			183.861	96.29	744	-	contig 22	-1.90946	0.284
UGRO018_01889	hypothetical protein			162.5	82.942	663	-	contig 22	-1.9592	0.366
UGRO018_01890	hypothetical protein			141.475	41.66	447	-	contig 22	-3.39592	0.000343
UGRO018_01891	hypothetical protein			0.568	2.572	459	+	contig 22	4.52683	0.296
UGRO018_01892	hypothetical protein			0.862	3.684	261	+	contig 22	4.27306	0.371
UGRO018_01893	hypothetical protein			3.908	1.331	3546	+	contig 22	-2.93554	0.000183
UGRO018_01894	hypothetical protein			5.04	0.404	321	+	contig 22	-12.4654	0.0425
UGRO018_01895	hypothetical protein			4.838	2.189	408	+	contig 22	-2.21011	0.107
UGRO018_01896	hypothetical protein			3.18	1.105	1407	+	contig 22	-2.87858	0.00363
UGRO018_01897	hypothetical protein			1.324	0.186	402	+	contig 22	-7.1093	0.171
UGRO018_01898	hypothetical protein			4.379	0.839	1125	+	contig 22	-5.22174	0.00797
UGRO018_01899	hypothetical protein			0.205	0.082	129	+	contig 22	-2.5123	0.601
UGRO018_01900	hypothetical protein			0.879	0.443	222	+	contig 22	-1.98432	0.696
UGRO018_01901	hypothetical protein			4.299	0.378	501	+	contig 22	-11.3775	0.00712
UGRO018_01902	hypothetical protein			3.5	0.738	504	+	contig 22	-4.74343	0.025
UGRO018_01903	hypothetical protein			1.084	0.923	390	+	contig 22	-1.17498	0.932
UGRO018_01904	hypothetical protein			2.293	0.698	2448	+	contig 22	-3.28248	0.00214
UGRO018_01905	hypothetical protein			2.464	0.508	2187	+	contig 22	-4.85081	0.0166
UGRO018_01906	hypothetical protein		GH23	2.471	0.421	1008	+	contig 22	-5.8643	0.00588
UGRO018_01907	hypothetical protein			2.72	2.624	897	+	contig 22	-1.03638	0.937
UGRO018_01908	Transcriptional regulatory protein NatR	natR_3		114.837	102.303	720	+	contig 22	-1.12252	0.736
UGRO018_01909	hypothetical protein			583.981	424.795	1893	-	contig 22	-1.37474	0.00506
UGRO018_01910	hypothetical protein			60.338	62.84	867	-	contig 23	1.04148	0.831
UGRO018_01911	hypothetical protein			123.134	189.461	657	-	contig 23	1.53865	0.0728
UGRO018_01912	hypothetical protein			151.693	114.371	348	-	contig 23	-1.32632	0.0695
UGRO018_01913	hypothetical protein			93.987	154.755	669	-	contig 23	1.64656	0.0114
UGRO018_01914	hypothetical protein			93.804	101.684	570	+	contig 23	1.084	0.69
UGRO018_01915	hypothetical protein			220.223	221.951	2934	+	contig 23	1.00784	0.964
UGRO018_01916	hypothetical protein			170.194	229.508	1305	+	contig 23	1.3485	0.0244
UGRO018_01917	Thiol peroxidase	tpx		312.955	206.619	495	-	contig 23	-1.51465	0.331
UGRO018_01918	hypothetical protein			135.52	147.328	867	-	contig 23	1.08713	0.801
UGRO018_01919	Uracil-DNA glycosylase	ung_1		63.921	65.255	672	-	contig 23	1.02088	0.964
UGRO018_01920	hypothetical protein			233.553	334.127	1332	-	contig 23	1.43063	0.0402
UGRO018_01921	Metalloprotease TldD	tldD		214.957	361.707	1398	-	contig 23	1.6827	0.106
UGRO018_01922	hypothetical protein			244.665	459.384	702	-	contig 23	1.8776	4.02e-07
UGRO018_01923	hypothetical protein			75.731	146.151	393	-	contig 23	1.92987	0.0125
UGRO018_01924	Ribosomal RNA small subunit methyltransferase B	rsmB		68.99	107.815	1248	-	contig 23	1.56276	0.000379
UGRO018_01925	hypothetical protein			75.36	100.98	777	-	contig 23	1.33996	0.0173
UGRO018_01926	Primosomal protein N'	priA		82.994	113.511	2169	-	contig 23	1.36771	0.0217
UGRO018_01927	hypothetical protein			969.972	475.38	729	+	contig 23	-2.04042	1.83e-05
UGRO018_01928	Copper chaperone CopZ	copZ		72.828	489.738	207	-	contig 23	6.7246	0.031
UGRO018_01929	hypothetical protein			287.531	601.357	273	-	contig 23	2.09145	0.000389
UGRO018_01930	hypothetical protein			663.299	879.211	906	-	contig 23	1.32551	0.0509
UGRO018_01931	hypothetical protein			520.059	726.697	1584	-	contig 23	1.39733	0.307
UGRO018_01932	Spermidine/putrescine import ATP-binding protein PotA	potA_1		678.721	865.418	786	-	contig 23	1.27507	0.0301
UGRO018_01933	putative protein			456.565	508.572	978	-	contig 23	1.11391	0.72
UGRO018_01934	hypothetical protein			14.944	29.06	555	+	contig 23	1.94467	0.275
UGRO018_01935	hypothetical protein			423.762	1021.3	711	-	contig 23	2.41009	0.00397
UGRO018_01936	Soluble hydrogenase 42 kDa subunit			514.119	751.952	1059	-	contig 23	1.4626	0.0805
UGRO018_01937	hypothetical protein			34.155	38.37	570	-	contig 23	1.12341	0.674
UGRO018_01938	hypothetical protein			10.093	34.054	324	-	contig 23	3.37409	0.267
UGRO018_01939	hypothetical protein			4.541	29.61	126	-	contig 23	6.52012	0.196
UGRO018_01940	hypothetical protein			29.676	36.148	363	-	contig 23	1.21811	0.3
UGRO018_01941	hypothetical protein			60.139	71.22	396	-	contig 23	1.18424	0.514
UGRO018_01942	hypothetical protein			62.718	73.988	450	-	contig 23	1.17969	0.138
UGRO018_01943	hypothetical protein			33.855	44.622	465	-	contig 23	1.31802	0.581
UGRO018_01944	hypothetical protein			27.633	24.366	711	-	contig 23	-1.13405	0.667
UGRO018_01945	tRNA-Cys(gca)			0.043	0.043	74	+	contig 23	1	1
UGRO018_01946	tRNA-Leu(taa)			0.043	0.043	88	+	contig 23	1	1
UGRO018_01947	hypothetical protein			236.812	150.237	819	-	contig 23	-1.57626	0.012
UGRO018_01948	Modification methylase HaeIII	haeIIIM		112.218	141.289	1218	-	contig 23	1.25905	0.53
UGRO018_01949	hypothetical protein			89.698	70.656	678	-	contig 23	-1.26951	0.407
UGRO018_01950	hypothetical protein			107.111	118.736	1251	-	contig 23	1.10853	0.532
UGRO018_01951	Chromosome partition protein Smc	smc_2		84.083	117.139	3297	-	contig 23	1.39314	0.0821
UGRO018_01952	hypothetical protein			39.592	73.699	648	-	contig 23	1.86144	0.214
UGRO018_01953	hypothetical protein			63.581	75.68	1419	-	contig 23	1.19029	0.241
UGRO018_01954	hypothetical protein			190.299	272.562	600	-	contig 23	1.43228	0.36
UGRO018_01955	hypothetical protein			267.387	140.309	804	-	contig 23	-1.9057	0.00117
UGRO018_01956	Vitamin B12 import ATP-binding protein BtuD	btuD_8		289.494	210.259	1920	-	contig 23	-1.37684	0.185
UGRO018_01957	Protein GrpE	grpE_1		169.818	170.083	783	-	contig 23	1.00156	1
UGRO018_01958	Chaperone protein DnaK	dnaK_1		288.237	219.009	1500	-	contig 23	-1.31609	0.506
UGRO018_01959	Polyisoprenyl-teichoic acid--peptidoglycan teichoic acid transferase TagU	tagU_3		487.955	329.282	1425	-	contig 23	-1.48187	0.0897
UGRO018_01960	UDP-2,3-diacetamido-2,3-dideoxy-D-glucuronate 2-epimerase	wbpI		542.718	448.132	1137	-	contig 23	-1.21107	0.167
UGRO018_01961	UDP-2-acetamido-2,6-beta-L-arabino-hexul-4-ose reductase	wbjC_1		426.992	276.931	1161	-	contig 23	-1.54187	0.00254
UGRO018_01962	UDP-glucose 4-epimerase	capD_1		347.554	218.994	1053	-	contig 23	-1.58705	0.00322
UGRO018_01963	2,3,4,5-tetrahydropyridine-2,6-dicarboxylate N-acetyltransferase	dapH_2		353.383	240.801	549	-	contig 23	-1.46753	0.2
UGRO018_01964	lipid II flippase MurJ	murJ_2		279.209	140.026	1269	-	contig 23	-1.99398	0.00804
UGRO018_01965	hypothetical protein		GT4	497.251	280.885	1257	-	contig 23	-1.7703	0.000288
UGRO018_01966	hypothetical protein			495.571	213.467	1308	-	contig 23	-2.32153	2.92e-05
UGRO018_01967	hypothetical protein			461.53	230.892	1116	-	contig 23	-1.9989	0.000357
UGRO018_01968	UDP-N-acetylglucosamine 4-epimerase	wbgU_1		481.385	380.6	975	-	contig 23	-1.26481	0.47
UGRO018_01969	UDP-N-acetyl-D-glucosamine 6-dehydrogenase	wbpA_1		693.606	315.78	1305	-	contig 23	-2.19648	0.00494
UGRO018_01970	N,N'-diacetylbacillosaminyl-diphospho-undecaprenol alpha-1,3-N-acetylgalactosaminyltransferase	pglA_1	GT4	389.146	175.96	1086	-	contig 23	-2.21156	0.00128
UGRO018_01971	N-acetyl-alpha-D-glucosaminyl-diphospho-ditrans,octacis-undecaprenol 4-epimerase	gnu		588.241	334.509	873	-	contig 23	-1.75852	0.00115
UGRO018_01972	Undecaprenyl phosphate N,N'-diacetylbacillosamine 1-phosphate transferase	pglC_1		325.739	438.242	621	-	contig 23	1.34538	0.696
UGRO018_01973	UDP-N-acetylbacillosamine N-acetyltransferase	pglD_1		275.64	415.15	558	-	contig 23	1.50613	0.617
UGRO018_01974	UDP-N-acetyl-alpha-D-glucosamine C6 dehydratase	pglF_1		375.363	473.38	1845	-	contig 23	1.26113	0.721
UGRO018_01975	hypothetical protein			152.774	431.217	495	-	contig 23	2.82257	0.258
UGRO018_01976	Tyrosine-protein kinase YwqD	ywqD_1		547.632	531.407	726	-	contig 23	-1.03053	0.963
UGRO018_01977	Tyrosine-protein phosphatase CpsB	cpsB_1		627.761	494.115	786	-	contig 23	-1.27048	0.492
UGRO018_01978	hypothetical protein			535.374	271.925	207	-	contig 23	-1.96883	0.0401
UGRO018_01979	hypothetical protein			59.614	74.623	564	-	contig 24	1.25178	0.649
UGRO018_01980	hypothetical protein			195.191	180.697	198	+	contig 24	-1.08021	0.835
UGRO018_01981	hypothetical protein			26.308	133.41	282	+	contig 24	5.07101	0.259
UGRO018_01982	Free methionine-R-sulfoxide reductase	msrC		12.337	48.993	474	+	contig 24	3.9712	0.284
UGRO018_01983	SPbeta prophage-derived aminoglycoside N(3')-acetyltransferase-like protein YokD	yokD		170.347	269.366	810	-	contig 24	1.58128	0.0069
UGRO018_01984	hypothetical protein			207.86	179.922	435	-	contig 24	-1.15528	0.4
UGRO018_01985	hypothetical protein			1247.49	1156.75	1206	-	contig 24	-1.07844	0.55
UGRO018_01986	putative iron export permease protein FetB	fetB		67.57	53.796	804	-	contig 24	-1.25605	0.0578
UGRO018_01987	Carnitine transport ATP-binding protein OpuCA	opuCA_1		72.764	42.014	636	-	contig 24	-1.7319	0.0011
UGRO018_01988	Sugar phosphatase YidA	yidA_6		142.672	160.88	810	-	contig 24	1.12762	0.393
UGRO018_01989	5-amino-6-(5-phospho-D-ribitylamino)uracil phosphatase YcsE	ycsE		73.089	111.175	771	+	contig 24	1.52109	1.4e-05
UGRO018_01990	hypothetical protein			5.574	5.616	1224	+	contig 24	1.00761	0.998
UGRO018_01991	tRNA-Arg(ccg)			0.043	0.043	77	+	contig 24	1	1
UGRO018_01992	hypothetical protein			2.508	5.108	321	-	contig 24	2.03635	0.58
UGRO018_01993	hypothetical protein			0.595	9.245	312	-	contig 24	15.5484	0.0547
UGRO018_01994	hypothetical protein			0.125	1.437	93	-	contig 24	11.4705	0.182
UGRO018_01995	hypothetical protein			80.144	93.754	3249	-	contig 24	1.16982	0.227
UGRO018_01996	putative ABC transporter ATP-binding protein			127.013	86.566	711	-	contig 24	-1.46724	0.0811
UGRO018_01997	putative chromate transport protein	srpC_1		20.156	25.633	546	+	contig 24	1.27173	0.245
UGRO018_01998	putative chromate transport protein	srpC_2		17.577	22.778	558	+	contig 24	1.29594	0.339
[truncated: 1,514 more rows]
