# Supplementary material for: The butyrate-producing Gram-positive human gut bacterium, Hoskinsella mucinilytica, selectively targets host mucin N-acetylhexosamines[image]
Source: J Biol Chem. 2026 Mar 17;302(5):111371. doi: 10.1016/j.jbc.2026.111371 (PMC13096917; doi:10.1016/j.jbc.2026.111371)
Supplement: Supplemental Table 7 [file mmc8.xlsx]

## Sheet: Sheet1
Supplemental Table 7. gMO versus cellobiose RNA-seq comparison. Cells in fold change column with significant p-values (<0.05) are highlighted in orange for >5-fold or blue for >-5 fold.
locus tag	gene annotation	gene name	CAZy annotation	Cellobiose - linear total RPKM	gMO - linear total RPKM	Target Length	Strand	Source Sequence	gMO v Cellobiose Fold change	gMO v Cellobiose P value
UGRO018_00001	hypothetical protein			23.541	96.233	483	+	contig 1	4.08794	0.125
UGRO018_00002	hypothetical protein			41.137	91.432	465	+	contig 1	2.22264	0.094
UGRO018_00003	hypothetical protein			43.023	74.558	855	+	contig 1	1.733	0.0264
UGRO018_00004	hypothetical protein			6.139	32.689	90	+	contig 1	5.32481	0.145
UGRO018_00005	Sensory transduction protein LytR	lytR_1		134.946	109.953	735	+	contig 1	-1.2273	0.564
UGRO018_00006	hypothetical protein			37.274	52.059	1290	+	contig 1	1.39666	0.479
UGRO018_00007	hypothetical protein			2.285	2.044	996	+	contig 1	-1.11789	0.828
UGRO018_00008	hypothetical protein			0.963	3.665	2193	+	contig 1	3.80664	0.24
UGRO018_00009	hypothetical protein			0.594	0.929	915	+	contig 1	1.56356	0.8
UGRO018_00010	hypothetical protein			4.378	3.485	2271	+	contig 1	-1.25606	0.472
UGRO018_00011	hypothetical protein			3.611	4.09	1728	+	contig 1	1.13277	0.82
UGRO018_00012	hypothetical protein		GT4	4.453	5.536	1455	+	contig 1	1.24305	0.422
UGRO018_00013	hypothetical protein			5.345	3.595	1455	+	contig 1	-1.48682	0.451
UGRO018_00014	hypothetical protein			6.835	2.47	429	+	contig 1	-2.76727	0.194
UGRO018_00015	hypothetical protein		GT4	5.121	6.352	1206	+	contig 1	1.24023	0.618
UGRO018_00016	Undecaprenyl-phosphate mannosyltransferase		GT2	6.108	4.787	759	+	contig 1	-1.27592	0.675
UGRO018_00017	hypothetical protein			11.355	8.692	1332	+	contig 1	-1.30632	0.236
UGRO018_00018	hypothetical protein			11.546	5.921	948	+	contig 1	-1.95004	0.00984
UGRO018_00019	hypothetical protein		GT2	8.968	7.716	978	+	contig 1	-1.16217	0.8
UGRO018_00020	N-acetylgalactosamine-N,N'-diacetylbacillosaminyl-diphospho-undecaprenol 4-alpha-N-acetylgalactosaminyltransferase	pglJ	GT4	5.205	6.722	1101	+	contig 1	1.29139	0.702
UGRO018_00021	Putative O-antigen transporter	rfbX_1		2.802	4.505	1434	+	contig 1	1.60799	0.422
UGRO018_00022	hypothetical protein			5.569	4.406	1338	+	contig 1	-1.26394	0.581
UGRO018_00023	hypothetical protein			3.774	14.343	441	+	contig 1	3.80055	0.226
UGRO018_00024	hypothetical protein			0.043	0.183	96	+	contig 1	4.30624	0.203
UGRO018_00025	Phosphoglycerate kinase	pgk		9211.09	5844.73	1179	+	contig 1	-1.57597	0.0298
UGRO018_00026	Triosephosphate isomerase	tpiA		6668.59	4139.96	747	+	contig 1	-1.61079	0.0312
UGRO018_00027	Bis(5'-nucleosyl)-tetraphosphatase, symmetrical	apaH_1		57.362	87.021	1092	-	contig 1	1.51706	0.158
UGRO018_00028	hypothetical protein			102.248	377.226	294	+	contig 1	3.68931	0.16
UGRO018_00029	hypothetical protein			87.267	133.745	384	+	contig 1	1.53259	0.254
UGRO018_00030	hypothetical protein			357.249	231.353	864	-	contig 1	-1.54417	0.0731
UGRO018_00031	hypothetical protein			16.646	31.698	888	+	contig 1	1.90429	0.0535
UGRO018_00032	hypothetical protein			198.832	118.047	1692	-	contig 1	-1.68434	0.0817
UGRO018_00033	hypothetical protein			24.255	28.417	486	+	contig 1	1.17161	0.862
UGRO018_00034	Response regulator protein GraR	graR_1		15.943	17.579	666	+	contig 1	1.10266	0.634
UGRO018_00035	Adaptive-response sensory-kinase SasA	sasA_1		15.208	17.597	1020	+	contig 1	1.15707	0.741
UGRO018_00036	ABC transporter ATP-binding protein YxdL	yxdL_1		20.965	37.833	759	+	contig 1	1.8046	0.127
UGRO018_00037	Bacitracin export permease protein BceB	bceB_1		20.463	23.964	1926	+	contig 1	1.17106	0.757
UGRO018_00038	hypothetical protein			66.605	90.462	642	+	contig 1	1.35819	0.59
UGRO018_00039	Glutamine--fructose-6-phosphate aminotransferase [isomerizing]	glmS_1		85.231	39.542	1815	-	contig 1	-2.15544	0.41
UGRO018_00040	hypothetical protein			2.181	1.057	168	+	contig 1	-2.0625	0.783
UGRO018_00041	hypothetical protein			12.007	4.732	990	+	contig 1	-2.53749	0.00972
UGRO018_00042	hypothetical protein			3.53	4.769	1404	+	contig 1	1.35096	0.88
UGRO018_00043	hypothetical protein			3.553	11.505	105	+	contig 1	3.23815	0.752
UGRO018_00044	Leucine-, isoleucine-, valine-, threonine-, and alanine-binding protein	braC		406.762	593.44	1188	+	contig 1	1.45894	0.31
UGRO018_00045	High-affinity branched-chain amino acid transport system permease protein LivH	livH		428.722	298.336	879	+	contig 1	-1.43704	0.00748
UGRO018_00046	hypothetical protein			482.882	323.667	960	+	contig 1	-1.49191	0.0342
UGRO018_00047	Lipopolysaccharide export system ATP-binding protein LptB	lptB		340.159	300.168	777	+	contig 1	-1.13323	0.289
UGRO018_00048	High-affinity branched-chain amino acid transport ATP-binding protein LivF	livF		840.805	684.614	705	+	contig 1	-1.22815	0.0797
UGRO018_00049	Inosine-5'-monophosphate dehydrogenase	IMPDH		783.521	653.149	648	+	contig 1	-1.19961	0.538
UGRO018_00050	hypothetical protein			39.822	39.643	5541	-	contig 1	-1.00452	1
UGRO018_00051	RNA polymerase sigma factor SigA	sigA_1		127.138	91.027	855	+	contig 1	-1.3967	0.39
UGRO018_00052	Tryptophan synthase alpha chain	trpA		8.195	6.945	804	-	contig 1	-1.18	0.52
UGRO018_00053	Tryptophan synthase beta chain	trpB		5.887	8.416	1185	-	contig 1	1.42959	0.0834
UGRO018_00054	N-(5'-phosphoribosyl)anthranilate isomerase	trpF		2.123	3.646	606	-	contig 1	1.71744	0.585
UGRO018_00055	Indole-3-glycerol phosphate synthase	trpC		4.673	6.028	753	-	contig 1	1.29003	0.435
UGRO018_00056	Anthranilate phosphoribosyltransferase	trpD		1.97	3.565	1023	-	contig 1	1.80962	0.572
UGRO018_00057	Aminodeoxychorismate/anthranilate synthase component 2	pabA		3.26	4.276	573	-	contig 1	1.3114	0.831
UGRO018_00058	Anthranilate synthase component 1	trpE		4.323	5.792	1446	-	contig 1	1.33988	0.607
UGRO018_00059	hypothetical protein			1.829	2.187	462	-	contig 1	1.1963	0.935
UGRO018_00060	hypothetical protein			9.272	5.221	1314	-	contig 1	-1.77612	0.326
UGRO018_00061	hypothetical protein			6.595	27.313	207	-	contig 1	4.14158	0.434
UGRO018_00062	hypothetical protein			56.153	33.811	444	-	contig 1	-1.6608	0.0274
UGRO018_00063	hypothetical protein			100.958	219.836	1041	+	contig 1	2.17749	0.204
UGRO018_00064	Pyrroline-5-carboxylate reductase	proC		93.508	226.654	804	+	contig 1	2.42389	0.0323
UGRO018_00065	hypothetical protein			57.13	60.683	264	+	contig 1	1.0622	0.955
UGRO018_00066	hypothetical protein			39.412	34.81	1455	-	contig 1	-1.13219	0.744
UGRO018_00067	Bis(5'-nucleosyl)-tetraphosphatase, symmetrical	apaH_2		36.491	30.641	726	+	contig 1	-1.19094	0.53
UGRO018_00068	hypothetical protein			29.72	27.61	2229	+	contig 1	-1.07643	0.744
UGRO018_00069	Sugar phosphatase YidA	yidA_1		53.275	39.516	798	-	contig 1	-1.34817	0.628
UGRO018_00070	hypothetical protein			197.789	132.597	1104	+	contig 1	-1.49166	0.388
UGRO018_00071	HTH-type transcriptional regulator GlvR	glvR_1		136.481	69.076	753	+	contig 1	-1.9758	0.0024
UGRO018_00072	HTH-type transcriptional regulator GlvR	glvR_2		118.378	65.635	771	+	contig 1	-1.80358	0.0919
UGRO018_00073	Putative bifunctional phosphatase/peptidyl-prolyl cis-trans isomerase			1.351	3.088	837	+	contig 1	2.28634	0.354
UGRO018_00074	Oligo-1,6-glucosidase	malL_1	GH13_31	5.858	4.204	1665	+	contig 1	-1.39348	0.22
UGRO018_00075	hypothetical protein			8.936	7.039	1875	+	contig 1	-1.26965	0.307
UGRO018_00076	Peptidoglycan-N-acetylmuramic acid deacetylase PdaC	pdaC_1	CE4	208.151	263.608	1359	+	contig 1	1.26642	0.151
UGRO018_00077	putative protein			20.466	24.803	1041	+	contig 1	1.21191	0.281
UGRO018_00078	Peptidyl-lysine N-acetyltransferase YiaC	yiaC		34.239	75.7	429	+	contig 1	2.21094	0.0908
UGRO018_00079	hypothetical protein			86.022	86.592	687	+	contig 1	1.00664	0.986
UGRO018_00080	5-amino-6-(5-phospho-D-ribitylamino)uracil phosphatase YbjI	ybjI_1		108.76	120.819	795	+	contig 1	1.11087	0.671
UGRO018_00081	putative licABCH operon regulator	licR_1		15.916	9.252	1926	+	contig 1	-1.72036	0.159
UGRO018_00082	PTS system fructose-specific EIIB component	levE_1		19.743	9.361	498	+	contig 1	-2.10901	0.0198
UGRO018_00083	N-acetylgalactosamine permease IIC component 1	agaC_1		17.331	8.346	792	+	contig 1	-2.07645	0.0342
UGRO018_00084	PTS system mannose-specific EIID component	manZ_1		11.135	7.18	804	+	contig 1	-1.55092	0.197
UGRO018_00085	hypothetical protein			21.414	12.297	1239	+	contig 1	-1.74137	0.0227
UGRO018_00086	hypothetical protein			27.64	18.504	414	+	contig 1	-1.49376	0.58
UGRO018_00087	ComF operon protein 1	comFA		25.023	22.077	1152	+	contig 1	-1.13347	0.366
UGRO018_00088	hypothetical protein			21.991	15.267	693	+	contig 1	-1.44041	0.252
UGRO018_00089	Cold shock protein CspD	cspD_1		28.84	179.017	198	+	contig 1	6.20729	0.0792
UGRO018_00090	hypothetical protein			197.5	450.694	360	+	contig 1	2.282	0.0767
UGRO018_00091	Cold shock protein CspB	cspB		535.501	3684.01	198	+	contig 1	6.87957	0.00799
UGRO018_00092	Protein translocase subunit SecA	secA		699.371	715.389	2346	+	contig 1	1.0229	0.912
UGRO018_00093	Peptide chain release factor 2	prfB		584.059	732.917	1041	+	contig 1	1.25487	0.377
UGRO018_00094	hypothetical protein			1.314	0.874	513	+	contig 1	-1.50292	0.788
UGRO018_00095	hypothetical protein			48.136	71.164	864	+	contig 1	1.4784	0.00485
UGRO018_00096	Cell division ATP-binding protein FtsE	ftsE_1		187.809	153.287	690	+	contig 1	-1.22521	0.464
UGRO018_00097	Cell division protein FtsX	ftsX_1		243.059	207.432	897	+	contig 1	-1.17175	0.432
UGRO018_00098	hypothetical protein			162.289	260.049	1392	+	contig 1	1.60238	0.0113
UGRO018_00099	Cell division ATP-binding protein FtsE	ftsE_2		412.983	496.889	690	+	contig 1	1.20317	0.681
UGRO018_00100	Cell division protein FtsX	ftsX_2		241.467	324.923	903	+	contig 1	1.34562	0.0188
UGRO018_00101	putative capsular polysaccharide biosynthesis protein YwqC	ywqC_1		69.107	23.012	753	+	contig 1	-3.00311	0.00268
UGRO018_00102	Tyrosine-protein kinase CpsD	cpsD_1		65.491	22.69	663	+	contig 1	-2.88631	0.00017
UGRO018_00103	Polyisoprenyl-teichoic acid--peptidoglycan teichoic acid transferase TagU	tagU_1		77.164	38.193	966	+	contig 1	-2.02036	0.022
UGRO018_00104	hypothetical protein			557.816	206.372	747	+	contig 1	-2.70296	6.96e-06
UGRO018_00105	hypothetical protein			59.646	45.054	1452	+	contig 1	-1.32388	0.227
UGRO018_00106	hypothetical protein			42.459	32.561	513	+	contig 1	-1.304	0.114
UGRO018_00107	hypothetical protein			17.455	14.586	387	+	contig 1	-1.19668	0.783
UGRO018_00108	Carboxy-terminal processing protease CtpA	ctpA		81.738	173.923	1482	+	contig 1	2.1278	0.128
UGRO018_00109	UvrABC system protein B	uvrB		163.933	273.941	1986	+	contig 1	1.67105	0.122
UGRO018_00110	Transcriptional regulator SlyA	slyA_1		38.484	50.72	429	+	contig 1	1.31795	0.451
UGRO018_00111	putative ABC transporter ATP-binding protein			10.723	15.914	1740	+	contig 1	1.48409	0.0347
UGRO018_00112	putative ABC transporter ATP-binding protein			19.544	25.799	1893	+	contig 1	1.32004	0.267
UGRO018_00113	Multidrug export protein MepA	mepA_1		29.89	27.687	1353	+	contig 1	-1.07959	0.877
UGRO018_00114	hypothetical protein			14.626	15.57	885	-	contig 1	1.06449	0.938
UGRO018_00115	N-acetylcysteine deacetylase	scmP_1		5.351	10.063	1158	+	contig 1	1.88068	0.0735
UGRO018_00116	Anaerobic nitric oxide reductase transcription regulator NorR	norR_1		17.921	8.418	2745	+	contig 1	-2.12896	0.0134
UGRO018_00117	Fructoselysine 3-epimerase	frlC		37.845	21.319	834	+	contig 1	-1.77522	0.257
UGRO018_00118	PTS system fructose-specific EIIA component	levD		37.242	20.636	411	+	contig 1	-1.80477	0.464
UGRO018_00119	putative phosphotransferase enzyme IIB component			49.002	29.496	471	+	contig 1	-1.66134	0.613
UGRO018_00120	N-acetylgalactosamine permease IIC component 1	agaC_2		53.601	20.583	780	+	contig 1	-2.60418	0.145
UGRO018_00121	PTS system mannose-specific EIID component	manZ_2		52.259	26.356	810	+	contig 1	-1.98278	0.384
UGRO018_00122	Fructosamine deglycase FrlB	frlB_1		56.288	30.981	1020	+	contig 1	-1.81687	0.149
UGRO018_00123	Phosphorylated carbohydrates phosphatase			29.161	12.853	666	+	contig 1	-2.26883	0.0837
UGRO018_00124	Deoxyribose-phosphate aldolase 1	deoC1_1		13.49	15.75	648	+	contig 1	1.16758	0.743
UGRO018_00125	hypothetical protein			2.59	0.317	717	+	contig 1	-8.17029	0.0268
UGRO018_00126	Alkaline phosphatase synthesis transcriptional regulatory protein PhoP	phoP_1		20.565	36.409	708	+	contig 1	1.77041	0.0893
UGRO018_00127	Sensor histidine kinase RcsC	rcsC_1		29.107	51.469	2133	+	contig 1	1.76824	0.00581
UGRO018_00128	hypothetical protein			0.187	0.094	171	+	contig 1	-1.98507	0.594
UGRO018_00129	Phosphoglucomutase	pgcA		753.621	706.633	1695	+	contig 1	-1.0665	0.741
UGRO018_00130	hypothetical protein			34.577	69.629	471	+	contig 1	2.01372	0.49
UGRO018_00131	hypothetical protein			17.514	91.954	249	+	contig 1	5.2504	0.095
UGRO018_00132	putative licABCH operon regulator	licR_2		23.281	11.084	1920	-	contig 1	-2.10047	0.23
UGRO018_00133	hypothetical protein			3.16	0.118	108	+	contig 1	-26.7924	0.0733
UGRO018_00134	PTS system cellobiose-specific EIIB component	celA_1		6.627	11.679	315	+	contig 1	1.76239	0.646
UGRO018_00135	Lichenan permease IIC component	licC_1		1.416	2.387	1239	+	contig 1	1.68593	0.714
UGRO018_00136	Lichenan-specific phosphotransferase enzyme IIA component	licA_1		2.596	3.676	339	+	contig 1	1.41619	0.772
UGRO018_00137	Aryl-phospho-beta-D-glucosidase BglC	bglC_1	GH1	7.026	6.185	1455	+	contig 1	-1.13587	0.64
UGRO018_00138	Aryl-phospho-beta-D-glucosidase BglH	bglH_1	GH1	10.505	10.79	1449	+	contig 1	1.02711	0.929
UGRO018_00139	hypothetical protein			0.108	0.069	342	+	contig 1	-1.56939	0.694
UGRO018_00140	1,4-alpha-glucan branching enzyme GlgB	glgB_1	GH13_9+CBM48	170.081	212.91	1881	+	contig 1	1.25181	0.394
UGRO018_00141	N-acetylgalactosamine permease IIC component 1	agaC_3		18.416	12.252	795	+	contig 1	-1.50306	0.129
UGRO018_00142	PTS system mannose-specific EIID component	manZ_3		12.302	8.003	822	+	contig 1	-1.53709	0.507
UGRO018_00143	PTS system sorbose-specific EIIB component	sorB_1		16.063	15.656	480	+	contig 1	-1.02598	0.962
UGRO018_00144	putative HTH-type transcriptional regulator YbbH	ybbH_1		50.24	30.358	852	+	contig 1	-1.65492	0.00406
UGRO018_00145	N-acetylmuramic acid 6-phosphate etherase	murQ		27.554	26.624	915	+	contig 1	-1.03494	0.937
UGRO018_00146	N-acetylmuramyl-L-alanine amidase	amiE		6.746	8.073	981	+	contig 1	1.19673	0.766
UGRO018_00147	PTS system sorbose-specific EIIA component	sorF		1.589	10.261	417	+	contig 1	6.458	0.0424
UGRO018_00148	hypothetical protein		PL8+CBM32	7.999	11.784	5439	+	contig 1	1.47324	0.147
UGRO018_00149	hypothetical protein			19.136	12.911	633	+	contig 1	-1.48215	0.286
UGRO018_00150	Multidrug efflux system ATP-binding protein			53.388	36.28	885	+	contig 1	-1.47154	0.00773
UGRO018_00151	hypothetical protein			48.251	26.235	801	+	contig 1	-1.83917	0.0529
UGRO018_00152	tRNA-Phe(gaa)			0.043	0.043	76	-	contig 2	1	1
UGRO018_00153	tRNA-Met(cat)			0.043	0.043	77	-	contig 2	1	1
UGRO018_00154	tRNA-Ser(tga)			0.043	0.043	91	-	contig 2	1	1
UGRO018_00155	tRNA-Met(cat)			0.043	0.043	77	-	contig 2	1	1
UGRO018_00156	tRNA-Met(cat)			0.043	0.043	77	-	contig 2	1	1
UGRO018_00157	tRNA-Pro(tgg)			0.043	0.043	77	-	contig 2	1	1
UGRO018_00158	tRNA-Arg(acg)			0.043	0.043	77	-	contig 2	1	1
UGRO018_00159	V-type sodium ATPase subunit D	ntpD		403.416	457.748	639	-	contig 2	1.13468	0.691
UGRO018_00160	V-type sodium ATPase subunit B	ntpB		750.776	609.358	1443	-	contig 2	-1.23208	0.363
UGRO018_00161	V-type ATP synthase alpha chain	atpA_1		701.787	602.573	1758	-	contig 2	-1.16465	0.645
UGRO018_00162	V-type proton ATPase subunit E	atpE_1		627.142	377.846	597	-	contig 2	-1.65978	0.00657
UGRO018_00163	V-type ATP synthase subunit F	atpF_1		448.478	328.35	309	-	contig 2	-1.36585	0.105
UGRO018_00164	hypothetical protein			397.434	276.801	444	-	contig 2	-1.43581	0.154
UGRO018_00165	hypothetical protein			678.752	419.061	1929	-	contig 2	-1.6197	0.000201
UGRO018_00166	V-type ATP synthase subunit C	atpC_1		619.729	501.496	1041	-	contig 2	-1.23576	0.449
UGRO018_00167	hypothetical protein			404.272	912.488	312	-	contig 2	2.25711	0.372
UGRO018_00168	Na(+)/H(+)-K(+) antiporter GerN	gerN		115.037	171.31	1278	-	contig 2	1.48918	0.0296
UGRO018_00169	Ribosomal large subunit pseudouridine synthase C	rluC		69.483	81.389	936	-	contig 2	1.17136	0.39
UGRO018_00170	3'-5' exonuclease DinG	dinG		120.814	70.375	2343	+	contig 2	-1.71672	0.0222
UGRO018_00171	hypothetical protein			64.705	65.908	765	+	contig 2	1.0186	0.955
UGRO018_00172	Phosphoglycolate phosphatase	gph_1		94.536	84.864	651	-	contig 2	-1.11397	0.841
UGRO018_00173	hypothetical protein			4.361	10.909	552	-	contig 2	2.50154	0.479
UGRO018_00174	hypothetical protein			65.515	17.698	405	-	contig 2	-3.70173	0.0492
UGRO018_00175	N-substituted formamide deformylase	nfdA		4.533	4.442	1581	-	contig 2	-1.02057	0.957
UGRO018_00176	Antiseptic resistance protein	qacA		1.198	2.148	1605	-	contig 2	1.79291	0.645
UGRO018_00177	hypothetical protein			13.837	12.888	1794	+	contig 2	-1.07366	0.897
UGRO018_00178	hypothetical protein			206.574	191.739	804	-	contig 2	-1.07737	0.719
UGRO018_00179	hypothetical protein			190.135	125.269	786	-	contig 2	-1.51782	0.0404
UGRO018_00180	4,4'-diaponeurosporen-aldehyde dehydrogenase	aldH1		168.02	117.077	1371	-	contig 2	-1.43512	0.013
UGRO018_00181	Ion-translocating oxidoreductase complex subunit B	rsxB_1		664.23	489.707	1521	+	contig 2	-1.35638	0.108
UGRO018_00182	Sensor histidine kinase RcsC	rcsC_2		125.262	114.475	3264	-	contig 2	-1.09423	0.425
UGRO018_00183	hypothetical protein			111.71	138.44	375	-	contig 2	1.23928	0.733
UGRO018_00184	hypothetical protein			91.161	91.441	2220	-	contig 2	1.00307	1
UGRO018_00185	hypothetical protein			50.893	48.001	1284	-	contig 2	-1.06023	0.706
UGRO018_00186	Peptide deformylase	def		49.732	89.513	414	-	contig 2	1.79991	0.0403
UGRO018_00187	hypothetical protein			469.125	770.983	1155	-	contig 2	1.64345	0.163
UGRO018_00188	hypothetical protein			45.553	73.358	438	-	contig 2	1.61037	0.258
UGRO018_00189	hypothetical protein			20.942	28.683	1191	+	contig 2	1.36968	0.472
UGRO018_00190	hypothetical protein			44.511	37.177	486	-	contig 2	-1.19727	0.612
UGRO018_00191	hypothetical protein			48.894	34.135	378	-	contig 2	-1.43238	0.359
UGRO018_00192	hypothetical protein			42.952	24.78	390	-	contig 2	-1.73334	0.135
UGRO018_00193	23S rRNA (uracil-C(5))-methyltransferase RlmCD	rlmCD_1		63.97	90.638	1356	-	contig 2	1.41688	0.121
UGRO018_00194	D-ribitol-5-phosphate phosphatase			64.601	63.182	615	-	contig 2	-1.02246	0.954
UGRO018_00195	Chaperone protein HtpG	htpG		160.857	403.364	1938	-	contig 2	2.5076	0.0546
UGRO018_00196	Glutamate 5-kinase 1	proB		99.937	138.846	801	+	contig 2	1.38934	0.177
UGRO018_00197	Gamma-glutamyl phosphate reductase	proA		99.29	147.038	1245	+	contig 2	1.48089	0.228
UGRO018_00198	Isocitrate dehydrogenase [NADP]	icd		148.657	134.174	999	-	contig 2	-1.10794	0.475
UGRO018_00199	Citrate synthase	gltA		149.902	156.299	1335	-	contig 2	1.04267	0.951
UGRO018_00200	3-isopropylmalate dehydratase large subunit	leuC		233.743	222.268	1920	+	contig 2	-1.05163	0.733
UGRO018_00201	hypothetical protein			24.91	14.54	528	+	contig 2	-1.71323	0.246
UGRO018_00202	hypothetical protein			206.1	129.576	1311	-	contig 2	-1.59057	0.0127
UGRO018_00203	Hydroxypyruvate reductase	hpr		52.745	44.849	945	-	contig 2	-1.17607	0.672
UGRO018_00204	Putative metallophosphoesterase MG207			26.722	47.016	534	-	contig 2	1.75943	0.456
UGRO018_00205	tRNA-Leu(tag)			0.043	0.043	84	+	contig 2	1	1
UGRO018_00206	hypothetical protein			1.429	1.313	7632	-	contig 2	-1.08829	0.754
UGRO018_00207	hypothetical protein			0.173	0.284	831	-	contig 2	1.63971	0.681
UGRO018_00208	hypothetical protein			1.048	0.128	525	-	contig 2	-8.17727	0.0735
UGRO018_00209	hypothetical protein			0.231	0.197	1482	-	contig 2	-1.16875	0.928
UGRO018_00210	hypothetical protein			0.901	0.648	651	-	contig 2	-1.38905	0.841
UGRO018_00211	Signal peptidase I W	sipW_1		0.329	0.166	630	-	contig 2	-1.98501	0.639
UGRO018_00212	hypothetical protein			3.304	1.584	1788	-	contig 2	-2.08628	0.067
UGRO018_00213	hypothetical protein			1.281	0.087	189	-	contig 2	-14.7284	0.113
UGRO018_00214	hypothetical protein			2.932	2.056	810	-	contig 2	-1.42616	0.256
UGRO018_00215	Tyrosine recombinase XerC	xerC_1		3.008	1.268	873	-	contig 2	-2.37304	0.367
UGRO018_00216	Potassium-transporting ATPase KdpC subunit	kdpC		1.517	1.641	624	-	contig 2	1.08208	0.964
UGRO018_00217	Potassium-transporting ATPase ATP-binding subunit	kdpB		2.225	1.611	2064	-	contig 2	-1.38154	0.425
UGRO018_00218	Potassium-transporting ATPase potassium-binding subunit	kdpA		1.626	1.555	1713	-	contig 2	-1.04589	0.955
UGRO018_00219	hypothetical protein			0.262	0.453	99	-	contig 2	1.72539	0.777
UGRO018_00220	hypothetical protein			0.313	0.521	774	+	contig 2	1.66202	0.694
UGRO018_00221	Sensor protein KdpD	kdpD_1		6.295	5.278	1917	-	contig 2	-1.19272	0.0181
UGRO018_00222	KDP operon transcriptional regulatory protein KdpE	kdpE		28.863	36.702	684	-	contig 2	1.27159	0.504
UGRO018_00223	Sensor protein KdpD	kdpD_2		22.835	28.772	1509	-	contig 2	1.26001	0.284
UGRO018_00224	Trk system potassium uptake protein TrkG	trkG		8.336	6.827	1503	-	contig 2	-1.22099	0.343
UGRO018_00225	Trk system potassium uptake protein TrkA	trkA		11.934	9.647	669	-	contig 2	-1.23708	0.539
UGRO018_00226	hypothetical protein			13.111	13.147	450	-	contig 2	1.00276	1
UGRO018_00227	hypothetical protein			2.964	12.466	438	+	contig 2	4.20536	0.337
UGRO018_00228	hypothetical protein			10.223	25.708	1146	-	contig 2	2.51472	0.113
UGRO018_00229	Peptidoglycan O-acetyltransferase	patA		13.474	29.859	1389	-	contig 2	2.21615	0.0389
UGRO018_00230	hypothetical protein			23.163	59.075	462	-	contig 2	2.55037	0.00876
UGRO018_00231	hypothetical protein			18.791	55.952	741	-	contig 2	2.9776	2.77e-05
UGRO018_00232	HTH-type transcriptional activator RhaS	rhaS_1		21.705	20.673	873	+	contig 2	-1.04992	0.938
UGRO018_00233	hypothetical protein			20.876	20.534	393	+	contig 2	-1.01665	0.982
UGRO018_00234	hypothetical protein			58.694	60.488	660	+	contig 2	1.03056	0.886
UGRO018_00235	hypothetical protein			44.363	15.298	1611	+	contig 2	-2.89985	0.0126
UGRO018_00236	Adaptive-response sensory-kinase SasA	sasA_2		23.737	11.275	1986	-	contig 2	-2.10535	0.197
UGRO018_00237	Transcriptional regulatory protein SrrA	srrA_1		17.848	8.89	693	-	contig 2	-2.00763	0.179
UGRO018_00238	hypothetical protein			283.639	299.908	1437	+	contig 2	1.05736	0.886
UGRO018_00239	hypothetical protein			162.104	177.476	2967	+	contig 2	1.09482	0.814
UGRO018_00240	putative Hsp20 family chaperone			271.587	252.347	393	+	contig 2	-1.07624	0.942
UGRO018_00241	hypothetical protein			180.948	137.514	411	+	contig 2	-1.31585	0.726
UGRO018_00242	putative protein YjdF	yjdF		30.162	78.876	417	-	contig 2	2.61508	0.233
UGRO018_00243	hypothetical protein			59.199	55.258	1008	-	contig 2	-1.07132	0.837
UGRO018_00244	1,4-alpha-glucan branching enzyme GlgB	glgB_2	GH13	222.394	188.226	1656	+	contig 2	-1.18153	0.281
UGRO018_00245	hypothetical protein			126.707	138.378	1128	-	contig 2	1.09211	0.82
UGRO018_00246	hypothetical protein			134.152	154.315	852	-	contig 2	1.1503	0.712
UGRO018_00247	hypothetical protein			125.26	141.36	639	-	contig 2	1.12853	0.699
UGRO018_00248	hypothetical protein			114.091	135.399	330	-	contig 2	1.18676	0.771
UGRO018_00249	tRNA-Glu(ttc)			0.043	0.043	76	+	contig 2	1	1
UGRO018_00250	hypothetical protein			58.48	63.745	489	+	contig 2	1.09002	0.836
UGRO018_00251	Ribosomal RNA large subunit methyltransferase I	rlmI_1		93.838	120.165	1203	+	contig 2	1.28055	0.0908
UGRO018_00252	hypothetical protein			68.108	78.662	1212	-	contig 2	1.15497	0.606
UGRO018_00253	hypothetical protein			986.642	776.385	1347	-	contig 2	-1.27082	0.595
UGRO018_00254	hypothetical protein			22.133	39.376	1416	+	contig 2	1.77903	0.12
UGRO018_00255	4-alpha-glucanotransferase	malQ	GH77	67.223	37.464	1473	-	contig 2	-1.79433	0.0399
UGRO018_00256	Glycogen phosphorylase	glgP_1	GT35	59.698	31.281	2250	-	contig 2	-1.90844	0.0154
UGRO018_00257	Zinc transporter ZupT	zupT		89.392	260.764	801	-	contig 2	2.91709	0.0733
UGRO018_00258	hypothetical protein			19.603	17.802	666	-	contig 2	-1.10119	0.888
UGRO018_00259	hypothetical protein			17.499	22.469	528	-	contig 2	1.28403	0.484
UGRO018_00260	hypothetical protein			24.873	24.763	849	-	contig 2	-1.00446	1
UGRO018_00261	hypothetical protein			623.804	779.642	510	-	contig 2	1.24982	0.537
UGRO018_00262	hypothetical protein			159.173	254.53	693	-	contig 2	1.59908	0.422
UGRO018_00263	hypothetical protein			217.984	173.901	525	+	contig 2	-1.2535	0.552
UGRO018_00264	hypothetical protein			331.083	226.038	1254	+	contig 3	-1.46472	0.319
UGRO018_00265	hypothetical protein			208.119	199.612	1065	+	contig 3	-1.04262	0.935
UGRO018_00266	tRNA-Val(tac)			0.043	0.043	76	-	contig 3	1	1
UGRO018_00267	hypothetical protein			15.572	23.029	297	+	contig 3	1.47885	0.258
UGRO018_00268	hypothetical protein			38.482	83.619	342	+	contig 3	2.1729	0.0673
UGRO018_00269	hypothetical protein			137.999	64.499	336	-	contig 3	-2.13954	0.0397
UGRO018_00270	HTH-type transcriptional regulator PuuR	puuR		76.046	108.307	534	+	contig 3	1.42423	0.695
UGRO018_00271	Vitamin B12 import ATP-binding protein BtuD	btuD_1		150.562	119.951	1617	+	contig 3	-1.25519	0.625
UGRO018_00272	Spermidine/putrescine transport system permease protein PotB	potB		111.314	86.696	855	+	contig 3	-1.28396	0.622
UGRO018_00273	hypothetical protein			172.244	176.781	1896	+	contig 3	1.02634	0.962
UGRO018_00274	Bifunctional purine biosynthesis protein PurH	purH_1		334.86	285.401	1173	+	contig 3	-1.1733	0.706
UGRO018_00275	hypothetical protein			136.518	103.688	444	-	contig 3	-1.31663	0.151
UGRO018_00276	Cytosol non-specific dipeptidase	pepD		302.226	589.613	1431	+	contig 3	1.9509	0.22
UGRO018_00277	UDP-N-acetylmuramoyl-tripeptide--D-alanyl-D-alanine ligase	murF_1		306.987	335.015	1380	+	contig 3	1.0913	0.745
UGRO018_00278	Vancomycin C-type resistance protein VanC	vanC		297.06	392.595	1065	+	contig 3	1.3216	0.422
UGRO018_00279	Alanine racemase 1	alr1		274.066	327.024	1149	+	contig 3	1.19323	0.527
UGRO018_00280	Serine/alanine racemase	vanT		71.098	56.97	1032	+	contig 3	-1.24799	0.523
UGRO018_00281	hypothetical protein			199.196	204.587	1602	+	contig 3	1.02706	0.955
UGRO018_00282	hypothetical protein			178.259	97.623	1944	+	contig 3	-1.82599	0.0374
UGRO018_00283	hypothetical protein			13.585	8.406	1698	-	contig 3	-1.61619	0.145
UGRO018_00284	Aryl-phospho-beta-D-glucosidase BglH	bglH_2	GH1	21.284	13.308	1434	+	contig 3	-1.5993	0.00134
UGRO018_00285	putative licABCH operon regulator	licR_3		24.23	15.329	1929	-	contig 3	-1.58065	0.0912
UGRO018_00286	PTS system cellobiose-specific EIIB component	celA_2		4.541	0.316	309	+	contig 3	-14.3735	0.0164
UGRO018_00287	PTS system oligo-beta-mannoside-specific EIIC component	gmuC_1		5.128	1.578	1293	+	contig 3	-3.24985	0.0157
UGRO018_00288	Lichenan-specific phosphotransferase enzyme IIA component	licA_2		5.867	0.709	345	+	contig 3	-8.28004	0.0482
UGRO018_00289	Aryl-phospho-beta-D-glucosidase BglH	bglH_3	GH1	7.326	2.563	1419	+	contig 3	-2.8584	0.000115
UGRO018_00290	2,3-bisphosphoglycerate-dependent phosphoglycerate mutase	gpmA_1		5.341	3.483	786	+	contig 3	-1.53372	0.177
UGRO018_00291	Aryl-phospho-beta-D-glucosidase BglH	bglH_4	GH1	0.448	0.684	1452	+	contig 3	1.52724	0.694
UGRO018_00292	5-amino-6-(5-phospho-D-ribitylamino)uracil phosphatase YitU	yitU_1		0.237	0.718	816	+	contig 3	3.02331	0.336
UGRO018_00293	hypothetical protein		CE4	10.403	37.523	1308	+	contig 3	3.60698	0.0251
UGRO018_00294	hypothetical protein			44.144	98.302	435	+	contig 3	2.22686	0.118
UGRO018_00295	Membrane-bound lytic murein transglycosylase F	mltF_1		145.994	296.798	798	+	contig 3	2.03295	0.0389
UGRO018_00296	3'(2'),5'-bisphosphate nucleotidase CysQ	cysQ		16.42	15.339	834	+	contig 3	-1.0705	0.829
UGRO018_00297	hypothetical protein			3.02	10.269	420	+	contig 3	3.40046	0.217
UGRO018_00298	Processive diacylglycerol alpha-glucosyltransferase	dgs	GT4	539.01	395.185	1002	+	contig 3	-1.36394	0.1
UGRO018_00299	hypothetical protein			195.42	169.408	1053	+	contig 3	-1.15355	0.431
UGRO018_00300	Regulatory protein RecX	recX	GT4	223.606	222.909	1992	+	contig 3	-1.00313	0.955
UGRO018_00301	3'-5' exoribonuclease YhaM	yhaM		217.931	263.454	948	+	contig 3	1.20889	0.231
UGRO018_00302	Ribosomal protein S12 methylthiotransferase RimO	rimO		185.793	350.745	1302	+	contig 3	1.88782	0.0612
UGRO018_00303	hypothetical protein			60.524	115.007	486	+	contig 3	1.90018	0.236
UGRO018_00304	hypothetical protein			96.917	123.28	468	-	contig 3	1.27201	0.642
UGRO018_00305	hypothetical protein			140.309	91.723	1248	-	contig 3	-1.52971	0.113
UGRO018_00306	hypothetical protein			28.099	161.679	498	+	contig 3	5.7539	0.0126
UGRO018_00307	hypothetical protein		GH25	6.692	11.769	1065	+	contig 3	1.75861	0.263
UGRO018_00308	hypothetical protein			117.137	337.308	243	-	contig 3	2.8796	0.251
UGRO018_00309	tRNA-Lys(ctt)			0.043	0.043	76	-	contig 3	1	1
UGRO018_00310	hypothetical protein			136.533	173.612	1149	+	contig 3	1.27157	0.547
UGRO018_00311	Translation initiation factor IF-3	infC		1629.32	2830.66	426	+	contig 3	1.73732	0.254
UGRO018_00312	50S ribosomal protein L35	rpmI		1686.16	2671.64	195	+	contig 3	1.58445	0.0837
UGRO018_00313	50S ribosomal protein L20	rplT		1551.01	2376.82	369	+	contig 3	1.53244	0.085
UGRO018_00314	hypothetical protein			1223.09	1807.34	438	+	contig 3	1.47769	0.4
UGRO018_00315	ECF RNA polymerase sigma factor SigW	sigW		8.476	10.498	513	+	contig 3	1.23856	0.715
UGRO018_00316	hypothetical protein			7.044	8.869	750	+	contig 3	1.25921	0.537
UGRO018_00317	Vitamin B12 import ATP-binding protein BtuD	btuD_2		9.929	13.241	891	+	contig 3	1.33347	0.465
UGRO018_00318	hypothetical protein			10.675	8.588	1335	+	contig 3	-1.24294	0.633
UGRO018_00319	hypothetical protein			286.912	186.221	768	+	contig 3	-1.54071	0.0136
UGRO018_00320	HTH-type transcriptional repressor YtrA	ytrA_1		659.102	502.126	369	+	contig 3	-1.31262	0.464
UGRO018_00321	ABC transporter ATP-binding protein YtrB	ytrB_1		458.645	437.247	699	+	contig 3	-1.04894	0.922
UGRO018_00322	hypothetical protein			6.922	3.519	162	+	contig 3	-1.96674	0.811
UGRO018_00323	hypothetical protein			0.601	1.726	558	-	contig 3	2.87259	0.588
UGRO018_00324	hypothetical protein			0.796	1.115	996	+	contig 3	1.39957	0.82
UGRO018_00325	Serine/threonine-protein kinase PknD	pknD		0.236	0.177	489	+	contig 3	-1.33385	0.866
UGRO018_00326	hypothetical protein			0.509	0.193	1152	+	contig 3	-2.64272	0.363
UGRO018_00327	hypothetical protein			0.181	0.043	159	+	contig 3	-4.26192	0.204
UGRO018_00328	hypothetical protein			2.652	1.884	3054	+	contig 3	-1.40803	0.281
UGRO018_00329	hypothetical protein			1.291	0.771	3972	+	contig 3	-1.67487	0.16
UGRO018_00330	hypothetical protein			1.088	0.759	246	+	contig 3	-1.43366	0.845
UGRO018_00331	hypothetical protein			5.321	0.335	303	+	contig 3	-15.8719	0.0202
UGRO018_00332	hypothetical protein			2.627	0.675	300	+	contig 3	-3.8942	0.426
UGRO018_00333	hypothetical protein			14.861	5.537	900	+	contig 3	-2.68388	0.000597
UGRO018_00334	hypothetical protein			2.728	0.343	297	+	contig 3	-7.95838	0.144
UGRO018_00335	hypothetical protein			315.634	417.291	552	-	contig 3	1.32207	0.0804
UGRO018_00336	hypothetical protein			48.62	91.696	996	+	contig 3	1.88597	0.00189
UGRO018_00337	Fe/S biogenesis protein NfuA	nfuA		42.116	172.295	234	-	contig 3	4.09092	0.0795
UGRO018_00338	hypothetical protein			506.326	327.71	459	-	contig 3	-1.54504	0.107
UGRO018_00339	General stress protein 13	yugI		3547.56	2609.66	351	+	contig 3	-1.35939	0.536
UGRO018_00340	Glucose-6-phosphate isomerase	pgi		1679.45	1711.86	1275	+	contig 3	1.01929	0.962
UGRO018_00341	Pyruvate, phosphate dikinase	ppdK		156.804	68.965	2634	+	contig 3	-2.27367	0.000244
UGRO018_00342	hypothetical protein			9.577	8.967	657	-	contig 3	-1.068	0.829
UGRO018_00343	Sensor histidine kinase RcsC	rcsC_3		99.98	98.92	2763	+	contig 3	-1.01071	0.983
UGRO018_00344	hypothetical protein			2.99	4.828	495	+	contig 3	1.61456	0.682
UGRO018_00345	hypothetical protein			0.744	9.215	321	+	contig 3	12.3859	0.0671
UGRO018_00346	Aminoacyltransferase FemA	femA_1		5.217	9.866	1263	+	contig 3	1.8909	0.232
UGRO018_00347	HTH-type transcriptional regulator AdhR	adhR		35.781	75.22	399	+	contig 3	2.10225	0.291
UGRO018_00348	hypothetical protein			61.475	151.995	540	+	contig 3	2.47247	0.0811
UGRO018_00349	Putative bifunctional phosphatase/peptidyl-prolyl cis-trans isomerase			49.9	76.338	777	-	contig 3	1.5298	0.00345
UGRO018_00350	UV DNA damage endonuclease	uvsE		1.977	5.603	1224	+	contig 3	2.83443	0.039
UGRO018_00351	hypothetical protein			11.343	47.516	555	+	contig 3	4.1891	0.0254
UGRO018_00352	hypothetical protein			129.251	130.566	360	+	contig 3	1.01018	0.979
UGRO018_00353	hypothetical protein			39.999	42.849	954	+	contig 3	1.07126	0.804
UGRO018_00354	hypothetical protein			190.466	140.831	1464	+	contig 3	-1.35244	0.0716
UGRO018_00355	hypothetical protein			152.637	120.536	867	+	contig 3	-1.26633	0.309
UGRO018_00356	Zinc transport protein ZntB	zntB		100.12	102.306	927	+	contig 3	1.02183	0.841
UGRO018_00357	hypothetical protein			348.483	330.183	1872	+	contig 3	-1.05542	0.871
UGRO018_00358	hypothetical protein			187.236	145.668	351	+	contig 3	-1.28536	0.365
UGRO018_00359	Inner membrane protein YohK	yohK		217.581	200.379	702	+	contig 3	-1.08585	0.804
UGRO018_00360	hypothetical protein		GH190	71.7	18.562	1098	-	contig 3	-3.86275	0.0374
UGRO018_00361	hypothetical protein			25.466	75.241	444	+	contig 3	2.95458	0.0718
UGRO018_00362	ATP-dependent zinc metalloprotease FtsH 4	ftsH4		48.135	93.363	1890	+	contig 3	1.93963	0.233
UGRO018_00363	hypothetical protein			158.555	156.423	984	+	contig 3	-1.01363	0.988
UGRO018_00364	hypothetical protein			182.359	213.811	951	+	contig 3	1.17247	0.366
UGRO018_00365	hypothetical protein			140.074	87.384	399	-	contig 3	-1.60297	0.549
UGRO018_00366	Ribosome hibernation promotion factor	hpf		1336.1	786.949	534	+	contig 3	-1.69782	0.245
UGRO018_00367	DNA-3-methyladenine glycosylase 1	tag		59.594	44.085	561	+	contig 3	-1.3518	0.0329
UGRO018_00368	hypothetical protein			23.435	42.573	852	+	contig 3	1.81663	0.0551
UGRO018_00369	Putative multidrug export ATP-binding/permease protein			35.277	45.271	1683	+	contig 3	1.28328	0.0989
UGRO018_00370	tRNA-Arg(tct)			0.043	0.043	77	+	contig 3	1	1
UGRO018_00371	hypothetical protein			35.311	139.602	294	-	contig 3	3.95354	0.0198
UGRO018_00372	hypothetical protein			1638.36	1865.87	732	+	contig 3	1.13886	0.642
UGRO018_00373	Trigger factor	tig		1581.26	1989.62	1278	+	contig 3	1.25824	0.114
UGRO018_00374	Lon protease 1	lon1		852.234	876.839	2325	+	contig 3	1.02887	0.919
UGRO018_00375	putative GTP-binding protein EngB	engB		676.132	623.741	591	+	contig 3	-1.084	0.862
UGRO018_00376	hypothetical protein			0.589	0.249	177	+	contig 3	-2.36006	0.682
UGRO018_00377	hypothetical protein			135.869	119.483	636	-	contig 3	-1.13714	0.879
UGRO018_00378	hypothetical protein			22.454	75.562	738	+	contig 3	3.36514	0.00126
UGRO018_00379	dTDP-glucose 4,6-dehydratase	rfbB		30.626	16.067	1059	+	contig 4	-1.90611	0.21
UGRO018_00380	UDP-glucose 6-dehydrogenase	ugd_1		23.715	19.795	1167	+	contig 4	-1.19803	0.751
UGRO018_00381	Polyisoprenyl-teichoic acid--peptidoglycan teichoic acid transferase TagU	tagU_2		19.918	20.171	1419	+	contig 4	1.01272	0.995
UGRO018_00382	hypothetical protein			20.825	26.376	588	+	contig 4	1.26654	0.772
UGRO018_00383	hypothetical protein			2.049	2.878	906	+	contig 4	1.40434	0.778
UGRO018_00384	hypothetical protein			39.646	27.948	1647	-	contig 4	-1.41854	0.252
UGRO018_00385	hypothetical protein			112.266	46.948	1008	-	contig 4	-2.39127	8.29e-07
UGRO018_00386	Glycerol-3-phosphate acyltransferase	plsY		235.584	234.149	612	-	contig 4	-1.00613	1
UGRO018_00387	DNA topoisomerase 4 subunit B	parE		75.259	141.978	1932	+	contig 4	1.88652	0.216
UGRO018_00388	DNA topoisomerase 4 subunit A	parC		127.979	136.846	2496	+	contig 4	1.06929	0.882
UGRO018_00389	hypothetical protein			39.688	28.311	765	+	contig 4	-1.40188	0.197
UGRO018_00390	DNA mismatch repair protein MutS	mutS_1		51.881	52.205	1779	+	contig 4	1.00625	0.998
UGRO018_00391	DNA topoisomerase 3	topB_1		75.379	107.209	2181	+	contig 4	1.42227	0.067
UGRO018_00392	hypothetical protein			55.554	78.594	597	+	contig 4	1.41472	0.179
UGRO018_00393	ADP-ribose pyrophosphatase	nudF		167.458	498.768	537	-	contig 4	2.97846	0.127
UGRO018_00394	hypothetical protein			0.28	0.67	699	-	contig 4	2.39134	0.578
UGRO018_00395	hypothetical protein			13.989	14.664	441	+	contig 4	1.04822	0.956
UGRO018_00396	Stage V sporulation protein AD	spoVAD		11.477	11.457	999	+	contig 4	-1.00172	1
UGRO018_00397	hypothetical protein			7.079	17.119	354	+	contig 4	2.41838	0.49
UGRO018_00398	hypothetical protein			10.855	16.293	1353	+	contig 4	1.50088	0.513
UGRO018_00399	hypothetical protein			53.441	75.394	276	+	contig 4	1.41077	0.554
UGRO018_00400	Segregation and condensation protein A	scpA		60.962	104.467	741	+	contig 4	1.71364	0.435
UGRO018_00401	Segregation and condensation protein B	scpB		40.707	92.262	561	+	contig 4	2.26649	0.133
UGRO018_00402	hypothetical protein			45.541	176.82	198	+	contig 4	3.88266	0.156
UGRO018_00403	Phosphinothricin N-acetyltransferase	pat		70.684	118.681	567	+	contig 4	1.67903	0.131
UGRO018_00404	hypothetical protein			13.161	30.789	957	+	contig 4	2.33938	0.0198
UGRO018_00405	Spore maturation protein A	spmA		11.729	19.819	573	+	contig 4	1.68972	0.482
UGRO018_00406	Spore maturation protein B	spmB		6.14	13.326	513	+	contig 4	2.1704	0.522
UGRO018_00407	Ribosomal large subunit pseudouridine synthase B	rluB		263.758	469.362	738	+	contig 4	1.77952	0.0671
UGRO018_00408	Ribosomal RNA small subunit methyltransferase E	rsmE		142.089	176.283	738	+	contig 4	1.24065	0.204
UGRO018_00409	hypothetical protein			78.615	115.923	780	+	contig 4	1.47458	0.144
UGRO018_00410	Threonylcarbamoyladenosine tRNA methylthiotransferase MtaB	mtaB		394.593	499.201	1290	+	contig 4	1.2651	0.0379
UGRO018_00411	UDP-N-acetylmuramoyl-L-alanyl-D-glutamate--2,6-diaminopimelate ligase	murE_1		575.381	682.278	1461	+	contig 4	1.18579	0.405
UGRO018_00412	30S ribosomal protein S21	rpsU		525.664	1946.87	180	+	contig 4	3.70364	0.16
UGRO018_00413	Membrane-bound lytic murein transglycosylase F	mltF_2		292.414	310.714	1521	+	contig 4	1.06258	0.95
UGRO018_00414	Arginine transport ATP-binding protein ArtM	artM_1		284.492	289.719	738	+	contig 4	1.01837	0.967
UGRO018_00415	hypothetical protein			5.823	23.634	201	+	contig 4	4.05898	0.054
UGRO018_00416	hypothetical protein			19.2	28.435	927	+	contig 4	1.48101	0.127
UGRO018_00417	PhoH-like protein			213.425	181.232	993	+	contig 4	-1.17764	0.587
UGRO018_00418	Alkaline phosphatase synthesis transcriptional regulatory protein PhoP	phoP_2		210.215	153.359	681	+	contig 4	-1.37074	0.236
UGRO018_00419	Alkaline phosphatase synthesis sensor protein PhoR	phoR_1		161.021	118.988	1221	+	contig 4	-1.35326	0.257
UGRO018_00420	tRNA-Glu(ctc)			0.043	0.043	75	-	contig 4	1	1
UGRO018_00421	hypothetical protein			144.489	123.97	585	+	contig 4	-1.16552	0.45
UGRO018_00422	Phosphate-binding protein PstS 2	pstS2		2.716	0.81	927	+	contig 4	-3.35405	0.169
UGRO018_00423	Phosphate transport system permease protein PstC 1	pstC1		3.6	1.333	873	+	contig 4	-2.69983	0.000451
UGRO018_00424	hypothetical protein			4.534	2.013	1248	+	contig 4	-2.25277	0.0225
UGRO018_00425	Phosphate import ATP-binding protein PstB 3	pstB3		1.842	3.059	762	+	contig 4	1.66087	0.733
UGRO018_00426	Phosphate-specific transport system accessory protein PhoU	phoU		1.019	1.244	639	+	contig 4	1.22082	0.874
UGRO018_00427	hypothetical protein			894.988	638.943	1683	-	contig 4	-1.40073	0.0198
UGRO018_00428	Endoribonuclease YbeY	ybeY		302.175	268.525	468	+	contig 4	-1.12531	0.765
UGRO018_00429	Undecaprenol kinase	dgkA		191.997	146.355	360	+	contig 4	-1.31185	0.501
UGRO018_00430	Cytidine deaminase	cdd		193.351	203.931	405	+	contig 4	1.05472	0.929
UGRO018_00431	GTPase Era	era		283.206	351.237	900	+	contig 4	1.24022	0.537
UGRO018_00432	DNA repair protein RecO	recO		71.002	142.271	732	+	contig 4	2.00377	0.00844
UGRO018_00433	Glycine--tRNA ligase	glyQS		1010.24	809.904	1383	+	contig 4	-1.24736	0.00526
UGRO018_00434	DNA primase	dnaG		857.89	659.979	1767	+	contig 4	-1.29988	0.125
UGRO018_00435	RNA polymerase sigma factor SigA	sigA_2		746.039	737.18	1197	+	contig 4	-1.01202	0.945
UGRO018_00436	hypothetical protein			564.546	737.682	663	+	contig 4	1.30668	0.339
UGRO018_00437	4-hydroxy-3-methylbut-2-enyl diphosphate reductase	ispH		105.704	161.455	909	-	contig 4	1.52743	0.237
UGRO018_00438	DEAD-box ATP-dependent RNA helicase CshB	cshB		206.123	228.865	1362	+	contig 4	1.11033	0.766
UGRO018_00439	putative endonuclease 4	nfo		282.713	302.499	879	+	contig 4	1.06999	0.864
UGRO018_00440	hypothetical protein			133.632	163.98	555	+	contig 4	1.2271	0.317
UGRO018_00441	4-hydroxy-3-methylbut-2-en-1-yl diphosphate synthase (flavodoxin)	ispG		225.874	322.444	1071	-	contig 4	1.42754	0.0274
UGRO018_00442	Penicillin-binding protein H	pbpH		431.469	436.06	2046	+	contig 4	1.01064	0.989
UGRO018_00443	50S ribosomal protein L33 2	rpmG2_1		447.642	4187.9	150	+	contig 4	9.35547	0.011
UGRO018_00444	Hydroxyacylglutathione hydrolase GloC	gloC		149.545	222.668	624	+	contig 4	1.48897	0.0989
UGRO018_00445	ComG operon protein 1	comGA		0.863	2.199	993	+	contig 4	2.54696	0.373
UGRO018_00446	hypothetical protein			0.377	0.618	993	+	contig 4	1.63844	0.788
UGRO018_00447	ComG operon protein 3	comGC		0.679	0.296	303	+	contig 4	-2.29116	0.642
UGRO018_00448	hypothetical protein			5.709	3.054	420	+	contig 4	-1.86955	0.0386
UGRO018_00449	hypothetical protein			0.575	0.095	168	+	contig 4	-6.07778	0.214
UGRO018_00450	hypothetical protein			0.673	0.857	411	+	contig 4	1.2737	0.91
UGRO018_00451	hypothetical protein			0.773	0.157	417	+	contig 4	-4.91672	0.301
UGRO018_00452	hypothetical protein			1.76	1.211	330	+	contig 4	-1.45374	0.865
UGRO018_00453	Elongation factor P	efp_1		645.736	831.139	564	+	contig 4	1.28712	0.36
UGRO018_00454	hypothetical protein			298.414	613.043	903	+	contig 4	2.05434	0.36
UGRO018_00455	Cytidylate kinase	cmk_1		476.108	518.87	660	+	contig 4	1.08982	0.523
UGRO018_00456	GTPase Der	der		447.959	549.716	1311	+	contig 4	1.22716	0.6
UGRO018_00457	Glycerol-3-phosphate dehydrogenase [NAD(P)+]	gpsA		573.864	721.414	999	+	contig 4	1.25712	0.042
UGRO018_00458	Peptide chain release factor 3	prfC		97.347	175.659	1593	+	contig 4	1.80446	0.0601
UGRO018_00459	hypothetical protein			3.502	38.351	183	+	contig 4	10.9515	0.22
UGRO018_00460	Stage IV sporulation protein A	spoIVA		36.058	84.404	1479	+	contig 4	2.34081	0.116
UGRO018_00461	DNA-binding protein HU 1	hupA		1075.98	2899.94	285	+	contig 4	2.69515	0.0623
UGRO018_00462	hypothetical protein			104.173	122.788	705	+	contig 4	1.1787	0.643
UGRO018_00463	hypothetical protein			24.696	16.034	489	+	contig 4	-1.54028	0.317
UGRO018_00464	Lipid II isoglutaminyl synthase (glutamine-hydrolyzing) subunit GatD	gatD		85.988	117.824	744	-	contig 4	1.37023	0.231
UGRO018_00465	Lipid II isoglutaminyl synthase (glutamine-hydrolyzing) subunit MurT	murT		111.299	114.551	1320	-	contig 4	1.02921	0.935
UGRO018_00466	Phosphoribosylaminoimidazole-succinocarboxamide synthase	purC_1		1627.57	1661.82	684	+	contig 4	1.02104	0.988
UGRO018_00467	Phosphoribosylaminoimidazole-succinocarboxamide synthase	purC_2		169.362	135.883	705	+	contig 4	-1.24637	0.282
UGRO018_00468	Adenylosuccinate lyase	purB		251.944	212.15	1431	+	contig 4	-1.18757	0.434
UGRO018_00469	CTP synthase	pyrG		24.905	16.599	1599	-	contig 4	-1.50039	0.249
UGRO018_00470	putative transcriptional regulatory protein pdtaR	pdtaR		13.283	10.831	582	-	contig 4	-1.22634	0.714
UGRO018_00471	Glutamine synthetase	glnA_1		23.87	14.715	1233	-	contig 4	-1.62221	0.112
UGRO018_00472	Adenylosuccinate synthetase	purA		508.563	673.808	1284	-	contig 4	1.32493	0.323
UGRO018_00473	Iron-sulfur cluster carrier protein			395.469	802.987	834	-	contig 4	2.03047	0.337
UGRO018_00474	Phosphopentomutase	deoB		365.253	523.917	1191	-	contig 4	1.4344	0.522
UGRO018_00475	Tyrosine recombinase XerD	xerD_1		262.458	308.45	903	-	contig 4	1.17524	0.653
UGRO018_00476	tRNA1(Val) (adenine(37)-N6)-methyltransferase	yfiC		97.201	138.061	660	-	contig 4	1.42037	0.199
UGRO018_00477	hypothetical protein			2.02	4.367	600	-	contig 4	2.16156	0.681
UGRO018_00478	DNA polymerase IV	dinB_1		376.91	527.813	1167	-	contig 4	1.40037	0.425
UGRO018_00479	Stage 0 sporulation protein A	spo0A_1		420.319	684.446	834	-	contig 4	1.62839	0.146
UGRO018_00480	SpoIVB peptidase	spoIVB		26.082	45.272	981	-	contig 4	1.73572	0.0126
UGRO018_00481	DNA repair protein RecN	recN		166.652	189.981	1644	-	contig 4	1.13999	0.54
UGRO018_00482	Hemolysin A	tlyA		139.069	158.449	765	-	contig 4	1.13935	0.714
UGRO018_00483	1-deoxy-D-xylulose-5-phosphate synthase	dxs		295.503	380.011	1878	-	contig 4	1.28598	0.382
UGRO018_00484	Farnesyl diphosphate synthase			254.203	374.969	843	-	contig 4	1.47508	0.28
UGRO018_00485	Exodeoxyribonuclease 7 small subunit	xseB		139.703	255.362	216	-	contig 4	1.82789	0.252
UGRO018_00486	Exodeoxyribonuclease 7 large subunit	xseA		198.177	252.869	1332	-	contig 4	1.27598	0.546
UGRO018_00487	Transcription antitermination protein NusB	nusB		212.285	282.932	378	-	contig 4	1.33279	0.521
UGRO018_00488	hypothetical protein			135.235	118.111	891	-	contig 4	-1.14499	0.647
UGRO018_00489	hypothetical protein			936.709	1075.97	330	-	contig 4	1.14867	0.744
UGRO018_00490	Putative multidrug export ATP-binding/permease protein			81.564	48.959	1614	-	contig 4	-1.66596	0.000102
UGRO018_00491	hypothetical protein			1.294	47.335	510	-	contig 4	36.5854	0.00795
UGRO018_00492	hypothetical protein			204.364	245.706	1377	-	contig 4	1.2023	0.362
UGRO018_00493	Bifunctional riboflavin kinase/FMN adenylyltransferase	ribF		247.747	315.143	945	-	contig 4	1.27203	0.506
UGRO018_00494	tRNA pseudouridine synthase B	truB		154.045	303.649	849	-	contig 4	1.97118	0.303
UGRO018_00495	tRNA-cytidine(32) 2-sulfurtransferase	ttcA		47.989	65.506	789	+	contig 4	1.36502	0.287
UGRO018_00496	hypothetical protein			163.131	272.68	576	-	contig 4	1.67155	0.336
UGRO018_00497	Transcription antiterminator LicT	licT_1		10.296	4.296	843	+	contig 5	-2.39683	0.283
UGRO018_00498	Aryl-phospho-beta-D-glucosidase BglH	bglH_5	GH1	3.625	1.124	1437	+	contig 5	-3.22495	0.223
UGRO018_00499	PTS system beta-glucoside-specific EIIBCA component	bglF_1		14.765	15.15	1851	+	contig 5	1.02605	0.942
UGRO018_00500	putative HTH-type transcriptional regulator YbbH	ybbH_2		27.622	36.56	885	-	contig 5	1.3236	0.137
UGRO018_00501	hypothetical protein			4.712	5.077	1452	-	contig 5	1.07733	0.899
UGRO018_00502	hypothetical protein			4.519	5.596	531	-	contig 5	1.23836	0.339
UGRO018_00503	Putative acetyltransferase			3.464	3.305	576	-	contig 5	-1.04813	0.985
UGRO018_00504	1,3-propanediol dehydrogenase	dhaT		6.526	3.034	1173	-	contig 5	-2.15049	0.121
UGRO018_00505	hypothetical protein			0.58	0.451	276	-	contig 5	-1.28539	0.91
UGRO018_00506	HTH-type transcriptional activator CmpR	cmpR_1		17.958	23.661	885	+	contig 5	1.31759	0.436
UGRO018_00507	Acetolactate synthase isozyme 3 small subunit	ilvH_1		159.278	130.183	513	-	contig 5	-1.22349	0.367
UGRO018_00508	Acetolactate synthase large subunit	ilvB_1		198.398	200.134	1722	-	contig 5	1.00875	0.988
UGRO018_00509	hypothetical protein			5.873	5.158	666	-	contig 5	-1.13848	0.749
UGRO018_00510	hypothetical protein			5.154	9.801	549	-	contig 5	1.90171	0.0304
UGRO018_00511	Hca operon transcriptional activator HcaR	hcaR		80.143	49.778	885	+	contig 5	-1.61	0.0222
UGRO018_00512	hypothetical protein			7.295	5.454	834	-	contig 5	-1.33754	0.285
UGRO018_00513	hypothetical protein			35.002	29.431	309	-	contig 5	-1.18929	0.645
UGRO018_00514	hypothetical protein			155.83	135.848	309	-	contig 5	-1.14709	0.817
UGRO018_00515	hypothetical protein			30.124	36.352	906	-	contig 5	1.20673	0.744
UGRO018_00516	hypothetical protein			29.512	62.847	609	+	contig 5	2.12954	0.00824
UGRO018_00517	Aryl-phospho-beta-D-glucosidase BglA	bglA_1	GH1	7.958	6.631	1473	-	contig 5	-1.20005	0.713
UGRO018_00518	PTS system beta-glucoside-specific EIIBCA component	bglF_2		5.406	5.01	1827	-	contig 5	-1.07897	0.899
UGRO018_00519	Transcription antiterminator LicT	licT_2		1.309	0.387	882	-	contig 5	-3.38327	0.385
UGRO018_00520	hypothetical protein			39.382	39.124	654	-	contig 5	-1.00659	0.985
UGRO018_00521	hypothetical protein			122.499	57.934	891	+	contig 5	-2.11446	0.000116
UGRO018_00522	hypothetical protein			419.455	329.663	1770	-	contig 5	-1.27238	0.0673
UGRO018_00523	hypothetical protein			51.302	47.302	762	-	contig 5	-1.08455	0.862
UGRO018_00524	HTH-type transcriptional activator RhaS	rhaS_2		85.945	70.954	969	-	contig 5	-1.21128	0.694
UGRO018_00525	hypothetical protein			70.005	90.906	612	-	contig 5	1.29856	0.544
UGRO018_00526	hypothetical protein			91.42	50.665	435	+	contig 5	-1.8044	0.00657
UGRO018_00527	hypothetical protein			1.648	5.958	270	+	contig 5	3.61652	0.509
UGRO018_00528	hypothetical protein			6.05	6.959	2088	+	contig 5	1.15029	0.853
UGRO018_00529	hypothetical protein			1.806	2.444	393	+	contig 5	1.35336	0.873
UGRO018_00530	Chemotaxis protein methyltransferase	cheR		4.407	6.969	816	+	contig 5	1.58119	0.712
UGRO018_00531	Protein-glutamate methylesterase/protein-glutamine glutaminase	cheB_1		2.471	4.368	996	+	contig 5	1.76742	0.714
UGRO018_00532	Chemotaxis protein CheY	cheY_1		2.786	1.844	363	+	contig 5	-1.51028	0.85
UGRO018_00533	CheY-P phosphatase CheC	cheC_1		4.286	4.442	609	+	contig 5	1.03633	0.991
UGRO018_00534	Chemoreceptor glutamine deamidase CheD	cheD_1		2.938	4.95	474	+	contig 5	1.6852	0.638
UGRO018_00535	Methyl-accepting chemotaxis protein I	tsr		7.772	8.904	1692	+	contig 5	1.14564	0.698
UGRO018_00536	Chemotaxis protein CheY	cheY_2		1.407	5.468	363	+	contig 5	3.88678	0.467
UGRO018_00537	CheY-P phosphatase CheC	cheC_2		9.131	5.33	621	+	contig 5	-1.71315	0.25
UGRO018_00538	Chemoreceptor glutamine deamidase CheD	cheD_2		12.239	12.72	480	+	contig 5	1.0393	0.85
UGRO018_00539	Response regulator PleD	pleD		3.681	4.594	930	+	contig 5	1.24816	0.881
UGRO018_00540	hypothetical protein			11.463	9.769	1986	+	contig 5	-1.1734	0.711
UGRO018_00541	hypothetical protein			0.559	2.762	426	+	contig 5	4.93902	0.345
UGRO018_00542	Multidrug export protein MepA	mepA_2		6.143	7.455	1350	-	contig 5	1.21351	0.797
UGRO018_00543	hypothetical protein			15.637	12.4	609	-	contig 5	-1.26106	0.418
UGRO018_00544	Lichenan-specific phosphotransferase enzyme IIA component	licA_3		13.015	13.654	330	-	contig 5	1.04913	0.93
UGRO018_00545	PTS system cellobiose-specific EIIB component	celA_3		13.234	9.417	294	-	contig 5	-1.40544	0.254
UGRO018_00546	6-phospho-alpha-glucosidase	aglB	GH4	17.785	12.159	1329	-	contig 5	-1.46276	0.0189
UGRO018_00547	hypothetical protein			5.263	3.474	1815	-	contig 5	-1.51463	0.308
UGRO018_00548	hypothetical protein			0.885	5.827	141	-	contig 5	6.58468	0.34
UGRO018_00549	Lichenan permease IIC component	licC_2		24.061	17.658	1269	-	contig 5	-1.36262	0.0404
UGRO018_00550	NADPH dehydrogenase	namA		12.739	11.582	1737	+	contig 5	-1.09991	0.752
UGRO018_00551	S-ribosylhomocysteine lyase	luxS		171.663	120.068	465	-	contig 5	-1.42971	0.297
UGRO018_00552	hypothetical protein			482.039	1767.68	294	-	contig 5	3.66709	0.113
UGRO018_00553	hypothetical protein			137.908	313.231	552	-	contig 5	2.2713	0.144
UGRO018_00554	hypothetical protein			38.05	93.211	180	-	contig 5	2.44967	0.138
UGRO018_00555	hypothetical protein			61.258	77.958	1230	-	contig 5	1.27261	0.15
UGRO018_00556	hypothetical protein		GH73	21.324	23.033	1554	+	contig 5	1.08016	0.91
UGRO018_00557	hypothetical protein			38.395	45.362	1287	+	contig 5	1.18145	0.684
UGRO018_00558	Sensor histidine kinase RcsC	rcsC_4		47.91	52.902	2466	+	contig 5	1.10421	0.821
UGRO018_00559	hypothetical protein			11.612	14.566	456	-	contig 5	1.2544	0.463
UGRO018_00560	2-succinyl-6-hydroxy-2,4-cyclohexadiene-1-carboxylate synthase	menH_1		55.563	185.193	939	-	contig 5	3.33302	0.00465
UGRO018_00561	Aryl-phospho-beta-D-glucosidase BglH	bglH_6	GH1	2.16	4.947	1455	-	contig 5	2.29015	0.551
UGRO018_00562	Lichenan-specific phosphotransferase enzyme IIA component	licA_4		15.824	9.085	327	-	contig 5	-1.74171	0.287
UGRO018_00563	Lichenan permease IIC component	licC_3		14.142	7.206	1287	-	contig 5	-1.96249	0.0163
UGRO018_00564	PTS system cellobiose-specific EIIB component	celA_4		11.88	6.793	321	-	contig 5	-1.74894	0.115
UGRO018_00565	putative licABCH operon regulator	licR_4		11.744	10.325	1914	+	contig 5	-1.13745	0.814
UGRO018_00566	Rubrerythrin	rbr		499.93	2714.51	540	-	contig 5	5.42977	0.00124
UGRO018_00567	Peroxide-responsive repressor PerR	perR		352.949	1067.64	387	-	contig 5	3.02492	0.245
UGRO018_00568	hypothetical protein			9.987	16.95	699	-	contig 5	1.69719	0.2
UGRO018_00569	hypothetical protein			403.521	316.796	438	-	contig 5	-1.27376	0.484
UGRO018_00570	hypothetical protein			345.239	192.343	234	-	contig 5	-1.79492	0.112
UGRO018_00571	Choline trimethylamine-lyase activating enzyme	cutD_1		167.354	416.779	516	-	contig 5	2.4904	0.103
UGRO018_00572	Anaerobic ribonucleoside-triphosphate reductase	nrdD_1		279.433	641.901	2346	-	contig 5	2.29715	0.122
UGRO018_00573	Pyridoxal phosphate phosphatase YbhA	ybhA		15.002	18.514	885	+	contig 5	1.23407	0.632
UGRO018_00574	hypothetical protein			16.178	17.139	924	-	contig 5	1.0594	0.928
UGRO018_00575	Adaptive-response sensory-kinase SasA	sasA_3		31.626	33.252	1122	-	contig 5	1.05144	0.91
UGRO018_00576	Transcriptional regulatory protein WalR	walR_1		26.19	36.69	690	-	contig 5	1.40094	0.269
UGRO018_00577	hypothetical protein			410.14	781.352	846	-	contig 5	1.90509	0.284
UGRO018_00578	Sensor histidine kinase RcsC	rcsC_5		42.64	51.346	1545	-	contig 5	1.20418	0.246
UGRO018_00579	Transcriptional regulatory protein SrrA	srrA_2		51.591	53.025	687	-	contig 5	1.02779	0.744
UGRO018_00580	hypothetical protein			26.463	36.682	690	-	contig 5	1.38617	0.25
UGRO018_00581	putative FMN/FAD exporter YeeO	yeeO_1		5.683	1.692	1338	-	contig 5	-3.3596	0.0114
UGRO018_00582	hypothetical protein			7.117	1.522	1074	-	contig 5	-4.67491	9.33e-05
UGRO018_00583	PTS system mannose-specific EIID component	manZ_4		7.816	2.641	819	-	contig 5	-2.95967	0.00903
UGRO018_00584	PTS system sorbose-specific EIIC component	sorA		7.432	0.542	786	-	contig 5	-13.714	0.0147
UGRO018_00585	putative phosphotransferase enzyme IIB component			5.025	2.547	477	-	contig 5	-1.97311	0.238
UGRO018_00586	hypothetical protein			1.807	2.047	423	-	contig 5	1.1327	0.962
UGRO018_00587	Anaerobic nitric oxide reductase transcription regulator NorR	norR_2		52.956	38.066	2775	-	contig 5	-1.39114	0.0349
UGRO018_00588	RNA polymerase sigma-54 factor	rpoN_1		32.636	23.317	1254	-	contig 5	-1.39966	0.0312
UGRO018_00589	scyllo-inositol 2-dehydrogenase (NADP(+)) IolU	iolU_1		58.085	63.415	978	-	contig 5	1.09177	0.879
UGRO018_00590	Vitamin B12 import ATP-binding protein BtuD	btuD_3		214.147	179.312	1617	-	contig 5	-1.19427	0.0693
UGRO018_00591	Vitamin B12 import ATP-binding protein BtuD	btuD_4		212.607	153.675	1932	-	contig 5	-1.38348	0.000381
UGRO018_00592	hypothetical protein			51.819	45.846	321	-	contig 5	-1.13029	0.619
UGRO018_00593	hypothetical protein			96.951	50.946	1269	-	contig 5	-1.90301	0.0428
UGRO018_00594	Transcriptional regulatory protein NatR	natR_1		110.26	51.849	714	-	contig 5	-2.12654	0.00677
UGRO018_00595	hypothetical protein			25.973	15.504	300	-	contig 5	-1.6752	0.599
UGRO018_00596	Ribosomal RNA small subunit methyltransferase I	rsmI		383.603	477.894	858	-	contig 5	1.2458	0.471
UGRO018_00597	hypothetical protein			311.361	319.364	918	-	contig 5	1.0257	0.942
UGRO018_00598	hypothetical protein			246.735	235.589	978	-	contig 5	-1.04731	0.766
UGRO018_00599	Thymidylate kinase	tmk		561.723	483.632	633	-	contig 5	-1.16147	0.498
UGRO018_00600	Pyridoxal phosphate homeostasis protein			153.65	226.586	651	+	contig 5	1.47469	0.0796
UGRO018_00601	putative HTH-type transcriptional regulator YbbH	ybbH_3		14.123	16.213	858	+	contig 5	1.14803	0.867
UGRO018_00602	Sugar phosphatase YidA	yidA_2		61.489	34.849	810	+	contig 5	-1.76446	9.33e-05
UGRO018_00603	Lichenan permease IIC component	licC_4		478.378	333.519	1329	+	contig 5	-1.43433	0.00739
UGRO018_00604	hypothetical protein			344.842	232.1	612	+	contig 5	-1.48575	0.145
UGRO018_00605	hypothetical protein			4.281	4.821	228	+	contig 5	1.12613	0.975
UGRO018_00606	hypothetical protein			77.151	110.233	522	-	contig 5	1.42879	0.438
UGRO018_00607	hypothetical protein			225.584	240.543	864	-	contig 5	1.06631	0.921
UGRO018_00608	hypothetical protein			45.865	37.015	1473	+	contig 6	-1.23909	0.681
UGRO018_00609	hypothetical protein			18.23	6.313	90	+	contig 6	-2.88771	0.609
UGRO018_00610	hypothetical protein			15.668	71.561	171	+	contig 6	4.56726	0.0552
UGRO018_00611	hypothetical protein			15.908	50.523	330	+	contig 6	3.17589	0.433
UGRO018_00612	hypothetical protein			30.963	369.316	180	-	contig 6	11.9275	0.0124
UGRO018_00613	Amidophosphoribosyltransferase	purF_1		334.135	247.958	1419	+	contig 6	-1.34755	0.284
UGRO018_00614	NH(3)-dependent NAD(+) synthetase	nadE_1		303.195	436.292	1308	+	contig 6	1.43898	0.319
UGRO018_00615	Modification methylase DpnIIB	dpnA		7.819	15.425	693	-	contig 6	1.97268	0.626
UGRO018_00616	hypothetical protein			37.686	33.72	1188	+	contig 6	-1.1176	0.864
UGRO018_00617	hypothetical protein			118.775	149.021	813	+	contig 6	1.25465	0.339
UGRO018_00618	hypothetical protein			77.139	253.684	777	+	contig 6	3.28867	0.0409
UGRO018_00619	hypothetical protein			4.093	16.298	465	+	contig 6	3.98206	0.382
UGRO018_00620	hypothetical protein			23.955	22.194	1005	-	contig 6	-1.07934	0.862
UGRO018_00621	hypothetical protein			2.046	2.207	651	+	contig 6	1.07845	0.962
UGRO018_00622	hypothetical protein			5.329	3.744	405	+	contig 6	-1.42323	0.422
UGRO018_00623	hypothetical protein			1.535	6.298	723	+	contig 6	4.10281	0.244
UGRO018_00624	Meso-diaminopimelate D-dehydrogenase	ddh		684.112	1036.25	981	+	contig 6	1.51474	0.479
UGRO018_00625	Elongation factor G, mitochondrial	GFM1		84.529	118.453	2577	+	contig 6	1.40134	0.118
UGRO018_00626	Deoxyguanosinetriphosphate triphosphohydrolase	dgt		69.996	137.007	1422	+	contig 6	1.95736	0.127
UGRO018_00627	hypothetical protein			19.439	125.972	294	+	contig 6	6.48026	0.15
UGRO018_00628	tRNA-Val(tac)			0.043	0.043	76	+	contig 6	1	1
UGRO018_00629	tRNA-Thr(tgt)			0.043	0.043	76	+	contig 6	1	1
UGRO018_00630	tRNA-Tyr(gta)			0.043	0.043	84	+	contig 6	1	1
UGRO018_00631	tRNA-Gln(ttg)			0.043	0.043	76	+	contig 6	1	1
UGRO018_00632	tRNA-Lys(ttt)			0.043	0.043	76	+	contig 6	1	1
UGRO018_00633	tRNA-Gly(tcc)			0.043	0.043	74	+	contig 6	1	1
UGRO018_00634	Purine nucleoside phosphorylase DeoD-type	deoD		1135.84	1033.08	717	+	contig 6	-1.09947	0.42
UGRO018_00635	Copper-sensing transcriptional repressor CsoR	csoR		40.786	132.471	267	+	contig 6	3.24793	0.151
UGRO018_00636	Copper-exporting P-type ATPase	copA		52.212	109.003	2625	+	contig 6	2.0877	0.265
UGRO018_00637	hypothetical protein			145.758	303.226	642	+	contig 6	2.08034	0.22
UGRO018_00638	hypothetical protein			44.12	164.405	2514	+	contig 6	3.72628	0.25
UGRO018_00639	Ribonucleoside-diphosphate reductase subunit beta	nrdB		35.336	73.957	1044	+	contig 6	2.09298	0.597
UGRO018_00640	L-lactate dehydrogenase 1	ldh1		112.707	300.951	951	+	contig 6	2.67021	0.411
UGRO018_00641	Peptidoglycan-N-acetylmuramic acid deacetylase PdaC	pdaC_2	CE4	88.743	180.709	1341	-	contig 6	2.03633	0.0571
UGRO018_00642	Sodium-lithium/proton antiporter			104.011	101.464	1074	-	contig 6	-1.02511	0.975
UGRO018_00643	CDP-diacylglycerol--glycerol-3-phosphate 3-phosphatidyltransferase	pgsA_1		55.21	71.66	546	-	contig 6	1.29796	0.777
UGRO018_00644	hypothetical protein			91.003	100.171	807	-	contig 6	1.10075	0.818
UGRO018_00645	Phosphorylated carbohydrates phosphatase			90.446	112.09	639	-	contig 6	1.23931	0.36
UGRO018_00646	hypothetical protein			50.942	61.545	462	-	contig 6	1.20813	0.802
UGRO018_00647	Phosphocholine transferase AnkX	ankX		70.147	71.512	672	+	contig 6	1.01945	0.996
UGRO018_00648	Elongation factor G	fusA_1		126.859	61.162	2091	+	contig 6	-2.07414	9.33e-05
UGRO018_00649	hypothetical protein			2.044	1.806	279	+	contig 6	-1.13182	0.96
UGRO018_00650	putative aminopeptidase			115.596	131.487	972	+	contig 6	1.13747	0.741
UGRO018_00651	Pantothenic acid transporter PanT	panT		7938.86	14933.1	645	+	contig 6	1.88102	0.0248
UGRO018_00652	hypothetical protein			454.92	346.074	558	+	contig 6	-1.31452	0.696
UGRO018_00653	Multidrug export protein MepA	mepA_3		106.219	61.159	1371	+	contig 6	-1.73678	0.0145
UGRO018_00654	hypothetical protein			182.008	205.575	777	+	contig 6	1.12948	0.517
UGRO018_00655	Reverse rubrerythrin-1	rbr3A		1819.96	2982.59	546	+	contig 6	1.63882	0.0693
UGRO018_00656	hypothetical protein			58.895	65.205	2439	+	contig 6	1.10715	0.77
UGRO018_00657	Ribosomal RNA small subunit methyltransferase F	rsmF		176.86	173.942	1329	+	contig 6	-1.01677	0.965
UGRO018_00658	Energy-dependent translational throttle protein EttA	ettA		96.91	156.307	1794	+	contig 6	1.61291	0.0517
UGRO018_00659	putative dual-specificity RNA methyltransferase RlmN	rlmN		132.769	156.107	1101	+	contig 6	1.17578	0.732
UGRO018_00660	Serine/threonine phosphatase stp	stp		301.271	270.101	741	+	contig 6	-1.1154	0.77
UGRO018_00661	Serine/threonine-protein kinase StkP	stkP		297.843	353.564	1710	+	contig 6	1.18708	0.42
UGRO018_00662	Small ribosomal subunit biogenesis GTPase RsgA	rsgA		300.413	378.682	870	+	contig 6	1.26054	0.379
UGRO018_00663	Ribulose-phosphate 3-epimerase	rpe		245.632	379.912	666	+	contig 6	1.54667	0.139
UGRO018_00664	Thiamine pyrophosphokinase	thiN		240.874	232.22	609	+	contig 6	-1.03727	0.938
UGRO018_00665	Uridine kinase	udk_1		82.226	58.949	1623	+	contig 6	-1.39488	0.0278
UGRO018_00666	50S ribosomal protein L28	rpmB		361.237	1522	192	-	contig 6	4.2133	0.174
UGRO018_00667	hypothetical protein		GH73	465.682	442.647	1956	+	contig 6	-1.05204	0.804
UGRO018_00668	hypothetical protein			557.267	588.166	1419	+	contig 6	1.05545	0.77
UGRO018_00669	Cell division protein FtsA	ftsA		694.858	790.995	1260	+	contig 6	1.13835	0.831
UGRO018_00670	Cell division protein FtsZ	ftsZ		805.465	934.807	1077	+	contig 6	1.16058	0.612
UGRO018_00671	hypothetical protein			764.884	416.354	453	+	contig 6	-1.8371	0.0908
UGRO018_00672	Calcium-transporting ATPase 1			4.435	12.093	2571	+	contig 6	2.72666	0.161
UGRO018_00673	Uracil permease	pyrP		125.405	161.033	1341	-	contig 6	1.28411	0.448
UGRO018_00674	hypothetical protein			81.788	61.821	744	+	contig 6	-1.32297	0.0811
UGRO018_00675	3-oxoadipate enol-lactonase 2	catD		75.269	64.566	696	+	contig 6	-1.16577	0.366
UGRO018_00676	hypothetical protein			8.989	6.239	2010	+	contig 6	-1.44075	0.137
UGRO018_00677	Ktr system potassium uptake protein B	ktrB		139.43	120.538	1401	+	contig 6	-1.15673	0.816
UGRO018_00678	Ktr system potassium uptake protein A	ktrA		138.838	150.565	675	+	contig 6	1.08446	0.929
UGRO018_00679	hypothetical protein			1.583	11.3	318	+	contig 6	7.13739	0.122
UGRO018_00680	Sporulation protein YunB	yunB		1.511	6.826	678	+	contig 6	4.5167	0.242
UGRO018_00681	hypothetical protein			3.798	7.371	1464	+	contig 6	1.94077	0.247
UGRO018_00682	Ferredoxin--NADP reductase			6.539	13.582	1170	+	contig 6	2.07708	0.0551
UGRO018_00683	hypothetical protein			30.129	32.624	1812	+	contig 6	1.08281	0.663
UGRO018_00684	hypothetical protein			21.914	14.634	660	+	contig 6	-1.49747	0.573
UGRO018_00685	Anaerobic ribonucleoside-triphosphate reductase	nrdD_2		116.937	118.655	2379	-	contig 6	1.01469	0.989
UGRO018_00686	7-carboxy-7-deazaguanine synthase	queE		124.744	138.587	1140	-	contig 6	1.11097	0.78
UGRO018_00687	hypothetical protein			43.271	24.371	1065	+	contig 6	-1.77548	0.0238
UGRO018_00688	hypothetical protein			72.08	84.38	1125	-	contig 6	1.17065	0.339
UGRO018_00689	Cinnamate reductase	fldZ		13.473	8.156	1995	-	contig 6	-1.65195	0.0633
UGRO018_00690	hypothetical protein			9.741	11.007	591	+	contig 6	1.12996	0.792
UGRO018_00691	hypothetical protein			69.078	48.313	2109	+	contig 6	-1.42978	0.125
UGRO018_00692	putative ABC transporter ATP-binding protein YknY	yknY_1		68.303	104.032	642	+	contig 6	1.52309	0.484
UGRO018_00693	Catabolite control protein A	ccpA_1		67.865	62.788	1002	+	contig 6	-1.08086	0.681
UGRO018_00694	IS200/IS605 family transposase IS1341			1332.36	1291.83	1095	+	contig 7	-1.03138	0.952
UGRO018_00695	hypothetical protein			1972.49	864.319	507	+	contig 7	-2.28214	0.103
UGRO018_00696	hypothetical protein		GH31_18+CBM32+CBM32	2276.75	1430.69	6777	+	contig 7	-1.59136	0.198
UGRO018_00697	hypothetical protein		GH36+CBM32	1279.26	927.087	6105	+	contig 7	-1.37987	0.274
UGRO018_00698	hypothetical protein			251.591	221.759	162	+	contig 7	-1.13452	0.919
UGRO018_00699	putative licABCH operon regulator	licR_5		243.38	275.129	1917	+	contig 7	1.13045	0.712
UGRO018_00700	hypothetical protein			189.107	317.72	624	+	contig 7	1.68011	0.102
UGRO018_00701	Lichenan-specific phosphotransferase enzyme IIA component	licA_5		2366.82	4619.11	330	+	contig 7	1.95161	0.157
UGRO018_00702	Lichenan-specific phosphotransferase enzyme IIB component	licB_1		3015.73	3737.74	324	+	contig 7	1.23941	0.212
UGRO018_00703	PTS system oligo-beta-mannoside-specific EIIC component	gmuC_2		2339.75	3036.84	1410	+	contig 7	1.29794	0.367
UGRO018_00704	Glycine reductase complex component B subunit gamma	grdB_1		2237.64	3776.36	522	+	contig 7	1.68766	0.0915
UGRO018_00705	hypothetical protein			34.256	112.583	1440	+	contig 7	3.28652	0.0673
UGRO018_00706	hypothetical protein			1.8	9.858	114	+	contig 7	5.47793	0.219
UGRO018_00707	hypothetical protein		GH170	98.532	264.988	1095	+	contig 7	2.68935	9.55e-05
UGRO018_00708	hypothetical protein			15.136	33.569	219	+	contig 7	2.21784	0.0761
UGRO018_00709	N(4)-(Beta-N-acetylglucosaminyl)-L-asparaginase			503.864	1349.31	960	+	contig 7	2.67792	0.133
UGRO018_00710	Succinyl-diaminopimelate desuccinylase	dapE		643.417	1342.23	1107	+	contig 7	2.08611	0.0815
UGRO018_00711	Copper homeostasis protein CutC	cutC		401.362	1272.7	741	+	contig 7	3.17096	0.0513
UGRO018_00712	hypothetical protein			88.61	344.332	336	+	contig 7	3.88595	0.00653
UGRO018_00713	hypothetical protein			156.477	388.151	663	+	contig 7	2.48057	0.0086
UGRO018_00714	Transcription antiterminator LicT	licT_3		1.277	1.453	831	+	contig 7	1.13779	0.957
UGRO018_00715	PTS system beta-glucoside-specific EIIBCA component	bglF_3		9.275	6.273	1395	+	contig 7	-1.47847	0.479
UGRO018_00716	Aryl-phospho-beta-D-glucosidase BglH	bglH_7	GH1	25.484	20.414	1449	+	contig 7	-1.24837	0.0891
UGRO018_00717	hypothetical protein			58.856	52.291	258	+	contig 7	-1.12554	0.859
UGRO018_00718	Oligo-1,6-glucosidase	malL_2	GH13_31	360.245	432.85	1650	+	contig 7	1.20155	0.694
UGRO018_00719	hypothetical protein			477.469	444.453	924	+	contig 7	-1.07429	0.618
UGRO018_00720	hypothetical protein			312.233	362.942	1044	+	contig 7	1.16241	0.0816
UGRO018_00721	hypothetical protein			361.361	396.107	2109	+	contig 7	1.09615	0.318
UGRO018_00722	hypothetical protein			356.244	593.408	396	-	contig 7	1.66573	0.247
UGRO018_00723	hypothetical protein			9.161	24.382	663	+	contig 7	2.66157	0.0903
UGRO018_00724	hypothetical protein			52.868	61.972	1023	+	contig 7	1.17222	0.424
UGRO018_00725	Deoxyribose-phosphate aldolase 1	deoC1_2		760.44	2627.6	663	+	contig 7	3.45537	0.0943
UGRO018_00726	hypothetical protein			31.895	44.387	468	+	contig 7	1.39167	0.133
UGRO018_00727	hypothetical protein			200.149	334.71	1350	+	contig 7	1.67231	0.0662
UGRO018_00728	hypothetical protein			20.809	24.819	327	+	contig 7	1.19271	0.75
UGRO018_00729	hypothetical protein			59.186	61.71	330	+	contig 7	1.04265	0.955
UGRO018_00730	hypothetical protein			2014.1	1056.81	612	+	contig 7	-1.90584	0.194
UGRO018_00731	hypothetical protein			267.269	205.316	153	+	contig 7	-1.30175	0.783
UGRO018_00732	hypothetical protein			131.618	174.791	330	-	contig 7	1.32802	0.622
UGRO018_00733	hypothetical protein			17.74	16.514	282	-	contig 7	-1.07428	0.932
UGRO018_00734	tRNA-Asn(gtt)			0.043	0.043	76	-	contig 7	1	1
UGRO018_00735	hypothetical protein			125.157	288.344	315	-	contig 7	2.30385	0.114
UGRO018_00736	hypothetical protein			622.022	1054.55	1206	+	contig 7	1.69536	0.11
UGRO018_00737	hypothetical protein			52.189	126.597	696	+	contig 7	2.42576	0.0378
UGRO018_00738	hypothetical protein			45.251	55.303	870	+	contig 7	1.22213	0.576
UGRO018_00739	Putative HMP/thiamine import ATP-binding protein YkoD	ykoD		84.829	98.54	1563	+	contig 7	1.16163	0.302
UGRO018_00740	hypothetical protein			55.941	65.153	669	+	contig 7	1.16468	0.567
UGRO018_00741	hypothetical protein			38.408	36.77	417	+	contig 7	-1.04454	0.916
UGRO018_00742	ABC transporter ATP-binding protein YtrB	ytrB_2		28.245	30.356	891	+	contig 7	1.07477	0.928
UGRO018_00743	hypothetical protein			28.437	18.868	333	+	contig 7	-1.50717	0.395
UGRO018_00744	hypothetical protein			39.725	33.825	1068	+	contig 7	-1.17442	0.377
UGRO018_00745	hypothetical protein		GH36+CBM32+CBM32	8.707	7.263	6192	+	contig 7	-1.19884	0.561
UGRO018_00746	hypothetical protein			244.74	658.249	1323	+	contig 7	2.68959	0.0704
UGRO018_00747	hypothetical protein			5.397	8.406	3675	+	contig 7	1.55739	0.27
UGRO018_00748	hypothetical protein			4.182	5.109	2760	+	contig 7	1.22166	0.424
UGRO018_00749	hypothetical protein			18.97	57.899	1281	+	contig 7	3.05214	0.0136
UGRO018_00750	hypothetical protein			48.863	167.11	765	+	contig 7	3.41996	0.00773
UGRO018_00751	Carboxypeptidase 1	ypwA		134.473	235.43	1494	-	contig 7	1.75077	0.21
UGRO018_00752	Hexitol phosphatase B	hxpB_1		13.408	23.622	654	+	contig 7	1.76171	0.073
UGRO018_00753	Hydroxymethylpyrimidine/phosphomethylpyrimidine kinase	thiD		14.574	18.776	783	+	contig 7	1.28836	0.339
UGRO018_00754	Alanine dehydrogenase 2	ald2		192.352	435.25	1116	+	contig 7	2.26277	0.00208
UGRO018_00755	Bacitracin export ATP-binding protein BceA	bceA_1		74.619	78.827	768	-	contig 7	1.05639	0.957
UGRO018_00756	hypothetical protein			58.903	45.87	1347	-	contig 7	-1.28412	0.713
UGRO018_00757	hypothetical protein			32.898	31.497	2193	-	contig 7	-1.04446	0.922
UGRO018_00758	PTS system maltose-specific EIICB component	malP_1		14.72	183.744	1551	+	contig 7	12.4827	0.218
UGRO018_00759	hypothetical protein			20.368	113.897	495	+	contig 7	5.59194	0.468
UGRO018_00760	6-phospho-alpha-glucosidase	pagL	GH4	13.811	228.421	1332	+	contig 7	16.5387	0.189
UGRO018_00761	hypothetical protein			12.325	437.427	477	+	contig 7	35.4903	0.0374
UGRO018_00762	HTH-type transcriptional regulator GlvR	glvR_3		122.297	274.327	759	+	contig 7	2.24312	0.00646
UGRO018_00763	HTH-type transcriptional regulator GlvR	glvR_4		101.308	315.447	762	+	contig 7	3.11373	3.93e-05
UGRO018_00764	hypothetical protein			40.367	351.026	378	+	contig 7	8.69592	0.00313
UGRO018_00765	hypothetical protein			40.625	73.668	1824	-	contig 7	1.81338	0.0908
UGRO018_00766	hypothetical protein			12.97	18.964	189	+	contig 7	1.46214	0.362
UGRO018_00767	hypothetical protein			15.485	18.838	1392	+	contig 7	1.2165	0.158
UGRO018_00768	putative ABC transporter ATP-binding protein			16.841	21.803	666	+	contig 7	1.29463	0.23
UGRO018_00769	hypothetical protein			16.056	20.974	1266	+	contig 7	1.3063	0.281
UGRO018_00770	Transcriptional activator protein CopR	copR		36.587	34.66	681	+	contig 7	-1.05561	0.725
UGRO018_00771	Adaptive-response sensory-kinase SasA	sasA_4		30.038	28.212	1065	+	contig 7	-1.06472	0.822
UGRO018_00772	Bacitracin export permease protein BceB	bceB_2		18.129	10.427	2058	-	contig 8	-1.73858	0.117
UGRO018_00773	Bacitracin export ATP-binding protein BceA	bceA_2		20.455	12.673	768	-	contig 8	-1.61402	0.297
UGRO018_00774	hypothetical protein			20.799	7.715	207	-	contig 8	-2.69584	0.0298
UGRO018_00775	Adaptive-response sensory-kinase SasA	sasA_5		179.487	92.572	1023	-	contig 8	-1.93889	0.0158
UGRO018_00776	Response regulator protein GraR	graR_2		197.804	96.455	675	-	contig 8	-2.05073	0.00189
UGRO018_00777	hypothetical protein			78.325	109.363	225	+	contig 8	1.39626	0.489
UGRO018_00778	hypothetical protein			4.794	3.298	1089	+	contig 8	-1.45365	0.205
UGRO018_00779	hypothetical protein			22.563	97.856	387	+	contig 8	4.33697	0.297
UGRO018_00780	hypothetical protein			4.829	7.119	1722	-	contig 8	1.47427	0.142
UGRO018_00781	hypothetical protein			3.663	9.142	270	-	contig 8	2.49593	0.374
UGRO018_00782	Endoribonuclease EndoA	ndoA_1		2.606	1.964	363	-	contig 8	-1.32718	0.873
UGRO018_00783	hypothetical protein			0.082	0.074	426	-	contig 8	-1.10961	0.925
UGRO018_00784	hypothetical protein			0.19	0.064	351	-	contig 8	-2.9879	0.317
UGRO018_00785	hypothetical protein			0.043	0.043	456	-	contig 8	1	1
UGRO018_00786	hypothetical protein			2.554	0.604	141	-	contig 8	-4.22587	0.564
UGRO018_00787	hypothetical protein			0.254	0.068	204	+	contig 8	-3.76191	0.302
UGRO018_00788	hypothetical protein			0.213	0.104	321	+	contig 8	-2.05588	0.633
UGRO018_00789	Transcriptional regulatory protein NatR	natR_2		12.244	11.431	702	+	contig 8	-1.07109	0.954
UGRO018_00790	hypothetical protein			3.288	4.506	1272	+	contig 8	1.37052	0.551
UGRO018_00791	Accessory gene regulator protein B	agrB_1		0.121	0.161	582	+	contig 8	1.33629	0.819
UGRO018_00792	hypothetical protein			34.245	12.809	585	+	contig 8	-2.67347	0.00549
UGRO018_00793	hypothetical protein			14.718	7.629	507	+	contig 8	-1.92923	0.216
UGRO018_00794	hypothetical protein			543.222	58.183	2274	-	contig 8	-9.33645	0.00319
UGRO018_00795	hypothetical protein			9.567	9.253	642	+	contig 8	-1.03389	0.974
UGRO018_00796	Bacitracin transport ATP-binding protein BcrA	bcrA_1		228.589	43.464	633	-	contig 8	-5.25928	0.000414
UGRO018_00797	hypothetical protein			47.615	4.774	705	-	contig 8	-9.97437	0.00876
UGRO018_00798	hypothetical protein			27.046	2.107	750	-	contig 8	-12.8346	0.0318
UGRO018_00799	hypothetical protein			222.812	39.411	798	-	contig 8	-5.65359	0.00299
UGRO018_00800	hypothetical protein			3071.44	975.114	408	-	contig 8	-3.14983	0.0506
UGRO018_00801	hypothetical protein		GH23	0.827	0.358	1728	-	contig 8	-2.30753	0.484
UGRO018_00802	hypothetical protein			0.192	0.161	399	-	contig 8	-1.19122	0.922
UGRO018_00803	hypothetical protein			0.756	0.217	780	-	contig 8	-3.49179	0.292
UGRO018_00804	hypothetical protein			1.186	2.017	2358	-	contig 8	1.70103	0.681
UGRO018_00805	hypothetical protein			2.087	0.378	384	-	contig 8	-5.52159	0.195
UGRO018_00806	hypothetical protein			4.28	8.576	387	+	contig 8	2.00384	0.777
UGRO018_00807	hypothetical protein			0.215	0.086	840	-	contig 8	-2.48308	0.439
UGRO018_00808	hypothetical protein			0.356	0.059	321	-	contig 8	-5.99058	0.114
UGRO018_00809	hypothetical protein			0.519	0.304	1788	-	contig 8	-1.70787	0.293
UGRO018_00810	hypothetical protein			0.095	0.065	186	-	contig 8	-1.46292	0.751
UGRO018_00811	hypothetical protein			1.104	0.161	912	-	contig 8	-6.86959	0.0219
UGRO018_00812	hypothetical protein			0.413	0.102	762	-	contig 8	-4.04593	0.246
UGRO018_00813	hypothetical protein			0.438	0.194	1407	-	contig 8	-2.25991	0.398
UGRO018_00814	hypothetical protein			0.139	0.177	333	-	contig 8	1.26936	0.873
UGRO018_00815	hypothetical protein			0.207	0.418	336	-	contig 8	2.01786	0.629
UGRO018_00816	hypothetical protein			24.947	32.499	312	-	contig 8	1.30274	0.727
UGRO018_00817	hypothetical protein			39.887	57.341	351	-	contig 8	1.4376	0.0769
UGRO018_00818	hypothetical protein			84.134	194.089	240	-	contig 8	2.3069	0.358
UGRO018_00819	hypothetical protein			127.611	116.127	810	-	contig 8	-1.09889	0.714
UGRO018_00820	hypothetical protein			13.392	117.813	174	-	contig 8	8.79754	0.133
UGRO018_00821	hypothetical protein			0.257	0.356	1089	-	contig 8	1.38849	0.82
UGRO018_00822	hypothetical protein			2.063	14.815	342	-	contig 8	7.17949	0.17
UGRO018_00823	hypothetical protein			0.987	0.425	8532	-	contig 8	-2.32021	0.00397
UGRO018_00824	hypothetical protein			0.393	0.125	501	-	contig 8	-3.15537	0.367
UGRO018_00825	hypothetical protein			1.574	1.427	5139	-	contig 8	-1.10288	0.649
UGRO018_00826	hypothetical protein			20.992	14.372	591	-	contig 8	-1.4606	0.451
UGRO018_00827	Nucleoid occlusion protein	noc_1		1.212	1.295	951	-	contig 8	1.06857	0.977
UGRO018_00828	putative protein			0.735	1.781	822	-	contig 8	2.42417	0.373
UGRO018_00829	hypothetical protein			96.302	56.011	450	+	contig 8	-1.71934	0.283
UGRO018_00830	hypothetical protein		GT2	15.475	9.821	981	+	contig 8	-1.57563	0.00103
UGRO018_00831	hypothetical protein			9.216	6.451	1011	-	contig 8	-1.42877	0.289
UGRO018_00832	hypothetical protein			1.146	1.133	1074	+	contig 8	-1.01152	1
UGRO018_00833	hypothetical protein			0.266	2.728	318	+	contig 8	10.2414	0.0564
UGRO018_00834	hypothetical protein			0.123	0.921	525	-	contig 8	7.5149	0.0253
UGRO018_00835	hypothetical protein			0.103	0.043	234	-	contig 8	-2.42971	0.32
UGRO018_00836	hypothetical protein			9.192	20.35	957	+	contig 8	2.21401	0.0758
UGRO018_00837	Teichoic acid translocation permease protein TagG	tagG		167.507	110.135	819	+	contig 8	-1.52093	0.134
UGRO018_00838	Teichoic acids export ATP-binding protein TagH	tagH		269.948	306.742	852	+	contig 8	1.1363	0.807
UGRO018_00839	Glycerol-3-phosphate cytidylyltransferase	tagD		131.449	358.534	396	+	contig 8	2.72756	0.244
UGRO018_00840	Undecaprenyl-phosphate 4-deoxy-4-formamido-L-arabinose transferase	arnC_1	GT2	345.243	338.107	3501	+	contig 8	-1.02111	0.912
UGRO018_00841	hypothetical protein		GT2	48.827	61.909	2601	+	contig 8	1.26793	0.446
UGRO018_00842	Teichoic acid ribitol-phosphate primase	tarK		59.299	68.588	1089	+	contig 8	1.15664	0.681
UGRO018_00843	hypothetical protein			3.693	20.723	984	+	contig 8	5.6108	0.256
UGRO018_00844	hypothetical protein			56.037	77.951	1536	+	contig 8	1.39107	0.284
UGRO018_00845	putative glycosyltransferase YkoT	ykoT	GT2	132.312	193.609	948	+	contig 8	1.46328	0.00824
UGRO018_00846	hypothetical protein			7.145	27.155	408	+	contig 8	3.80034	0.485
UGRO018_00847	hypothetical protein			175.542	416.705	1584	+	contig 8	2.37382	6.68e-06
UGRO018_00848	hypothetical protein			235.586	609.091	1143	+	contig 8	2.58543	0.000201
UGRO018_00849	Tyrocidine synthase 1	tycA		365.295	868.224	1521	+	contig 8	2.37678	2.02e-06
UGRO018_00850	Diaminopimelate decarboxylase	lysA_1		351.293	972.73	1191	+	contig 8	2.769	3.2e-06
UGRO018_00851	D-alanyl carrier protein	dltC		67.873	1420.58	225	+	contig 8	20.9301	0.00267
UGRO018_00852	Glycogen phosphorylase	glgP_2	GT35	1113.17	949.013	2415	+	contig 8	-1.17297	0.0535
UGRO018_00853	p-aminobenzoyl-glutamate hydrolase subunit B	abgB_1		256.08	318.74	1164	+	contig 8	1.24469	0.578
UGRO018_00854	putative protein-export membrane protein SecG	secG		210.878	555.913	231	+	contig 8	2.63618	0.094
UGRO018_00855	Ribonuclease R	rnr		282.239	164.275	2127	+	contig 8	-1.71808	0.212
UGRO018_00856	Capsule biosynthesis protein CapA	capA		281.196	241.607	1149	+	contig 8	-1.16386	0.824
UGRO018_00857	SsrA-binding protein	smpB		150.406	160.366	450	+	contig 8	1.06622	0.883
UGRO018_00858	transfer-messenger RNA, SsrA	ssrA		0.043	0.043	379	+	contig 8	1	1
UGRO018_00859	hypothetical protein			20.713	26.467	717	-	contig 8	1.2778	0.629
UGRO018_00860	hypothetical protein			17.759	68.559	198	+	contig 8	3.86063	0.113
UGRO018_00861	hypothetical protein			9.505	39.882	384	+	contig 8	4.19566	0.306
UGRO018_00862	hypothetical protein			1.046	1.527	186	-	contig 8	1.4601	0.911
UGRO018_00863	hypothetical protein			0.572	4.619	654	-	contig 8	8.06914	0.179
UGRO018_00864	Tyrosine recombinase XerD	xerD_2		14.294	19.438	852	+	contig 9	1.35987	0.203
UGRO018_00865	hypothetical protein			7.317	14.23	555	+	contig 9	1.94479	0.0679
UGRO018_00866	hypothetical protein			25.369	29.057	726	+	contig 9	1.1454	0.433
UGRO018_00867	hypothetical protein			26.05	36.609	2973	+	contig 9	1.40533	0.00526
UGRO018_00868	hypothetical protein			770.018	797.083	546	+	contig 9	1.03515	0.931
UGRO018_00869	hypothetical protein			3.044	1.357	210	+	contig 9	-2.24319	0.699
UGRO018_00870	hypothetical protein			13.085	21.365	816	+	contig 9	1.63277	0.443
UGRO018_00871	Oxygen sensor protein DosP	dosP		11.216	14.661	885	+	contig 9	1.30712	0.233
UGRO018_00872	hypothetical protein			2.009	17.194	252	+	contig 9	8.55956	0.137
UGRO018_00873	hypothetical protein			9.56	13.318	657	+	contig 9	1.39312	0.257
UGRO018_00874	hypothetical protein			8.737	14.489	408	+	contig 9	1.65823	0.595
UGRO018_00875	hypothetical protein			8.924	15.845	432	+	contig 9	1.77563	0.105
UGRO018_00876	hypothetical protein			0.294	0.169	354	+	contig 9	-1.7381	0.74
UGRO018_00877	hypothetical protein			0.913	2.611	432	+	contig 9	2.85803	0.518
UGRO018_00878	Cyclic di-GMP phosphodiesterase PdeR	pdeR		480.483	233.679	1287	+	contig 9	-2.05616	2.12e-05
UGRO018_00879	hypothetical protein			288.403	133.303	1566	+	contig 9	-2.16352	5.83e-05
UGRO018_00880	hypothetical protein			289.473	279.878	1941	+	contig 9	-1.03428	0.876
UGRO018_00881	hypothetical protein			0.137	0.571	327	+	contig 9	4.15499	0.32
UGRO018_00882	hypothetical protein			1.129	0.582	489	+	contig 9	-1.9394	0.62
UGRO018_00883	hypothetical protein			1.501	0.443	708	+	contig 9	-3.38802	0.292
UGRO018_00884	hypothetical protein			0.081	2.653	252	+	contig 9	32.8356	0.00225
UGRO018_00885	Tyrosine recombinase XerC	xerC_2		1.738	2.108	1158	+	contig 9	1.21277	0.792
UGRO018_00886	Tyrosine recombinase XerC	xerC_3		0.671	2.242	1179	+	contig 9	3.33966	0.225
UGRO018_00887	hypothetical protein			29.559	43.572	567	+	contig 9	1.47406	0.534
UGRO018_00888	Type-1 restriction enzyme R protein	hsdR		69.586	70.304	3066	+	contig 9	1.01031	0.967
UGRO018_00889	hypothetical protein			65.119	67.44	1275	+	contig 9	1.03564	0.821
UGRO018_00890	Release factor glutamine methyltransferase	prmC_1		65.41	95.329	1632	+	contig 9	1.4574	0.0159
UGRO018_00891	hypothetical protein			3.873	4.605	198	-	contig 9	1.18911	0.956
UGRO018_00892	hypothetical protein			92.963	74.29	1530	+	contig 9	-1.25135	0.125
UGRO018_00893	hypothetical protein			72.243	53.62	186	-	contig 9	-1.34731	0.561
UGRO018_00894	hypothetical protein			82.748	70.621	2367	+	contig 9	-1.17173	0.681
UGRO018_00895	hypothetical protein			256.697	228.44	732	+	contig 9	-1.1237	0.861
UGRO018_00896	hypothetical protein			346.093	268.142	1860	+	contig 9	-1.29071	0.546
UGRO018_00897	hypothetical protein			336.843	312.501	864	+	contig 9	-1.07789	0.841
UGRO018_00898	hypothetical protein			361.843	315.728	663	+	contig 9	-1.14606	0.817
UGRO018_00899	CRISPR-associated endonuclease Cas1	cas1		339.963	337.238	1032	+	contig 9	-1.00808	1
UGRO018_00900	CRISPR-associated endonuclease Cas2	cas2		217.203	150.064	291	+	contig 9	-1.44741	0.247
UGRO018_00901	30S ribosomal protein S6	rpsF		4104.31	4949.37	294	+	contig 9	1.2059	0.526
UGRO018_00902	Single-stranded DNA-binding protein	ssb		3710.9	5291.3	477	+	contig 9	1.42588	0.225
UGRO018_00903	30S ribosomal protein S18	rpsR		533.694	1426.27	231	+	contig 9	2.67246	0.281
UGRO018_00904	hypothetical protein			31.707	63.337	924	+	contig 9	1.99758	0.156
UGRO018_00905	Cyclic-di-AMP phosphodiesterase GdpP	gdpP		230.112	301.332	1992	+	contig 9	1.3095	0.319
UGRO018_00906	50S ribosomal protein L9	rplI		126.82	547.516	447	+	contig 9	4.31726	0.133
UGRO018_00907	Replicative DNA helicase	dnaC		528.756	582.106	1341	+	contig 9	1.1009	0.738
UGRO018_00908	Putative metallo-hydrolase YycJ	yycJ		531.143	471.178	756	+	contig 9	-1.12727	0.456
UGRO018_00909	Serine protease Do-like HtrB	htrB		371.243	417.895	1089	+	contig 9	1.12566	0.276
UGRO018_00910	Crotonobetainyl-CoA reductase	caiA		18.997	41.826	1908	+	contig 9	2.20171	0.328
UGRO018_00911	Nitric oxide reductase	fprA_1		4.379	24.513	1203	+	contig 9	5.59795	0.32
UGRO018_00912	hypothetical protein			3.058	3.002	7869	+	contig 9	-1.01875	0.992
UGRO018_00913	hypothetical protein			32.132	70.857	924	+	contig 9	2.20519	0.0712
UGRO018_00914	hypothetical protein			10.456	28.047	1422	+	contig 9	2.68224	0.0021
UGRO018_00915	hypothetical protein			35.527	120.949	510	+	contig 9	3.40445	0.0662
UGRO018_00916	Ribosomal RNA large subunit methyltransferase H	rlmH		51.324	117.454	477	+	contig 9	2.28849	0.0773
UGRO018_00917	hypothetical protein			84.298	135.004	990	+	contig 9	1.6015	0.138
UGRO018_00918	hypothetical protein			3.366	13.849	369	+	contig 9	4.11421	0.119
UGRO018_00919	hypothetical protein			10.814	15.777	690	+	contig 9	1.45897	0.385
UGRO018_00920	hypothetical protein			355.352	219.22	996	+	contig 9	-1.62098	0.486
UGRO018_00921	hypothetical protein			451.21	215.664	867	+	contig 9	-2.09219	0.174
UGRO018_00922	ABC transporter ATP-binding protein YxdL	yxdL_2		143.703	174.858	756	+	contig 9	1.2168	0.816
UGRO018_00923	Glucose-1-phosphate adenylyltransferase	glgC		1408.57	983.975	1122	+	contig 9	-1.43151	0.0819
UGRO018_00924	Glycogen biosynthesis protein GlgD	glgD		1677.3	1055.08	1110	+	contig 9	-1.58973	0.0425
UGRO018_00925	Glycogen synthase	glgA	GT5	1431.17	1113.6	1440	+	contig 9	-1.28517	0.133
UGRO018_00926	hypothetical protein			2.383	3.159	285	-	contig 9	1.3254	0.894
UGRO018_00927	hypothetical protein			71.743	97.872	654	-	contig 9	1.36422	0.61
UGRO018_00928	hypothetical protein			47.763	56.139	990	+	contig 9	1.17537	0.681
UGRO018_00929	lipid II flippase MurJ	murJ_1		126.407	71.126	1398	+	contig 9	-1.77723	0.129
UGRO018_00930	Inosine-5'-monophosphate dehydrogenase	guaB		749.372	777.632	1512	+	contig 9	1.03771	0.978
UGRO018_00931	hypothetical protein			15.25	11.255	732	+	contig 9	-1.35498	0.403
UGRO018_00932	hypothetical protein			23.66	15.728	1377	+	contig 9	-1.50436	0.122
UGRO018_00933	hypothetical protein			9.378	27.076	528	+	contig 9	2.88707	0.296
UGRO018_00934	hypothetical protein			40.654	42.955	6027	+	contig 9	1.0566	0.921
UGRO018_00935	hypothetical protein			125.475	277.986	237	-	contig 10	2.21547	0.468
UGRO018_00936	putative tRNA sulfurtransferase	thiI		370.506	428.671	1218	-	contig 10	1.15699	0.115
UGRO018_00937	Cysteine desulfurase IscS	iscS		237.607	253.278	1131	-	contig 10	1.06595	0.67
UGRO018_00938	Septation ring formation regulator EzrA	ezrA		447.374	427.01	1755	-	contig 10	-1.04769	0.912
UGRO018_00939	30S ribosomal protein S4	rpsD		1038.22	1777.09	603	+	contig 10	1.71167	0.281
UGRO018_00940	Single-stranded DNA-binding protein B	ssbB		28.051	71.056	312	-	contig 10	2.53312	0.0274
UGRO018_00941	hypothetical protein			82.423	122.542	1284	-	contig 10	1.48674	0.148
UGRO018_00942	hypothetical protein			98.112	147.893	1242	-	contig 10	1.50739	0.209
UGRO018_00943	hypothetical protein			639.345	514.271	951	-	contig 10	-1.24321	0.484
UGRO018_00944	hypothetical protein			780.399	758.237	1107	-	contig 10	-1.02923	0.975
UGRO018_00945	Xylose import ATP-binding protein XylG	xylG		765.503	806.822	1530	-	contig 10	1.05398	0.934
UGRO018_00946	Membrane lipoprotein TmpC	tmpC		2493.61	2159.49	1119	-	contig 10	-1.15472	0.471
UGRO018_00947	DNA translocase SpoIIIE	spoIIIE		240.759	418.822	2382	-	contig 10	1.73959	0.0198
UGRO018_00948	Ribonuclease J 2	rnj2		492.465	513.13	1659	-	contig 10	1.04196	0.928
UGRO018_00949	tRNA-2-methylthio-N(6)-dimethylallyladenosine synthase	miaB		159.984	218.404	1437	-	contig 10	1.36516	0.362
UGRO018_00950	Anaerobic sulfite reductase subunit C	asrC_1		401.748	14409.8	174	-	contig 10	35.8678	0.0282
UGRO018_00951	2',3'-cyclic-nucleotide 2'-phosphodiesterase	ymdB		791.467	1043.22	789	-	contig 10	1.31808	0.372
UGRO018_00952	Ribonuclease Y	rny		1079.86	984.839	1554	-	contig 10	-1.09648	0.326
UGRO018_00953	Protein RecA	recA		223.65	800.218	1059	-	contig 10	3.57799	0.00677
UGRO018_00954	Putative competence-damage inducible protein	cinA		96.302	310.464	456	-	contig 10	3.22385	0.0202
UGRO018_00955	CDP-diacylglycerol--glycerol-3-phosphate 3-phosphatidyltransferase	pgsA_2		272.452	395.421	597	-	contig 10	1.45134	0.221
UGRO018_00956	hypothetical protein			435.025	685.572	927	-	contig 10	1.57594	0.251
UGRO018_00957	Cell cycle protein GpsB	gpsB		966.78	2222	318	-	contig 10	2.29836	0.213
UGRO018_00958	Holliday junction resolvase RecU	recU		911.213	715.178	609	+	contig 10	-1.27411	0.16
UGRO018_00959	Biosynthetic peptidoglycan transglycosylase	mtgA_1	GT51	897.396	638.002	2775	+	contig 10	-1.40657	0.0123
UGRO018_00960	Endonuclease III	nth		225.104	378.754	648	-	contig 10	1.68257	0.0546
UGRO018_00961	DNA replication protein DnaD	dnaD		145.284	352.734	540	-	contig 10	2.42788	0.0754
UGRO018_00962	hypothetical protein			105.595	164.114	459	-	contig 10	1.55418	0.062
UGRO018_00963	hypothetical protein			136.387	170.261	768	-	contig 10	1.24837	0.523
UGRO018_00964	5'-methylthioadenosine/S-adenosylhomocysteine nucleosidase	mtnN		204.615	509.159	675	-	contig 10	2.48838	0.147
UGRO018_00965	hypothetical protein			279.749	475.189	708	-	contig 10	1.69863	0.422
UGRO018_00966	Ribosomal silencing factor RsfS	rsfS		167.035	233.1	339	-	contig 10	1.39552	0.333
UGRO018_00967	nicotinate-nucleotide adenylyltransferase	nadD		316.658	340.001	1026	-	contig 10	1.07372	0.732
UGRO018_00968	RNA-binding protein YhbY	yhbY		665.189	476.614	285	-	contig 10	-1.39566	0.252
UGRO018_00969	putative protein YqeH	yqeH		279.559	263.733	1080	-	contig 10	-1.06001	0.802
UGRO018_00970	hypothetical protein			195.054	216.982	525	-	contig 10	1.11242	0.835
UGRO018_00971	PtsGHI operon antiterminator	glcT		278.274	207.913	846	-	contig 10	-1.33841	0.0226
UGRO018_00972	hypothetical protein			71.244	106.771	474	-	contig 10	1.49866	0.67
UGRO018_00973	hypothetical protein			116.796	60.033	420	-	contig 10	-1.94553	0.174
UGRO018_00974	PTS system glucose-specific EIICBA component	ptsG		100.247	57.787	1602	-	contig 10	-1.73477	0.085
UGRO018_00975	RNA polymerase sigma-E factor	sigE		5.246	20.969	672	-	contig 10	3.99715	0.269
UGRO018_00976	hypothetical protein			5.306	17.71	735	-	contig 10	3.33778	0.0539
UGRO018_00977	hypothetical protein			119.761	115.228	2202	-	contig 10	-1.03934	0.886
UGRO018_00978	hypothetical protein			710.595	875.228	1191	-	contig 10	1.23168	0.22
UGRO018_00979	Putative metallophosphoesterase MG207			133.569	279.952	489	-	contig 10	2.09593	0.11
UGRO018_00980	hypothetical protein			16.728	36.166	969	-	contig 10	2.16195	0.033
UGRO018_00981	hypothetical protein			9.576	11.062	177	-	contig 10	1.15515	0.956
UGRO018_00982	hypothetical protein			101.916	145.766	1086	-	contig 10	1.43026	0.00758
UGRO018_00983	hypothetical protein			0.708	3.64	444	-	contig 10	5.14154	0.118
UGRO018_00984	UvrABC system protein C	uvrC		111.925	174.269	1779	-	contig 10	1.55702	0.0807
UGRO018_00985	Endonuclease MutS2	mutS2		95.212	165.943	2322	-	contig 10	1.74289	0.073
UGRO018_00986	hypothetical protein			74.746	115.952	666	-	contig 10	1.55128	0.0409
UGRO018_00987	Ribonuclease HIII	rnhC		34.928	54.86	891	+	contig 10	1.57066	0.285
UGRO018_00988	hypothetical protein			60.319	33.636	684	-	contig 10	-1.79331	0.0513
UGRO018_00989	Fluoroquinolones export ATP-binding protein			54.933	45.418	858	-	contig 10	-1.20951	0.142
UGRO018_00990	hypothetical protein			23.377	20.557	465	-	contig 10	-1.13722	0.8
UGRO018_00991	putative HTH-type transcriptional regulator			39.885	27.465	498	-	contig 10	-1.4522	0.422
UGRO018_00992	Gluconate 5-dehydrogenase	gno		61.937	89.499	768	-	contig 10	1.445	0.606
UGRO018_00993	hypothetical protein			0.18	0.095	237	-	contig 10	-1.89842	0.613
UGRO018_00994	tRNA-specific adenosine deaminase	tadA_1		80.423	127.877	486	-	contig 10	1.59005	0.0944
UGRO018_00995	hypothetical protein			152.306	174.434	1254	-	contig 10	1.14528	0.00782
UGRO018_00996	Ribosomal large subunit pseudouridine synthase D	rluD_1		230.513	208.521	918	-	contig 10	-1.10547	0.467
UGRO018_00997	Lipoprotein signal peptidase	lspA		56.051	119.287	465	-	contig 10	2.12819	0.247
UGRO018_00998	NADH-dependent butanol dehydrogenase A	bdhA		57.112	85.558	1173	-	contig 10	1.49807	0.408
UGRO018_00999	hypothetical protein			39.25	46.657	1164	-	contig 10	1.18873	0.742
UGRO018_01000	hypothetical protein			19.578	31.654	318	-	contig 10	1.61684	0.564
UGRO018_01001	hypothetical protein			212.723	532.912	474	-	contig 10	2.5052	0.143
UGRO018_01002	hypothetical protein			296.552	554.847	1050	-	contig 10	1.871	0.359
UGRO018_01003	hypothetical protein			370.332	643.324	321	-	contig 10	1.73715	0.417
UGRO018_01004	Deoxyuridine 5'-triphosphate nucleotidohydrolase	dut		135.455	388.313	504	-	contig 10	2.86673	0.0029
UGRO018_01005	hypothetical protein			16.606	20.432	675	-	contig 10	1.23036	0.465
UGRO018_01006	hypothetical protein			11.011	13.256	633	-	contig 10	1.20383	0.653
UGRO018_01007	Lipid II:glycine glycyltransferase	femX_1		315.225	350.739	1203	-	contig 10	1.11266	0.74
UGRO018_01008	hypothetical protein			3.775	1.109	171	-	contig 10	-3.40325	0.414
UGRO018_01009	Aryl-phospho-beta-D-glucosidase BglC	bglC_2	GH1	124.843	46.596	1401	-	contig 10	-2.67925	0.00158
UGRO018_01010	6-phospho-beta-glucosidase BglA	bglA_2	GH1	88.239	37.375	1437	-	contig 10	-2.36095	0.0136
UGRO018_01011	Putative beta-xylosidase		GH3	14.272	11.351	2226	-	contig 10	-1.25735	0.284
UGRO018_01012	PTS system beta-glucoside-specific EIIBCA component	bglF_4		124.076	52.788	1899	-	contig 10	-2.35047	1.52e-06
UGRO018_01013	Transcription antiterminator LicT	licT_4		81.237	81.225	852	-	contig 10	-1.00015	1
UGRO018_01014	hypothetical protein			15.711	21.853	126	-	contig 10	1.39092	0.891
UGRO018_01015	Inner membrane protein YccF	yccF		46.886	44.104	387	-	contig 10	-1.06307	0.964
UGRO018_01016	putative ABC transporter ATP-binding protein			88.087	147.971	1863	-	contig 10	1.67982	0.000654
UGRO018_01017	Putative multidrug export ATP-binding/permease protein			72.307	128.36	1782	-	contig 10	1.77521	0.173
UGRO018_01018	hypothetical protein			199.004	381.873	270	-	contig 10	1.91892	0.156
UGRO018_01019	hypothetical protein			682.514	708.988	504	-	contig 10	1.03879	0.85
UGRO018_01020	hypothetical protein			494.875	967.998	378	-	contig 10	1.95605	0.00328
UGRO018_01021	hypothetical protein			11.933	28.104	423	-	contig 10	2.35509	0.0294
UGRO018_01022	hypothetical protein			123.151	98.557	621	+	contig 10	-1.24954	0.721
UGRO018_01023	HTH-type transcriptional activator RhaR	rhaR_1		41.005	41.185	1215	+	contig 11	1.00438	1
UGRO018_01024	hypothetical protein		GH43_28	10.983	9.327	1815	-	contig 11	-1.17758	0.212
UGRO018_01025	Aryl-phospho-beta-D-glucosidase BglH	bglH_8	GH1	13.989	11.376	1428	-	contig 11	-1.2297	0.456
UGRO018_01026	PTS system lactose-specific EIIA component	lacF_1		11.355	15.044	324	-	contig 11	1.32491	0.777
UGRO018_01027	PTS system oligo-beta-mannoside-specific EIIB component	gmuB		9.912	7.589	303	-	contig 11	-1.30617	0.51
UGRO018_01028	Lichenan permease IIC component	licC_5		10.269	8.368	1284	-	contig 11	-1.2272	0.523
UGRO018_01029	Aryl-phospho-beta-D-glucosidase BglC	bglC_3	GH1	10.201	10.924	1452	-	contig 11	1.07087	0.844
UGRO018_01030	Beta-glucoside kinase	bglK_1		8.26	4.67	909	-	contig 11	-1.76866	0.0571
UGRO018_01031	hypothetical protein			21.708	47.363	462	+	contig 11	2.1818	0.0374
UGRO018_01032	hypothetical protein			149.407	75.888	198	+	contig 11	-1.96878	0.122
UGRO018_01033	hypothetical protein			108.711	98.462	1620	+	contig 11	-1.1041	0.715
UGRO018_01034	Protein-glutamate methylesterase/protein-glutamine glutaminase	cheB_2		123.732	124.396	1602	+	contig 11	1.00537	0.996
UGRO018_01035	hypothetical protein			94.264	153.472	621	+	contig 11	1.62811	0.0736
UGRO018_01036	Cell shape-determining protein Mbl	mbl_1		846.771	1159.89	987	+	contig 11	1.36978	0.35
UGRO018_01037	Undecaprenyl-phosphate alpha-N-acetylglucosaminyl 1-phosphate transferase	wecA		827.105	676.329	1119	+	contig 11	-1.22293	0.586
UGRO018_01038	HTH-type transcriptional regulator CysL	cysL_1		11.812	14.146	903	-	contig 11	1.19758	0.842
UGRO018_01039	hypothetical protein			81.623	73.811	576	+	contig 11	-1.10583	0.632
UGRO018_01040	hypothetical protein			90.539	82.777	558	+	contig 11	-1.09377	0.673
UGRO018_01041	hypothetical protein			7.839	9.491	588	+	contig 11	1.21073	0.792
UGRO018_01042	hypothetical protein			19.33	37.162	1866	+	contig 11	1.92251	0.436
UGRO018_01043	tRNA(Ile)-lysidine synthase	tilS		94.078	135.603	1221	+	contig 11	1.44138	0.212
UGRO018_01044	Hypoxanthine-guanine phosphoribosyltransferase	hpt		410.456	558.009	540	+	contig 11	1.35949	0.361
UGRO018_01045	ATP-dependent zinc metalloprotease FtsH	ftsH		391.292	874.088	2031	+	contig 11	2.23385	0.00415
UGRO018_01046	putative licABCH operon regulator	licR_6		6.053	4.159	1893	-	contig 11	-1.45527	0.425
UGRO018_01047	hypothetical protein			0.895	1.726	417	+	contig 11	1.92882	0.681
UGRO018_01048	PTS system sorbose-specific EIIB component	sorB_2		2.667	1.385	495	+	contig 11	-1.92589	0.437
UGRO018_01049	hypothetical protein			4.868	3.467	1605	+	contig 11	-1.40391	0.242
UGRO018_01050	Mannose-6-phosphate isomerase ManA	manA		4.813	3.188	957	+	contig 11	-1.50956	0.254
UGRO018_01051	Mannitol-1-phosphate 5-dehydrogenase	mtlD		5.334	4.306	1176	+	contig 11	-1.23877	0.362
UGRO018_01052	hypothetical protein			3104.07	3438.49	114	-	contig 11	1.10773	0.955
UGRO018_01053	Accessory gene regulator protein B	agrB_2		15923.8	9501.16	591	-	contig 11	-1.67599	0.0353
UGRO018_01054	hypothetical protein			133.999	83.291	678	+	contig 11	-1.60881	0.0184
UGRO018_01055	hypothetical protein			105.98	69.39	1257	+	contig 11	-1.52731	0.0487
UGRO018_01056	hypothetical protein			382.612	540.435	306	+	contig 11	1.41249	0.21
UGRO018_01057	hypothetical protein			66.087	97.672	336	+	contig 11	1.47793	0.658
UGRO018_01058	tRNA uridine 5-carboxymethylaminomethyl modification enzyme MnmG	mnmG		214.786	197.347	1857	+	contig 11	-1.08837	0.806
UGRO018_01059	Phosphorylated carbohydrates phosphatase			39.894	40.183	657	-	contig 11	1.00724	1
UGRO018_01060	Cytidylate kinase	cmk_2		292.856	311.862	621	+	contig 11	1.0649	0.951
UGRO018_01061	hypothetical protein			27.663	25.692	558	+	contig 11	-1.0767	0.83
UGRO018_01062	hypothetical protein			55.381	51.521	1347	-	contig 11	-1.07492	0.873
UGRO018_01063	hypothetical protein			182.028	192.631	135	+	contig 11	1.05825	0.977
UGRO018_01064	putative ABC transporter ATP-binding protein YheS	yheS_1		16.669	17.353	1596	+	contig 11	1.04102	0.927
UGRO018_01065	ATP-dependent helicase/nuclease subunit A	addA		74.087	57.965	3222	-	contig 11	-1.27813	0.483
UGRO018_01066	ATP-dependent helicase/deoxyribonuclease subunit B	addB		51.855	36.535	2667	-	contig 11	-1.41935	0.318
UGRO018_01067	33 kDa chaperonin	hslO		95.173	313.656	885	+	contig 11	3.29564	0.0855
UGRO018_01068	tRNA-dihydrouridine synthase B	dusB		144.929	209.482	996	+	contig 11	1.44541	0.299
UGRO018_01069	hypothetical protein			105.29	301.34	618	+	contig 11	2.86199	0.12
UGRO018_01070	Lysine--tRNA ligase	lysS		460.322	981.383	1482	+	contig 11	2.13195	0.0505
UGRO018_01071	hypothetical protein			47.016	103.974	411	+	contig 11	2.21145	0.162
UGRO018_01072	hypothetical protein			50.047	107.095	348	+	contig 11	2.1399	0.254
UGRO018_01073	hypothetical protein			21.155	95.801	411	+	contig 11	4.52861	0.0273
UGRO018_01074	hypothetical protein			12.362	27.591	750	+	contig 11	2.23201	0.173
UGRO018_01075	hypothetical protein			1.911	0.896	4185	+	contig 11	-2.1327	0.0152
UGRO018_01076	Modification methylase DpnIIA	dpnM		0.345	0.96	951	+	contig 11	2.77941	0.318
UGRO018_01077	hypothetical protein			0.412	0.061	417	+	contig 11	-6.76636	0.0765
UGRO018_01078	hypothetical protein			0.177	0.062	300	+	contig 11	-2.84991	0.432
UGRO018_01079	hypothetical protein			0.125	0.062	345	+	contig 11	-2.03177	0.416
UGRO018_01080	hypothetical protein			0.591	0.396	855	+	contig 11	-1.49287	0.768
UGRO018_01081	hypothetical protein			0.266	0.132	666	+	contig 11	-2.01741	0.612
UGRO018_01082	hypothetical protein			0.537	0.043	309	+	contig 11	-12.6142	0.0174
UGRO018_01083	hypothetical protein			0.19	0.192	582	+	contig 11	1.01094	1
UGRO018_01084	hypothetical protein			0.73	0.21	1854	+	contig 11	-3.47096	0.178
UGRO018_01085	hypothetical protein			1.196	0.199	1038	+	contig 11	-6.00304	0.0272
UGRO018_01086	hypothetical protein			0.087	0.25	477	+	contig 11	2.89222	0.362
UGRO018_01087	hypothetical protein			1.083	0.18	1104	+	contig 11	-6.01797	0.0293
UGRO018_01088	hypothetical protein			0.477	0.103	456	+	contig 11	-4.63431	0.232
UGRO018_01089	hypothetical protein			0.303	0.523	597	+	contig 11	1.72456	0.633
UGRO018_01090	hypothetical protein			0.294	1.045	654	+	contig 11	3.5602	0.311
UGRO018_01091	hypothetical protein			0.259	0.043	216	+	contig 11	-6.08624	0.104
UGRO018_01092	hypothetical protein			0.227	0.314	405	+	contig 11	1.38165	0.846
UGRO018_01093	hypothetical protein			0.523	1.31	273	+	contig 11	2.50628	0.665
UGRO018_01094	hypothetical protein			64.82	39.094	939	+	contig 11	-1.65803	0.14
UGRO018_01095	hypothetical protein			1.571	0.645	2634	+	contig 11	-2.437	0.212
UGRO018_01096	hypothetical protein			0.216	0.043	117	+	contig 11	-5.06979	0.199
UGRO018_01097	hypothetical protein			1.497	0.915	1659	+	contig 11	-1.63633	0.588
UGRO018_01098	hypothetical protein			0.83	0.378	1749	+	contig 11	-2.1963	0.539
UGRO018_01099	hypothetical protein			0.848	4.139	675	+	contig 11	4.88319	0.261
UGRO018_01100	hypothetical protein			61.134	60.027	1869	+	contig 11	-1.01843	0.928
UGRO018_01101	Aminoacyltransferase FemA	femA_2		55.695	100.677	1260	+	contig 12	1.80765	0.0754
UGRO018_01102	Lipid II:glycine glycyltransferase	femX_2		77.28	140.779	1245	+	contig 12	1.82167	0.0095
UGRO018_01103	tRNA threonylcarbamoyladenosine biosynthesis protein TsaE	tsaE		74.25	262.592	447	+	contig 12	3.53657	0.000544
UGRO018_01104	tRNA threonylcarbamoyladenosine biosynthesis protein TsaB	tsaB		137.388	311.855	606	+	contig 12	2.26988	0.00313
UGRO018_01105	[Ribosomal protein S18]-alanine N-acetyltransferase	rimI		136.222	252.567	450	+	contig 12	1.85408	0.0455
UGRO018_01106	tRNA N6-adenosine threonylcarbamoyltransferase	tsaD		173.276	330.761	1035	+	contig 12	1.90887	0.0379
UGRO018_01107	Redox-sensing transcriptional repressor Rex	rex		502.919	468.18	630	+	contig 12	-1.0742	0.826
UGRO018_01108	Asparagine--tRNA ligase	asnS		486.4	496.542	1386	+	contig 12	1.02085	0.962
UGRO018_01109	hypothetical protein			107.815	150.006	732	+	contig 12	1.39133	0.0634
UGRO018_01110	hypothetical protein			71.005	134.571	1317	+	contig 12	1.89522	2e-06
UGRO018_01111	putative ABC transporter ATP-binding protein YheS	yheS_2		100.961	222.864	1845	+	contig 12	2.20743	6.25e-06
UGRO018_01112	hypothetical protein			5.02	5.678	2361	-	contig 12	1.13091	0.911
UGRO018_01113	putative ABC transporter ATP-binding protein YxlF	yxlF_1		5.015	1.195	726	-	contig 12	-4.19743	0.185
UGRO018_01114	hypothetical protein			0.541	1.609	1314	-	contig 12	2.97582	0.492
UGRO018_01115	hypothetical protein			51.876	30.846	783	-	contig 12	-1.68177	0.422
UGRO018_01116	Sensor histidine kinase RcsC	rcsC_6		77.293	34.037	1419	-	contig 12	-2.27084	0.00773
UGRO018_01117	Transcriptional regulatory protein WalR	walR_2		46.624	22.615	660	-	contig 12	-2.06158	0.265
UGRO018_01118	hypothetical protein			36.509	24.376	1407	+	contig 12	-1.49773	0.476
UGRO018_01119	hypothetical protein			78.526	64.012	339	+	contig 12	-1.22675	0.408
UGRO018_01120	hypothetical protein			262.662	226.477	348	-	contig 12	-1.15977	0.646
UGRO018_01121	Pyrophosphate--fructose 6-phosphate 1-phosphotransferase	pfp		5086.6	3119.41	1206	+	contig 12	-1.63063	0.000584
UGRO018_01122	Nickel-binding periplasmic protein	nikA		3530.39	4748.01	1710	+	contig 12	1.3449	0.437
UGRO018_01123	Dipeptide transport system permease protein DppB	dppB		320.519	532.514	984	+	contig 12	1.66141	0.0555
UGRO018_01124	Oligopeptide transport system permease protein OppC	oppC_1		450.017	528.661	915	+	contig 12	1.17476	0.66
UGRO018_01125	Oligopeptide transport ATP-binding protein OppD	oppD_1		469.286	784.97	1017	+	contig 12	1.67269	0.00091
UGRO018_01126	Oligopeptide transport ATP-binding protein OppF	oppF_1		388.682	596.538	984	+	contig 12	1.53477	0.246
UGRO018_01127	hypothetical protein			113.963	183.162	189	+	contig 12	1.60721	0.634
UGRO018_01128	hypothetical protein			0.331	0.587	309	+	contig 12	1.7736	0.71
UGRO018_01129	Phosphoenolpyruvate-protein phosphotransferase	ptsI		3178.59	2441.03	1701	+	contig 12	-1.30215	0.0761
UGRO018_01130	hypothetical protein			86.087	81.224	936	+	contig 12	-1.05987	0.864
UGRO018_01131	hypothetical protein			50.784	52.168	1488	+	contig 12	1.02725	0.898
UGRO018_01132	Regulator of RpoS	rssB_1		57.667	69.75	1476	+	contig 12	1.20953	0.299
UGRO018_01133	hypothetical protein			14.457	45.357	207	-	contig 12	3.13737	0.545
UGRO018_01134	hypothetical protein			61.181	61.489	792	-	contig 12	1.00503	1
UGRO018_01135	hypothetical protein			16.967	12.332	1209	-	contig 12	-1.37588	0.125
UGRO018_01136	Lichenan permease IIC component	licC_6		11.956	4.362	1311	+	contig 12	-2.74108	0.022
UGRO018_01137	hypothetical protein			0.48	0.761	915	+	contig 12	1.58572	0.783
UGRO018_01138	Carbohydrate deacetylase			3.234	1.429	726	+	contig 12	-2.2632	0.468
UGRO018_01139	HTH-type transcriptional regulator			82.4	60.402	993	-	contig 12	-1.36418	0.344
UGRO018_01140	hypothetical protein			1.968	5.702	1368	+	contig 12	2.89805	0.251
UGRO018_01141	hypothetical protein			1.013	1.952	330	+	contig 12	1.92695	0.698
UGRO018_01142	Acetyl-CoA:oxalate CoA-transferase	uctC		1.345	6.354	1194	+	contig 12	4.72345	0.219
UGRO018_01143	Oligoendopeptidase F, plasmid	pepF1_1		381.347	580.054	1764	-	contig 12	1.52107	0.222
UGRO018_01144	Putative manganese exporter	mneA		15.817	15.18	648	-	contig 12	-1.04194	0.952
UGRO018_01145	Putative aminopeptidase YsdC	ysdC_1		155.46	179.643	1029	-	contig 12	1.15555	0.501
UGRO018_01146	hypothetical protein			111.475	127.56	912	-	contig 12	1.14429	0.597
UGRO018_01147	Bifunctional protein PyrR	pyrR		110.338	96.056	516	-	contig 12	-1.14868	0.439
UGRO018_01148	RNA polymerase-associated protein RapA	rapA_1		106.063	92.204	3228	-	contig 12	-1.15031	0.479
UGRO018_01149	High molecular weight rubredoxin	hrb		112.845	498.359	627	-	contig 12	4.4163	0.139
UGRO018_01150	hypothetical protein			0.344	1.554	972	+	contig 12	4.52012	0.223
UGRO018_01151	Arginine transport ATP-binding protein ArtM	artM_2		0.816	2.236	825	+	contig 12	2.74016	0.339
UGRO018_01152	hypothetical protein			0.26	0.752	774	+	contig 12	2.89565	0.425
UGRO018_01153	hypothetical protein			1.85	1.561	861	+	contig 12	-1.18505	0.737
UGRO018_01154	hypothetical protein			0.851	0.161	423	+	contig 12	-5.28311	0.219
UGRO018_01155	Alpha-D-ribose 1-methylphosphonate 5-triphosphate synthase subunit PhnH	phnH		0.767	0.459	582	+	contig 12	-1.67239	0.694
UGRO018_01156	Alpha-D-ribose 1-methylphosphonate 5-triphosphate synthase subunit PhnI	phnI		1.369	0.345	1110	+	contig 12	-3.97187	0.21
UGRO018_01157	Alpha-D-ribose 1-methylphosphonate 5-phosphate C-P lyase	phnJ		0.972	0.868	840	+	contig 12	-1.1209	0.957
UGRO018_01158	Putative phosphonates utilization ATP-binding protein PhnK	phnK		0.772	2.189	840	+	contig 12	2.83532	0.448
UGRO018_01159	Alpha-D-ribose 1-methylphosphonate 5-triphosphate diphosphatase	phnM		1.788	2.076	1170	+	contig 12	1.16154	0.91
UGRO018_01160	2,3,4,5-tetrahydropyridine-2,6-dicarboxylate N-acetyltransferase	dapH_1		0.403	0.824	627	+	contig 12	2.04506	0.599
UGRO018_01161	Alpha-D-ribose 1-methylphosphonate 5-triphosphate synthase subunit PhnL	phnL		0.406	1.907	705	+	contig 12	4.69618	0.15
UGRO018_01162	Phosphoribosyl 1,2-cyclic phosphate 1,2-diphosphodiesterase	phnPP		3.171	3.682	828	+	contig 12	1.16094	0.658
UGRO018_01163	Inositol-1-monophosphatase	suhB		7.249	8.265	777	+	contig 12	1.14014	0.767
UGRO018_01164	hypothetical protein			55.323	63.182	525	+	contig 12	1.14206	0.793
UGRO018_01165	Cytidylate kinase	cmk_3		0.715	1.805	1944	+	contig 12	2.52394	0.365
UGRO018_01166	Phosphorylated carbohydrates phosphatase			21.051	19.236	660	+	contig 12	-1.09431	0.81
UGRO018_01167	tRNA-Trp(cca)			0.043	0.043	74	-	contig 12	1	1
UGRO018_01168	hypothetical protein			5.952	10.135	288	-	contig 12	1.70264	0.697
UGRO018_01169	hypothetical protein			121.724	69.752	645	-	contig 12	-1.7451	0.0442
UGRO018_01170	Sugar phosphatase YidA	yidA_3		78.239	55.545	840	+	contig 12	-1.40855	0.145
UGRO018_01171	hypothetical protein			77.497	67.779	711	+	contig 12	-1.14338	0.698
UGRO018_01172	hypothetical protein			45.894	33.574	300	+	contig 12	-1.36695	0.387
UGRO018_01173	hypothetical protein			50.427	38.065	345	-	contig 12	-1.32479	0.692
UGRO018_01174	hypothetical protein			0.585	2.234	105	+	contig 12	3.8159	0.532
UGRO018_01175	2-dehydro-3-deoxy-D-gluconate 5-dehydrogenase	kduD_1		7.483	16.812	750	-	contig 12	2.24657	0.23
UGRO018_01176	HTH-type transcriptional repressor YtrA	ytrA_2		105.387	103.224	375	+	contig 12	-1.02096	0.983
UGRO018_01177	Vitamin B12 import ATP-binding protein BtuD	btuD_5		64.018	42.727	864	+	contig 12	-1.49828	0.219
UGRO018_01178	hypothetical protein			37.669	29.877	648	+	contig 12	-1.26081	0.373
UGRO018_01179	HTH-type transcriptional repressor YtrA	ytrA_3		61.367	102.861	384	+	contig 12	1.67617	0.264
UGRO018_01180	Vitamin B12 import ATP-binding protein BtuD	btuD_6		124.826	136.962	864	+	contig 12	1.09722	0.765
UGRO018_01181	hypothetical protein			43.829	55.636	720	+	contig 12	1.26939	0.694
UGRO018_01182	Linearmycin resistance ATP-binding protein LnrL	lnrL_1		7.926	4.044	930	+	contig 12	-1.96016	0.0461
UGRO018_01183	hypothetical protein			4.584	2.993	741	+	contig 12	-1.53147	0.201
UGRO018_01184	hypothetical protein			5.468	2.292	897	+	contig 12	-2.38563	0.0207
UGRO018_01185	HTH-type transcriptional regulator MalT	malT		34.973	37.215	2514	+	contig 12	1.06411	0.815
UGRO018_01186	hypothetical protein			54.713	33.016	450	-	contig 12	-1.65715	0.217
UGRO018_01187	hypothetical protein			28.449	47.822	204	-	contig 12	1.68095	0.16
UGRO018_01188	hypothetical protein			12.075	9.463	510	+	contig 12	-1.27605	0.77
UGRO018_01189	Daunorubicin/doxorubicin resistance ATP-binding protein DrrA	drrA		20.684	24.016	918	+	contig 13	1.1611	0.547
UGRO018_01190	hypothetical protein			27.651	17.955	903	+	contig 13	-1.54001	0.0704
UGRO018_01191	hypothetical protein			17.079	40.896	441	+	contig 13	2.39459	0.573
UGRO018_01192	hypothetical protein			30.852	38.245	426	+	contig 13	1.23963	0.712
UGRO018_01193	ATP-dependent DNA helicase RecQ	recQ		42.478	35.387	1797	-	contig 13	-1.20037	0.241
UGRO018_01194	Putative bifunctional phosphatase/peptidyl-prolyl cis-trans isomerase			36.068	37.938	786	-	contig 13	1.05184	0.942
UGRO018_01195	Lichenan-specific phosphotransferase enzyme IIA component	licA_6		63.803	261.844	342	-	contig 13	4.10393	0.123
UGRO018_01196	hypothetical protein			25.399	23.258	1002	-	contig 13	-1.09204	0.668
UGRO018_01197	hypothetical protein			41.406	25.058	879	-	contig 13	-1.65238	0.00644
UGRO018_01198	putative pyridine nucleotide-disulfide oxidoreductase RclA	rclA		15.693	15.157	1338	+	contig 13	-1.03542	0.918
UGRO018_01199	Thioredoxin	trxA_1		4.096	9.764	315	+	contig 13	2.38401	0.601
UGRO018_01200	Thiol-disulfide oxidoreductase ResA	resA		16.124	10.303	1233	+	contig 13	-1.56507	0.0286
UGRO018_01201	hypothetical protein			139.521	164.738	423	+	contig 13	1.18074	0.449
UGRO018_01202	hypothetical protein			133.878	160.244	570	-	contig 13	1.19694	0.362
UGRO018_01203	hypothetical protein			176.729	151.974	1242	-	contig 13	-1.16289	0.333
UGRO018_01204	hypothetical protein			131.408	113.958	1164	-	contig 13	-1.15313	0.567
UGRO018_01205	RNA pyrophosphohydrolase	rppH		51.272	82.529	519	-	contig 13	1.60961	0.113
UGRO018_01206	scyllo-inositol 2-dehydrogenase (NADP(+)) IolU	iolU_2		275.765	191.71	987	+	contig 13	-1.43845	0.0646
UGRO018_01207	Dipeptide-binding protein DppE	dppE		926.108	407.148	1632	+	contig 13	-2.27462	0.0278
UGRO018_01208	Oligopeptide transport system permease protein OppB	oppB		86.764	50.633	945	+	contig 13	-1.71358	0.0227
UGRO018_01209	Oligopeptide transport system permease protein OppC	oppC_2		86.949	51.134	927	+	contig 13	-1.7004	0.00292
UGRO018_01210	Oligopeptide transport ATP-binding protein OppD	oppD_2		142.194	81.165	1086	+	contig 13	-1.75191	0.0033
UGRO018_01211	Oligopeptide transport ATP-binding protein OppF	oppF_2		119.59	72.048	918	+	contig 13	-1.65986	0.0529
UGRO018_01212	hypothetical protein			36.752	26.207	1878	-	contig 13	-1.40238	0.433
UGRO018_01213	hypothetical protein			0.869	1.879	1065	-	contig 13	2.16208	0.494
UGRO018_01214	PTS system sorbose-specific EIIB component	sorB_3		0.266	0.726	495	-	contig 13	2.72658	0.459
UGRO018_01215	hypothetical protein			1.065	0.77	444	-	contig 13	-1.3826	0.866
UGRO018_01216	PTS system mannose-specific EIID component	manZ_5		1.974	0.656	840	-	contig 13	-3.00926	0.298
UGRO018_01217	N-acetylgalactosamine permease IIC component 1	agaC_4		3.57	0.327	795	-	contig 13	-10.9111	0.00379
UGRO018_01218	hypothetical protein			122.279	150.744	711	+	contig 13	1.23279	0.788
UGRO018_01219	hypothetical protein		GH170	715.688	562.339	1158	-	contig 13	-1.2727	0.517
UGRO018_01220	hypothetical protein			358.113	287.859	111	+	contig 13	-1.24406	0.707
UGRO018_01221	hypothetical protein			134.233	77.999	180	+	contig 13	-1.72096	0.578
UGRO018_01222	putative ABC transporter ATP-binding protein			499.026	384.824	627	-	contig 13	-1.29677	0.453
UGRO018_01223	hypothetical protein			686.782	304.233	2019	-	contig 13	-2.25742	0.0898
UGRO018_01224	hypothetical protein			3165.93	4019.34	318	-	contig 13	1.26956	0.814
UGRO018_01225	hypothetical protein			39.051	58.366	1239	-	contig 13	1.49464	0.102
UGRO018_01226	hypothetical protein			30.79	44.385	831	-	contig 13	1.44153	0.337
UGRO018_01227	hypothetical protein			29.464	48.335	777	-	contig 13	1.64046	0.133
UGRO018_01228	hypothetical protein			3.119	3.799	1938	-	contig 13	1.21798	0.383
UGRO018_01229	putative licABCH operon regulator	licR_7		30.336	20.353	1896	+	contig 13	-1.49051	0.433
UGRO018_01230	hypothetical protein			2.454	4.831	795	-	contig 13	1.96883	0.654
UGRO018_01231	Lichenan permease IIC component	licC_7		6.568	5.292	1302	-	contig 13	-1.24111	0.496
UGRO018_01232	PTS system cellobiose-specific EIIB component	celA_5		1.628	5.47	294	-	contig 13	3.36087	0.362
UGRO018_01233	Aryl-phospho-beta-D-glucosidase BglC	bglC_4	GH1	4.827	3.407	1401	-	contig 13	-1.41688	0.298
UGRO018_01234	Lichenan-specific phosphotransferase enzyme IIA component	licA_7		2.987	4.046	324	-	contig 13	1.35439	0.824
UGRO018_01235	Chitooligosaccharide deacetylase ChbG	chbG		57.469	41.023	750	-	contig 13	-1.40089	0.349
UGRO018_01236	PTS system beta-glucoside-specific EIIBCA component	bglF_5		34.407	20.559	1410	-	contig 13	-1.67358	0.0543
UGRO018_01237	Transcription antiterminator LicT	licT_5		104.971	73.17	837	-	contig 13	-1.43462	0.236
UGRO018_01238	putative transcription repressor NiaR	niaR		60.968	128.489	549	-	contig 13	2.10747	0.0134
UGRO018_01239	putative nicotinate-nucleotide pyrophosphorylase [carboxylating]	nadC		87.436	141.031	855	-	contig 13	1.61296	0.051
UGRO018_01240	L-aspartate oxidase	nadB		70.593	143.271	1218	-	contig 13	2.02954	0.0198
UGRO018_01241	Quinolinate synthase A	nadA		122.762	164.231	906	-	contig 13	1.33779	0.329
UGRO018_01242	hypothetical protein			18.782	12.389	480	+	contig 13	-1.51595	0.435
UGRO018_01243	hypothetical protein			9.095	10.407	2547	-	contig 13	1.1443	0.634
UGRO018_01244	hypothetical protein			39.932	20.468	858	+	contig 13	-1.95101	0.00799
UGRO018_01245	hypothetical protein			32.45	17.903	693	+	contig 13	-1.81253	0.103
UGRO018_01246	hypothetical protein			0.586	1.905	2448	-	contig 13	3.25256	0.213
UGRO018_01247	RNA polymerase sigma-54 factor	rpoN_2		0.428	2.791	1242	+	contig 13	6.51645	0.159
UGRO018_01248	HTH-type transcriptional regulator CynR	cynR_1		133.862	111.246	870	-	contig 13	-1.2033	0.0388
UGRO018_01249	hypothetical protein			0.501	1.379	339	+	contig 13	2.75268	0.575
UGRO018_01250	Gallate decarboxylase	lpdC		3.914	4.475	1467	+	contig 13	1.14347	0.665
UGRO018_01251	putative UbiX-like flavin prenyltransferase	shdB		3.589	2.942	582	+	contig 13	-1.21973	0.592
UGRO018_01252	hypothetical protein			2.961	4.543	1461	+	contig 13	1.53438	0.37
UGRO018_01253	hypothetical protein			12.619	15.212	843	-	contig 13	1.20547	0.45
UGRO018_01254	hypothetical protein			2.396	2.674	93	-	contig 13	1.11583	0.966
UGRO018_01255	hypothetical protein			10.924	10.02	426	-	contig 13	-1.09029	0.711
UGRO018_01256	PTS system mannose-specific EIID component	manZ_6		1.111	4.415	801	-	contig 13	3.97342	0.216
UGRO018_01257	N-acetylgalactosamine permease IIC component 1	agaC_5		3.744	4.9	762	-	contig 13	1.30883	0.513
UGRO018_01258	PTS system sorbose-specific EIIB component	sorB_4		1.976	2.32	492	-	contig 13	1.17376	0.901
UGRO018_01259	Anaerobic nitric oxide reductase transcription regulator NorR	norR_3		3.208	1.989	2730	-	contig 13	-1.61325	0.00525
UGRO018_01260	Pyrophosphatase PpaX	ppaX		80.397	118.846	636	+	contig 13	1.47824	0.39
UGRO018_01261	hypothetical protein			5.101	5.317	2334	+	contig 13	1.04241	0.964
UGRO018_01262	putative ABC transporter ATP-binding protein YknY	yknY_2		29.237	44.428	762	+	contig 13	1.51957	0.29
UGRO018_01263	Sensory transduction protein regX3	regX3_1		6.529	15.701	684	+	contig 13	2.40463	0.474
UGRO018_01264	Adaptive-response sensory-kinase SasA	sasA_6		14.543	18.223	1227	+	contig 13	1.25304	0.694
UGRO018_01265	hypothetical protein			93.856	129.258	213	-	contig 13	1.3772	0.481
UGRO018_01266	hypothetical protein			43.821	62.223	207	-	contig 13	1.41993	0.673
UGRO018_01267	hypothetical protein			88.442	866.239	189	-	contig 14	9.79442	0.000116
UGRO018_01268	Signal peptidase I S	sipS_1		182.387	307.951	627	-	contig 14	1.68845	0.274
UGRO018_01269	hypothetical protein			64.222	39.956	2610	+	contig 14	-1.6073	0.0915
UGRO018_01270	hypothetical protein			73.551	126.059	351	-	contig 14	1.71391	0.148
UGRO018_01271	hypothetical protein			113.43	112.761	1470	+	contig 14	-1.00594	0.999
UGRO018_01272	Regulator of RpoS	rssB_2		63.973	79.515	1494	-	contig 14	1.24295	0.538
UGRO018_01273	hypothetical protein			65.252	84.271	1308	-	contig 14	1.29147	0.434
UGRO018_01274	hypothetical protein			73.34	70.645	1578	-	contig 14	-1.03814	0.932
UGRO018_01275	ATP synthase epsilon chain	atpC_2		596.277	605.37	399	-	contig 14	1.01525	0.992
UGRO018_01276	ATP synthase subunit beta	atpD		1684.97	1329.89	1404	-	contig 14	-1.26699	0.00337
UGRO018_01277	ATP synthase gamma chain, sodium ion specific	atpG		2217.46	1432.5	849	-	contig 14	-1.54796	0.0318
UGRO018_01278	ATP synthase subunit alpha	atpA_2		1903.17	1436.7	1524	-	contig 14	-1.32469	0.0349
UGRO018_01279	ATP synthase subunit delta	atpH		676.761	1070.52	549	-	contig 14	1.58183	0.529
UGRO018_01280	ATP synthase subunit b, sodium ion specific	atpF_2		1216.76	1224.61	519	-	contig 14	1.00645	1
UGRO018_01281	ATP synthase subunit c, sodium ion specific	atpE_2		871.993	676.567	246	-	contig 14	-1.28885	0.466
UGRO018_01282	ATP synthase subunit a	atpB		1669.25	1122.52	696	-	contig 14	-1.48705	0.0713
UGRO018_01283	hypothetical protein			1908.06	916.046	369	-	contig 14	-2.08293	0.000704
UGRO018_01284	hypothetical protein			976.392	585.086	189	-	contig 14	-1.6688	0.0294
UGRO018_01285	Uracil phosphoribosyltransferase	upp		688.61	717.795	621	-	contig 14	1.04238	0.91
UGRO018_01286	Bacitracin transport ATP-binding protein BcrA	bcrA_2		1606.27	212.921	633	-	contig 14	-7.54399	5.63e-08
UGRO018_01287	hypothetical protein			438.161	41.013	699	-	contig 14	-10.6833	2.22e-06
UGRO018_01288	hypothetical protein			755.466	72.394	594	-	contig 14	-10.4355	1.67e-05
UGRO018_01289	hypothetical protein			853.159	88.324	828	-	contig 14	-9.65945	3.81e-06
UGRO018_01290	hypothetical protein			2231.31	327.98	390	-	contig 14	-6.80318	9.72e-06
UGRO018_01291	hypothetical protein			2398.83	727.127	120	-	contig 14	-3.29905	0.153
UGRO018_01292	Accessory gene regulator protein B	agrB_3		9011.44	630.594	522	-	contig 14	-14.2904	6.25e-06
UGRO018_01293	hypothetical protein			45.726	62.788	369	-	contig 14	1.37312	0.231
UGRO018_01294	hypothetical protein			16.572	21.954	1224	-	contig 14	1.32477	0.599
UGRO018_01295	Sensory transduction protein LytR	lytR_2		68.777	55.606	690	-	contig 14	-1.23688	0.648
UGRO018_01296	hypothetical protein			53.9	155.458	207	-	contig 14	2.88419	0.317
UGRO018_01297	hypothetical protein			285.243	289.299	474	-	contig 14	1.01422	1
UGRO018_01298	hypothetical protein			156.392	124.218	108	-	contig 14	-1.25902	0.846
UGRO018_01299	hypothetical protein			154.388	215.681	696	-	contig 14	1.39701	0.708
UGRO018_01300	hypothetical protein			177.294	399.237	186	-	contig 14	2.25184	0.435
UGRO018_01301	Methionine--tRNA ligase	metG		1409.2	1129.38	1971	-	contig 14	-1.24776	0.0355
UGRO018_01302	hypothetical protein			92.705	2328.15	96	-	contig 14	25.1135	0.067
UGRO018_01303	hypothetical protein			14.705	13.647	876	+	contig 14	-1.07757	0.886
UGRO018_01304	hypothetical protein			205.1	171.375	1515	-	contig 14	-1.19679	0.576
UGRO018_01305	hypothetical protein			93.998	150.258	312	-	contig 14	1.59852	0.341
UGRO018_01306	hypothetical protein			33.574	33.308	741	+	contig 14	-1.00799	1
UGRO018_01307	HTH-type transcriptional regulator KdgR	kdgR		101.485	146.95	1002	-	contig 14	1.448	0.391
UGRO018_01308	Phosphoglycolate phosphatase	gph_2		87.625	81.694	663	-	contig 14	-1.07259	0.938
UGRO018_01309	hypothetical protein		PL12_1	4.319	3.869	1959	-	contig 14	-1.11608	0.568
UGRO018_01310	PTS system mannose-specific EIID component	manZ_7		15.888	14.973	819	-	contig 14	-1.06111	0.841
UGRO018_01311	N-acetylgalactosamine permease IIC component 1	agaC_6		8.429	7.821	789	-	contig 14	-1.07768	0.826
UGRO018_01312	PTS system fructose-specific EIIB component	levE_2		7.428	7.72	492	-	contig 14	1.03936	0.952
UGRO018_01313	Unsaturated chondroitin disaccharide hydrolase	ugl	GH88	8.811	7.904	1191	-	contig 14	-1.11471	0.552
UGRO018_01314	hypothetical protein			2.648	0.911	984	+	contig 14	-2.90552	0.0761
UGRO018_01315	2-dehydro-3-deoxygluconokinase	kdgK		0.485	1.214	1020	+	contig 14	2.50261	0.585
UGRO018_01316	2-dehydro-3-deoxy-D-gluconate 5-dehydrogenase	kduD_2		5.912	1.449	810	+	contig 14	-4.08111	0.0788
UGRO018_01317	hypothetical protein			3.438	4.392	636	+	contig 14	1.27732	0.848
UGRO018_01318	hypothetical protein			39.298	38.635	360	+	contig 14	-1.01715	0.996
UGRO018_01319	hypothetical protein			53.249	45.08	1260	+	contig 14	-1.18121	0.788
UGRO018_01320	Fructose-bisphosphate aldolase	fba		18483.4	13514.1	870	-	contig 14	-1.36771	0.0673
UGRO018_01321	DNA-directed RNA polymerase subunit delta	rpoE		130.947	765.78	330	-	contig 14	5.84804	0.0403
UGRO018_01322	Arginine--tRNA ligase	argS		378.505	588.153	1644	-	contig 14	1.55388	0.0739
UGRO018_01323	hypothetical protein			51.297	366.966	411	-	contig 14	7.1538	0.0329
UGRO018_01324	HTH-type transcriptional activator RhaR	rhaR_2		10.438	14.286	1413	+	contig 14	1.3687	0.393
UGRO018_01325	Penicillin-binding protein 2D	pbpG	GT51	1.236	3.521	1863	+	contig 14	2.84912	0.392
UGRO018_01326	hypothetical protein			5213.8	4233.56	1161	+	contig 14	-1.23154	0.22
UGRO018_01327	N-acetylgalactosamine-6-phosphate deacetylase	agaA_1	CE9	141.171	142.581	1107	-	contig 14	1.00998	0.989
UGRO018_01328	hypothetical protein			0.106	1.825	141	+	contig 14	17.2181	0.0378
UGRO018_01329	Alkaline phosphatase synthesis transcriptional regulatory protein SphR	sphR		40.68	57.801	702	+	contig 14	1.42089	0.0311
UGRO018_01330	Sensor histidine kinase RcsC	rcsC_7		56.036	59.561	2199	+	contig 14	1.0629	0.85
UGRO018_01331	hypothetical protein			99.268	66.012	2202	+	contig 14	-1.50377	0.106
UGRO018_01332	Cyclic di-AMP receptor A	darA		1924.14	2717.2	324	-	contig 14	1.41216	0.406
UGRO018_01333	hypothetical protein			97.526	112.084	849	+	contig 14	1.14928	0.594
UGRO018_01334	HTH-type transcriptional activator RhaS	rhaS_3		29.251	16.064	897	-	contig 14	-1.82089	0.0555
UGRO018_01335	5'-3' exoribonuclease	yciV		50.403	29.223	888	+	contig 14	-1.72478	0.103
UGRO018_01336	Ribosome-binding ATPase YchF	ychF		369.137	423.165	1104	-	contig 14	1.14636	0.659
UGRO018_01337	hypothetical protein			112.385	113.764	915	-	contig 14	1.01226	0.996
UGRO018_01338	hypothetical protein			91.614	43.817	792	-	contig 14	-2.09084	0.0094
UGRO018_01339	hypothetical protein			42.823	30.862	408	-	contig 14	-1.38755	0.187
UGRO018_01340	hypothetical protein			34.763	31.057	426	-	contig 14	-1.11934	0.747
UGRO018_01341	hypothetical protein			22.985	45.352	198	-	contig 14	1.97309	0.236
UGRO018_01342	hypothetical protein			24.187	146.151	219	-	contig 14	6.04241	0.0378
UGRO018_01343	Bifunctional protein FolD protein	folD		132.755	308.627	855	-	contig 14	2.32478	0.325
UGRO018_01344	D-aminoacyl-tRNA deacylase	dtd		94.306	305.596	459	-	contig 14	3.24048	0.254
UGRO018_01345	Methionine aminopeptidase	map_1		135.183	384.957	870	-	contig 14	2.84766	0.229
UGRO018_01346	hypothetical protein			47.834	42.606	537	-	contig 14	-1.12272	0.573
UGRO018_01347	Bacitracin export ATP-binding protein BceA	bceA_3		2.425	2.192	762	-	contig 14	-1.10637	0.846
UGRO018_01348	hypothetical protein			1.959	0.99	1281	-	contig 14	-1.97953	0.0199
UGRO018_01349	putative signaling protein			88.956	79.657	1263	+	contig 14	-1.11674	0.712
UGRO018_01350	hypothetical protein			109.292	126.556	1458	-	contig 14	1.15796	0.239
UGRO018_01351	hypothetical protein			59.51	37.75	264	-	contig 15	-1.57641	0.779
UGRO018_01352	hypothetical protein			179.982	334.636	465	+	contig 15	1.85928	0.425
UGRO018_01353	hypothetical protein			38.908	35.516	468	+	contig 15	-1.0955	0.91
UGRO018_01354	hypothetical protein			27.443	26.056	501	+	contig 15	-1.05325	0.944
UGRO018_01355	Aryl-phospho-beta-D-glucosidase BglH	bglH_9	GH1	278.194	126.969	1479	+	contig 15	-2.19104	0.022
UGRO018_01356	5-amino-6-(5-phospho-D-ribitylamino)uracil phosphatase YbjI	ybjI_2		182.114	79.614	834	+	contig 15	-2.28746	0.0037
UGRO018_01357	hypothetical protein			65.96	71.611	171	+	contig 15	1.08568	0.932
UGRO018_01358	hypothetical protein			92.056	34.116	138	+	contig 15	-2.69828	0.114
UGRO018_01359	hypothetical protein			25.92	49.123	765	-	contig 15	1.8952	0.0126
UGRO018_01360	hypothetical protein			19.449	10.754	1500	+	contig 15	-1.80861	0.0484
UGRO018_01361	hypothetical protein			163.606	143.406	372	+	contig 15	-1.14086	0.661
UGRO018_01362	N5-carboxyaminoimidazole ribonucleotide mutase	purE		298.185	494	504	+	contig 15	1.65669	0.245
UGRO018_01363	Phosphoribosylformylglycinamidine synthase	purL		465.363	493.763	3693	+	contig 15	1.06103	0.797
UGRO018_01364	Inner membrane protein YqiK	yqiK		451.418	609.361	1608	+	contig 15	1.34988	0.358
UGRO018_01365	Phosphoribosylformylglycinamidine cyclo-ligase	purM		403.628	507.623	1032	+	contig 15	1.25765	0.372
UGRO018_01366	Phosphoribosylglycinamide formyltransferase	purN		369.31	356.589	588	+	contig 15	-1.03568	0.943
UGRO018_01367	Bifunctional purine biosynthesis protein PurH	purH_2		375.953	363.038	1533	+	contig 15	-1.03558	0.954
UGRO018_01368	hypothetical protein			14.362	16.01	588	-	contig 15	1.11477	0.69
UGRO018_01369	hypothetical protein			9.466	20.098	1416	+	contig 15	2.12314	0.21
UGRO018_01370	Bacitracin transport ATP-binding protein BcrA	bcrA_3		9.272	18.834	909	+	contig 15	2.03128	0.0861
UGRO018_01371	hypothetical protein			8.62	10.368	1128	+	contig 15	1.20282	0.5
UGRO018_01372	hypothetical protein			0.14	0.405	240	-	contig 15	2.89054	0.547
UGRO018_01373	hypothetical protein			8.016	11.711	465	+	contig 15	1.46098	0.537
UGRO018_01374	Cobalt-dependent inorganic pyrophosphatase			352.518	575.7	1644	+	contig 15	1.63311	0.299
UGRO018_01375	hypothetical protein			0.172	1.508	156	+	contig 15	8.7709	0.196
UGRO018_01376	HTH-type transcriptional repressor YtrA	ytrA_4		23.517	17.629	375	+	contig 15	-1.33398	0.57
UGRO018_01377	hypothetical protein			11.154	10.784	693	+	contig 15	-1.03435	0.983
UGRO018_01378	hypothetical protein			26.637	19.228	1209	+	contig 15	-1.38529	0.0126
UGRO018_01379	hypothetical protein			20.007	23.517	681	+	contig 15	1.17543	0.74
UGRO018_01380	hypothetical protein			51.359	48.117	1161	+	contig 15	-1.06738	0.694
UGRO018_01381	hypothetical protein			46.165	32.579	702	+	contig 15	-1.41702	0.21
UGRO018_01382	hypothetical protein			35.192	30.998	675	+	contig 15	-1.13529	0.62
UGRO018_01383	hypothetical protein			38.004	48.894	1221	+	contig 15	1.28655	0.177
UGRO018_01384	ABC transporter ATP-binding protein YtrB	ytrB_3		36.356	68.093	690	+	contig 15	1.87294	0.0198
UGRO018_01385	hypothetical protein			111.173	121.55	1374	-	contig 15	1.09334	0.699
UGRO018_01386	hypothetical protein			23.893	11.141	786	-	contig 15	-2.14463	0.00345
UGRO018_01387	hypothetical protein			4.778	7.159	381	+	contig 15	1.49815	0.751
UGRO018_01388	hypothetical protein			74.192	92.47	876	+	contig 15	1.24636	0.755
UGRO018_01389	hypothetical protein			68.079	127.763	786	+	contig 15	1.87668	0.338
UGRO018_01390	hypothetical protein			177.483	309.699	813	+	contig 15	1.74496	0.257
UGRO018_01391	Aminoacyltransferase FemB	femB		116.609	244.545	1269	+	contig 15	2.09714	0.129
UGRO018_01392	hypothetical protein			38.236	39.053	765	+	contig 15	1.02137	0.955
UGRO018_01393	Ribonuclease M5	rnmV		154.684	188.114	549	+	contig 15	1.21611	0.649
UGRO018_01394	Ribosomal RNA small subunit methyltransferase A	rsmA		171.523	140.007	861	+	contig 15	-1.2251	0.0539
UGRO018_01395	4-diphosphocytidyl-2-C-methyl-D-erythritol kinase	ispE		222.85	177.295	843	+	contig 15	-1.25694	0.0898
UGRO018_01396	Transcriptional regulatory protein SrrA	srrA_3		485.893	536.198	690	+	contig 15	1.10353	0.435
UGRO018_01397	Adaptive-response sensory-kinase SasA	sasA_7		90.324	193.403	1308	+	contig 15	2.14122	0.000494
UGRO018_01398	Bifunctional protein GlmU	glmU_1		708.193	778.989	1353	+	contig 15	1.09997	0.84
UGRO018_01399	Ribose-phosphate pyrophosphokinase	prs		1185.14	875.264	954	+	contig 15	-1.35404	0.125
UGRO018_01400	hypothetical protein			647.813	686.21	354	+	contig 15	1.05927	0.929
UGRO018_01401	hypothetical protein			3.676	7.578	1101	-	contig 15	2.06166	0.529
UGRO018_01402	hypothetical protein			105.438	88.508	849	-	contig 15	-1.19129	0.457
UGRO018_01403	hypothetical protein			71.943	46.135	765	-	contig 15	-1.55941	0.16
UGRO018_01404	hypothetical protein			65.843	55.294	765	-	contig 15	-1.19078	0.721
UGRO018_01405	hypothetical protein		CE4	1.021	2.388	759	+	contig 15	2.33782	0.62
UGRO018_01406	hypothetical protein			70.79	88.554	735	+	contig 15	1.25095	0.416
UGRO018_01407	hypothetical protein			72.129	114.132	372	+	contig 15	1.58235	0.303
UGRO018_01408	PTS system N,N'-diacetylchitobiose-specific EIIB component	chbB_1		53.603	266.934	351	+	contig 15	4.97981	0.0399
UGRO018_01409	tRNA modification GTPase MnmE	mnmE		107.749	105.749	1332	+	contig 15	-1.01891	0.965
UGRO018_01410	dCTP deaminase, dUMP-forming	dcd		88.266	119.545	543	-	contig 15	1.35437	0.367
UGRO018_01411	D-aminoacyl-tRNA deacylase	dtd3		239.704	252.091	771	+	contig 15	1.05167	0.907
UGRO018_01412	Transcriptional regulator MntR	mntR		79.244	411.141	369	-	contig 15	5.18826	0.00308
UGRO018_01413	Regulatory protein MgsR	mgsR		69.992	479.033	369	-	contig 15	6.84415	0.0336
UGRO018_01414	hypothetical protein			214.398	1953.82	159	+	contig 15	9.11303	0.0555
UGRO018_01415	hypothetical protein			0.814	6.59	339	-	contig 15	8.09538	0.236
UGRO018_01416	Carbohydrate deacetylase			32.746	33.764	723	+	contig 15	1.0311	0.962
UGRO018_01417	hypothetical protein			40.174	18.561	684	+	contig 15	-2.16447	0.0841
UGRO018_01418	hypothetical protein			16.875	13.066	759	-	contig 15	-1.29156	0.589
UGRO018_01419	hypothetical protein			22.617	35.459	2325	+	contig 15	1.56782	0.391
UGRO018_01420	hypothetical protein			15.387	42.146	513	+	contig 15	2.73904	0.0444
UGRO018_01421	hypothetical protein			17.066	47.672	762	+	contig 15	2.79341	0.116
UGRO018_01422	hypothetical protein			26.076	68.706	1929	+	contig 15	2.63486	0.135
UGRO018_01423	hypothetical protein			32.446	65.874	1056	+	contig 15	2.03027	0.152
UGRO018_01424	hypothetical protein			27.158	48.353	558	+	contig 15	1.7804	0.362
UGRO018_01425	hypothetical protein			4.439	8.476	489	+	contig 15	1.90936	0.59
UGRO018_01426	hypothetical protein			6.513	17.845	699	+	contig 15	2.74008	0.437
UGRO018_01427	hypothetical protein			25.849	30.736	1479	-	contig 15	1.18907	0.802
UGRO018_01428	hypothetical protein			10.424	9.791	2097	+	contig 15	-1.06464	0.591
UGRO018_01429	hypothetical protein			144.004	94.511	1542	-	contig 16	-1.52368	0.102
UGRO018_01430	Glutamyl-tRNA reductase	hemA		108.701	88.605	1227	+	contig 16	-1.22681	0.245
UGRO018_01431	Porphobilinogen deaminase	hemC		72.96	96.987	885	+	contig 16	1.32932	0.298
UGRO018_01432	Siroheme synthase	cysG_1		64.507	81.547	1440	+	contig 16	1.26415	0.282
UGRO018_01433	Delta-aminolevulinic acid dehydratase	hemB		94.666	105.675	975	+	contig 16	1.11629	0.702
UGRO018_01434	Glutamate-1-semialdehyde 2,1-aminomutase	hemL		101.028	94.268	1293	+	contig 16	-1.07171	0.743
UGRO018_01435	Siroheme synthase	cysG_2		81.539	71.494	1248	+	contig 16	-1.1405	0.687
UGRO018_01436	D-alanyl-D-alanine carboxypeptidase DacF	dacF		17.211	37.343	1182	+	contig 16	2.16971	0.0157
UGRO018_01437	hypothetical protein			0.279	1.18	165	+	contig 16	4.2217	0.37
UGRO018_01438	Anti-sigma F factor antagonist	spoIIAA		2.426	27.482	318	+	contig 16	11.3292	0.141
UGRO018_01439	Anti-sigma F factor	spoIIAB		1.401	22.372	438	+	contig 16	15.9666	0.0736
UGRO018_01440	RNA polymerase sigma-F factor	sigF		1.502	17.144	726	+	contig 16	11.415	0.236
UGRO018_01441	hypothetical protein			138.1	245.153	633	+	contig 16	1.77518	0.032
UGRO018_01442	hypothetical protein			96.019	175.359	1053	+	contig 16	1.82629	0.1
UGRO018_01443	hypothetical protein			0.043	0.043	141	-	contig 16	1	1
UGRO018_01444	hypothetical protein			823.669	959.732	4962	+	contig 16	1.16519	0.811
UGRO018_01445	hypothetical protein			503.1	858.448	1086	+	contig 16	1.70632	0.253
UGRO018_01446	hypothetical protein			97.274	158.893	789	+	contig 16	1.63347	0.453
UGRO018_01447	RNA polymerase sigma-28 factor	sigK		7.688	16.039	708	+	contig 16	2.0862	0.267
UGRO018_01448	RNA polymerase sigma-G factor	sigG		5.128	7.283	780	+	contig 16	1.4202	0.577
UGRO018_01449	hypothetical protein			3.689	8.201	243	+	contig 16	2.22342	0.598
UGRO018_01450	Cell division protein SepF	sepF		1083.65	1146.91	399	+	contig 16	1.05837	0.897
UGRO018_01451	hypothetical protein			133.376	166.13	753	+	contig 16	1.24558	0.291
UGRO018_01452	hypothetical protein			96.138	89.788	654	+	contig 16	-1.07072	0.742
UGRO018_01453	hypothetical protein			1461.85	993.107	480	+	contig 16	-1.47199	0.0407
UGRO018_01454	Isoleucine--tRNA ligase	ileS		822.949	774.084	2730	+	contig 16	-1.06313	0.831
UGRO018_01455	hypothetical protein			11.981	11.599	1236	+	contig 16	-1.033	0.972
UGRO018_01456	23S rRNA (guanosine-2'-O-)-methyltransferase RlmB	rlmB		69.169	81.854	726	+	contig 16	1.1834	0.706
UGRO018_01457	hypothetical protein			2273.39	2140.71	447	+	contig 16	-1.06198	0.912
UGRO018_01458	Type 4 prepilin-like proteins leader peptide-processing enzyme	comC		34.077	59.089	768	+	contig 16	1.73399	0.0988
UGRO018_01459	Type II secretion system protein F	epsF_1		91.87	109.543	1197	+	contig 16	1.19237	0.263
UGRO018_01460	hypothetical protein			101.923	95.726	909	+	contig 16	-1.06474	0.867
UGRO018_01461	hypothetical protein			136.869	123.765	735	+	contig 16	-1.10588	0.547
UGRO018_01462	hypothetical protein			115.669	144.295	618	+	contig 16	1.24747	0.362
UGRO018_01463	hypothetical protein			108.52	113.033	1065	+	contig 16	1.04159	0.928
UGRO018_01464	hypothetical protein			71.051	77.205	978	+	contig 16	1.08662	0.835
UGRO018_01465	hypothetical protein			96.817	118.422	1446	+	contig 16	1.22316	0.673
UGRO018_01466	hypothetical protein			157.61	229.606	1674	+	contig 16	1.45679	0.434
UGRO018_01467	Twitching mobility protein	pilT_1		222.748	294.425	1056	+	contig 16	1.32178	0.508
UGRO018_01468	Pyridoxamine--pyruvate transaminase	ppaT		60.971	78.53	1134	-	contig 16	1.28799	0.724
UGRO018_01469	Phenylalanine--tRNA ligase alpha subunit	pheS		233.009	356.36	1041	+	contig 16	1.52939	0.392
UGRO018_01470	Phenylalanine--tRNA ligase beta subunit	pheT		327.614	382.242	2403	+	contig 16	1.16675	0.333
UGRO018_01471	hypothetical protein			304.847	243.036	870	-	contig 16	-1.25433	0.282
UGRO018_01472	Ribonuclease J1	rnjA		678.015	577.112	1845	-	contig 16	-1.17484	0.552
UGRO018_01473	Peptide deformylase 2	defB		445.082	1163.97	558	-	contig 16	2.61517	0.00795
UGRO018_01474	putative peptidoglycan glycosyltransferase FtsW	ftsW_1	GT119	191.865	162.264	1266	+	contig 16	-1.18242	0.694
UGRO018_01475	Ribosomal RNA small subunit methyltransferase D	rsmD		186.971	196.955	561	+	contig 16	1.0534	0.928
UGRO018_01476	Phosphopantetheine adenylyltransferase	coaD		213.906	136.096	483	+	contig 16	-1.57173	0.0134
UGRO018_01477	hypothetical protein			162.529	228.704	864	+	contig 16	1.40716	0.363
UGRO018_01478	Protein hit	hit		190.137	274.924	399	-	contig 16	1.44593	0.26
UGRO018_01479	Foldase protein PrsA	prsA		505.393	663.781	882	-	contig 16	1.3134	0.226
UGRO018_01480	Foldase protein PrsA 2	prsA2		933.064	1046.58	1005	-	contig 16	1.12166	0.481
UGRO018_01481	Vegetative protein 296	sufC		319.35	1023.8	816	+	contig 16	3.2059	0.103
UGRO018_01482	hypothetical protein			338.005	533.229	801	+	contig 16	1.57758	0.335
UGRO018_01483	Cysteine desulfurase SufS	sufS		352.85	572.325	1233	+	contig 16	1.62201	0.357
UGRO018_01484	Zinc-dependent sulfurtransferase SufU	sufU		262.019	525.707	468	+	contig 16	2.00637	0.282
UGRO018_01485	hypothetical protein			354.149	648.057	1398	+	contig 16	1.8299	0.233
UGRO018_01486	putative protein YqgN	yqgN		205.298	423.887	519	+	contig 16	2.06474	0.137
UGRO018_01487	hypothetical protein			108.675	122.507	420	+	contig 16	1.12728	0.816
UGRO018_01488	Sugar phosphatase YbiV	ybiV		180.384	154.228	804	-	contig 16	-1.16959	0.781
UGRO018_01489	hypothetical protein			39.079	25.029	1107	+	contig 16	-1.56134	0.254
UGRO018_01490	hypothetical protein			9.413	11.16	201	+	contig 16	1.18556	0.949
UGRO018_01491	putative ABC transporter ATP-binding protein YxlF	yxlF_2		51.53	36.698	912	+	contig 16	-1.40416	0.348
UGRO018_01492	hypothetical protein			34.967	24.31	765	+	contig 16	-1.43841	0.0505
UGRO018_01493	hypothetical protein			35.571	15.89	681	+	contig 16	-2.23866	0.1
UGRO018_01494	hypothetical protein			0.291	0.128	270	-	contig 16	-2.26595	0.589
UGRO018_01495	hypothetical protein			92.22	75.021	924	+	contig 16	-1.22927	0.416
UGRO018_01496	Type II secretion system protein F	epsF_2		77.514	76.573	1023	+	contig 16	-1.0123	0.99
UGRO018_01497	hypothetical protein			144.773	70.635	312	+	contig 16	-2.04959	0.0086
UGRO018_01498	hypothetical protein			106.125	88.077	450	+	contig 16	-1.2049	0.545
UGRO018_01499	hypothetical protein			57.452	124.809	372	+	contig 16	2.17241	0.395
UGRO018_01500	hypothetical protein			92.007	89.343	393	+	contig 16	-1.02982	0.951
UGRO018_01501	Twitching mobility protein	pilT_2		191.309	124.988	1074	+	contig 16	-1.53061	0.0322
UGRO018_01502	Oleate hydratase	ohyA		175.288	189.311	1713	+	contig 16	1.08	0.886
UGRO018_01503	Methylated-DNA--protein-cysteine methyltransferase	ogt		19.009	23.025	567	+	contig 16	1.2113	0.456
UGRO018_01504	hypothetical protein			18.425	26.686	291	-	contig 16	1.44831	0.473
UGRO018_01505	tRNA-Gly(tcc)			0.043	0.043	74	-	contig 16	1	1
UGRO018_01506	O-acetyl-L-homoserine sulfhydrylase			25.36	26.025	1293	-	contig 17	1.02621	0.996
UGRO018_01507	Cysteine synthase	cysK_1		4.465	18.807	933	-	contig 17	4.21236	0.125
UGRO018_01508	NADP-dependent 7-alpha-hydroxysteroid dehydrogenase			51.855	331.78	804	-	contig 17	6.39821	0.00466
UGRO018_01509	HTH-type transcriptional regulator CymR	cymR		204.783	400.183	432	-	contig 17	1.95419	0.157
UGRO018_01510	Pyruvate formate-lyase-activating enzyme	pflA		516.063	891.64	759	-	contig 17	1.72777	0.335
UGRO018_01511	Formate acetyltransferase	pflB		3179.9	3441.11	2256	-	contig 17	1.08215	0.63
UGRO018_01512	hypothetical protein			19.722	25.345	2037	-	contig 17	1.28513	0.139
UGRO018_01513	hypothetical protein			65.912	205.645	429	-	contig 17	3.12002	0.0994
UGRO018_01514	tRNA-Arg(cct)			0.043	0.043	77	+	contig 17	1	1
UGRO018_01515	hypothetical protein			0.68	2.171	1365	-	contig 17	3.19184	0.244
UGRO018_01516	hypothetical protein			1.552	1.483	1314	-	contig 17	-1.04639	0.94
UGRO018_01517	hypothetical protein			1.776	1.321	186	-	contig 17	-1.34434	0.903
UGRO018_01518	Endoribonuclease MazF	mazF		1.006	1.076	363	-	contig 17	1.06997	0.988
UGRO018_01519	hypothetical protein			0.084	0.043	426	-	contig 17	-1.96671	0.177
UGRO018_01520	hypothetical protein			0.17	0.197	351	-	contig 17	1.15629	0.942
UGRO018_01521	hypothetical protein			0.052	0.043	453	-	contig 17	-1.22672	0.534
UGRO018_01522	Accessory gene regulator protein B	agrB_4		17.27	6.558	567	-	contig 17	-2.63349	0.278
UGRO018_01523	hypothetical protein			21.57	18.747	147	-	contig 17	-1.15059	0.962
UGRO018_01524	hypothetical protein			5.197	4.916	1287	-	contig 17	-1.05716	0.962
UGRO018_01525	hypothetical protein			8.764	10.781	732	-	contig 17	1.23018	0.841
UGRO018_01526	hypothetical protein			1.635	1.402	201	-	contig 17	-1.1661	0.957
UGRO018_01527	hypothetical protein			0.292	0.385	450	+	contig 17	1.31759	0.857
UGRO018_01528	hypothetical protein			46.761	25.073	2289	-	contig 17	-1.86499	0.317
UGRO018_01529	hypothetical protein			34.024	18.178	2259	-	contig 17	-1.87173	0.297
UGRO018_01530	hypothetical protein			9.568	4.397	531	-	contig 17	-2.17627	0.549
UGRO018_01531	hypothetical protein			13.083	3.973	1173	-	contig 17	-3.29273	0.0496
UGRO018_01532	hypothetical protein			36.127	16.138	702	-	contig 17	-2.23864	0.354
UGRO018_01533	hypothetical protein			0.043	0.043	93	+	contig 17	1	1
UGRO018_01534	hypothetical protein		GH23	1.032	0.264	1686	-	contig 17	-3.91207	0.109
UGRO018_01535	hypothetical protein			0.147	0.086	390	-	contig 17	-1.71637	0.629
UGRO018_01536	hypothetical protein			0.335	0.737	351	+	contig 17	2.19855	0.604
UGRO018_01537	hypothetical protein			0.203	1.025	762	-	contig 17	5.05296	0.097
UGRO018_01538	hypothetical protein			1.048	0.893	2331	-	contig 17	-1.1739	0.76
UGRO018_01539	hypothetical protein			0.222	2.408	402	-	contig 17	10.8372	0.0233
UGRO018_01540	hypothetical protein			0.237	0.098	225	-	contig 17	-2.42279	0.522
UGRO018_01541	hypothetical protein			0.368	1.467	831	-	contig 17	3.98037	0.177
UGRO018_01542	hypothetical protein			0.158	0.043	315	-	contig 17	-3.72094	0.101
UGRO018_01543	hypothetical protein			0.466	0.523	1785	-	contig 17	1.12056	0.948
UGRO018_01544	hypothetical protein			0.29	3.605	915	-	contig 17	12.4309	0.0298
UGRO018_01545	hypothetical protein			0.938	1.83	765	-	contig 17	1.95162	0.413
UGRO018_01546	hypothetical protein			30.995	42.699	573	-	contig 17	1.37759	0.271
UGRO018_01547	hypothetical protein			0.639	1.303	1359	-	contig 17	2.04002	0.386
UGRO018_01548	hypothetical protein			0.296	0.761	351	-	contig 17	2.56868	0.548
UGRO018_01549	hypothetical protein			0.451	0.12	648	-	contig 17	-3.76845	0.27
UGRO018_01550	hypothetical protein			0.218	0.065	192	-	contig 17	-3.33095	0.301
UGRO018_01551	hypothetical protein			0.427	4.688	489	-	contig 17	10.9885	0.144
UGRO018_01552	hypothetical protein			0.282	0.405	954	-	contig 17	1.43627	0.802
UGRO018_01553	hypothetical protein			0.986	0.801	780	-	contig 17	-1.23072	0.885
UGRO018_01554	hypothetical protein			11.62	7.849	1623	-	contig 17	-1.48039	0.38
UGRO018_01555	hypothetical protein			2.504	3.638	7254	-	contig 17	1.45297	0.413
UGRO018_01556	hypothetical protein			0.665	1.603	714	-	contig 17	2.41138	0.402
UGRO018_01557	hypothetical protein			0.37	0.889	591	-	contig 17	2.40276	0.491
UGRO018_01558	hypothetical protein			1.334	1.389	777	-	contig 17	1.04124	0.988
UGRO018_01559	hypothetical protein			0.085	0.068	165	-	contig 17	-1.24217	0.903
UGRO018_01560	hypothetical protein			2.731	2.876	5154	-	contig 17	1.05277	0.858
UGRO018_01561	hypothetical protein			17.147	22.688	618	-	contig 17	1.32316	0.537
UGRO018_01562	Nucleoid occlusion protein	noc_2		4.991	4.153	969	-	contig 17	-1.20163	0.658
UGRO018_01563	Sporulation initiation inhibitor protein Soj	soj_1		2.97	2.553	828	-	contig 17	-1.16335	0.726
UGRO018_01564	hypothetical protein			34.769	32.057	1293	-	contig 17	-1.08459	0.85
UGRO018_01565	hypothetical protein			0.495	1.314	168	-	contig 17	2.6567	0.629
UGRO018_01566	hypothetical protein			45.24	58.867	732	-	contig 17	1.30121	0.474
UGRO018_01567	L-aspartate/glutamate-specific racemase	ygeA		93.423	90.688	693	-	contig 17	-1.03016	0.927
UGRO018_01568	hypothetical protein			35.551	51.557	699	-	contig 17	1.45021	0.29
UGRO018_01569	hypothetical protein			18.573	38.693	834	-	contig 17	2.08322	0.214
UGRO018_01570	hypothetical protein			1.226	3.423	312	+	contig 17	2.7912	0.648
UGRO018_01571	hypothetical protein			26.429	32.066	273	-	contig 17	1.21329	0.546
UGRO018_01572	hypothetical protein			17.92	31.258	405	-	contig 17	1.74436	0.0452
UGRO018_01573	hypothetical protein			27.355	27.978	438	-	contig 17	1.02277	0.955
UGRO018_01574	hypothetical protein			18.762	20.18	606	-	contig 17	1.07558	0.882
UGRO018_01575	hypothetical protein			0.201	0.097	210	+	contig 17	-2.07092	0.585
UGRO018_01576	hypothetical protein			139.292	159.79	258	-	contig 17	1.14716	0.784
UGRO018_01577	hypothetical protein			128.792	141.028	201	-	contig 17	1.09501	0.885
UGRO018_01578	Virginiamycin A acetyltransferase	vat		176.514	155.841	651	-	contig 17	-1.13266	0.681
UGRO018_01579	hypothetical protein			122.334	111.283	462	-	contig 17	-1.09931	0.735
UGRO018_01580	hypothetical protein			146.155	109.286	1041	-	contig 18	-1.33736	0.397
UGRO018_01581	hypothetical protein			104.671	290.099	687	+	contig 18	2.77155	0.0662
UGRO018_01582	HTH-type transcriptional activator RhaS	rhaS_4		11.516	15.595	828	+	contig 18	1.35417	0.688
UGRO018_01583	hypothetical protein			15.061	18.443	912	+	contig 18	1.22455	0.425
UGRO018_01584	hypothetical protein			5.848	23.385	411	+	contig 18	3.9987	0.238
UGRO018_01585	hypothetical protein			14.479	8.723	420	+	contig 18	-1.65991	0.193
UGRO018_01586	RNA polymerase sigma-54 factor 1	rpoN1		7.275	5.591	1227	-	contig 18	-1.30122	0.512
UGRO018_01587	Transcriptional regulatory protein DagR	dgaR		37.226	32.969	2718	+	contig 18	-1.12912	0.613
UGRO018_01588	hypothetical protein			5.189	5.368	417	+	contig 18	1.03455	0.989
UGRO018_01589	putative phosphotransferase enzyme IIB component			10.763	9.689	471	+	contig 18	-1.11083	0.765
UGRO018_01590	N-acetylgalactosamine permease IIC component 1	agaC_7		7.398	11.198	780	+	contig 18	1.51363	0.134
UGRO018_01591	PTS system mannose-specific EIID component	manZ_8		11.008	12.601	819	+	contig 18	1.14475	0.588
UGRO018_01592	Fructosamine deglycase FrlB	frlB_2		18.714	17.439	996	+	contig 18	-1.07312	0.769
UGRO018_01593	Phosphorylated carbohydrates phosphatase			6.036	8.907	669	+	contig 18	1.47553	0.77
UGRO018_01594	Glutamine--fructose-6-phosphate aminotransferase [isomerizing]	glmS_2		15.743	12.063	1080	+	contig 18	-1.30504	0.00204
UGRO018_01595	hypothetical protein			53.062	30.445	807	+	contig 18	-1.74292	0.0662
UGRO018_01596	Aryl-phospho-beta-D-glucosidase BglC	bglC_5	GH1	1.086	1.589	1392	+	contig 18	1.46339	0.766
UGRO018_01597	Lichenan permease IIC component	licC_8		5.845	2.937	1329	+	contig 18	-1.99024	0.00207
UGRO018_01598	Beta-glucosidase A	bglA_3	GH1	3.63	3.132	1287	+	contig 18	-1.159	0.777
UGRO018_01599	Heme response regulator HssR	hssR		35.964	27.984	672	+	contig 18	-1.28516	0.433
UGRO018_01600	Sensor histidine kinase RcsC	rcsC_8		32.058	31.226	1053	+	contig 18	-1.02664	0.928
UGRO018_01601	K(+)/H(+) antiporter NhaP	nhaP		62.67	26.087	1596	-	contig 18	-2.40235	0.00292
UGRO018_01602	hypothetical protein			178.782	223.164	441	-	contig 18	1.24824	0.72
UGRO018_01603	hypothetical protein			1.525	0.147	219	+	contig 18	-10.3851	0.135
UGRO018_01604	hypothetical protein			0.636	0.312	369	+	contig 18	-2.03917	0.69
UGRO018_01605	hypothetical protein			0.949	0.954	516	+	contig 18	1.00528	1
UGRO018_01606	hypothetical protein			0.624	0.161	651	+	contig 18	-3.87525	0.274
UGRO018_01607	5-amino-6-(5-phospho-D-ribitylamino)uracil phosphatase YitU	yitU_2		18.426	26.334	819	+	contig 18	1.42915	0.127
UGRO018_01608	manganese efflux pump MntP	mntP_1		13.599	11.837	618	+	contig 18	-1.1489	0.848
UGRO018_01609	2,3-bisphosphoglycerate-independent phosphoglycerate mutase	gpmI		2711.8	3370.8	1575	+	contig 18	1.24301	0.0558
UGRO018_01610	hypothetical protein			50.007	138.416	438	+	contig 18	2.76793	0.0673
UGRO018_01611	hypothetical protein			0.235	0.163	153	+	contig 18	-1.4449	0.837
UGRO018_01612	hypothetical protein			3.921	62.101	159	+	contig 18	15.8377	0.143
UGRO018_01613	Replication-associated recombination protein A	rarA_1		95.305	67.726	1263	-	contig 18	-1.40722	0.0313
UGRO018_01614	hypothetical protein			86.027	70.471	552	+	contig 18	-1.22075	0.319
UGRO018_01615	hypothetical protein			88.952	77.333	1617	+	contig 18	-1.15025	0.493
UGRO018_01616	hypothetical protein			44.265	57.57	2493	+	contig 18	1.30057	0.467
UGRO018_01617	hypothetical protein			11.35	27.165	465	+	contig 18	2.39337	0.0558
UGRO018_01618	putative manganese efflux pump MntP	mntP_2		30.252	23.505	561	-	contig 18	-1.28704	0.422
UGRO018_01619	HTH-type transcriptional repressor GlcR	glcR		122.836	120.638	765	-	contig 18	-1.01822	0.98
UGRO018_01620	Choline dehydrogenase	gbsB_1		5.59	5.469	1173	+	contig 18	-1.02218	0.966
UGRO018_01621	hypothetical protein			3.641	5.418	963	+	contig 18	1.48778	0.066
UGRO018_01622	PTS system lactose-specific EIIA component	lacF_2		8.268	10.924	324	+	contig 18	1.32129	0.682
UGRO018_01623	Lichenan permease IIC component	licC_9		5.338	5.116	1284	+	contig 18	-1.04345	0.924
UGRO018_01624	PTS system cellobiose-specific EIIB component	celA_6		2.096	1.72	312	+	contig 18	-1.21867	0.935
UGRO018_01625	Choline dehydrogenase	gbsB_2		1.948	3.08	1179	+	contig 18	1.58099	0.64
UGRO018_01626	NADH oxidase			4.833	6.23	1932	+	contig 18	1.28897	0.464
UGRO018_01627	hypothetical protein			1.406	4.312	951	+	contig 18	3.06815	0.359
UGRO018_01628	Dihydroanticapsin 7-dehydrogenase	bacC		2.913	7.197	723	+	contig 18	2.47021	0.00207
UGRO018_01629	hypothetical protein			73.246	107.272	756	-	contig 18	1.46454	0.241
UGRO018_01630	2-C-methyl-D-erythritol 2,4-cyclodiphosphate synthase	ispF		61.288	129.331	483	+	contig 18	2.11022	0.104
UGRO018_01631	hypothetical protein			61.235	37.075	585	-	contig 18	-1.65163	0.0735
UGRO018_01632	Glutamine synthetase	glnA_2		68.849	38.576	1212	-	contig 18	-1.78474	0.0155
UGRO018_01633	hypothetical protein			41.921	31.62	723	-	contig 18	-1.3258	0.291
UGRO018_01634	Choline trimethylamine-lyase activating enzyme	cutD_2		6.773	4.214	1506	-	contig 18	-1.60725	0.0415
UGRO018_01635	Amidophosphoribosyltransferase	purF_2		4.604	1.867	1098	-	contig 18	-2.46589	0.0398
UGRO018_01636	NADP-specific glutamate dehydrogenase	gdh_1		1.622	2.757	1335	+	contig 18	1.69971	0.297
UGRO018_01637	Glutamine synthetase	glnA_3		0.62	0.495	2097	+	contig 18	-1.25323	0.777
UGRO018_01638	hypothetical protein			0.52	0.532	1713	+	contig 18	1.02315	0.998
UGRO018_01639	Asparagine synthetase B [glutamine-hydrolyzing]	asnB		1.465	1.58	1581	+	contig 18	1.07888	0.829
UGRO018_01640	Amidophosphoribosyltransferase	purF_3		0.747	0.794	1422	+	contig 18	1.0617	0.978
UGRO018_01641	Diaminopimelate epimerase	dapF		1.038	4.06	798	+	contig 18	3.91289	0.21
UGRO018_01642	LL-diaminopimelate aminotransferase	dapL_1		2.745	5.998	1185	+	contig 18	2.18482	0.0226
UGRO018_01643	NH(3)-dependent NAD(+) synthetase	nadE_2		3.49	3.023	735	+	contig 18	-1.15453	0.652
UGRO018_01644	Sensory transduction protein LytR	lytR_3		40.599	275.961	693	+	contig 18	6.79725	8.92e-07
UGRO018_01645	hypothetical protein			33.438	221.887	1260	+	contig 18	6.6358	5.15e-06
UGRO018_01646	hypothetical protein			27.669	225.988	681	+	contig 18	8.16749	6.58e-05
UGRO018_01647	hypothetical protein			7.858	111.545	480	+	contig 18	14.1958	0.0358
UGRO018_01648	hypothetical protein			27.152	219.972	468	+	contig 18	8.10142	8.92e-07
UGRO018_01649	hypothetical protein			45.388	327.968	405	+	contig 18	7.22594	6.25e-06
UGRO018_01650	hypothetical protein			18.036	347.469	381	+	contig 18	19.2651	0.0389
UGRO018_01651	hypothetical protein			31.145	138.822	411	-	contig 18	4.45736	0.17
UGRO018_01652	hypothetical protein			0.731	4.913	180	+	contig 18	6.71753	0.218
UGRO018_01653	hypothetical protein			12.257	11.057	972	+	contig 18	-1.10848	0.781
UGRO018_01654	hypothetical protein			20.407	16.871	390	+	contig 18	-1.20963	0.611
UGRO018_01655	Apulose-4-phosphate transketolase subunit B	aptB_1		1.296	1.251	675	-	contig 18	-1.03639	0.997
UGRO018_01656	Ribonuclease 3	rnc		160.8	610.63	684	-	contig 19	3.79746	0.145
UGRO018_01657	ATP-dependent DNA helicase RecG	recG		132.412	155.523	2010	-	contig 19	1.17453	0.679
UGRO018_01658	hypothetical protein			42.492	33.103	774	+	contig 19	-1.28365	0.772
UGRO018_01659	Rubrerythrin-1	rbr1		1739.68	3178.07	537	-	contig 19	1.82681	0.0213
UGRO018_01660	Glutamine synthetase	glnA_4		320.542	192.571	2094	+	contig 19	-1.66454	0.0118
UGRO018_01661	hypothetical protein			6.747	4.225	1677	+	contig 19	-1.59676	0.143
UGRO018_01662	hypothetical protein			43.04	34.077	945	+	contig 19	-1.26304	0.539
UGRO018_01663	hypothetical protein			475.511	539.974	1158	-	contig 19	1.13556	0.596
UGRO018_01664	Glutamine-dependent NAD(+) synthetase	nadE_3		245.196	246.989	1653	-	contig 19	1.00731	0.999
UGRO018_01665	Putative TrmH family tRNA/rRNA methyltransferase			173.314	188.966	732	+	contig 19	1.09031	0.561
UGRO018_01666	hypothetical protein			101.662	239.109	240	-	contig 19	2.352	0.231
UGRO018_01667	hypothetical protein			556.188	575.936	747	-	contig 19	1.0355	0.957
UGRO018_01668	hypothetical protein			629.448	717.898	405	-	contig 19	1.14052	0.238
UGRO018_01669	Thiosulfate sulfurtransferase GlpE	glpE_1		630.394	860.758	312	-	contig 19	1.36543	0.0346
UGRO018_01670	hypothetical protein			991.475	967.925	351	-	contig 19	-1.02433	0.85
UGRO018_01671	Peptidyl-prolyl cis-trans isomerase B	ppiB		861.988	1166.1	438	-	contig 19	1.3528	0.0735
UGRO018_01672	hypothetical protein			168.309	139.572	969	-	contig 19	-1.20589	0.389
UGRO018_01673	hypothetical protein			237.952	396.385	861	+	contig 19	1.66582	0.0806
UGRO018_01674	Inner membrane protein YbhL	ybhL		594.824	467.967	702	-	contig 19	-1.27108	0.433
UGRO018_01675	N-acetylmuramoyl-L-alanine amidase LytC	lytC		272	346.094	732	-	contig 19	1.2724	0.451
UGRO018_01676	hypothetical protein			210.283	198.113	828	-	contig 19	-1.06143	0.867
UGRO018_01677	hypothetical protein			84.912	73.182	438	-	contig 19	-1.16029	0.757
UGRO018_01678	L-threonine ammonia-lyase	tdcB_1		73.115	83.518	1200	-	contig 19	1.14228	0.771
UGRO018_01679	Sensor histidine kinase RcsC	rcsC_9		184.174	129.513	2607	-	contig 19	-1.42204	0.23
UGRO018_01680	hypothetical protein			139.861	96.304	1932	-	contig 19	-1.45229	0.0929
UGRO018_01681	hypothetical protein			20.633	34.597	186	-	contig 19	1.67682	0.635
UGRO018_01682	hypothetical protein			571.672	679.815	1698	-	contig 19	1.18917	0.361
UGRO018_01683	Proline--tRNA ligase	proS		245.655	382.064	1695	-	contig 19	1.55529	0.0352
UGRO018_01684	hypothetical protein			99.548	205.647	1227	-	contig 19	2.0658	0.0858
UGRO018_01685	hypothetical protein			64.912	123.281	915	-	contig 19	1.89921	0.105
UGRO018_01686	hypothetical protein			51.182	52.95	735	-	contig 19	1.03455	0.928
UGRO018_01687	Fluoroquinolones export ATP-binding protein			90.531	105.839	846	-	contig 19	1.16909	0.732
UGRO018_01688	hypothetical protein			76.291	72.828	888	-	contig 19	-1.04755	0.8
UGRO018_01689	Mannosyl-3-phosphoglycerate phosphatase	mngB		41.039	52.373	1311	-	contig 19	1.27619	0.546
UGRO018_01690	Calcium-transporting ATPase			18.05	25.836	2607	-	contig 19	1.43138	0.144
UGRO018_01691	Cobalt-dependent inorganic pyrophosphatase			26.824	22.86	1635	-	contig 19	-1.17343	0.246
UGRO018_01692	hypothetical protein			186.933	206.943	738	-	contig 19	1.10705	0.808
UGRO018_01693	Pyruvate:ferredoxin oxidoreductase			10007.9	5626.01	3507	-	contig 19	-1.77887	0.00109
UGRO018_01694	hypothetical protein			48.761	69.613	7542	-	contig 19	1.42763	0.151
UGRO018_01695	hypothetical protein			9.498	52.817	132	-	contig 19	5.56116	0.0327
UGRO018_01696	hypothetical protein			170.008	169.283	798	-	contig 19	-1.00428	1
UGRO018_01697	hypothetical protein			150.369	177.219	804	-	contig 19	1.17856	0.537
UGRO018_01698	hypothetical protein			68.882	77.317	459	-	contig 19	1.12246	0.846
UGRO018_01699	Small-conductance mechanosensitive channel	mscS		33.883	40.719	867	+	contig 19	1.20177	0.338
UGRO018_01700	hypothetical protein			9.597	8.781	882	+	contig 19	-1.09293	0.772
UGRO018_01701	hypothetical protein			8.885	7.135	1044	+	contig 19	-1.24526	0.495
UGRO018_01702	ATP-dependent RNA helicase DeaD	deaD		320.526	500.547	1767	-	contig 19	1.56164	0.085
UGRO018_01703	Sensor histidine kinase RcsC	rcsC_10		51.177	53.421	1266	-	contig 19	1.04384	0.89
UGRO018_01704	Sensory transduction protein regX3	regX3_2		61.128	65.319	678	-	contig 19	1.06855	0.921
UGRO018_01705	putative ABC transporter ATP-binding protein YknY	yknY_3		73.242	87.645	771	-	contig 19	1.19666	0.112
UGRO018_01706	hypothetical protein			13.895	12.631	2382	-	contig 19	-1.10008	0.46
UGRO018_01707	hypothetical protein			63.669	81.142	387	-	contig 19	1.27443	0.738
UGRO018_01708	putative membrane protein YdfK	ydfK		35.871	62.603	711	-	contig 19	1.74521	0.0022
UGRO018_01709	Thioredoxin	trxA_2		116.529	471.896	309	-	contig 19	4.0496	0.000286
UGRO018_01710	Sugar phosphatase YidA	yidA_4		149.008	194.584	897	-	contig 19	1.30586	0.356
UGRO018_01711	Cys-tRNA(Pro)/Cys-tRNA(Cys) deacylase YbaK	ybaK		125.831	129.056	486	+	contig 19	1.02563	0.975
UGRO018_01712	hypothetical protein			122.364	145.868	2232	-	contig 19	1.19208	0.575
UGRO018_01713	tRNA-specific 2-thiouridylase MnmA	mnmA		190.852	198.849	1161	+	contig 20	1.0419	0.945
UGRO018_01714	ATP-dependent RecD-like DNA helicase	recD2		181.03	214.495	2175	+	contig 20	1.18486	0.618
UGRO018_01715	hypothetical protein			2.493	6.903	177	+	contig 20	2.76899	0.63
UGRO018_01716	hypothetical protein			5.442	6.636	1101	+	contig 20	1.21949	0.687
UGRO018_01717	Alanine--tRNA ligase	alaS_1		378.447	327.452	2628	+	contig 20	-1.15573	0.712
UGRO018_01718	hypothetical protein			279.122	739.721	258	+	contig 20	2.65017	0.298
UGRO018_01719	Putative pre-16S rRNA nuclease	yrrK		872.967	1125.82	414	+	contig 20	1.28965	0.654
UGRO018_01720	hypothetical protein			411.922	436.323	261	+	contig 20	1.05924	0.96
UGRO018_01721	Endolytic murein transglycosylase	mltG		781.773	690.028	1071	+	contig 20	-1.13296	0.68
UGRO018_01722	Uridine kinase	udk_2		469.889	899.823	633	+	contig 20	1.91497	0.205
UGRO018_01723	Transcription elongation factor GreA	greA		472.978	780.85	477	+	contig 20	1.65092	0.163
UGRO018_01724	hypothetical protein			3.454	4.296	465	+	contig 20	1.24379	0.903
UGRO018_01725	hypothetical protein			9.68	24.418	1944	+	contig 20	2.52263	0.0332
UGRO018_01726	putative protein YqeN	yqeN		148.16	135.83	954	+	contig 20	-1.09077	0.609
UGRO018_01727	L-serine dehydratase 1	sdaA		198.399	212.316	1206	+	contig 20	1.07015	0.903
UGRO018_01728	hypothetical protein			200.672	263.476	507	+	contig 20	1.31297	0.681
UGRO018_01729	hypothetical protein			126.197	101.966	828	+	contig 20	-1.23764	0.145
UGRO018_01730	Chromosome partition protein Smc	smc_1		245.378	263.169	2943	+	contig 20	1.0725	0.663
UGRO018_01731	Signal recognition particle receptor FtsY	ftsY		246.439	372.036	978	+	contig 20	1.50965	0.274
UGRO018_01732	hypothetical protein			212.564	296.422	315	+	contig 20	1.3945	0.537
UGRO018_01733	Acetate kinase	ackA		1101.65	994.222	1197	+	contig 20	-1.10806	0.713
UGRO018_01734	Bifunctional oligoribonuclease and PAP phosphatase NrnA	nrnA		997.542	776.402	945	+	contig 20	-1.28483	0.161
UGRO018_01735	5'-nucleotidase			59.09	99.767	645	+	contig 20	1.6884	0.145
UGRO018_01736	DNA polymerase III subunit alpha	dnaE		161.441	179.158	3072	+	contig 20	1.10975	0.831
UGRO018_01737	hypothetical protein			170.391	191.248	486	+	contig 20	1.12241	0.812
UGRO018_01738	50S ribosomal protein L21	rplU		1307.68	4374.73	312	+	contig 20	3.34541	0.154
UGRO018_01739	hypothetical protein			1920.78	2800.27	315	+	contig 20	1.45788	0.238
UGRO018_01740	50S ribosomal protein L27	rpmA		919.637	1904.51	285	+	contig 20	2.07094	0.0568
UGRO018_01741	GTPase Obg	obg		157.714	342.982	1290	+	contig 20	2.17471	0.0673
UGRO018_01742	Exodeoxyribonuclease	exoA		148.022	615.918	753	+	contig 20	4.16099	0.031
UGRO018_01743	Nucleobase transporter PlUacP			75.27	224.059	1314	+	contig 20	2.97675	0.0502
UGRO018_01744	hypothetical protein			1.023	15.328	519	+	contig 20	14.9896	0.0845
UGRO018_01745	putative protein			98.376	94.813	999	+	contig 20	-1.03757	0.914
UGRO018_01746	putative ABC transporter permease protein			72.356	61.595	969	+	contig 20	-1.17471	0.319
UGRO018_01747	Vitamin B12 import ATP-binding protein BtuD	btuD_7		75.847	72.82	816	+	contig 20	-1.04157	0.891
UGRO018_01748	hypothetical protein			85.991	92.28	774	+	contig 20	1.07314	0.831
UGRO018_01749	4-hydroxybenzoyl-CoA reductase subunit gamma	hcrC		92.862	110.448	465	+	contig 20	1.18938	0.479
UGRO018_01750	Putative xanthine dehydrogenase molybdenum-binding subunit XdhA	xdhA		139.94	140.679	2277	+	contig 20	1.00528	0.995
UGRO018_01751	hypothetical protein			107.871	81.777	465	+	contig 20	-1.3191	0.311
UGRO018_01752	hypothetical protein			135.574	264.427	561	+	contig 20	1.95043	0.0041
UGRO018_01753	Holliday junction ATP-dependent DNA helicase RuvA	ruvA		97.662	141.676	582	+	contig 20	1.45068	0.078
UGRO018_01754	Holliday junction ATP-dependent DNA helicase RuvB	ruvB		97.553	138.214	1014	+	contig 20	1.41681	0.22
UGRO018_01755	hypothetical protein			10.858	14.242	357	-	contig 20	1.31164	0.744
UGRO018_01756	hypothetical protein			4.119	9.26	663	+	contig 20	2.24789	0.111
UGRO018_01757	Stage V sporulation protein B	spoVB		1.603	7.386	1302	-	contig 20	4.608	0.242
UGRO018_01758	hypothetical protein			303.914	735.129	291	+	contig 20	2.41887	0.0673
UGRO018_01759	Protein translocase subunit SecDF	secDF		290.813	410.144	2289	+	contig 20	1.41034	0.479
UGRO018_01760	hypothetical protein			81.146	191.677	1611	+	contig 20	2.36213	0.101
UGRO018_01761	Adenine phosphoribosyltransferase	apt		579.49	967.732	516	+	contig 20	1.66997	0.0872
UGRO018_01762	GTP pyrophosphokinase	relA		320.707	285.881	2202	+	contig 20	-1.12182	0.42
UGRO018_01763	hypothetical protein			228.257	276.717	510	+	contig 20	1.21231	0.425
UGRO018_01764	hypothetical protein			22.684	36.884	525	+	contig 20	1.62602	0.175
UGRO018_01765	hypothetical protein			30.844	31.53	567	-	contig 20	1.02223	0.989
UGRO018_01766	tRNA(Met) cytidine acetate ligase	tmcAL		52.314	41.496	1077	-	contig 20	-1.26069	0.391
UGRO018_01767	Monoacylglycerol lipase			107.201	117.531	933	+	contig 20	1.09636	0.877
UGRO018_01768	hypothetical protein			3664.34	5303.68	510	+	contig 20	1.44738	0.172
UGRO018_01769	50S ribosomal protein L32	rpmF		334.28	875.726	171	+	contig 20	2.61974	0.329
UGRO018_01770	Ribosome maturation factor RimP	rimP		196.988	377.481	468	+	contig 20	1.91626	0.308
UGRO018_01771	Transcription termination/antitermination protein NusA	nusA		232.34	513.654	1668	+	contig 20	2.21079	0.151
UGRO018_01772	hypothetical protein			225.025	322.015	261	+	contig 20	1.43102	0.241
UGRO018_01773	putative ribosomal protein YlxQ	rplGA		321.62	357.162	288	+	contig 20	1.11051	0.802
UGRO018_01774	Translation initiation factor IF-2	infB		426.22	507.926	1860	+	contig 20	1.1917	0.422
UGRO018_01775	Ribosome-binding factor A	rbfA		128.709	187.396	339	+	contig 20	1.45596	0.387
UGRO018_01776	Transcriptional regulatory protein LnrK	lnrK		32.449	35.082	615	-	contig 20	1.08114	0.85
UGRO018_01777	hypothetical protein			40.061	25.138	1059	-	contig 20	-1.59364	0.094
UGRO018_01778	Linearmycin resistance ATP-binding protein LnrL	lnrL_2		9.052	11.512	933	+	contig 20	1.27169	0.248
UGRO018_01779	hypothetical protein			10.869	12.863	1134	+	contig 20	1.18349	0.683
UGRO018_01780	hypothetical protein			10.834	9.571	1209	+	contig 20	-1.13194	0.844
UGRO018_01781	Calcium-transporting ATPase CtpE	ctpE		81.546	66.392	2364	-	contig 20	-1.22826	0.373
UGRO018_01782	hypothetical protein			201.714	142.63	1776	-	contig 20	-1.41425	0.0406
UGRO018_01783	putative ABC transporter ATP-binding protein YheS	yheS_3		105.663	219.41	1554	+	contig 20	2.0765	0.0123
UGRO018_01784	hypothetical protein			854.78	2379.59	498	+	contig 21	2.78386	0.0736
UGRO018_01785	hypothetical protein			742.274	1656.91	366	+	contig 21	2.2322	0.187
UGRO018_01786	hypothetical protein			140.855	180.995	582	+	contig 21	1.28498	0.777
UGRO018_01787	hypothetical protein			245.474	518.401	2148	+	contig 21	2.11184	0.177
UGRO018_01788	hypothetical protein			231.578	323.669	660	+	contig 21	1.39766	0.537
UGRO018_01789	hypothetical protein			278.273	654.508	4647	+	contig 21	2.35204	0.152
UGRO018_01790	hypothetical protein			264.722	709.101	912	+	contig 21	2.67866	0.0911
UGRO018_01791	hypothetical protein			273.983	539.945	1170	+	contig 21	1.97073	0.263
UGRO018_01792	hypothetical protein			67.416	133.428	399	+	contig 21	1.97917	0.297
UGRO018_01793	hypothetical protein			117.229	279.998	228	+	contig 21	2.38847	0.0906
UGRO018_01794	hypothetical protein			158.241	328.782	801	+	contig 21	2.07773	0.272
UGRO018_01795	Stage 0 sporulation protein A	spo0A_2		551.58	907.841	363	+	contig 21	1.64589	0.558
UGRO018_01796	tRNA-Thr(tgt)			0.043	0.043	76	+	contig 21	1	1
UGRO018_01797	hypothetical protein			16.329	27.994	270	+	contig 21	1.71444	0.372
UGRO018_01798	hypothetical protein			9.197	75.892	240	+	contig 21	8.25216	0.0146
UGRO018_01799	hypothetical protein			35.81	41.126	330	-	contig 21	1.14843	0.818
UGRO018_01800	HTH-type transcriptional activator RhaR	rhaR_3		68.941	50.36	801	-	contig 21	-1.36898	0.313
UGRO018_01801	3-beta-hydroxycholanate 3-dehydrogenase (NADP(+))			358.567	643.532	822	+	contig 21	1.79473	0.173
UGRO018_01802	Phosphate acetyltransferase	pta_1		47.524	27.148	993	-	contig 21	-1.75058	0.079
UGRO018_01803	hypothetical protein			0.951	6.789	198	+	contig 21	7.14047	0.287
UGRO018_01804	hypothetical protein			314.615	1464.96	471	+	contig 21	4.65636	0.117
UGRO018_01805	HTH-type transcriptional regulator TreR	treR_1		19.277	301.646	717	+	contig 21	15.6478	3.3e-06
UGRO018_01806	Arabinose 5-phosphate isomerase KdsD	kdsD_1		2.166	5.234	600	+	contig 21	2.41608	0.357
UGRO018_01807	Ribokinase	rbsK_1		1.936	6.736	933	+	contig 21	3.47854	0.353
UGRO018_01808	Oligosaccharides import ATP-binding protein MsmX	msmX_1		2.576	5.586	1092	+	contig 21	2.16854	0.0511
UGRO018_01809	HTH-type transcriptional activator Btr	btr		3.766	3.994	876	+	contig 21	1.06052	0.915
UGRO018_01810	putative multiple-sugar transport system permease YteP	yteP		0.666	0.966	948	+	contig 21	1.45046	0.772
UGRO018_01811	L-arabinose transport system permease protein AraQ	araQ		0.303	0.979	912	+	contig 21	3.23293	0.315
UGRO018_01812	hypothetical protein			10.23	8.867	1536	+	contig 21	-1.15374	0.744
UGRO018_01813	hypothetical protein			3.778	3.432	3258	+	contig 21	-1.10079	0.796
UGRO018_01814	hypothetical protein			4.36	4.513	1911	+	contig 21	1.035	0.82
UGRO018_01815	hypothetical protein			0.854	1.105	1542	+	contig 21	1.29372	0.836
UGRO018_01816	Beta-galactosidase	lacZ	GH2	2.4	1.654	2616	+	contig 21	-1.45135	0.00741
UGRO018_01817	Kojibiose phosphorylase	kojP	GH65	1.012	2.789	2121	+	contig 21	2.75701	0.36
UGRO018_01818	hypothetical protein		GH172	0.957	3.145	1044	+	contig 21	3.28826	0.261
UGRO018_01819	hypothetical protein			1.062	3.581	513	+	contig 21	3.37166	0.274
UGRO018_01820	Beta-phosphoglucomutase	pgmB		1.293	3.773	669	+	contig 21	2.91817	0.367
UGRO018_01821	hypothetical protein			0.319	0.085	357	+	contig 21	-3.76443	0.335
UGRO018_01822	hypothetical protein		GH35	2.978	4.553	2037	+	contig 21	1.52888	0.0595
UGRO018_01823	D-ribose pyranase	rbsD		1.339	2.302	393	+	contig 21	1.71961	0.732
UGRO018_01824	hypothetical protein			3.411	6.078	2358	+	contig 21	1.78165	0.0403
UGRO018_01825	hypothetical protein			1.499	4.23	546	+	contig 21	2.82132	0.413
UGRO018_01826	hypothetical protein			5.876	5.663	399	+	contig 21	-1.03756	0.942
UGRO018_01827	hypothetical protein			3.317	4.394	1197	+	contig 21	1.32452	0.339
UGRO018_01828	HTH-type transcriptional repressor CytR	cytR_1		1.661	1.899	1038	+	contig 21	1.14303	0.934
UGRO018_01829	hypothetical protein			13.541	270.92	1893	+	contig 21	20.0069	0.00733
UGRO018_01830	Trehalose-6-phosphate hydrolase	treA	GH13_29	4.299	288.967	1635	+	contig 21	67.2113	0.000285
UGRO018_01831	hypothetical protein			126.572	101.552	1719	+	contig 21	-1.24638	0.393
UGRO018_01832	hypothetical protein			74.7	240.936	525	+	contig 21	3.22536	0.254
UGRO018_01833	hypothetical protein			38.475	46.481	432	+	contig 21	1.20808	0.782
UGRO018_01834	hypothetical protein			43.764	47.746	648	+	contig 21	1.09099	0.645
UGRO018_01835	Peptidyl-lysine N-acetyltransferase YjaB	yjaB		47.261	46.109	453	+	contig 21	-1.02499	0.974
UGRO018_01836	hypothetical protein			59.646	55.385	231	-	contig 21	-1.07694	0.816
UGRO018_01837	hypothetical protein			0.077	1.187	216	+	contig 21	15.3936	0.0403
UGRO018_01838	NADP-reducing hydrogenase subunit HndD	hndD		27.476	14.173	1734	-	contig 21	-1.93859	0.0105
UGRO018_01839	NADPH-Fe(3+) oxidoreductase subunit beta	sfrB		26.216	15.549	1836	-	contig 21	-1.68606	0.0305
UGRO018_01840	putative FMN/FAD exporter YeeO	yeeO_2		15.172	18.208	1350	+	contig 21	1.20016	0.644
UGRO018_01841	hypothetical protein			36.595	34.31	834	-	contig 21	-1.06658	0.903
UGRO018_01842	hypothetical protein			89.841	64.936	507	-	contig 21	-1.38353	0.482
UGRO018_01843	ABC transporter ATP-binding protein YtrE	ytrE		121.927	144.992	801	-	contig 21	1.18917	0.254
UGRO018_01844	hypothetical protein			121.07	114.676	939	-	contig 21	-1.05576	0.802
UGRO018_01845	hypothetical protein			182.303	184.321	996	-	contig 21	1.01107	0.986
UGRO018_01846	hypothetical protein			14.704	64.201	471	+	contig 21	4.36632	0.0288
UGRO018_01847	hypothetical protein			96.921	81.175	1656	-	contig 21	-1.19397	0.101
UGRO018_01848	hypothetical protein			14.874	9.799	1197	-	contig 21	-1.51785	0.411
UGRO018_01849	Aryl-phospho-beta-D-glucosidase BglC	bglC_6	GH1	1.294	3.91	1446	-	contig 22	3.02114	0.343
UGRO018_01850	hypothetical protein			3.372	3.506	336	-	contig 22	1.0396	0.988
UGRO018_01851	Lichenan permease IIC component	licC_10		3.165	1.698	1317	-	contig 22	-1.8644	0.213
UGRO018_01852	PTS system cellobiose-specific EIIB component	celA_7		2.429	0.417	315	-	contig 22	-5.82764	0.103
UGRO018_01853	putative licABCH operon regulator	licR_8		6.925	7.189	1893	+	contig 22	1.03818	0.957
UGRO018_01854	hypothetical protein			55.993	37.635	1242	-	contig 22	-1.48777	0.177
UGRO018_01855	Sugar phosphatase YidA	yidA_5		72.857	52.566	819	-	contig 22	-1.38603	0.263
UGRO018_01856	hypothetical protein			26.549	28.283	753	-	contig 22	1.06532	0.572
UGRO018_01857	hypothetical protein			12.231	18.565	375	-	contig 22	1.51793	0.406
UGRO018_01858	Ion-translocating oxidoreductase complex subunit B	rsxB_2		13.383	14.524	768	-	contig 22	1.08525	0.818
UGRO018_01859	Oleate hydratase			208.961	238.052	1770	-	contig 22	1.13922	0.599
UGRO018_01860	hypothetical protein			124.46	165.279	747	-	contig 22	1.32797	0.329
UGRO018_01861	Bacitracin transport ATP-binding protein BcrA	bcrA_4		128.821	218.764	639	-	contig 22	1.6982	0.204
UGRO018_01862	hypothetical protein			70.567	56.091	1260	-	contig 22	-1.25809	0.673
UGRO018_01863	hypothetical protein			31.414	33.271	819	-	contig 22	1.05911	0.957
UGRO018_01864	Ubiquinone biosynthesis O-methyltransferase, mitochondrial	COQ3_1		261.727	216.168	741	-	contig 22	-1.21076	0.281
UGRO018_01865	hypothetical protein			155.811	122.071	411	-	contig 22	-1.2764	0.708
UGRO018_01866	HTH-type dhaKLM operon transcriptional activator DhaS	dhaS		118.241	57.89	561	-	contig 22	-2.04251	0.0142
UGRO018_01867	Beta-glucoside kinase	bglK_2		671.59	488.392	897	-	contig 22	-1.3751	0.127
UGRO018_01868	PTS system oligo-beta-mannoside-specific EIIC component	gmuC_3		6.391	3.784	1275	-	contig 22	-1.68923	0.378
UGRO018_01869	Aryl-phospho-beta-D-glucosidase BglC	bglC_7	GH1	7.824	5.713	1404	-	contig 22	-1.36949	0.0198
UGRO018_01870	hypothetical protein			31.777	26.689	792	+	contig 22	-1.19062	0.816
UGRO018_01871	UDP-N-acetylglucosamine 1-carboxyvinyltransferase 2	murAB		188.157	179.897	1266	-	contig 22	-1.04592	0.816
UGRO018_01872	hypothetical protein			164.707	203.829	1485	+	contig 22	1.23752	0.575
UGRO018_01873	hypothetical protein			32.322	62.088	882	-	contig 22	1.9209	0.078
UGRO018_01874	hypothetical protein		GH18+CBM5	7.343	13.632	1284	-	contig 22	1.85651	0.0355
UGRO018_01875	Transcription antiterminator LicT	licT_6		12.903	15.678	831	+	contig 22	1.2151	0.702
UGRO018_01876	PTS system maltose-specific EIICB component	malP_2		0.632	0.717	1596	+	contig 22	1.13383	0.929
UGRO018_01877	Maltose-6'-phosphate glucosidase MalH	malH	GH4	2.048	1.16	1323	+	contig 22	-1.7661	0.185
UGRO018_01878	hypothetical protein			0.393	0.46	471	+	contig 22	1.16949	0.949
UGRO018_01879	Putative acetyltransferase			25.181	200.635	588	+	contig 22	7.96779	0.0105
UGRO018_01880	PTS system glucose-specific EIIA component	crr_1		141.7	158.018	495	-	contig 22	1.11516	0.857
UGRO018_01881	HTH-type transcriptional regulator GltC	gltC		48.429	32.379	900	-	contig 22	-1.49568	0.0584
UGRO018_01882	hypothetical protein			17.525	11.966	1929	-	contig 22	-1.46466	0.0209
UGRO018_01883	hypothetical protein			17.63	11.705	1239	-	contig 22	-1.50621	0.0843
UGRO018_01884	hypothetical protein			14.403	9.853	1260	-	contig 22	-1.46181	0.00159
UGRO018_01885	hypothetical protein			2.496	3.035	1035	-	contig 22	1.21581	0.877
UGRO018_01886	Formate--tetrahydrofolate ligase 1	fhs1		522.959	609.376	1671	-	contig 22	1.16525	0.599
UGRO018_01887	Phosphoribosylamine--glycine ligase	purD		449.817	487.368	1233	-	contig 22	1.08348	0.835
UGRO018_01888	hypothetical protein			183.861	154.069	744	-	contig 22	-1.19337	0.848
UGRO018_01889	hypothetical protein			162.5	126.265	663	-	contig 22	-1.28697	0.822
UGRO018_01890	hypothetical protein			141.475	59.932	447	-	contig 22	-2.3606	0.0736
UGRO018_01891	hypothetical protein			0.568	2.442	459	+	contig 22	4.29786	0.389
UGRO018_01892	hypothetical protein			0.862	1.004	261	+	contig 22	1.16475	0.964
UGRO018_01893	hypothetical protein			3.908	1.582	3546	+	contig 22	-2.46942	0.00267
UGRO018_01894	hypothetical protein			5.04	2.261	321	+	contig 22	-2.22947	0.433
UGRO018_01895	hypothetical protein			4.838	5.913	408	+	contig 22	1.22226	0.77
UGRO018_01896	hypothetical protein			3.18	2.026	1407	+	contig 22	-1.56959	0.114
UGRO018_01897	hypothetical protein			1.324	0.191	402	+	contig 22	-6.93447	0.21
UGRO018_01898	hypothetical protein			4.379	1.157	1125	+	contig 22	-3.78371	0.0555
UGRO018_01899	hypothetical protein			0.205	0.268	129	+	contig 22	1.30669	0.926
UGRO018_01900	hypothetical protein			0.879	0.043	222	+	contig 22	-20.654	0.0379
UGRO018_01901	hypothetical protein			4.299	1.159	501	+	contig 22	-3.70771	0.104
UGRO018_01902	hypothetical protein			3.5	0.295	504	+	contig 22	-11.8468	0.0232
UGRO018_01903	hypothetical protein			1.084	0.187	390	+	contig 22	-5.79363	0.236
UGRO018_01904	hypothetical protein			2.293	1.179	2448	+	contig 22	-1.94421	0.0897
UGRO018_01905	hypothetical protein			2.464	1.777	2187	+	contig 22	-1.38636	0.547
UGRO018_01906	hypothetical protein		GH23	2.471	1.155	1008	+	contig 22	-2.13991	0.0507
UGRO018_01907	hypothetical protein			2.72	1.319	897	+	contig 22	-2.06272	0.0665
UGRO018_01908	Transcriptional regulatory protein NatR	natR_3		114.837	69.113	720	+	contig 22	-1.66158	0.236
UGRO018_01909	hypothetical protein			583.981	359.871	1893	-	contig 22	-1.62275	0.00118
UGRO018_01910	hypothetical protein			60.338	78.886	867	-	contig 23	1.30741	0.163
UGRO018_01911	hypothetical protein			123.134	149.184	657	-	contig 23	1.21155	0.576
UGRO018_01912	hypothetical protein			151.693	125.092	348	-	contig 23	-1.21265	0.317
UGRO018_01913	hypothetical protein			93.987	110.628	669	-	contig 23	1.17705	0.512
UGRO018_01914	hypothetical protein			93.804	129.683	570	+	contig 23	1.38248	0.261
UGRO018_01915	hypothetical protein			220.223	232.169	2934	+	contig 23	1.05424	0.888
UGRO018_01916	hypothetical protein			170.194	210.388	1305	+	contig 23	1.23616	0.377
UGRO018_01917	Thiol peroxidase	tpx		312.955	1078.87	495	-	contig 23	3.44735	0.145
UGRO018_01918	hypothetical protein			135.52	93.129	867	-	contig 23	-1.45517	0.27
UGRO018_01919	Uracil-DNA glycosylase	ung_1		63.921	85.934	672	-	contig 23	1.34439	0.406
UGRO018_01920	hypothetical protein			233.553	367.251	1332	-	contig 23	1.57246	0.0935
UGRO018_01921	Metalloprotease TldD	tldD		214.957	538.507	1398	-	contig 23	2.50519	0.0424
UGRO018_01922	hypothetical protein			244.665	444.417	702	-	contig 23	1.81643	0.0238
UGRO018_01923	hypothetical protein			75.731	135.833	393	-	contig 23	1.79362	0.0349
UGRO018_01924	Ribosomal RNA small subunit methyltransferase B	rsmB		68.99	99.339	1248	-	contig 23	1.4399	0.00379
UGRO018_01925	hypothetical protein			75.36	101.93	777	-	contig 23	1.35257	0.0336
UGRO018_01926	Primosomal protein N'	priA		82.994	103.255	2169	-	contig 23	1.24413	0.145
UGRO018_01927	hypothetical protein			969.972	824.806	729	+	contig 23	-1.176	0.117
UGRO018_01928	Copper chaperone CopZ	copZ		72.828	228.336	207	-	contig 23	3.13528	0.293
UGRO018_01929	hypothetical protein			287.531	433.744	273	-	contig 23	1.50851	0.0915
UGRO018_01930	hypothetical protein			663.299	708.138	906	-	contig 23	1.0676	0.743
UGRO018_01931	hypothetical protein			520.059	527.505	1584	-	contig 23	1.01432	0.989
UGRO018_01932	Spermidine/putrescine import ATP-binding protein PotA	potA_1		678.721	827.36	786	-	contig 23	1.219	0.16
UGRO018_01933	putative protein			456.565	546.537	978	-	contig 23	1.19706	0.626
UGRO018_01934	hypothetical protein			14.944	11.725	555	+	contig 23	-1.27451	0.818
UGRO018_01935	hypothetical protein			423.762	646.17	711	-	contig 23	1.52484	0.249
UGRO018_01936	Soluble hydrogenase 42 kDa subunit			514.119	595.913	1059	-	contig 23	1.1591	0.606
UGRO018_01937	hypothetical protein			34.155	38.003	570	-	contig 23	1.11266	0.761
UGRO018_01938	hypothetical protein			10.093	47.955	324	-	contig 23	4.75138	0.207
UGRO018_01939	hypothetical protein			4.541	24.604	126	-	contig 23	5.41771	0.3
UGRO018_01940	hypothetical protein			29.676	40.22	363	-	contig 23	1.35532	0.27
UGRO018_01941	hypothetical protein			60.139	65.087	396	-	contig 23	1.08227	0.847
UGRO018_01942	hypothetical protein			62.718	82.142	450	-	contig 23	1.3097	0.16
UGRO018_01943	hypothetical protein			33.855	62.169	465	-	contig 23	1.83633	0.284
UGRO018_01944	hypothetical protein			27.633	26.334	711	-	contig 23	-1.04934	0.931
UGRO018_01945	tRNA-Cys(gca)			0.043	0.043	74	+	contig 23	1	1
UGRO018_01946	tRNA-Leu(taa)			0.043	0.043	88	+	contig 23	1	1
UGRO018_01947	hypothetical protein			236.812	151.484	819	-	contig 23	-1.56328	0.0496
UGRO018_01948	Modification methylase HaeIII	haeIIIM		112.218	131.796	1218	-	contig 23	1.17446	0.733
UGRO018_01949	hypothetical protein			89.698	79.061	678	-	contig 23	-1.13454	0.745
UGRO018_01950	hypothetical protein			107.111	106.421	1251	-	contig 23	-1.00649	0.992
UGRO018_01951	Chromosome partition protein Smc	smc_2		84.083	98.753	3297	-	contig 23	1.17447	0.488
UGRO018_01952	hypothetical protein			39.592	94.784	648	-	contig 23	2.39398	0.125
UGRO018_01953	hypothetical protein			63.581	80.562	1419	-	contig 23	1.26707	0.157
UGRO018_01954	hypothetical protein			190.299	446.316	600	-	contig 23	2.34534	0.0576
UGRO018_01955	hypothetical protein			267.387	259.87	804	-	contig 23	-1.02893	0.919
UGRO018_01956	Vitamin B12 import ATP-binding protein BtuD	btuD_8		289.494	367.414	1920	-	contig 23	1.26916	0.358
UGRO018_01957	Protein GrpE	grpE_1		169.818	230.318	783	-	contig 23	1.35626	0.0952
UGRO018_01958	Chaperone protein DnaK	dnaK_1		288.237	426.194	1500	-	contig 23	1.47862	0.386
UGRO018_01959	Polyisoprenyl-teichoic acid--peptidoglycan teichoic acid transferase TagU	tagU_3		487.955	598.972	1425	-	contig 23	1.22752	0.385
UGRO018_01960	UDP-2,3-diacetamido-2,3-dideoxy-D-glucuronate 2-epimerase	wbpI		542.718	545.665	1137	-	contig 23	1.00543	0.995
UGRO018_01961	UDP-2-acetamido-2,6-beta-L-arabino-hexul-4-ose reductase	wbjC_1		426.992	458.287	1161	-	contig 23	1.07329	0.567
UGRO018_01962	UDP-glucose 4-epimerase	capD_1		347.554	348.877	1053	-	contig 23	1.00381	0.993
UGRO018_01963	2,3,4,5-tetrahydropyridine-2,6-dicarboxylate N-acetyltransferase	dapH_2		353.383	441.685	549	-	contig 23	1.24988	0.534
UGRO018_01964	lipid II flippase MurJ	murJ_2		279.209	271.169	1269	-	contig 23	-1.02965	0.95
UGRO018_01965	hypothetical protein		GT4	497.251	470.82	1257	-	contig 23	-1.05614	0.567
UGRO018_01966	hypothetical protein			495.571	370.564	1308	-	contig 23	-1.33734	0.0419
UGRO018_01967	hypothetical protein			461.53	361.721	1116	-	contig 23	-1.27593	0.119
UGRO018_01968	UDP-N-acetylglucosamine 4-epimerase	wbgU_1		481.385	639.762	975	-	contig 23	1.329	0.416
UGRO018_01969	UDP-N-acetyl-D-glucosamine 6-dehydrogenase	wbpA_1		693.606	603.264	1305	-	contig 23	-1.14975	0.658
UGRO018_01970	N,N'-diacetylbacillosaminyl-diphospho-undecaprenol alpha-1,3-N-acetylgalactosaminyltransferase	pglA_1	GT4	389.146	310.855	1086	-	contig 23	-1.25186	0.39
UGRO018_01971	N-acetyl-alpha-D-glucosaminyl-diphospho-ditrans,octacis-undecaprenol 4-epimerase	gnu		588.241	495.813	873	-	contig 23	-1.18642	0.31
UGRO018_01972	Undecaprenyl phosphate N,N'-diacetylbacillosamine 1-phosphate transferase	pglC_1		325.739	792.391	621	-	contig 23	2.43259	0.257
UGRO018_01973	UDP-N-acetylbacillosamine N-acetyltransferase	pglD_1		275.64	802.912	558	-	contig 23	2.9129	0.214
UGRO018_01974	UDP-N-acetyl-alpha-D-glucosamine C6 dehydratase	pglF_1		375.363	818.799	1845	-	contig 23	2.18135	0.24
UGRO018_01975	hypothetical protein			152.774	742.52	495	-	contig 23	4.86024	0.118
UGRO018_01976	Tyrosine-protein kinase YwqD	ywqD_1		547.632	864.522	726	-	contig 23	1.57866	0.3
UGRO018_01977	Tyrosine-protein phosphatase CpsB	cpsB_1		627.761	857.45	786	-	contig 23	1.36589	0.418
UGRO018_01978	hypothetical protein			535.374	365.82	207	-	contig 23	-1.46349	0.394
UGRO018_01979	hypothetical protein			59.614	101.781	564	-	contig 24	1.70735	0.333
UGRO018_01980	hypothetical protein			195.191	204.637	198	+	contig 24	1.04839	0.935
UGRO018_01981	hypothetical protein			26.308	58.073	282	+	contig 24	2.20737	0.694
UGRO018_01982	Free methionine-R-sulfoxide reductase	msrC		12.337	36.124	474	+	contig 24	2.92804	0.478
UGRO018_01983	SPbeta prophage-derived aminoglycoside N(3')-acetyltransferase-like protein YokD	yokD		170.347	178.715	810	-	contig 24	1.04912	0.873
UGRO018_01984	hypothetical protein			207.86	149.384	435	-	contig 24	-1.39145	0.138
UGRO018_01985	hypothetical protein			1247.49	853.296	1206	-	contig 24	-1.46196	0.00972
UGRO018_01986	putative iron export permease protein FetB	fetB		67.57	47.595	804	-	contig 24	-1.41969	0.0487
UGRO018_01987	Carnitine transport ATP-binding protein OpuCA	opuCA_1		72.764	40.464	636	-	contig 24	-1.79824	0.00319
UGRO018_01988	Sugar phosphatase YidA	yidA_6		142.672	144.239	810	-	contig 24	1.01098	0.983
UGRO018_01989	5-amino-6-(5-phospho-D-ribitylamino)uracil phosphatase YcsE	ycsE		73.089	81.748	771	+	contig 24	1.11847	0.709
UGRO018_01990	hypothetical protein			5.574	2.493	1224	+	contig 24	-2.23548	0.095
UGRO018_01991	tRNA-Arg(ccg)			0.043	0.043	77	+	contig 24	1	1
UGRO018_01992	hypothetical protein			2.508	5.533	321	-	contig 24	2.20577	0.597
UGRO018_01993	hypothetical protein			0.595	6.148	312	-	contig 24	10.3408	0.127
UGRO018_01994	hypothetical protein			0.125	0.353	93	-	contig 24	2.8194	0.572
UGRO018_01995	hypothetical protein			80.144	90.508	3249	-	contig 24	1.12931	0.418
UGRO018_01996	putative ABC transporter ATP-binding protein			127.013	105.716	711	-	contig 24	-1.20146	0.619
UGRO018_01997	putative chromate transport protein	srpC_1		20.156	15.786	546	+	contig 24	-1.27681	0.29
UGRO018_01998	putative chromate transport protein	srpC_2		17.577	14.344	558	+	contig 24	-1.22539	0.563
[truncated: 1,514 more rows]
