# Supplementary material for: The butyrate-producing Gram-positive human gut bacterium, Hoskinsella mucinilytica, selectively targets host mucin N-acetylhexosamines[image]
Source: J Biol Chem. 2026 Mar 17;302(5):111371. doi: 10.1016/j.jbc.2026.111371 (PMC13096917; doi:10.1016/j.jbc.2026.111371)
Supplement: Supplemental Table 8 [file mmc9.xlsx]

## Sheet: (A) All proteins
Supplemental Table 8. Proteomics analysis of all cell-associated Hm proteins detected when grown on gMO.
Protein FDR Confidence: Combined	Accession	Description	Exp. q-value: Combined	Sum PEP Score	Coverage [%]	# Peptides	# PSMs	# Unique Peptides	# AAs	MW [kDa]	calc. pI	# Peptides (by Search Engine): A2 Sequest HT (UGRO018_0423_Cells 1)	# Peptides (by Search Engine): B2 Sequest HT (UGRO018_0423_Cells 2)T	# PSMs (by Search Engine): A2 Sequest HT (UGRO018_0423_Cells 1)	# PSMs (by Search Engine): B2 Sequest HT (UGRO018_0423_Cells 2)T	Abundance: F1: Sample, UGRO018_0423_Cells 1	Abundance: F2: Sample, UGRO018_0423_Cells 2	Abundances (Normalized): F1: Sample, UGRO018_0423_Cells 1	Abundances (Normalized): F2: Sample, UGRO018_0423_Cells 2	Abundances Count: F1: Sample, UGRO018_0423_Cells 1		Abundances Count: F2: Sample, UGRO018_0423_Cells 2		Biological Process	Cellular Component	Molecular Function	Pfam IDs	Entrez Gene ID	Ensembl Gene ID	Gene Symbol	Gene ID	# Razor Peptides	Modifications
Medium	UGRO018_00007	hypothetical protein	0.036	0.996	3	1	1	1	331	38.6	6.25	1		1		188511	232111	188511	693649	1	0.0199243	1	0.021777								UGRO018_00007	0
High	UGRO018_00025	Phosphoglycerate kinase	0	103.944	49	20	47	20	392	41.8	5.47	20	12	31	16	4.17191e+07	1.10878e+07	4.17191e+07	3.31352e+07	25	0.498107	24	0.522648								UGRO018_00025	0
High	UGRO018_00026	Triosephosphate isomerase	0	76.821	37	12	48	12	248	26.7	4.94	12	9	28	20	5.10117e+07	1.62172e+07	5.10117e+07	4.84642e+07	17	0.338713	16	0.348432								UGRO018_00026	0
High	UGRO018_00028	hypothetical protein	0.004	2.278	9	1	1	1	97	11.6	5.57	1		1		92122	37311.9	92122	111504	1	0.0199243	1	0.021777								UGRO018_00028	0
High	UGRO018_00030	hypothetical protein	0	6.344	6	2	2	2	287	33.2	6.87	2		2		76568.1	28934.6	76568.1	86469.3	1	0.0199243	1	0.021777								UGRO018_00030	0
High	UGRO018_00044	Leucine-, isoleucine-, valine-, threonine-, and alanine-binding protein	0	13.252	16	4	6	4	395	42	4.82	4	2	4	2	582033	173979	582033	519927	3	0.0597729	3	0.065331								UGRO018_00044	0
High	UGRO018_00047	Lipopolysaccharide export system ATP-binding protein LptB	0	4.235	9	2	2	2	258	29.2	6.8	2		2		140094	52643.8	140094	157323	2	0.0398486	2	0.043554								UGRO018_00047	0
High	UGRO018_00048	High-affinity branched-chain amino acid transport ATP-binding protein LivF	0	5.228	9	2	3	2	234	25.5	8.22	2	1	2	1	294626	116471	294626	348065	2	0.0398486	2	0.043554								UGRO018_00048	0
High	UGRO018_00049	Inosine-5'-monophosphate dehydrogenase	0	22.629	29	5	10	5	215	23.9	6.13	5	3	6	4	2.09624e+06	465297	2.09624e+06	1.39051e+06	5	0.0996214	4	0.087108								UGRO018_00049	0
High	UGRO018_00064	Pyrroline-5-carboxylate reductase	0	13.67	20	4	7	4	267	29.1	5.07	4	3	4	3	812358	275631	812358	823707	4	0.0796972	3	0.065331								UGRO018_00064	0
High	UGRO018_00070	hypothetical protein	0.001	2.925	3	1	1	1	367	42	4.6	1		1		68056.4		68056.4		1	0.0199243		#VALUE!								UGRO018_00070	0
Medium	UGRO018_00079	hypothetical protein	0.03	1.06	7	1	1	1	228	27.1	6.05	1		1																	UGRO018_00079	0
High	UGRO018_00080	5-amino-6-(5-phospho-D-ribitylamino)uracil phosphatase YbjI	0	4.297	5	1	1	1	264	30.2	4.97	1		1		160725		160725		1	0.0199243		#VALUE!								UGRO018_00080	0
High	UGRO018_00089	Cold shock protein CspD	0.002	2.601	43	2	2	2	65	7.5	5.86	1	1	1	1	16331.1	44327.8	16331.1	132471	1	0.0199243	1	0.021777								UGRO018_00089	0
High	UGRO018_00090	hypothetical protein	0.004	2.083	8	1	2	1	119	13.9	4.97	1		2		63351.7	23469.9	63351.7	70138.3	1	0.0199243	1	0.021777								UGRO018_00090	0
High	UGRO018_00091	Cold shock protein CspB	0	17.764	57	5	7	5	65	7.5	5.08	5	2	5	2	9.2529e+06	2.98658e+06	9.2529e+06	8.9252e+06	5	0.0996214	4	0.087108								UGRO018_00091	0
High	UGRO018_00092	Protein translocase subunit SecA	0	89.601	37	25	36	25	781	88.6	5.72	25	11	25	11	4.83056e+06	1.72669e+06	4.83056e+06	5.16012e+06	24	0.478183	23	0.500871								UGRO018_00092	0
High	UGRO018_00093	Peptide chain release factor 2	0	5.153	4	2	2	2	346	39.5	5.24	2		2		244810	49573.4	244810	148147	2	0.0398486	2	0.043554								UGRO018_00093	0
High	UGRO018_00099	Cell division ATP-binding protein FtsE	0	4.406	10	2	2	2	229	25.6	6.32	2		2		60238.7		60238.7		1	0.0199243		#VALUE!								UGRO018_00099	0
High	UGRO018_00104	hypothetical protein	0	17.991	16	5	12	5	248	26.7	6.61	4	3	9	3	2.67896e+06	977943	2.67896e+06	2.92252e+06	6	0.119546	6	0.130662								UGRO018_00104	0
High	UGRO018_00122	Fructosamine deglycase FrlB	0	5.144	5	2	2	2	339	38.9	5.49	2		2		210832	93284	210832	278774	2	0.0398486	2	0.043554								UGRO018_00122	0
High	UGRO018_00129	Phosphoglucomutase	0	51.331	28	14	21	14	564	63.5	5.15	14	5	16	5	3.13424e+06	980999	3.13424e+06	2.93165e+06	13	0.259016	12	0.261324								UGRO018_00129	0
High	UGRO018_00130	hypothetical protein	0	27.005	38	5	13	5	156	17	5.02	5	3	10	3	1.66334e+06	680095	1.66334e+06	2.03242e+06	7	0.13947	6	0.130662								UGRO018_00130	0
Low	UGRO018_00148	hypothetical protein	0.053	0.76	1	1	1	1	1812	201.4	4.91	1		1		2.24559e+06	775015	2.24559e+06	2.31608e+06	1	0.0199243	1	0.021777								UGRO018_00148	0
Medium	UGRO018_00150	Multidrug efflux system ATP-binding protein	0.02	1.239	2	1	1	1	294	33.2	6.8		1		1	139826	37443.1	139826	111896	1	0.0199243	1	0.021777								UGRO018_00150	0
High	UGRO018_00160	V-type sodium ATPase subunit B	0.008	1.7	4	1	1	1	480	52.9	5.12	1		1		85168.8	28878.8	85168.8	86302.4	1	0.0199243	1	0.021777								UGRO018_00160	0
High	UGRO018_00161	V-type ATP synthase alpha chain	0	7.502	5	3	4	3	585	65.5	5.26	3	1	3	1	251522	89710	251522	268093	3	0.0597729	3	0.065331								UGRO018_00161	0
High	UGRO018_00162	V-type proton ATPase subunit E	0	14.755	25	5	6	5	198	23	4.86	4	2	4	2	418105	155639	418105	465117	3	0.0597729	3	0.065331								UGRO018_00162	0
High	UGRO018_00163	V-type ATP synthase subunit F	0	11.987	36	3	3	3	102	11.5	5.49	3		3		618442	207676	618442	620628	3	0.0597729	3	0.065331								UGRO018_00163	0
High	UGRO018_00165	hypothetical protein	0	10.954	7	3	4	3	642	72.9	5.19	3	1	3	1	252314	62302.3	252314	186187	2	0.0398486	1	0.021777								UGRO018_00165	0
High	UGRO018_00167	hypothetical protein	0	7.145	23	3	5	3	103	12.5	6.79	3	2	3	2	1.46916e+06	394138	1.46916e+06	1.17786e+06	3	0.0597729	3	0.065331								UGRO018_00167	0
High	UGRO018_00172	Phosphoglycolate phosphatase	0.006	1.989	6	1	1	1	216	25.2	5.58	1		1		91845.4		91845.4		1	0.0199243		#VALUE!								UGRO018_00172	0
High	UGRO018_00181	Ion-translocating oxidoreductase complex subunit B	0	25.826	19	9	11	9	506	55	5.8	9	2	9	2	1.07642e+06	300082	1.07642e+06	896777	9	0.179319	8	0.174216								UGRO018_00181	0
High	UGRO018_00183	hypothetical protein	0	7.658	16	2	3	2	124	14.4	4.93	2	1	2	1	327000	105292	327000	314660	2	0.0398486	2	0.043554								UGRO018_00183	0
High	UGRO018_00187	hypothetical protein	0	37.688	29	13	17	13	384	46.5	5.12	11	6	11	6	2.27385e+06	604238	2.27385e+06	1.80573e+06	13	0.259016	11	0.239547								UGRO018_00187	0
High	UGRO018_00195	Chaperone protein HtpG	0	24.465	15	8	10	8	645	74.9	4.89	8	2	8	2	1.28385e+06	352110	1.28385e+06	1.05226e+06	7	0.13947	6	0.130662								UGRO018_00195	0
High	UGRO018_00197	Gamma-glutamyl phosphate reductase	0.002	2.518	2	1	1	1	414	45.7	5.38	1		1		44675.4	9907.94	44675.4	29609.3	1	0.0199243	1	0.021777								UGRO018_00197	0
High	UGRO018_00198	Isocitrate dehydrogenase [NADP]	0.001	3.301	4	1	1	1	332	36.7	5.11	1		1		67878.4	23796.5	67878.4	71114.3	1	0.0199243	1	0.021777								UGRO018_00198	0
High	UGRO018_00199	Citrate synthase	0.004	2.109	3	1	2	1	444	51	6.89		1		2		1.34206e+06		4.01065e+06			1									UGRO018_00199	0
High	UGRO018_00200	3-isopropylmalate dehydratase large subunit	0	7.168	3	2	2	2	639	68.9	5.39	2		2		147815	25906.8	147815	77420.9	2	0.0398486	2	0.043554								UGRO018_00200	0
Medium	UGRO018_00214	hypothetical protein	0.048	0.842	10	1	1	1	269	31.8	7.39	1		1																	UGRO018_00214	0
High	UGRO018_00238	hypothetical protein	0.001	3.046	2	1	1	1	478	53.5	4.93	1		1		46834.5	11507	46834.5	34388	1	0.0199243	1	0.021777								UGRO018_00238	0
High	UGRO018_00240	putative Hsp20 family chaperone	0	32.19	46	7	14	6	130	15.1	5.03	6	7	7	7	3.76598e+06	1.01104e+06	3.76598e+06	3.02144e+06	7	0.13947	7	0.152439								UGRO018_00240	1
High	UGRO018_00241	hypothetical protein	0	14.416	28	4	6	3	136	15.9	5.05	4	2	4	2	555247	229876	555247	686971	3	0.0597729	2	0.043554								UGRO018_00241	0
High	UGRO018_00244	1,4-alpha-glucan branching enzyme GlgB	0.002	2.395	2	1	1	1	551	64.8	5.63	1		1		52266.8	15322.5	52266.8	45790.4	1	0.0199243	1	0.021777								UGRO018_00244	0
High	UGRO018_00248	hypothetical protein	0.008	1.735	8	1	1	1	109	12.6	5.1	1		1																	UGRO018_00248	0
High	UGRO018_00250	hypothetical protein	0	7.643	22	3	3	3	162	18.7	5.67	3		3		240733	67128.1	240733	200608	3	0.0597729	3	0.065331								UGRO018_00250	0
High	UGRO018_00253	hypothetical protein	0	64.687	35	14	23	14	448	51.2	8.85	11	12	11	12	2.94811e+06	1.37575e+06	2.94811e+06	4.11136e+06	13	0.259016	13	0.283101								UGRO018_00253	0
High	UGRO018_00261	hypothetical protein	0	29.899	54	8	12	8	169	20	5.68	8	3	9	3	2.17074e+06	421605	2.17074e+06	1.25994e+06	9	0.179319	5	0.108885								UGRO018_00261	0
High	UGRO018_00263	hypothetical protein	0	5.488	13	3	5	3	174	20.3	5.07	3	2	3	2	236935	53393.4	236935	159563	3	0.0597729	2	0.043554								UGRO018_00263	0
High	UGRO018_00265	hypothetical protein	0.007	1.964	4	1	1	1	354	42.4	5.64	1		1		48622.3	16921.5	48622.3	50568.9	1	0.0199243	1	0.021777								UGRO018_00265	0
High	UGRO018_00270	HTH-type transcriptional regulator PuuR	0	5.009	7	1	1	1	177	20.6	5.1	1		1		100953	26916.6	100953	80438.7	1	0.0199243	1	0.021777								UGRO018_00270	0
High	UGRO018_00274	Bifunctional purine biosynthesis protein PurH	0	20.987	15	5	6	5	390	43.6	6.06	5	1	5	1	752223	139713	752223	417525	4	0.0796972	3	0.065331								UGRO018_00274	0
High	UGRO018_00275	hypothetical protein	0	6.423	12	2	2	2	147	16.7	4.65	2		2		712799	80412.1	712799	240307	2	0.0398486	2	0.043554								UGRO018_00275	0
High	UGRO018_00276	Cytosol non-specific dipeptidase	0	23.93	16	6	8	6	476	53.4	4.88	6	2	6	2	961650	193767	961650	579060	6	0.119546	4	0.087108								UGRO018_00276	0
High	UGRO018_00277	UDP-N-acetylmuramoyl-tripeptide--D-alanyl-D-alanine ligase	0	14.313	15	5	5	5	459	51	5.47	4	1	4	1	758049	230785	758049	689687	5	0.0996214	5	0.108885								UGRO018_00277	0
High	UGRO018_00278	Vancomycin C-type resistance protein VanC	0	6.071	4	1	2	1	354	39.3	4.92	1	1	1	1		41090.1		122795			1									UGRO018_00278	0
High	UGRO018_00279	Alanine racemase 1	0	6.932	8	2	2	2	382	42.7	5.78	2		2		216881	42485.9	216881	126967	2	0.0398486	2	0.043554								UGRO018_00279	0
Medium	UGRO018_00288	Lichenan-specific phosphotransferase enzyme IIA component	0.023	1.148	18	1	4	1	114	13.1	5		1		4	364835	113931	364835	340476	1	0.0199243	1	0.021777								UGRO018_00288	0
High	UGRO018_00295	Membrane-bound lytic murein transglycosylase F	0	12.067	14	3	4	3	265	29.4	5.43	3	1	3	1	481775	137905	481775	412122	3	0.0597729	3	0.065331								UGRO018_00295	0
High	UGRO018_00298	Processive diacylglycerol alpha-glucosyltransferase	0.004	2.26	3	1	1	1	333	38.1	6.96	1		1		59196.4		59196.4		1	0.0199243		#VALUE!								UGRO018_00298	0
High	UGRO018_00300	Regulatory protein RecX	0.001	3.057	2	1	1	1	663	76.9	6.04	1		1		42818.2	18610.9	42818.2	55617.5	1	0.0199243	1	0.021777								UGRO018_00300	0
High	UGRO018_00301	3'-5' exoribonuclease YhaM	0	9.013	10	3	4	3	315	35.8	5.6	3	1	3	1	465131	90049.4	465131	269107	3	0.0597729	2	0.043554								UGRO018_00301	0
High	UGRO018_00302	Ribosomal protein S12 methylthiotransferase RimO	0	4.001	2	1	1	1	433	49	5.11	1		1		158389	44483.2	158389	132935	1	0.0199243	1	0.021777								UGRO018_00302	0
High	UGRO018_00303	hypothetical protein	0.004	2.204	10	1	1	1	161	18.6	8.51	1		1		38300	94320.3	38300	281871	1	0.0199243	1	0.021777								UGRO018_00303	0
High	UGRO018_00304	hypothetical protein	0.001	3.329	6	1	1	1	155	17.8	5.33	1		1		131632	41499.5	131632	124019	1	0.0199243	1	0.021777								UGRO018_00304	0
High	UGRO018_00306	hypothetical protein	0	14.916	30	5	9	5	165	19.3	4.92	5	4	5	4	2.7027e+06	833626	2.7027e+06	2.49124e+06	5	0.0996214	5	0.108885								UGRO018_00306	0
High	UGRO018_00308	hypothetical protein	0	4.945	14	1	2	1	80	9.6	4.49	1	1	1	1	740857	204348	740857	610680	1	0.0199243	1	0.021777								UGRO018_00308	0
High	UGRO018_00311	Translation initiation factor IF-3	0	4.162	11	1	2	1	141	16.4	9.76	1		2		235427	70387.7	235427	210349	2	0.0398486	1	0.021777								UGRO018_00311	0
High	UGRO018_00312	50S ribosomal protein L35	0	20.503	31	5	11	5	64	7.5	11.93	2	5	3	8	6.21223e+06	2.55054e+06	6.21223e+06	7.62213e+06	3	0.0597729	7	0.152439								UGRO018_00312	0
High	UGRO018_00313	50S ribosomal protein L20	0	45.511	41	8	21	8	122	14.1	10.48	8	7	13	8	1.45888e+07	4.79339e+06	1.45888e+07	1.43247e+07	12	0.239091	10	0.21777								UGRO018_00313	0
High	UGRO018_00314	hypothetical protein	0	4.85	8	1	2	1	145	17.1	5.85	1	1	1	1	100116	52706.5	100116	157510	1	0.0199243	1	0.021777								UGRO018_00314	0
High	UGRO018_00320	HTH-type transcriptional repressor YtrA	0	6.243	19	2	2	2	122	14.1	5.34	2		2		310127	168369	310127	503162	2	0.0398486	2	0.043554								UGRO018_00320	0
High	UGRO018_00321	ABC transporter ATP-binding protein YtrB	0	23.527	28	6	11	6	232	26.5	5.85	6	3	8	3	2.25587e+06	614752	2.25587e+06	1.83715e+06	7	0.13947	7	0.152439								UGRO018_00321	0
High	UGRO018_00337	Fe/S biogenesis protein NfuA	0.001	3.406	13	1	1	1	77	8.4	4.41	1		1		86579.2	39088.7	86579.2	116814	1	0.0199243	1	0.021777								UGRO018_00337	0
High	UGRO018_00339	General stress protein 13	0.008	1.816	11	1	1	1	116	13.3	9.2	1		1																	UGRO018_00339	0
High	UGRO018_00340	Glucose-6-phosphate isomerase	0	33.965	25	9	12	9	424	47.6	5.12	9	3	9	3	3.98984e+06	1.29182e+06	3.98984e+06	3.86052e+06	9	0.179319	9	0.195993								UGRO018_00340	0
High	UGRO018_00341	Pyruvate, phosphate dikinase	0	18.725	6	5	6	5	877	97.7	5.27	5	1	5	1	429417	139792	429417	417760	6	0.119546	4	0.087108								UGRO018_00341	0
High	UGRO018_00348	hypothetical protein	0	5.704	11	2	2	2	179	21	8.95	2		2		212968	20726.7	212968	61940.4	2	0.0398486	1	0.021777								UGRO018_00348	0
High	UGRO018_00354	hypothetical protein	0.004	2.284	1	1	1	1	487	57.2	5.19	1		1		45373.3	8685.82	45373.3	25957	1	0.0199243	1	0.021777								UGRO018_00354	0
High	UGRO018_00364	hypothetical protein	0.003	2.793	5	2	2	2	316	36.1	5.14	2		2		194035	29095.6	194035	86950.4	2	0.0398486	2	0.043554								UGRO018_00364	0
High	UGRO018_00365	hypothetical protein	0.001	3.073	10	1	1	1	132	14.9	6.87	1		1		152680	40400.1	152680	120733	1	0.0199243	1	0.021777								UGRO018_00365	0
High	UGRO018_00366	Ribosome hibernation promotion factor	0	18.082	34	5	12	5	177	20.7	4.97	4	5	7	5	1.82616e+06	586698	1.82616e+06	1.75331e+06	7	0.13947	7	0.152439								UGRO018_00366	0
High	UGRO018_00371	hypothetical protein	0.006	1.991	8	1	2	1	97	11.2	4.96	1		2		420323	66504.1	420323	198743	1	0.0199243	1	0.021777								UGRO018_00371	0
Medium	UGRO018_00372	hypothetical protein	0.016	1.346	5	1	1	1	243	28.5	4.31	1		1		79254.4	13588.9	79254.4	40609.6	1	0.0199243	1	0.021777								UGRO018_00372	0
High	UGRO018_00373	Trigger factor	0	102.387	48	20	41	20	425	47.4	4.6	20	14	25	16	1.52104e+07	5.4321e+06	1.52104e+07	1.62335e+07	19	0.378561	19	0.413763								UGRO018_00373	0
High	UGRO018_00374	Lon protease 1	0	57.059	24	16	22	16	774	87.2	5.78	16	4	18	4	2.54117e+06	763240	2.54117e+06	2.2809e+06	16	0.318789	14	0.304878								UGRO018_00374	0	Met-loss [N-Term]
High	UGRO018_00375	putative GTP-binding protein EngB	0	6.551	15	3	3	3	196	22.5	8.46	3		3		301403	82942.9	301403	247870	3	0.0597729	2	0.043554								UGRO018_00375	0
High	UGRO018_00377	hypothetical protein	0	4.214	5	1	2	1	211	24.8	6.73	1	1	1	1	416482	121856	416482	364158	1	0.0199243	1	0.021777								UGRO018_00377	0
High	UGRO018_00393	ADP-ribose pyrophosphatase	0	9.508	19	3	4	3	178	20.6	5.17	3	1	3	1	376835	98998.2	376835	295850	3	0.0597729	3	0.065331								UGRO018_00393	0
High	UGRO018_00403	Phosphinothricin N-acetyltransferase	0	4.369	6	1	1	1	188	22	6.2	1		1		117442	26339.7	117442	78714.6	1	0.0199243	1	0.021777								UGRO018_00403	0
High	UGRO018_00407	Ribosomal large subunit pseudouridine synthase B	0	15.805	19	5	6	5	245	28	9.41	5	1	5	1	728743	217113	728743	648828	4	0.0796972	4	0.087108								UGRO018_00407	0
High	UGRO018_00410	Threonylcarbamoyladenosine tRNA methylthiotransferase MtaB	0.003	2.743	4	1	1	1	429	48.9	6.8	1		1		43937.7	21510.2	43937.7	64281.9	1	0.0199243	1	0.021777								UGRO018_00410	0
High	UGRO018_00411	UDP-N-acetylmuramoyl-L-alanyl-D-glutamate--2,6-diaminopimelate ligase	0	8.746	5	2	2	2	486	54.3	5.29	2		2		220513	69932	220513	208987	2	0.0398486	2	0.043554								UGRO018_00411	0
High	UGRO018_00412	30S ribosomal protein S21	0	33.701	66	9	20	9	59	7	11.43	8	5	13	7	2.61805e+07	8.51592e+06	2.61805e+07	2.54493e+07	9	0.179319	10	0.21777								UGRO018_00412	0
High	UGRO018_00413	Membrane-bound lytic murein transglycosylase F	0.004	2.202	2	1	1	1	506	56.3	5.25	1		1		71646	19688	71646	58836.4	1	0.0199243	1	0.021777								UGRO018_00413	0
High	UGRO018_00414	Arginine transport ATP-binding protein ArtM	0	9.341	11	2	2	2	245	27.4	5.85	2		2		287066	95625.1	287066	285770	2	0.0398486	2	0.043554								UGRO018_00414	0
High	UGRO018_00428	Endoribonuclease YbeY	0	5.523	8	1	2	1	155	18.1	4.83	1	1	1	1	173778	73871.8	173778	220761	1	0.0199243	1	0.021777								UGRO018_00428	0
High	UGRO018_00430	Cytidine deaminase	0.003	2.672	7	1	1	1	134	14.8	4.68	1		1		178815	73242.4	178815	218880	1	0.0199243	1	0.021777								UGRO018_00430	0
High	UGRO018_00431	GTPase Era	0.006	1.986	3	1	1	1	299	34.3	8.38	1		1		40324.4		40324.4		1	0.0199243		#VALUE!								UGRO018_00431	0
High	UGRO018_00433	Glycine--tRNA ligase	0	39.33	19	9	16	9	460	53.2	5.31	9	5	10	6	2.31164e+06	639218	2.31164e+06	1.91026e+06	8	0.159394	8	0.174216								UGRO018_00433	0
High	UGRO018_00435	RNA polymerase sigma factor SigA	0	23.957	17	6	9	6	398	46	4.84	6	3	6	3	1.06889e+06	352780	1.06889e+06	1.05426e+06	6	0.119546	6	0.130662								UGRO018_00435	0
High	UGRO018_00439	putative endonuclease 4	0	8.396	10	2	2	2	292	32.6	6.35	2		2		99723.2	40015.5	99723.2	119584	1	0.0199243	1	0.021777								UGRO018_00439	0
High	UGRO018_00441	4-hydroxy-3-methylbut-2-en-1-yl diphosphate synthase (flavodoxin)	0	11.579	8	3	4	3	356	39.1	6.52	3	1	3	1	551258	129248	551258	386251	3	0.0597729	3	0.065331								UGRO018_00441	0
High	UGRO018_00443	50S ribosomal protein L33 2	0	5.264	27	1	4	1	49	6	9.79	1	1	3	1	1.84612e+06	605475	1.84612e+06	1.80942e+06	1	0.0199243	1	0.021777	protein metabolism;other metabolic processes	translational apparatus;other cell component	other molecular function	Pf00471	61925974	A4V01_12520; ADH65_04745; BN631_01322; BN746_02510; CIAN88_07040; DW113_09005; DWW36_00655; DXA38_01505; ERS852468_02029; EUBDOL_01057; HMPREF0981_01595; HMPREF0983_01024; HMPREF1094_03419; HMPREF9022_01657	rpmG; rpmG2	A0A099I9E1; A0A1C7HQR2; A0A372STJ6; A0A3A6DYA5; A0A3R6YE83; A0A415PAK4; A0A417JII5; A0A6N4TF94; A0A7G9GME6; A8RBD4; aarg:Aargi30884_04910; E2SJ26; ehn:H9Q80_17315; erb:A4V01_12520; G1VNS6; H1B8R2; N9WQL5; R6VLP1; R7GA51; UGRO018_00443	0
High	UGRO018_00444	Hydroxyacylglutathione hydrolase GloC	0	4.745	5	1	2	1	207	22.9	5.99	1	1	1	1	173701	55024.2	173701	164437	1	0.0199243	1	0.021777								UGRO018_00444	0
High	UGRO018_00453	Elongation factor P	0	25.16	25	5	10	5	187	20.8	4.82	4	5	5	5	4.58205e+06	1.63795e+06	4.58205e+06	4.89492e+06	6	0.119546	6	0.130662								UGRO018_00453	0
Medium	UGRO018_00454	hypothetical protein	0.015	1.37	6	1	1	1	300	35.1	4.6	1		1		21495.1	13983.3	21495.1	41788.4	1	0.0199243	1	0.021777								UGRO018_00454	0
High	UGRO018_00455	Cytidylate kinase	0	31.647	47	9	13	9	219	24.9	5.22	9	4	9	4	2.19483e+06	588400	2.19483e+06	1.7584e+06	9	0.179319	8	0.174216								UGRO018_00455	0
High	UGRO018_00456	GTPase Der	0	9.878	8	3	3	3	436	49.1	6.68	3		3		241581	100689	241581	300904	3	0.0597729	2	0.043554								UGRO018_00456	0
High	UGRO018_00457	Glycerol-3-phosphate dehydrogenase [NAD(P)+]	0	17.81	26	7	8	7	332	36.6	6.05	7	1	7	1	766013	246976	766013	738071	7	0.13947	6	0.130662								UGRO018_00457	0
High	UGRO018_00461	DNA-binding protein HU 1	0	97.901	61	12	58	12	94	10.2	8.35	12	11	38	20	1.58046e+08	5.55893e+07	1.58046e+08	1.66125e+08	19	0.378561	18	0.391986								UGRO018_00461	0	Met-loss [N-Term]
High	UGRO018_00464	Lipid II isoglutaminyl synthase (glutamine-hydrolyzing) subunit GatD	0.001	3.297	4	1	1	1	247	27.8	5.1	1		1		126485	44092.1	126485	131767	1	0.0199243	1	0.021777								UGRO018_00464	0
High	UGRO018_00466	Phosphoribosylaminoimidazole-succinocarboxamide synthase	0	59.672	48	10	33	10	227	24.9	4.86	9	9	18	15	1.44366e+07	5.27075e+06	1.44366e+07	1.57513e+07	12	0.239091	13	0.283101								UGRO018_00466	0
High	UGRO018_00467	Phosphoribosylaminoimidazole-succinocarboxamide synthase	0	22.026	24	5	7	5	234	27	5	5	2	5	2	790896	319844	790896	955835	5	0.0996214	5	0.108885								UGRO018_00467	0
High	UGRO018_00468	Adenylosuccinate lyase	0	16.424	13	4	6	4	476	54.1	5.39	4	2	4	2	908213	185327	908213	553839	4	0.0796972	4	0.087108								UGRO018_00468	0
High	UGRO018_00472	Adenylosuccinate synthetase	0	12.955	7	3	3	3	427	47.5	5.78	3		3		228267	102286	228267	305674	2	0.0398486	2	0.043554								UGRO018_00472	0
High	UGRO018_00473	Iron-sulfur cluster carrier protein	0	36.953	31	8	13	8	277	30.1	5.22	8	3	10	3	2.16987e+06	524376	2.16987e+06	1.56707e+06	10	0.199243	9	0.195993								UGRO018_00473	0
High	UGRO018_00474	Phosphopentomutase	0	3.769	3	1	1	1	396	43.8	5.59	1		1		74255.3	30302.6	74255.3	90557.4	1	0.0199243	1	0.021777								UGRO018_00474	0
High	UGRO018_00479	Stage 0 sporulation protein A	0.002	2.629	8	1	2	1	277	31.7	6.95	1		2																	UGRO018_00479	0
High	UGRO018_00481	DNA repair protein RecN	0	4.629	4	2	2	2	547	61.5	5.2	2		2		93597.1	16335.8	93597.1	48818.6	2	0.0398486	1	0.021777								UGRO018_00481	0
High	UGRO018_00485	Exodeoxyribonuclease 7 small subunit	0	11.234	21	2	4	2	71	8	4.54	2	2	2	2	670528	289529	670528	865240	2	0.0398486	2	0.043554								UGRO018_00485	0
High	UGRO018_00487	Transcription antitermination protein NusB	0	12.117	27	3	7	3	125	14.4	4.7	3	3	4	3	1.57058e+06	700327	1.57058e+06	2.09289e+06	4	0.0796972	4	0.087108								UGRO018_00487	0
High	UGRO018_00489	hypothetical protein	0	19.658	41	5	10	5	109	12.1	5.17	5	4	6	4	5.54646e+06	1.36476e+06	5.54646e+06	4.07849e+06	5	0.0996214	4	0.087108								UGRO018_00489	0	Met-loss [N-Term]
High	UGRO018_00494	tRNA pseudouridine synthase B	0	4.364	7	2	2	2	282	31.8	6.62	2		2		51098.1	10559.9	51098.1	31557.6	1	0.0199243	1	0.021777								UGRO018_00494	0
High	UGRO018_00507	Acetolactate synthase isozyme 3 small subunit	0	20.027	35	6	7	6	170	19.3	5.47	6		7		476399	93646	476399	279855	5	0.0996214	4	0.087108								UGRO018_00507	0
High	UGRO018_00508	Acetolactate synthase large subunit	0.001	3.341	1	1	1	1	573	63	7.01	1		1		115783	12506.6	115783	37375.1	1	0.0199243	1	0.021777								UGRO018_00508	0
High	UGRO018_00515	hypothetical protein	0	11.182	7	2	3	2	301	35.4	5.16	2	1	2	1	855760	330415	855760	987425	2	0.0398486	2	0.043554								UGRO018_00515	0
High	UGRO018_00522	hypothetical protein	0	12.171	11	5	5	5	589	68	4.73	5		5		450160	42908.8	450160	128230	4	0.0796972	2	0.043554								UGRO018_00522	0
High	UGRO018_00551	S-ribosylhomocysteine lyase	0	10.84	23	3	5	3	154	17.6	5.21	3	2	3	2	1.05336e+06	337681	1.05336e+06	1.00914e+06	3	0.0597729	3	0.065331								UGRO018_00551	0
High	UGRO018_00552	hypothetical protein	0	18.426	43	5	12	5	97	11.2	6.1	5	5	7	5	7.92771e+06	2.58279e+06	7.92771e+06	7.71851e+06	5	0.0996214	5	0.108885								UGRO018_00552	0
High	UGRO018_00555	hypothetical protein	0.007	1.896	2	1	1	1	409	48.1	5.26	1		1		57220.3	15417.1	57220.3	46073.1	1	0.0199243	1	0.021777								UGRO018_00555	0
High	UGRO018_00560	2-succinyl-6-hydroxy-2,4-cyclohexadiene-1-carboxylate synthase	0.001	3.4	8	2	2	2	312	35	4.93	2		2		117466		117466		2	0.0398486		#VALUE!								UGRO018_00560	0
High	UGRO018_00566	Rubrerythrin	0	52.254	47	9	30	9	179	20.3	5.11	9	9	16	14	2.33454e+07	5.82579e+06	2.33454e+07	1.741e+07	13	0.259016	13	0.283101								UGRO018_00566	0
High	UGRO018_00567	Peroxide-responsive repressor PerR	0	5.629	23	3	4	3	128	15	6.86	3	1	3	1	265733	92680.9	265733	276971	3	0.0597729	3	0.065331								UGRO018_00567	0
High	UGRO018_00569	hypothetical protein	0	4.423	8	1	2	1	145	16.4	4.45	1	1	1	1	242586	81096.7	242586	242352	1	0.0199243	1	0.021777								UGRO018_00569	0
High	UGRO018_00571	Choline trimethylamine-lyase activating enzyme	0	5.875	10	1	1	1	171	19.4	6.28	1		1		166898	47355.3	166898	141518	1	0.0199243	1	0.021777								UGRO018_00571	0
High	UGRO018_00572	Anaerobic ribonucleoside-triphosphate reductase	0	14.427	8	5	5	5	781	87.9	5.94	5		5		304857	30162.9	304857	90140.1	4	0.0796972	2	0.043554								UGRO018_00572	0
High	UGRO018_00577	hypothetical protein	0	9.206	12	3	3	3	281	31.8	4.44	3		3		406812	61118	406812	182647	3	0.0597729	2	0.043554								UGRO018_00577	0
High	UGRO018_00597	hypothetical protein	0	16.946	14	4	5	4	305	35.2	8.59	4	1	4	1	628084	145082	628084	433569	4	0.0796972	4	0.087108								UGRO018_00597	0
High	UGRO018_00599	Thymidylate kinase	0	22.86	36	5	7	5	210	23.6	5.06	5	2	5	2	714000	229582	714000	686093	5	0.0996214	4	0.087108								UGRO018_00599	0
High	UGRO018_00600	Pyridoxal phosphate homeostasis protein	0	20.702	20	4	7	4	216	24.8	7.12	4	3	4	3	911162	231393	911162	691504	4	0.0796972	4	0.087108								UGRO018_00600	0
High	UGRO018_00603	Lichenan permease IIC component	0.004	2.13	2	1	1	1	442	48.6	7.08	1		1		115186	32626.8	115186	97503.2	1	0.0199243	1	0.021777								UGRO018_00603	0
High	UGRO018_00604	hypothetical protein	0	57.334	42	9	22	9	203	23.5	5.33	9	8	12	10	5.53329e+06	2.01943e+06	5.53329e+06	6.03494e+06	11	0.219167	11	0.239547								UGRO018_00604	0
Medium	UGRO018_00606	hypothetical protein	0.012	1.529	5	1	2	1	173	20.2	5.19	1	1	1	1	184289	52360.2	184289	156475	1	0.0199243	1	0.021777								UGRO018_00606	0
High	UGRO018_00610	hypothetical protein	0.003	2.685	27	1	1	1	56	6.4	9.28	1		1		78307.4	13738.8	78307.4	41057.6	1	0.0199243	1	0.021777								UGRO018_00610	0
High	UGRO018_00613	Amidophosphoribosyltransferase	0	32.474	29	10	11	10	472	52.8	6.37	10	1	10	1	1.13045e+06	280070	1.13045e+06	836972	10	0.199243	8	0.174216								UGRO018_00613	0
High	UGRO018_00614	NH(3)-dependent NAD(+) synthetase	0	36.597	25	10	15	10	435	49	5.07	10	4	11	4	2.05437e+06	530819	2.05437e+06	1.58632e+06	11	0.219167	10	0.21777								UGRO018_00614	0
High	UGRO018_00617	hypothetical protein	0	7.166	12	3	3	3	270	31.8	5.38	3		3		345009	62082	345009	185528	3	0.0597729	2	0.043554								UGRO018_00617	0
High	UGRO018_00618	hypothetical protein	0	15.355	14	3	4	3	258	29.8	6.11	3	1	3	1	371161	95724.7	371161	286067	2	0.0398486	2	0.043554								UGRO018_00618	0
Medium	UGRO018_00622	hypothetical protein	0.043	0.888	5	1	1	1	134	15.4	4.86	1		1		272743	90879.2	272743	271587	1	0.0199243	1	0.021777								UGRO018_00622	0
High	UGRO018_00624	Meso-diaminopimelate D-dehydrogenase	0	59.433	42	12	23	12	326	36.1	5.88	12	8	14	9	5.49521e+06	1.53249e+06	5.49521e+06	4.57976e+06	14	0.27894	14	0.304878								UGRO018_00624	0
Medium	UGRO018_00626	Deoxyguanosinetriphosphate triphosphohydrolase	0.03	1.053	3	1	1	1	473	54.6	6.3	1		1																	UGRO018_00626	0
High	UGRO018_00634	Purine nucleoside phosphorylase DeoD-type	0	15.66	29	5	11	5	238	26.4	5.57	5	4	7	4	4.8851e+06	1.42712e+06	4.8851e+06	4.26487e+06	5	0.0996214	5	0.108885								UGRO018_00634	0
High	UGRO018_00637	hypothetical protein	0	16.242	21	4	5	4	213	25.4	8.05	4	1	4	1	555128	52885.6	555128	158045	3	0.0597729	1	0.021777								UGRO018_00637	0
High	UGRO018_00641	Peptidoglycan-N-acetylmuramic acid deacetylase PdaC	0.006	1.993	4	1	1	1	446	51.3	5.22	1		1																	UGRO018_00641	0
High	UGRO018_00647	Phosphocholine transferase AnkX	0	6.288	18	3	4	3	223	24.1	7.62	3		4		326117	48087.6	326117	143707	3	0.0597729	2	0.043554								UGRO018_00647	0
High	UGRO018_00650	putative aminopeptidase	0	6.642	11	3	5	3	323	33.8	5.3	2	3	2	3	328107	120452	328107	359965	3	0.0597729	3	0.065331								UGRO018_00650	0
High	UGRO018_00655	Reverse rubrerythrin-1	0	79.134	46	9	45	9	181	20	5.22	9	8	26	19	4.04452e+07	1.69797e+07	4.04452e+07	5.07428e+07	13	0.259016	12	0.261324								UGRO018_00655	0
Medium	UGRO018_00658	Energy-dependent translational throttle protein EttA	0.043	0.891	4	1	1	1	597	68.7	5.83	1		1																	UGRO018_00658	0
High	UGRO018_00659	putative dual-specificity RNA methyltransferase RlmN	0	6.325	7	2	3	2	366	42.2	7.14	2	1	2	1	175206	30744.4	175206	91877.8	2	0.0398486	1	0.021777								UGRO018_00659	0
High	UGRO018_00660	Serine/threonine phosphatase stp	0	6.094	6	1	1	1	246	27.4	5.34	1		1		297861		297861		1	0.0199243		#VALUE!								UGRO018_00660	0
High	UGRO018_00663	Ribulose-phosphate 3-epimerase	0	10.707	14	3	4	3	221	24.5	4.92	3	1	3	1	291712	114126	291712	341059	3	0.0597729	3	0.065331								UGRO018_00663	0
High	UGRO018_00664	Thiamine pyrophosphokinase	0	4.478	6	1	2	1	202	22.6	4.64	1	1	1	1	133915	49112.2	133915	146769	1	0.0199243	1	0.021777								UGRO018_00664	0
High	UGRO018_00666	50S ribosomal protein L28	0	23.06	63	6	16	6	63	7	12.03	5	6	9	7	1.40672e+07	5.90313e+06	1.40672e+07	1.76412e+07	5	0.0996214	6	0.130662								UGRO018_00666	0	Met-loss [N-Term]
High	UGRO018_00667	hypothetical protein	0	28.222	14	8	10	8	651	71.3	5.4	8	1	9	1	879835	244485	879835	730629	7	0.13947	7	0.152439								UGRO018_00667	0
High	UGRO018_00668	hypothetical protein	0	8.65	9	3	3	3	472	51	5.41	3		3		174128	144887	174128	432986	3	0.0597729	3	0.065331								UGRO018_00668	0
High	UGRO018_00669	Cell division protein FtsA	0	19.359	23	8	8	8	419	47.3	5.26	8		8		962495	207111	962495	618940	6	0.119546	4	0.087108								UGRO018_00669	0
High	UGRO018_00670	Cell division protein FtsZ	0	35.444	32	10	16	10	358	37.9	4.69	10	5	11	5	5.1933e+06	1.55403e+06	5.1933e+06	4.64413e+06	10	0.199243	10	0.21777								UGRO018_00670	0	Met-loss [N-Term]
High	UGRO018_00672	Calcium-transporting ATPase 1	0.002	2.52	5	2	2	2	856	94.5	6.25	1	1	1	1		187659		560809			1									UGRO018_00672	0
High	UGRO018_00678	Ktr system potassium uptake protein A	0	8.603	12	3	4	3	224	24.9	6.01	3	1	3	1	647519	93855.6	647519	280482	3	0.0597729	3	0.065331								UGRO018_00678	0
Medium	UGRO018_00683	hypothetical protein	0.02	1.229	6	1	1	1	603	68.6	5.11	1		1																	UGRO018_00683	0
High	UGRO018_00685	Anaerobic ribonucleoside-triphosphate reductase	0.001	3.335	1	1	2	1	792	90.3	5.91	1	1	1	1	145374	46570.8	145374	139174	1	0.0199243	1	0.021777								UGRO018_00685	0
Medium	UGRO018_00688	hypothetical protein	0.02	1.248	3	1	1	1	374	42.9	7.21	1		1		101053		101053		1	0.0199243		#VALUE!								UGRO018_00688	0
High	UGRO018_00695	hypothetical protein	0	4.559	13	2	2	2	168	19.2	4.96	2		2		248009	57268.9	248009	171145	2	0.0398486	2	0.043554								UGRO018_00695	0
High	UGRO018_00696	hypothetical protein	0	316.793	35	68	144	68	2258	247.2	4.83	64	43	93	51	4.41686e+07	1.44303e+07	4.41686e+07	4.3124e+07	77	1.53417	72	1.56794								UGRO018_00696	0
High	UGRO018_00697	hypothetical protein	0	259.564	30	57	105	57	2034	223.7	4.73	55	37	67	38	3.32166e+07	9.56282e+06	3.32166e+07	2.85779e+07	55	1.09584	51	1.11063								UGRO018_00697	0
High	UGRO018_00699	putative licABCH operon regulator	0	6.099	4	2	2	2	638	74.4	5.45	2		2		129807	61025.2	129807	182370	2	0.0398486	2	0.043554								UGRO018_00699	0
High	UGRO018_00701	Lichenan-specific phosphotransferase enzyme IIA component	0	23.89	28	4	13	4	109	12.1	4.91	4	4	8	5	1.0708e+07	3.63709e+06	1.0708e+07	1.08692e+07	5	0.0996214	4	0.087108								UGRO018_00701	0
High	UGRO018_00703	PTS system oligo-beta-mannoside-specific EIIC component	0	4.185	2	1	2	1	469	50.6	4.88	1	1	1	1	412554	121490	412554	363065	1	0.0199243	1	0.021777								UGRO018_00703	0
High	UGRO018_00704	Glycine reductase complex component B subunit gamma	0	45.455	47	8	24	8	173	18.8	7.02	8	7	16	8	6.65164e+06	2.57192e+06	6.65164e+06	7.68601e+06	11	0.219167	9	0.195993								UGRO018_00704	0
High	UGRO018_00707	hypothetical protein	0	9.447	9	3	3	3	364	41.8	5.39	3		3		140530	31034.7	140530	92745.4	2	0.0398486	2	0.043554								UGRO018_00707	0
High	UGRO018_00709	N(4)-(Beta-N-acetylglucosaminyl)-L-asparaginase	0	58.26	41	13	26	13	319	35.1	5.41	13	9	17	9	1.1571e+07	2.97379e+06	1.1571e+07	8.88698e+06	13	0.259016	10	0.21777								UGRO018_00709	0
High	UGRO018_00711	Copper homeostasis protein CutC	0	5.353	10	3	3	3	246	27	5.38	2	1	2	1	204095	88424.8	204095	264252	2	0.0398486	2	0.043554								UGRO018_00711	0
High	UGRO018_00713	hypothetical protein	0	9.082	13	3	3	3	220	25.5	6.73	3		3		654294	61032.7	654294	182393	3	0.0597729	2	0.043554								UGRO018_00713	0
High	UGRO018_00719	hypothetical protein	0	9.763	16	4	4	4	307	34.2	6.09	4		4		271642	78863.4	271642	235678	3	0.0597729	3	0.065331								UGRO018_00719	0
High	UGRO018_00722	hypothetical protein	0	28.057	47	6	10	6	131	14.3	5.54	6	4	6	4	1.02833e+06	416649	1.02833e+06	1.24513e+06	5	0.0996214	5	0.108885								UGRO018_00722	0
High	UGRO018_00725	Deoxyribose-phosphate aldolase 1	0	58.968	51	12	28	12	220	23.7	5.14	11	11	17	11	1.44686e+07	3.95692e+06	1.44686e+07	1.1825e+07	13	0.259016	13	0.283101								UGRO018_00725	0
High	UGRO018_00726	hypothetical protein	0.004	2.048	8	1	1	1	155	18.8	8.81	1		1		40063.4		40063.4		1	0.0199243		#VALUE!								UGRO018_00726	0
High	UGRO018_00729	hypothetical protein	0	7.617	47	3	3	3	109	12.9	7.55	3		3		228059	24605.3	228059	73531.5	3	0.0597729	2	0.043554								UGRO018_00729	0
High	UGRO018_00732	hypothetical protein	0.002	2.566	11	1	1	1	109	12.7	8.68	1		1		51728.2	16651.1	51728.2	49760.7	1	0.0199243	1	0.021777								UGRO018_00732	0
High	UGRO018_00735	hypothetical protein	0	9.941	30	3	6	3	104	12	7.78	3	2	4	2	1.78618e+06	629142	1.78618e+06	1.88015e+06	3	0.0597729	2	0.043554								UGRO018_00735	0
High	UGRO018_00736	hypothetical protein	0	16.773	18	7	9	7	401	43.3	4.74	6	3	6	3	693306	315913	693306	944086	6	0.119546	5	0.108885								UGRO018_00736	0
High	UGRO018_00737	hypothetical protein	0.004	2.15	6	1	1	1	231	26	5.39	1		1		83997.8	18961.1	83997.8	56664.1	1	0.0199243	1	0.021777								UGRO018_00737	0
High	UGRO018_00751	Carboxypeptidase 1	0	12.242	7	4	5	4	497	58.1	5.24	4	1	4	1	524467	139900	524467	418083	3	0.0597729	3	0.065331								UGRO018_00751	0
High	UGRO018_00754	Alanine dehydrogenase 2	0	8.411	13	4	4	4	371	39.6	5.8	4		4		534703	86786.8	534703	259357	4	0.0796972	3	0.065331								UGRO018_00754	0
High	UGRO018_00755	Bacitracin export ATP-binding protein BceA	0	9.844	22	4	6	4	255	28.7	5.68	4	2	4	2	460739	130763	460739	390777	3	0.0597729	3	0.065331								UGRO018_00755	0
High	UGRO018_00758	PTS system maltose-specific EIICB component	0	6.175	7	2	3	2	516	56.8	7.43	2	1	2	1	152503	51045.8	152503	152547	2	0.0398486	1	0.021777								UGRO018_00758	0
High	UGRO018_00760	6-phospho-alpha-glucosidase	0	62.62	41	15	24	15	443	50.2	5.64	15	8	16	8	4.70784e+06	931951	4.70784e+06	2.78508e+06	16	0.318789	13	0.283101								UGRO018_00760	0
High	UGRO018_00761	hypothetical protein	0.001	3.531	8	1	1	1	158	17.5	5.34	1		1		79434.4	26079.3	79434.4	77936.5	1	0.0199243	1	0.021777								UGRO018_00761	0
High	UGRO018_00764	hypothetical protein	0	6.662	14	2	2	2	125	14.6	5.95	2		2		295207	52615.4	295207	157238	2	0.0398486	2	0.043554								UGRO018_00764	0
High	UGRO018_00776	Response regulator protein GraR	0	9.066	14	3	3	3	224	26.3	5.5	3		3		268558	55775.5	268558	166682	3	0.0597729	2	0.043554								UGRO018_00776	0
High	UGRO018_00777	hypothetical protein	0	7.964	41	3	4	3	74	8.6	5.41	3	1	3	1	852646	344555	852646	1.02968e+06	3	0.0597729	2	0.043554								UGRO018_00777	0
High	UGRO018_00794	hypothetical protein	0	9.636	8	4	5	4	757	83.6	4.92	4	1	4	1	266330	167062	266330	499256	3	0.0597729	3	0.065331								UGRO018_00794	0
Medium	UGRO018_00796	Bacitracin transport ATP-binding protein BcrA	0.044	0.877	7	1	1	1	210	23.9	8.73	1		1																	UGRO018_00796	0
High	UGRO018_00819	hypothetical protein	0	3.801	3	1	1	1	269	31	8.37	1		1		51618.3	8949.98	51618.3	26746.5	1	0.0199243	1	0.021777								UGRO018_00819	0
High	UGRO018_00820	hypothetical protein	0	7.923	46	2	3	2	57	6.4	9.47	2	1	2	1	327519	75910.9	327519	226855	2	0.0398486	2	0.043554								UGRO018_00820	0
High	UGRO018_00838	Teichoic acids export ATP-binding protein TagH	0	4.217	4	1	1	1	283	31.6	8.98	1		1		159740	124807	159740	372978	1	0.0199243	1	0.021777								UGRO018_00838	0
High	UGRO018_00839	Glycerol-3-phosphate cytidylyltransferase	0	15.399	33	4	7	4	131	15.3	5.41	4	2	5	2	1.88678e+06	759465	1.88678e+06	2.26962e+06	4	0.0796972	4	0.087108								UGRO018_00839	0
High	UGRO018_00840	Undecaprenyl-phosphate 4-deoxy-4-formamido-L-arabinose transferase	0	9.475	3	3	3	3	1166	137.1	7.91	3		3		185512	44581.1	185512	133228	3	0.0597729	2	0.043554								UGRO018_00840	0
High	UGRO018_00848	hypothetical protein	0	14.422	16	5	6	5	380	44.9	7.15	5	1	5	1	800809	126092	800809	376819	5	0.0996214	3	0.065331								UGRO018_00848	0
High	UGRO018_00849	Tyrocidine synthase 1	0	8.668	8	4	5	4	506	57.7	5.81	4		5		361850	28670.7	361850	85680.7	5	0.0996214	2	0.043554								UGRO018_00849	0
High	UGRO018_00850	Diaminopimelate decarboxylase	0	27.289	22	9	9	9	396	45.7	5.22	7	2	7	2	1.0555e+06	431237	1.0555e+06	1.28872e+06	6	0.119546	6	0.130662								UGRO018_00850	0
High	UGRO018_00851	D-alanyl carrier protein	0	6.857	20	1	2	1	74	8.4	3.99	1	1	1	1	117112	76116.8	117112	227470	1	0.0199243	1	0.021777								UGRO018_00851	0
High	UGRO018_00852	Glycogen phosphorylase	0	20.961	9	7	11	7	804	92.6	5.73	7	4	7	4	1.59887e+06	419349	1.59887e+06	1.2532e+06	6	0.119546	6	0.130662								UGRO018_00852	0
High	UGRO018_00853	p-aminobenzoyl-glutamate hydrolase subunit B	0	47.456	34	11	18	11	387	42.1	5.47	11	6	12	6	2.29772e+06	882644	2.29772e+06	2.63773e+06	11	0.219167	10	0.21777								UGRO018_00853	0
Medium	UGRO018_00855	Ribonuclease R	0.029	1.078	1	1	3	1	708	81.7	7.14	1	1	2	1	3.8329e+06	2.73537e+06	3.8329e+06	8.17449e+06	1	0.0199243	1	0.021777								UGRO018_00855	0
High	UGRO018_00856	Capsule biosynthesis protein CapA	0	9.857	8	3	3	3	382	43	4.82	3		3		199509	42287.6	199509	126374	3	0.0597729	2	0.043554								UGRO018_00856	0
High	UGRO018_00857	SsrA-binding protein	0	5.455	23	3	3	3	149	17.4	9.45	3		3		284470	116611	284470	348483	3	0.0597729	3	0.065331								UGRO018_00857	0
High	UGRO018_00861	hypothetical protein	0	8.467	20	2	2	2	127	15.6	7.42	2		2		229914		229914		2	0.0398486		#VALUE!								UGRO018_00861	0
High	UGRO018_00868	hypothetical protein	0	8.459	20	3	3	3	181	18.8	5	3		3		825741	133726	825741	399631	3	0.0597729	3	0.065331								UGRO018_00868	0
High	UGRO018_00878	Cyclic di-GMP phosphodiesterase PdeR	0.001	3.425	5	2	2	2	428	50.5	5.53	2		2		108514	34651.6	108514	103554	2	0.0398486	2	0.043554								UGRO018_00878	0
High	UGRO018_00890	Release factor glutamine methyltransferase	0.002	2.64	3	1	1	1	543	61.9	5.11	1		1																	UGRO018_00890	0
Medium	UGRO018_00895	hypothetical protein	0.02	1.25	5	1	1	1	243	27.9	6.35	1		1																	UGRO018_00895	0
High	UGRO018_00896	hypothetical protein	0	6.056	3	2	2	2	619	72	6.39	2		2		330262	73827.4	330262	220629	2	0.0398486	2	0.043554								UGRO018_00896	0
High	UGRO018_00897	hypothetical protein	0	5.228	9	2	2	2	287	32.1	7.37	2		2		345597	61893	345597	184963	2	0.0398486	2	0.043554								UGRO018_00897	0
High	UGRO018_00901	30S ribosomal protein S6	0	30.458	54	7	20	7	97	11.3	5.52	6	6	11	9	1.89935e+07	7.79222e+06	1.89935e+07	2.32866e+07	8	0.159394	8	0.174216								UGRO018_00901	0
High	UGRO018_00902	Single-stranded DNA-binding protein	0	18.231	39	5	8	5	158	17.2	5.01	4	4	4	4	2.49403e+06	1.00183e+06	2.49403e+06	2.99392e+06	4	0.0796972	5	0.108885								UGRO018_00902	0
High	UGRO018_00903	30S ribosomal protein S18	0	45.808	53	7	25	7	76	9	10.68	7	6	15	10	1.81123e+07	5.56572e+06	1.81123e+07	1.66328e+07	9	0.179319	9	0.195993	protein metabolism;other metabolic processes	translational apparatus;other cell component	nucleic acid binding activity;other molecular function	Pf01084		DW113_11930	rpsR	A0A372SMK0; A0A417K5V0; A0A7G9GPA5; ehn:H9Q80_01380; UGRO018_00903	0
Medium	UGRO018_00905	Cyclic-di-AMP phosphodiesterase GdpP	0.012	1.515	1	1	1	1	663	75	5.06	1		1		47168.9	88133.6	47168.9	263382	1	0.0199243	1	0.021777								UGRO018_00905	0
High	UGRO018_00906	50S ribosomal protein L9	0	18.845	38	6	8	6	148	16.6	9.41	6	2	6	2	720637	237203	720637	708866	6	0.119546	6	0.130662								UGRO018_00906	0
High	UGRO018_00908	Putative metallo-hydrolase YycJ	0.008	1.77	6	1	1	1	251	28.7	6.18	1		1		43403.2	11541.1	43403.2	34489.9	1	0.0199243	1	0.021777								UGRO018_00908	0
High	UGRO018_00920	hypothetical protein	0	10.082	23	5	6	5	331	35.9	4.92	5	1	5	1	437326	122741	437326	366804	5	0.0996214	4	0.087108								UGRO018_00920	0
Medium	UGRO018_00922	ABC transporter ATP-binding protein YxdL	0.012	1.569	6	1	1	1	251	27.8	7.05	1		1		54189.1		54189.1		1	0.0199243		#VALUE!								UGRO018_00922	0
High	UGRO018_00923	Glucose-1-phosphate adenylyltransferase	0	34.722	26	7	11	7	373	41.1	5.25	7	3	8	3	1.98842e+06	747387	1.98842e+06	2.23352e+06	8	0.159394	8	0.174216								UGRO018_00923	0
High	UGRO018_00924	Glycogen biosynthesis protein GlgD	0	33.869	29	9	11	9	369	41.9	7.4	9	2	9	2	1.4704e+06	401169	1.4704e+06	1.19887e+06	9	0.179319	9	0.195993								UGRO018_00924	0
High	UGRO018_00925	Glycogen synthase	0	39.507	24	11	14	11	479	54.8	5.77	11	2	12	2	1.45458e+06	372085	1.45458e+06	1.11195e+06	11	0.219167	10	0.21777								UGRO018_00925	0
High	UGRO018_00930	Inosine-5'-monophosphate dehydrogenase	0	36.263	26	11	14	11	503	55	5.92	11	3	11	3	3.12125e+06	983228	3.12125e+06	2.93832e+06	10	0.199243	9	0.195993								UGRO018_00930	0	Met-loss [N-Term]
High	UGRO018_00935	hypothetical protein	0	6.477	15	2	2	2	78	9.4	6.05	2		2		236836	78470.7	236836	234505	2	0.0398486	2	0.043554								UGRO018_00935	0
High	UGRO018_00937	Cysteine desulfurase IscS	0.008	1.731	4	1	1	1	376	41.9	6.89	1		1		60345.1	15621.4	60345.1	46683.5	1	0.0199243	1	0.021777								UGRO018_00937	0
High	UGRO018_00938	Septation ring formation regulator EzrA	0	35.965	22	11	12	11	584	67.4	5.94	11	1	11	1	944257	386188	944257	1.1541e+06	9	0.179319	8	0.174216								UGRO018_00938	0
High	UGRO018_00939	30S ribosomal protein S4	0	85.713	54	19	43	19	200	23	9.99	18	12	29	14	3.02931e+07	1.06148e+07	3.02931e+07	3.17217e+07	23	0.458259	19	0.413763								UGRO018_00939	0
High	UGRO018_00945	Xylose import ATP-binding protein XylG	0	15.213	12	5	5	5	509	57	7.03	5		5		382274	71771.5	382274	214485	4	0.0796972	3	0.065331								UGRO018_00945	0
High	UGRO018_00946	Membrane lipoprotein TmpC	0	50.046	37	15	23	15	372	40.1	4.77	13	7	16	7	1.04033e+07	3.84765e+06	1.04033e+07	1.14985e+07	15	0.298864	14	0.304878								UGRO018_00946	0
High	UGRO018_00948	Ribonuclease J 2	0	7.784	7	3	4	3	552	62.8	5.66	3		4		240786	75906.1	240786	226841	4	0.0796972	4	0.087108								UGRO018_00948	0
High	UGRO018_00949	tRNA-2-methylthio-N(6)-dimethylallyladenosine synthase	0.001	3.163	2	1	1	1	478	54.7	6.7	1		1		124859	34352.8	124859	102661	1	0.0199243	1	0.021777								UGRO018_00949	0
High	UGRO018_00950	Anaerobic sulfite reductase subunit C	0.002	2.449	44	1	1	1	57	5.6	3.8	1		1																	UGRO018_00950	0
High	UGRO018_00952	Ribonuclease Y	0	46.143	28	13	16	13	517	57.9	6.2	13	3	13	3	1.53816e+06	593705	1.53816e+06	1.77425e+06	10	0.199243	10	0.21777								UGRO018_00952	0
High	UGRO018_00953	Protein RecA	0	30.422	26	7	11	7	352	38	5.58	7	3	8	3	1.8868e+06	545440	1.8868e+06	1.63001e+06	7	0.13947	7	0.152439								UGRO018_00953	0
High	UGRO018_00956	hypothetical protein	0	5.224	3	1	1	1	308	34.6	5.33	1		1		326649	42235.7	326649	126219	1	0.0199243	1	0.021777								UGRO018_00956	0
High	UGRO018_00957	Cell cycle protein GpsB	0	23.202	45	7	12	7	105	12.2	4.7	7	5	7	5	1.98407e+06	628278	1.98407e+06	1.87757e+06	7	0.13947	6	0.130662								UGRO018_00957	0
High	UGRO018_00959	Biosynthetic peptidoglycan transglycosylase	0	6.196	7	4	4	4	924	100.1	5.1	4		4		227575	81647.9	227575	244000	3	0.0597729	3	0.065331								UGRO018_00959	0
High	UGRO018_00961	DNA replication protein DnaD	0	8.847	15	3	5	3	179	21.3	4.93	3	2	3	2	471717	108070	471717	322961	3	0.0597729	3	0.065331								UGRO018_00961	0
High	UGRO018_00962	hypothetical protein	0.004	2.281	7	1	1	1	152	17.6	4.91	1		1		113531	53464.7	113531	159776	1	0.0199243	1	0.021777								UGRO018_00962	0
High	UGRO018_00964	5'-methylthioadenosine/S-adenosylhomocysteine nucleosidase	0.004	2.142	7	1	1	1	224	24.7	5.11	1		1		59676.6		59676.6		1	0.0199243		#VALUE!								UGRO018_00964	0
High	UGRO018_00965	hypothetical protein	0	4.364	6	1	1	1	235	27.1	4.78	1		1		79421.6		79421.6		1	0.0199243		#VALUE!								UGRO018_00965	0
High	UGRO018_00966	Ribosomal silencing factor RsfS	0	9.36	25	3	3	3	112	13	5.77	3		3		323011	54006	323011	161394	3	0.0597729	2	0.043554								UGRO018_00966	0
High	UGRO018_00968	RNA-binding protein YhbY	0	12.396	37	3	4	3	94	10.4	9.72	3	1	3	1	452930	78654.2	452930	235053	2	0.0398486	1	0.021777								UGRO018_00968	0
High	UGRO018_00978	hypothetical protein	0	52.411	34	12	20	12	396	43.8	5.26	11	8	11	9	2.97192e+06	897688	2.97192e+06	2.68268e+06	11	0.219167	10	0.21777								UGRO018_00978	0
High	UGRO018_00979	Putative metallophosphoesterase MG207	0.004	2.146	5	1	1	1	162	18.6	5.67	1		1		189237	80274.8	189237	239896	1	0.0199243	1	0.021777								UGRO018_00979	0
High	UGRO018_00994	tRNA-specific adenosine deaminase	0	27.355	37	7	11	7	161	18	6.9	7	3	7	4	2.80785e+06	898491	2.80785e+06	2.68508e+06	7	0.13947	6	0.130662								UGRO018_00994	0
Medium	UGRO018_01002	hypothetical protein	0.029	1.071	3	1	1	1	349	40.9	5.33		1		1		939368		2.80724e+06			1									UGRO018_01002	0
High	UGRO018_01003	hypothetical protein	0.002	2.526	13	1	1	1	106	12.5	5.95	1		1		116456	22623.3	116456	67608.4	1	0.0199243	1	0.021777								UGRO018_01003	0
High	UGRO018_01004	Deoxyuridine 5'-triphosphate nucleotidohydrolase	0	3.733	9	2	2	2	167	19.1	5.25	2		2		118695	28800.5	118695	86068.6	2	0.0398486	2	0.043554								UGRO018_01004	0
High	UGRO018_01007	Lipid II:glycine glycyltransferase	0	8.882	9	3	3	3	400	46.5	8.32	3		3		284224	45366.5	284224	135575	3	0.0597729	2	0.043554								UGRO018_01007	0
High	UGRO018_01013	Transcription antiterminator LicT	0.002	2.369	2	1	1	1	283	33.4	5.21	1		1		41590.1		41590.1		1	0.0199243		#VALUE!								UGRO018_01013	0
High	UGRO018_01018	hypothetical protein	0	37.242	93	8	22	8	89	9.7	7.77	8	7	13	9	1.39612e+07	6.48689e+06	1.39612e+07	1.93857e+07	11	0.219167	11	0.239547								UGRO018_01018	0	Met-loss [N-Term]
High	UGRO018_01031	hypothetical protein	0.002	2.591	7	1	1	1	153	18.2	4.53	1		1		90562	33327.5	90562	99597.3	1	0.0199243	1	0.021777								UGRO018_01031	0
High	UGRO018_01034	Protein-glutamate methylesterase/protein-glutamine glutaminase	0	6.703	6	3	3	3	533	62.5	5.07	3		3		155226	73483.3	155226	219600	3	0.0597729	3	0.065331								UGRO018_01034	0
High	UGRO018_01036	Cell shape-determining protein Mbl	0	27.303	34	8	11	7	328	35.2	5.4	8	1	10	1	1.95485e+06	577438	1.95485e+06	1.72564e+06	8	0.159394	7	0.152439								UGRO018_01036	1
High	UGRO018_01044	Hypoxanthine-guanine phosphoribosyltransferase	0	34.916	40	8	13	8	179	20.3	4.93	8	4	9	4	5.53279e+06	1.66032e+06	5.53279e+06	4.96176e+06	8	0.159394	7	0.152439								UGRO018_01044	0
High	UGRO018_01045	ATP-dependent zinc metalloprotease FtsH	0	16	7	4	4	4	676	75.1	5.4	4		4		440095	169866	440095	507634	4	0.0796972	4	0.087108								UGRO018_01045	0
High	UGRO018_01058	tRNA uridine 5-carboxymethylaminomethyl modification enzyme MnmG	0.001	3.163	2	1	1	1	618	68.9	6.32	1		1		116487		116487		1	0.0199243		#VALUE!								UGRO018_01058	0
High	UGRO018_01060	Cytidylate kinase	0	26.385	36	6	10	6	206	23.6	5.74	6	4	6	4	2.04214e+06	678069	2.04214e+06	2.02637e+06	6	0.119546	6	0.130662								UGRO018_01060	0
High	UGRO018_01067	33 kDa chaperonin	0	11.365	11	3	4	3	294	32.9	4.84	3	1	3	1	582817	172793	582817	516380	3	0.0597729	3	0.065331								UGRO018_01067	0
High	UGRO018_01068	tRNA-dihydrouridine synthase B	0.003	2.816	5	1	1	1	331	36.9	6.3	1		1		46177.2	18223.8	46177.2	54460.6	1	0.0199243	1	0.021777								UGRO018_01068	0
High	UGRO018_01069	hypothetical protein	0	20.748	30	4	5	4	205	22.2	5.48	4	1	4	1	952370	342255	952370	1.02281e+06	4	0.0796972	4	0.087108								UGRO018_01069	0
High	UGRO018_01070	Lysine--tRNA ligase	0	28.193	22	8	10	8	493	56.6	5.69	8	2	8	2	989532	361761	989532	1.0811e+06	7	0.13947	6	0.130662								UGRO018_01070	0
Medium	UGRO018_01088	hypothetical protein	0.048	0.854	12	1	1	1	151	17.7	4.83	1		1		662642	880031	662642	2.62992e+06	1	0.0199243	1	0.021777								UGRO018_01088	0
High	UGRO018_01102	Lipid II:glycine glycyltransferase	0	5.246	4	2	2	2	414	48.5	7.75	2		2		85800.9	17917.1	85800.9	53544.2	2	0.0398486	1	0.021777								UGRO018_01102	0
High	UGRO018_01103	tRNA threonylcarbamoyladenosine biosynthesis protein TsaE	0	13.136	24	3	3	3	148	16.5	5.58	3		3		794385	165865	794385	495676	3	0.0597729	3	0.065331								UGRO018_01103	0
High	UGRO018_01104	tRNA threonylcarbamoyladenosine biosynthesis protein TsaB	0	19.077	31	6	8	6	201	22.6	6.29	6	2	6	2	1.15565e+06	187854	1.15565e+06	561389	6	0.119546	3	0.065331								UGRO018_01104	0
High	UGRO018_01106	tRNA N6-adenosine threonylcarbamoyltransferase	0	6.867	7	2	5	2	344	37.2	5.14	2	2	2	3	522315	162825	522315	486593	2	0.0398486	2	0.043554								UGRO018_01106	0
High	UGRO018_01107	Redox-sensing transcriptional repressor Rex	0	6.396	11	2	2	2	209	23.5	6.79	2		2		117455	11332.9	117455	33867.6	2	0.0398486	1	0.021777								UGRO018_01107	0
High	UGRO018_01108	Asparagine--tRNA ligase	0	43.238	28	13	17	13	461	53.5	5.03	13	3	14	3	1.98914e+06	489055	1.98914e+06	1.46151e+06	13	0.259016	11	0.239547								UGRO018_01108	0
High	UGRO018_01120	hypothetical protein	0	7.091	26	3	4	3	115	14	5.33	2	2	2	2	1.00647e+06	364798	1.00647e+06	1.09018e+06	3	0.0597729	3	0.065331								UGRO018_01120	0
High	UGRO018_01121	Pyrophosphate--fructose 6-phosphate 1-phosphotransferase	0	112.91	42	15	64	15	401	43.9	5.12	14	13	39	25	4.64697e+07	1.51038e+07	4.64697e+07	4.51366e+07	24	0.478183	25	0.544425								UGRO018_01121	0	Met-loss [N-Term]
High	UGRO018_01122	Nickel-binding periplasmic protein	0	154.678	51	29	85	29	569	62.3	4.73	28	23	55	30	4.38299e+07	1.23707e+07	4.38299e+07	3.69691e+07	34	0.677426	34	0.740418								UGRO018_01122	0
High	UGRO018_01124	Oligopeptide transport system permease protein OppC	0.001	3.22	4	2	2	2	304	33.2	7.34	2		2		113078	9219.79	113078	27552.8	2	0.0398486	1	0.021777								UGRO018_01124	0
High	UGRO018_01125	Oligopeptide transport ATP-binding protein OppD	0	12.998	18	4	6	4	338	37.3	5.92	4	2	4	2	683167	197605	683167	590532	4	0.0796972	3	0.065331								UGRO018_01125	0
High	UGRO018_01126	Oligopeptide transport ATP-binding protein OppF	0	14.995	27	7	8	7	327	37	8.19	7	1	7	1	1.15343e+06	273293	1.15343e+06	816719	7	0.13947	5	0.108885								UGRO018_01126	0
High	UGRO018_01129	Phosphoenolpyruvate-protein phosphotransferase	0	86.896	33	22	45	22	566	61.9	4.88	21	15	28	17	1.65945e+07	5.75198e+06	1.65945e+07	1.71894e+07	25	0.498107	25	0.544425								UGRO018_01129	0
High	UGRO018_01143	Oligoendopeptidase F, plasmid	0	27.173	12	8	11	8	587	67.9	4.94	8	3	8	3	1.17199e+06	343679	1.17199e+06	1.02707e+06	8	0.159394	8	0.174216								UGRO018_01143	0
High	UGRO018_01145	Putative aminopeptidase YsdC	0	34.971	43	11	16	11	342	37.5	5.36	11	4	12	4	1.35879e+06	358873	1.35879e+06	1.07247e+06	10	0.199243	9	0.195993								UGRO018_01145	0
High	UGRO018_01146	hypothetical protein	0	3.932	9	2	2	2	303	35.2	5.19	2		2		50992.7	60336.9	50992.7	180313	1	0.0199243	1	0.021777								UGRO018_01146	0
High	UGRO018_01147	Bifunctional protein PyrR	0	18.86	32	5	7	5	171	19.5	5.87	5	2	5	2	1.07974e+06	353866	1.07974e+06	1.05751e+06	5	0.0996214	5	0.108885								UGRO018_01147	0
High	UGRO018_01169	hypothetical protein	0.008	1.784	8	1	1	1	214	24.7	5.05	1		1		57914	28856.5	57914	86235.9	1	0.0199243	1	0.021777								UGRO018_01169	0
High	UGRO018_01194	Putative bifunctional phosphatase/peptidyl-prolyl cis-trans isomerase	0	8.357	15	3	3	3	261	30	5.64	3		3		150348	18925.3	150348	56557.2	2	0.0398486	1	0.021777								UGRO018_01194	0
High	UGRO018_01195	Lichenan-specific phosphotransferase enzyme IIA component	0	22.073	46	5	8	5	113	12.8	4.77	5	3	5	3	1.16177e+06	320171	1.16177e+06	956811	3	0.0597729	3	0.065331								UGRO018_01195	0
High	UGRO018_01199	Thioredoxin	0.008	1.696	11	1	1	1	104	11.6	6.77	1		1		71894.3	13362.8	71894.3	39933.9	1	0.0199243	1	0.021777								UGRO018_01199	0
High	UGRO018_01201	hypothetical protein	0.004	2.128	11	1	1	1	140	16.3	6.19	1		1		129326		129326		1	0.0199243		#VALUE!								UGRO018_01201	0
High	UGRO018_01207	Dipeptide-binding protein DppE	0.001	3.525	6	2	2	2	543	60.3	4.74	2		2		85592.3		85592.3		2	0.0398486		#VALUE!								UGRO018_01207	0
High	UGRO018_01212	hypothetical protein	0.002	2.672	2	1	22	1	625	73.9	5.99	1	1	14	8	2.10087e+08	1.40989e+08	2.10087e+08	4.21337e+08	1	0.0199243	1	0.021777								UGRO018_01212	0	Met-loss [N-Term]
High	UGRO018_01222	putative ABC transporter ATP-binding protein	0	11.885	19	4	6	4	208	23.8	7.02	4	2	4	2	1.03467e+06	221767	1.03467e+06	662738	4	0.0796972	4	0.087108								UGRO018_01222	0
High	UGRO018_01224	hypothetical protein	0	5.991	16	2	2	2	105	12.1	9.42	1	1	1	1	156031	119718	156031	357771	1	0.0199243	2	0.043554								UGRO018_01224	0
High	UGRO018_01235	Chitooligosaccharide deacetylase ChbG	0.008	1.729	5	1	1	1	249	28	5.52	1		1		131739	23939.5	131739	71541.8	1	0.0199243	1	0.021777								UGRO018_01235	0
High	UGRO018_01238	putative transcription repressor NiaR	0.004	2.082	6	1	1	1	182	20.4	6.65	1		1		68204.5	28997.9	68204.5	86658.3	1	0.0199243	1	0.021777								UGRO018_01238	0
High	UGRO018_01239	putative nicotinate-nucleotide pyrophosphorylase [carboxylating]	0.002	2.548	4	1	1	1	284	31.4	5.44	1		1		123976	33178	123976	99150.3	1	0.0199243	1	0.021777								UGRO018_01239	0
High	UGRO018_01241	Quinolinate synthase A	0.004	2.192	6	1	1	1	301	33.6	5.26	1		1		53344.2	10738	53344.2	32089.8	1	0.0199243	1	0.021777								UGRO018_01241	0
High	UGRO018_01267	hypothetical protein	0.007	1.906	11	1	1	1	62	7.2	4.7	1		1		134465	41751.7	134465	124773	1	0.0199243	1	0.021777								UGRO018_01267	0
High	UGRO018_01272	Regulator of RpoS	0.001	3.322	2	1	1	1	497	57.5	5.38	1		1		28324.8	7809.05	28324.8	23336.9	1	0.0199243	1	0.021777								UGRO018_01272	0
High	UGRO018_01275	ATP synthase epsilon chain	0	7.667	19	3	6	3	132	14.7	9.2	2	3	3	3	2.74575e+06	736116	2.74575e+06	2.19984e+06	3	0.0597729	3	0.065331								UGRO018_01275	0
High	UGRO018_01276	ATP synthase subunit beta	0	64.365	38	13	27	13	467	50.9	4.89	12	10	17	10	7.57748e+06	3.19347e+06	7.57748e+06	9.5435e+06	14	0.27894	13	0.283101								UGRO018_01276	0
Medium	UGRO018_01277	ATP synthase gamma chain, sodium ion specific	0.017	1.305	2	1	1	1	282	32	5.29	1		1		120550	8365.99	120550	25001.2	1	0.0199243	1	0.021777								UGRO018_01277	0
High	UGRO018_01278	ATP synthase subunit alpha	0	67.039	28	14	20	14	507	55.2	5.44	14	6	14	6	3.83998e+06	1.13183e+06	3.83998e+06	3.38241e+06	14	0.27894	12	0.261324								UGRO018_01278	0
High	UGRO018_01279	ATP synthase subunit delta	0	21.849	43	8	9	8	182	21	8.59	7	2	7	2	1.08728e+06	266250	1.08728e+06	795671	7	0.13947	7	0.152439								UGRO018_01279	0
High	UGRO018_01280	ATP synthase subunit b, sodium ion specific	0	30.891	36	7	13	7	172	19.8	4.94	7	5	8	5	2.35338e+06	1.47287e+06	2.35338e+06	4.40157e+06	7	0.13947	7	0.152439								UGRO018_01280	0
High	UGRO018_01285	Uracil phosphoribosyltransferase	0	21.458	41	6	11	6	206	22.8	6.06	5	3	7	4	1.47258e+06	395297	1.47258e+06	1.18132e+06	7	0.13947	6	0.130662								UGRO018_01285	0
High	UGRO018_01286	Bacitracin transport ATP-binding protein BcrA	0	4.506	12	2	2	2	210	24.1	6.92	2		2		63921.4		63921.4		1	0.0199243		#VALUE!								UGRO018_01286	0
High	UGRO018_01297	hypothetical protein	0	24.07	49	6	9	6	157	18	5.02	6	2	7	2	1.62118e+06	318333	1.62118e+06	951320	6	0.119546	5	0.108885								UGRO018_01297	0
High	UGRO018_01299	hypothetical protein	0	4.345	7	1	2	1	231	25.9	4.83	1	1	1	1	202039	71545.1	202039	213808	1	0.0199243	1	0.021777								UGRO018_01299	0
High	UGRO018_01301	Methionine--tRNA ligase	0	72.849	27	15	23	15	656	74.7	5.47	15	8	15	8	5.40589e+06	1.73943e+06	5.40589e+06	5.19817e+06	14	0.27894	13	0.283101								UGRO018_01301	0
Medium	UGRO018_01304	hypothetical protein	0.041	0.921	2	1	1	1	504	56.9	9.04	1		1																	UGRO018_01304	0
High	UGRO018_01308	Phosphoglycolate phosphatase	0.001	3.434	11	2	2	2	220	25.2	5.72	2		2		37237.3	9725.32	37237.3	29063.5	1	0.0199243	1	0.021777								UGRO018_01308	0
High	UGRO018_01320	Fructose-bisphosphate aldolase	0	217.524	68	18	176	18	289	30.3	5.11	18	15	113	63	4.93882e+08	1.36051e+08	4.93882e+08	4.06581e+08	31	0.617653	29	0.631533								UGRO018_01320	0
High	UGRO018_01321	DNA-directed RNA polymerase subunit delta	0	27.251	31	5	14	5	109	12.8	4.3	5	4	8	6	5.63497e+06	2.17e+06	5.63497e+06	6.48493e+06	6	0.119546	6	0.130662								UGRO018_01321	0
High	UGRO018_01322	Arginine--tRNA ligase	0	52.024	30	13	14	13	547	62.1	5.68	12	2	12	2	2.08117e+06	543730	2.08117e+06	1.6249e+06	12	0.239091	10	0.21777								UGRO018_01322	0
High	UGRO018_01326	hypothetical protein	0	22.779	20	5	9	5	386	42.2	4.79	5	4	5	4	1.91207e+06	865648	1.91207e+06	2.58694e+06	4	0.0796972	4	0.087108								UGRO018_01326	0
High	UGRO018_01332	Cyclic di-AMP receptor A	0	60.625	74	9	30	9	107	11.7	5.19	9	8	16	14	5.02702e+07	1.24742e+07	5.02702e+07	3.72784e+07	11	0.219167	11	0.239547				Pf06153	61924164	A4V01_03180; ADH65_14150; BN746_02290; CIAN88_02885; DW113_10630; DWW36_14720; DXA38_02115; ERS852468_01539; HMPREF0981_02848; HMPREF0983_00767; HMPREF1094_01260; HMPREF9022_02275		A0A099ICB1; A0A1C7HNQ4; A0A372SRS7; A0A3A6DGX0; A0A417K8Q7; A0A417VJM6; A0A7G9GQ21; E2SID7; ehn:H9Q80_02825; erb:A4V01_03180; G1VQJ4; H1BCB5; N9WYT2; R6VJU2; UGRO018_01332	0
High	UGRO018_01336	Ribosome-binding ATPase YchF	0	37.01	34	8	11	8	367	40.8	4.92	8	3	8	3	1.56381e+06	501203	1.56381e+06	1.49782e+06	7	0.13947	7	0.152439								UGRO018_01336	0	Met-loss [N-Term]
High	UGRO018_01343	Bifunctional protein FolD protein	0	19.556	21	5	6	5	284	31.3	6.05	5	1	5	1	691316	221987	691316	663395	5	0.0996214	4	0.087108								UGRO018_01343	0	Met-loss [N-Term]
High	UGRO018_01345	Methionine aminopeptidase	0	5.845	5	1	1	1	289	32.2	6.01	1		1		256469	64064.9	256469	191454	1	0.0199243	1	0.021777								UGRO018_01345	0
High	UGRO018_01352	hypothetical protein	0	20.747	29	4	9	3	154	16.3	4.64	4	4	5	4	3.10492e+06	706375	3.10492e+06	2.11096e+06	4	0.0796972	3	0.065331								UGRO018_01352	0
High	UGRO018_01355	Aryl-phospho-beta-D-glucosidase BglH	0	7.453	5	2	2	2	492	55.4	5.05	2		2		142004	45386.7	142004	135635	2	0.0398486	1	0.021777								UGRO018_01355	0
High	UGRO018_01362	N5-carboxyaminoimidazole ribonucleotide mutase	0	23.549	43	6	10	6	167	17.2	6.32	6	3	7	3	2.36761e+06	741253	2.36761e+06	2.21519e+06	5	0.0996214	5	0.108885								UGRO018_01362	0	Met-loss [N-Term]
High	UGRO018_01363	Phosphoribosylformylglycinamidine synthase	0	35.883	12	13	15	13	1230	135.9	5.12	13	2	13	2	1.24421e+06	358882	1.24421e+06	1.0725e+06	11	0.219167	9	0.195993								UGRO018_01363	0
High	UGRO018_01365	Phosphoribosylformylglycinamidine cyclo-ligase	0	28.247	24	7	13	7	343	37.1	5.31	7	6	7	6	1.75215e+06	522290	1.75215e+06	1.56083e+06	7	0.13947	7	0.152439								UGRO018_01365	0
High	UGRO018_01366	Phosphoribosylglycinamide formyltransferase	0	15.177	24	4	6	4	195	21.9	5.26	3	3	3	3	945211	243138	945211	726602	4	0.0796972	3	0.065331								UGRO018_01366	0
High	UGRO018_01367	Bifunctional purine biosynthesis protein PurH	0	42.332	33	13	17	13	510	56	5.85	13	3	14	3	1.56757e+06	446314	1.56757e+06	1.33378e+06	13	0.259016	10	0.21777								UGRO018_01367	0
High	UGRO018_01374	Cobalt-dependent inorganic pyrophosphatase	0	3.947	2	1	1	1	547	61.3	5.8	1		1		55457.9		55457.9		1	0.0199243		#VALUE!								UGRO018_01374	0
High	UGRO018_01385	hypothetical protein	0	7.473	9	3	3	3	457	50.6	6.29	3		3		401755	141800	401755	423760	3	0.0597729	3	0.065331								UGRO018_01385	0
High	UGRO018_01389	hypothetical protein	0	8.004	7	2	2	2	261	30.6	5.91	2		2		268713	89003.9	268713	265983	2	0.0398486	2	0.043554								UGRO018_01389	0
High	UGRO018_01390	hypothetical protein	0.001	3.533	6	1	1	1	270	29.4	8.09	1		1																	UGRO018_01390	0
High	UGRO018_01391	Aminoacyltransferase FemB	0	8.051	9	4	4	4	422	50	6.34	4		4		316040	29510.1	316040	88189	3	0.0597729	2	0.043554								UGRO018_01391	0
High	UGRO018_01393	Ribonuclease M5	0	11.907	22	4	4	4	182	20.7	7.49	4		4		407652	118542	407652	354255	4	0.0796972	4	0.087108								UGRO018_01393	0
High	UGRO018_01396	Transcriptional regulatory protein SrrA	0	4.558	6	1	2	1	229	26.6	5.39	1		2		213747	45099.7	213747	134778	2	0.0398486	2	0.043554								UGRO018_01396	0
High	UGRO018_01398	Bifunctional protein GlmU	0	10.468	7	3	4	3	450	49.2	6.1	3	1	3	1	405399	159949	405399	477998	3	0.0597729	3	0.065331								UGRO018_01398	0
High	UGRO018_01399	Ribose-phosphate pyrophosphokinase	0	44.346	42	10	20	10	317	33.9	5.9	10	7	13	7	6.69209e+06	2.42579e+06	6.69209e+06	7.24934e+06	9	0.179319	9	0.195993								UGRO018_01399	0
Medium	UGRO018_01402	hypothetical protein	0.012	1.513	3	1	1	1	282	32	6.4	1		1		239359	66984.9	239359	200180	1	0.0199243	1	0.021777								UGRO018_01402	0
Medium	UGRO018_01408	PTS system N,N'-diacetylchitobiose-specific EIIB component	0.014	1.44	8	1	1	1	116	13.2	5.55	1		1		53721.1	50944.5	53721.1	152244	1	0.0199243	1	0.021777								UGRO018_01408	0
High	UGRO018_01411	D-aminoacyl-tRNA deacylase	0.004	2.278	6	1	1	1	256	30.3	6.01	1		1																	UGRO018_01411	0
High	UGRO018_01424	hypothetical protein	0.001	3.262	7	1	1	1	185	20	5.36	1		1		61931.3	21423.6	61931.3	64023.1	1	0.0199243	1	0.021777								UGRO018_01424	0
High	UGRO018_01442	hypothetical protein	0	10.103	11	4	4	4	350	41.5	4.72	4		4		385820	79190.9	385820	236657	3	0.0597729	3	0.065331								UGRO018_01442	0
High	UGRO018_01444	hypothetical protein	0	52.218	12	17	24	17	1653	185.1	4.78	17	7	17	7	1.97486e+06	788231	1.97486e+06	2.35558e+06	13	0.259016	13	0.283101								UGRO018_01444	0
High	UGRO018_01450	Cell division protein SepF	0	18.652	28	5	12	5	132	15	4.92	5	5	7	5	6.95727e+06	2.2835e+06	6.95727e+06	6.82411e+06	6	0.119546	6	0.130662								UGRO018_01450	0
High	UGRO018_01453	hypothetical protein	0	18.645	28	5	6	5	159	18.1	4.84	5	1	5	1	866266	229152	866266	684808	5	0.0996214	5	0.108885								UGRO018_01453	0
High	UGRO018_01454	Isoleucine--tRNA ligase	0	65.915	23	21	34	21	909	104.5	5.5	21	11	23	11	5.14262e+06	1.57472e+06	5.14262e+06	4.70597e+06	20	0.398486	20	0.43554								UGRO018_01454	0
High	UGRO018_01457	hypothetical protein	0	36.855	59	7	22	7	148	15.8	8.98	7	6	13	9	1.12598e+07	5.55773e+06	1.12598e+07	1.66089e+07	7	0.13947	7	0.152439								UGRO018_01457	0
Medium	UGRO018_01460	hypothetical protein	0.029	1.078	4	1	1	1	302	34.5	4.89	1		1																	UGRO018_01460	0
High	UGRO018_01467	Twitching mobility protein	0.001	2.848	5	1	1	1	351	39.3	5.72	1		1		64320.3	15955.5	64320.3	47682	1	0.0199243	1	0.021777								UGRO018_01467	0
High	UGRO018_01469	Phenylalanine--tRNA ligase alpha subunit	0	39.89	28	10	16	10	346	39.2	5.22	10	5	11	5	2.63344e+06	780805	2.63344e+06	2.33339e+06	10	0.199243	9	0.195993								UGRO018_01469	0
High	UGRO018_01470	Phenylalanine--tRNA ligase beta subunit	0	28.146	11	7	8	7	800	88.7	5.22	7	1	7	1	1.81296e+06	324531	1.81296e+06	969840	6	0.119546	5	0.108885								UGRO018_01470	0
High	UGRO018_01472	Ribonuclease J1	0.003	2.824	2	1	1	1	614	68.2	9	1		1		51107.8	23978.4	51107.8	71657.9	1	0.0199243	1	0.021777								UGRO018_01472	0
High	UGRO018_01473	Peptide deformylase 2	0	29.56	51	7	12	7	185	21	4.91	7	5	7	5	2.25152e+06	717477	2.25152e+06	2.14414e+06	6	0.119546	4	0.087108								UGRO018_01473	0
High	UGRO018_01475	Ribosomal RNA small subunit methyltransferase D	0	3.772	7	1	1	1	186	21.3	7.83	1		1		85259.1	19084.7	85259.1	57033.5	1	0.0199243	1	0.021777								UGRO018_01475	0
High	UGRO018_01476	Phosphopantetheine adenylyltransferase	0	4.167	6	1	1	1	160	18.3	5.82	1		1		151371	68548	151371	204851	1	0.0199243	1	0.021777								UGRO018_01476	0
High	UGRO018_01478	Protein hit	0	10.208	27	3	4	3	132	14.8	5.4	2	2	2	2	882117	349198	882117	1.04356e+06	3	0.0597729	3	0.065331								UGRO018_01478	0
High	UGRO018_01479	Foldase protein PrsA	0	48.619	47	12	18	12	293	32.4	4.94	12	5	13	5	4.07123e+06	1.40513e+06	4.07123e+06	4.19914e+06	13	0.259016	13	0.283101								UGRO018_01479	0
High	UGRO018_01480	Foldase protein PrsA 2	0	29.544	26	9	14	9	334	37.9	4.97	9	4	10	4	2.07968e+06	608134	2.07968e+06	1.81737e+06	9	0.179319	8	0.174216								UGRO018_01480	0
High	UGRO018_01481	Vegetative protein 296	0	28.203	32	7	9	7	271	29.8	5.54	7	1	8	1	973904	274474	973904	820248	5	0.0996214	4	0.087108								UGRO018_01481	0
High	UGRO018_01482	hypothetical protein	0.002	2.362	8	1	1	1	266	29.9	5.78	1		1		84201.4	27482.5	84201.4	82129.8	1	0.0199243	1	0.021777								UGRO018_01482	0
High	UGRO018_01483	Cysteine desulfurase SufS	0	6.594	6	2	2	2	410	45.5	5.1	2		2		261958	60552.4	261958	180957	2	0.0398486	2	0.043554								UGRO018_01483	0
High	UGRO018_01484	Zinc-dependent sulfurtransferase SufU	0	25.529	46	5	14	5	155	17.8	4.61	5	4	9	5	1.99972e+06	474934	1.99972e+06	1.41931e+06	7	0.13947	6	0.130662								UGRO018_01484	0	Met-loss [N-Term]
High	UGRO018_01485	hypothetical protein	0	9.131	7	3	3	3	465	53.1	5.25	3		3		136609	38926.1	136609	116328	2	0.0398486	2	0.043554								UGRO018_01485	0
High	UGRO018_01488	Sugar phosphatase YbiV	0	7.052	17	3	3	3	267	30.2	5.15	3		3		198980	28249.4	198980	84421.5	2	0.0398486	1	0.021777								UGRO018_01488	0
High	UGRO018_01507	Cysteine synthase	0	11.156	16	4	4	4	310	33	6.71	4		4		192187	51484	192187	153857	3	0.0597729	3	0.065331								UGRO018_01507	0
Low	UGRO018_01508	NADP-dependent 7-alpha-hydroxysteroid dehydrogenase	0.051	0.777	5	1	1	1	267	29.2	5.95	1		1		34368.9		34368.9		1	0.0199243		#VALUE!								UGRO018_01508	0
High	UGRO018_01509	HTH-type transcriptional regulator CymR	0	5.963	19	3	3	3	143	16.1	7.8	3		3		347049	59540	347049	177932	3	0.0597729	2	0.043554								UGRO018_01509	0
High	UGRO018_01510	Pyruvate formate-lyase-activating enzyme	0	18.997	32	5	6	5	252	28.9	6.11	5	1	5	1	497990	168092	497990	502334	4	0.0796972	4	0.087108								UGRO018_01510	0
High	UGRO018_01511	Formate acetyltransferase	0	124.069	43	31	59	31	751	85.3	5.24	28	19	37	22	2.60532e+07	7.80098e+06	2.60532e+07	2.33127e+07	33	0.657501	32	0.696864								UGRO018_01511	0
High	UGRO018_01513	hypothetical protein	0	11.471	29	3	3	3	142	15.5	6.32	3		3		679852	217876	679852	651109	3	0.0597729	3	0.065331								UGRO018_01513	0	Met-loss [N-Term]
Medium	UGRO018_01530	hypothetical protein	0.037	0.974	4	1	1	1	176	20.9	9.57	1		1		98111	86716.8	98111	259148	1	0.0199243	1	0.021777								UGRO018_01530	0
High	UGRO018_01602	hypothetical protein	0	35.773	49	7	12	7	146	16.2	6.38	7	5	7	5	3.2247e+06	1.09502e+06	3.2247e+06	3.27239e+06	7	0.13947	7	0.152439								UGRO018_01602	0
High	UGRO018_01609	2,3-bisphosphoglycerate-independent phosphoglycerate mutase	0	64.478	35	16	33	16	524	57.9	5.11	14	9	21	12	7.18669e+06	2.21392e+06	7.18669e+06	6.61617e+06	16	0.318789	14	0.304878								UGRO018_01609	0
High	UGRO018_01610	hypothetical protein	0.001	2.865	10	2	2	2	145	17.3	5.41	2		2		136898	29492.4	136898	88136.1	2	0.0398486	2	0.043554								UGRO018_01610	0
High	UGRO018_01612	hypothetical protein	0	7.192	19	2	2	2	52	5.7	9.54	1	1	1	1	632179	183509	632179	548404	2	0.0398486	2	0.043554								UGRO018_01612	0
High	UGRO018_01630	2-C-methyl-D-erythritol 2,4-cyclodiphosphate synthase	0	18.198	32	4	7	4	160	17.8	6.42	4	2	4	3	888271	238759	888271	713517	4	0.0796972	3	0.065331								UGRO018_01630	0
Medium	UGRO018_01633	hypothetical protein	0.041	0.921	6	1	1	1	240	26.1	7.96	1		1																	UGRO018_01633	0
High	UGRO018_01649	hypothetical protein	0	7.611	19	2	2	2	134	14.9	4.68	2		2		296530	133451	296530	398811	2	0.0398486	2	0.043554								UGRO018_01649	0
Medium	UGRO018_01653	hypothetical protein	0.037	0.96	3	1	1	1	323	37.4	4.78	1		1																	UGRO018_01653	0
High	UGRO018_01656	Ribonuclease 3	0	19.126	22	4	6	4	227	25.8	5.38	4	2	4	2	603640	242235	603640	723904	4	0.0796972	3	0.065331								UGRO018_01656	0
High	UGRO018_01659	Rubrerythrin-1	0	64.063	67	11	42	11	178	20.4	5.12	11	8	26	16	1.37255e+07	5.88661e+06	1.37255e+07	1.75918e+07	14	0.27894	14	0.304878								UGRO018_01659	0
High	UGRO018_01660	Glutamine synthetase	0	5.044	3	2	2	2	697	79.2	5.92	2		2		49483.4	14802.8	49483.4	44237.2	1	0.0199243	1	0.021777								UGRO018_01660	0
Medium	UGRO018_01665	Putative TrmH family tRNA/rRNA methyltransferase	0.03	1.038	7	1	1	1	243	27.1	8.07	1		1		38191.5	12410.8	38191.5	37089	1	0.0199243	1	0.021777								UGRO018_01665	0
High	UGRO018_01667	hypothetical protein	0.008	1.856	2	1	1	1	248	28.6	4.98	1		1		47819.8	13502.8	47819.8	40352.4	1	0.0199243	1	0.021777								UGRO018_01667	0
High	UGRO018_01669	Thiosulfate sulfurtransferase GlpE	0.003	2.709	9	1	1	1	103	11.7	4.59		1		1	560878	209679	560878	626612	1	0.0199243	1	0.021777								UGRO018_01669	0
High	UGRO018_01671	Peptidyl-prolyl cis-trans isomerase B	0	36.936	64	7	18	7	145	16	6.32	7	3	13	5	6.65379e+06	2.13856e+06	6.65379e+06	6.39097e+06	8	0.159394	8	0.174216								UGRO018_01671	0
High	UGRO018_01673	hypothetical protein	0	11.352	11	3	4	3	286	31.1	6.01	3	1	3	1	644276	93521.8	644276	279484	3	0.0597729	1	0.021777								UGRO018_01673	0
High	UGRO018_01682	hypothetical protein	0	11.474	9	4	5	4	565	64.5	5.63	4	1	4	1	806557	248425	806557	742403	3	0.0597729	3	0.065331								UGRO018_01682	0
High	UGRO018_01683	Proline--tRNA ligase	0	52.931	34	15	18	15	564	63.9	5.26	15	3	15	3	1.91916e+06	567712	1.91916e+06	1.69657e+06	14	0.27894	12	0.261324								UGRO018_01683	0
High	UGRO018_01685	hypothetical protein	0	4.868	9	2	2	2	304	35	5.54	1	1	1	1	49826	40518.9	49826	121088	1	0.0199243	1	0.021777								UGRO018_01685	0
High	UGRO018_01693	Pyruvate:ferredoxin oxidoreductase	0	254.509	42	53	131	53	1168	127.9	5.64	53	37	88	43	7.48704e+07	2.58121e+07	7.48704e+07	7.7138e+07	63	1.25523	59	1.28484								UGRO018_01693	0
High	UGRO018_01702	ATP-dependent RNA helicase DeaD	0	4.766	5	2	3	2	588	65.2	7.96	2	1	2	1	266834	50563.4	266834	151106	2	0.0398486	1	0.021777								UGRO018_01702	0	Met-loss [N-Term]
High	UGRO018_01707	hypothetical protein	0	3.645	13	2	2	2	128	15.1	4.75	1	1	1	1	40274.6	134839	40274.6	402958	1	0.0199243	2	0.043554								UGRO018_01707	0	Met-loss+Acetyl [N-Term]
High	UGRO018_01709	Thioredoxin	0	25.141	52	4	9	4	102	11.4	4.84	4	3	6	3	2.96893e+06	751507	2.96893e+06	2.24583e+06	6	0.119546	6	0.130662								UGRO018_01709	0
High	UGRO018_01713	tRNA-specific 2-thiouridylase MnmA	0	4.884	5	2	2	2	386	43.6	5.53	2		2		108226	28106.9	108226	83995.7	2	0.0398486	2	0.043554								UGRO018_01713	0
High	UGRO018_01717	Alanine--tRNA ligase	0	39.412	15	12	15	12	875	98.4	5.45	12	3	12	3	1.3404e+06	399002	1.3404e+06	1.19239e+06	9	0.179319	8	0.174216								UGRO018_01717	0
High	UGRO018_01718	hypothetical protein	0	17.023	52	5	12	5	85	9.9	5.22	5	4	7	5	4.91174e+06	1.79422e+06	4.91174e+06	5.36192e+06	6	0.119546	6	0.130662								UGRO018_01718	0
High	UGRO018_01719	Putative pre-16S rRNA nuclease	0	11.791	28	4	6	4	137	15.3	6.16	4	2	4	2	1.06269e+06	178413	1.06269e+06	533177	4	0.0796972	4	0.087108								UGRO018_01719	0
High	UGRO018_01720	hypothetical protein	0	17.205	42	2	10	2	86	9.8	3.76	1	2	5	5	1.02446e+06	481637	1.02446e+06	1.43934e+06	4	0.0796972	4	0.087108								UGRO018_01720	0
High	UGRO018_01721	Endolytic murein transglycosylase	0	6.97	7	2	2	2	356	40.2	4.98	2		2		147910	49480.1	147910	147868	2	0.0398486	2	0.043554								UGRO018_01721	0
High	UGRO018_01723	Transcription elongation factor GreA	0	57.695	63	11	36	11	158	17.7	4.53	11	10	24	12	1.54726e+07	6.31015e+06	1.54726e+07	1.88575e+07	13	0.259016	12	0.261324								UGRO018_01723	0
High	UGRO018_01727	L-serine dehydratase 1	0.008	1.753	4	1	1	1	401	44	6.44	1		1		44142.8	13251.6	44142.8	39601.5	1	0.0199243	1	0.021777								UGRO018_01727	0
High	UGRO018_01728	hypothetical protein	0	8.94	15	3	3	3	168	19.1	5.88	3		3		392724	58915.1	392724	176064	3	0.0597729	2	0.043554								UGRO018_01728	0
High	UGRO018_01731	Signal recognition particle receptor FtsY	0.004	2.153	2	1	1	1	325	36.1	5.06	1		1		37865.4	12419.6	37865.4	37115.2	1	0.0199243	1	0.021777								UGRO018_01731	0
High	UGRO018_01733	Acetate kinase	0	62.522	35	12	24	12	398	43.6	5.5	12	10	14	10	5.38412e+06	1.64393e+06	5.38412e+06	4.9128e+06	13	0.259016	13	0.283101								UGRO018_01733	0
High	UGRO018_01734	Bifunctional oligoribonuclease and PAP phosphatase NrnA	0	3.942	3	1	1	1	314	35.7	5.27	1		1		91415.3	54854.3	91415.3	163929	1	0.0199243	1	0.021777								UGRO018_01734	0
High	UGRO018_01735	5'-nucleotidase	0	9.735	18	3	3	3	214	24.1	5.24	3		3		313264	62129.1	313264	185669	3	0.0597729	2	0.043554								UGRO018_01735	0
High	UGRO018_01738	50S ribosomal protein L21	0	27.448	40	5	14	5	103	11.5	9.8	5	4	8	6	1.21407e+07	3.91078e+06	1.21407e+07	1.16871e+07	6	0.119546	6	0.130662								UGRO018_01738	0
High	UGRO018_01740	50S ribosomal protein L27	0	13.986	37	5	13	5	94	10.1	10.21	5	5	7	6	1.68837e+07	8.48875e+06	1.68837e+07	2.53681e+07	5	0.0996214	5	0.108885								UGRO018_01740	0
High	UGRO018_01741	GTPase Obg	0	5.605	8	3	3	3	429	47.2	5.22	3		3		203263	75470.7	203263	225540	3	0.0597729	3	0.065331								UGRO018_01741	0
High	UGRO018_01742	Exodeoxyribonuclease	0	5.416	5	1	2	1	250	29.3	5.57	1	1	1	1	214601	65625.1	214601	196117	1	0.0199243	1	0.021777								UGRO018_01742	0
High	UGRO018_01745	putative protein	0	5.17	11	3	3	3	332	37.1	4.72	3		3		223531	26276.2	223531	78524.8	3	0.0597729	1	0.021777								UGRO018_01745	0
Medium	UGRO018_01748	hypothetical protein	0.012	1.519	3	1	1	1	257	29.4	7.27	1		1		41078.1	9961.95	41078.1	29770.7	1	0.0199243	1	0.021777								UGRO018_01748	0
High	UGRO018_01749	4-hydroxybenzoyl-CoA reductase subunit gamma	0	4.798	10	2	2	2	154	17.2	4.94	2		2		305924	136457	305924	407792	2	0.0398486	2	0.043554								UGRO018_01749	0
High	UGRO018_01759	Protein translocase subunit SecDF	0	6.367	4	2	3	2	762	83.7	8.28	2	1	2	1	185347	145474	185347	434739	2	0.0398486	2	0.043554								UGRO018_01759	0
High	UGRO018_01761	Adenine phosphoribosyltransferase	0	30.109	22	5	11	5	171	18.8	4.82	5	5	6	5	2.48892e+06	889065	2.48892e+06	2.65692e+06	6	0.119546	6	0.130662								UGRO018_01761	0
Medium	UGRO018_01762	GTP pyrophosphokinase	0.024	1.16	2	1	1	1	733	83.9	7.12	1		1		43214.8		43214.8		1	0.0199243		#VALUE!								UGRO018_01762	0	Met-loss [N-Term]
High	UGRO018_01763	hypothetical protein	0	9.115	14	3	3	3	169	20	6.29	3		3		259295	80546.4	259295	240708	3	0.0597729	3	0.065331								UGRO018_01763	0
Medium	UGRO018_01767	Monoacylglycerol lipase	0.016	1.349	2	1	1	1	310	35.6	6.76	1		1		46577.7	11857.3	46577.7	35434.8	1	0.0199243	1	0.021777								UGRO018_01767	0
High	UGRO018_01768	hypothetical protein	0	3.884	9	2	3	2	169	19.4	4.69	2	1	2	1	320629	67102.7	320629	200532	2	0.0398486	2	0.043554								UGRO018_01768	0
High	UGRO018_01769	50S ribosomal protein L32	0	24.435	55	4	13	4	56	6.4	10.01	4	3	8	5	1.09392e+07	4.16424e+06	1.09392e+07	1.24446e+07	6	0.119546	5	0.108885								UGRO018_01769	0
High	UGRO018_01770	Ribosome maturation factor RimP	0	17.293	26	4	9	4	155	17.8	4.92	4	4	5	4	1.78493e+06	504429	1.78493e+06	1.50746e+06	5	0.0996214	5	0.108885								UGRO018_01770	0
High	UGRO018_01771	Transcription termination/antitermination protein NusA	0	40.699	19	10	17	10	555	63.2	4.68	10	6	11	6	2.00204e+06	1.05228e+06	2.00204e+06	3.14467e+06	9	0.179319	10	0.21777								UGRO018_01771	0
High	UGRO018_01772	hypothetical protein	0	17.044	40	3	6	3	86	9.9	9.29	3	3	3	3	1.41445e+06	585617	1.41445e+06	1.75008e+06	3	0.0597729	3	0.065331								UGRO018_01772	0
High	UGRO018_01773	putative ribosomal protein YlxQ	0	8.497	35	3	3	3	95	10.6	9.17	3		3		674131	84169	674131	251534	3	0.0597729	3	0.065331								UGRO018_01773	0
High	UGRO018_01774	Translation initiation factor IF-2	0	28.741	16	8	13	8	619	67.9	5.22	8	2	11	2	1.11451e+06	410858	1.11451e+06	1.22782e+06	8	0.159394	7	0.152439								UGRO018_01774	0
High	UGRO018_01775	Ribosome-binding factor A	0	12.965	28	4	6	4	112	12.7	9.52	3	2	4	2	1.43409e+06	451723	1.43409e+06	1.34995e+06	5	0.0996214	5	0.108885								UGRO018_01775	0
High	UGRO018_01783	putative ABC transporter ATP-binding protein YheS	0	10.229	7	3	3	3	517	58.7	5.39	3		3		124932	33465.3	124932	100009	2	0.0398486	2	0.043554								UGRO018_01783	0	Met-loss [N-Term]
High	UGRO018_01784	hypothetical protein	0	13.105	32	5	8	5	165	17.6	4.93	5	2	6	2	2.71554e+06	858139	2.71554e+06	2.5645e+06	5	0.0996214	5	0.108885								UGRO018_01784	0	Met-loss [N-Term]
High	UGRO018_01785	hypothetical protein	0	7.114	17	2	2	2	121	14.1	8.82	2		2		281610	47202.7	281610	141062	2	0.0398486	2	0.043554								UGRO018_01785	0
Medium	UGRO018_01789	hypothetical protein	0.029	1.072	1	1	2	1	1548	169.6	5.31	1	1	1	1	661796	254094	661796	759344	1	0.0199243	1	0.021777								UGRO018_01789	0
High	UGRO018_01798	hypothetical protein	0	8.209	23	2	3	2	79	9.5	4.86	2		3		274431	117617	274431	351490	2	0.0398486	2	0.043554								UGRO018_01798	0
High	UGRO018_01801	3-beta-hydroxycholanate 3-dehydrogenase (NADP(+))	0	19.495	27	5	9	5	273	29.2	6.6	5	4	5	4	1.19308e+06	396127	1.19308e+06	1.1838e+06	5	0.0996214	5	0.108885								UGRO018_01801	0
High	UGRO018_01804	hypothetical protein	0	34.45	38	7	19	7	156	16.7	6.19	7	5	13	6	1.30585e+07	3.26926e+06	1.30585e+07	9.76998e+06	8	0.159394	8	0.174216								UGRO018_01804	0
High	UGRO018_01805	HTH-type transcriptional regulator TreR	0	5.978	11	2	3	2	238	27.7	7.39	2	1	2	1	237694	58671.3	237694	175336	1	0.0199243	1	0.021777								UGRO018_01805	0
High	UGRO018_01829	hypothetical protein	0	6.771	3	2	2	2	630	67.4	6.68	2		2		113080	27992	113080	83652.3	2	0.0398486	1	0.021777								UGRO018_01829	0
High	UGRO018_01830	Trehalose-6-phosphate hydrolase	0	10.501	8	4	4	4	544	64.4	5.67	4		4		224347	61356.5	224347	183360	3	0.0597729	2	0.043554								UGRO018_01830	0
High	UGRO018_01832	hypothetical protein	0	5.65	6	1	2	1	174	19.3	5.95	1	1	1	1	524626	228111	524626	681695	1	0.0199243	1	0.021777								UGRO018_01832	0
High	UGRO018_01836	hypothetical protein	0	3.98	18	1	2	1	76	8.9	9.11	1	1	1	1	135192	83532	135192	249630	1	0.0199243	1	0.021777								UGRO018_01836	0
High	UGRO018_01842	hypothetical protein	0.001	3.206	14	2	2	2	168	19.4	6.13	2		2		108899		108899		2	0.0398486		#VALUE!								UGRO018_01842	0
High	UGRO018_01845	hypothetical protein	0	12.203	16	3	5	3	331	35.2	4.93	3	1	4	1	359148	73230	359148	218843	4	0.0796972	2	0.043554								UGRO018_01845	0
High	UGRO018_01855	Sugar phosphatase YidA	0.008	1.865	4	1	1	1	272	30.4	4.7	1		1		50784.2		50784.2		1	0.0199243		#VALUE!								UGRO018_01855	0
High	UGRO018_01860	hypothetical protein	0.004	2.269	4	1	1	1	248	29	5.83	1		1		43632.7		43632.7		1	0.0199243		#VALUE!								UGRO018_01860	0
High	UGRO018_01861	Bacitracin transport ATP-binding protein BcrA	0	4.949	9	2	3	2	212	24	5.77	2	1	2	1	248028	44426.9	248028	132767	2	0.0398486	1	0.021777								UGRO018_01861	0
Medium	UGRO018_01866	HTH-type dhaKLM operon transcriptional activator DhaS	0.015	1.392	4	1	1	1	186	21.9	5.47	1		1		44065.8	9800.54	44065.8	29288.3	1	0.0199243	1	0.021777								UGRO018_01866	0
High	UGRO018_01867	Beta-glucoside kinase	0	10.929	23	6	6	6	298	32.8	4.84	6		6		698414	130898	698414	391180	5	0.0996214	5	0.108885								UGRO018_01867	0
High	UGRO018_01871	UDP-N-acetylglucosamine 1-carboxyvinyltransferase 2	0	6.3	9	3	3	3	421	45.3	5.57	3		3		275981	171079	275981	511260	3	0.0597729	1	0.021777								UGRO018_01871	0
High	UGRO018_01872	hypothetical protein	0	8.287	6	2	2	2	494	55	6.34	2		2		244098	54987.3	244098	164326	2	0.0398486	2	0.043554								UGRO018_01872	0
High	UGRO018_01879	Putative acetyltransferase	0	4.037	7	1	1	1	195	21.8	6.42	1		1		180462	51318.7	180462	153363	1	0.0199243	1	0.021777								UGRO018_01879	0
High	UGRO018_01880	PTS system glucose-specific EIIA component	0.001	3.114	15	2	2	2	164	18.3	7.55	2		2		257673	52989.8	257673	158357	2	0.0398486	2	0.043554								UGRO018_01880	0
High	UGRO018_01886	Formate--tetrahydrofolate ligase 1	0	36.288	17	8	13	8	556	60.5	5.49	7	6	7	6	2.28717e+06	603767	2.28717e+06	1.80432e+06	8	0.159394	8	0.174216								UGRO018_01886	0
High	UGRO018_01887	Phosphoribosylamine--glycine ligase	0	19.437	15	5	10	5	410	44.4	4.96	5	4	6	4	1.83991e+06	638469	1.83991e+06	1.90802e+06	5	0.0996214	5	0.108885								UGRO018_01887	0
High	UGRO018_01911	hypothetical protein	0.001	2.993	4	1	1	1	218	24	4.84	1		1		50208	22928.3	50208	68519.8	1	0.0199243	1	0.021777								UGRO018_01911	0
High	UGRO018_01913	hypothetical protein	0.008	1.719	5	1	1	1	222	26.5	5.33	1		1		44803.3		44803.3		1	0.0199243		#VALUE!								UGRO018_01913	0
High	UGRO018_01915	hypothetical protein	0.002	2.656	3	2	2	2	977	108.8	6.13	2		2																	UGRO018_01915	0
High	UGRO018_01920	hypothetical protein	0	17.197	13	4	7	4	443	48.8	4.78	4	3	4	3	830017	257075	830017	768251	4	0.0796972	4	0.087108								UGRO018_01920	0
High	UGRO018_01921	Metalloprotease TldD	0	12.374	11	4	5	4	465	50.4	5.33	4	1	4	1	502301	76528.3	502301	228700	4	0.0796972	2	0.043554								UGRO018_01921	0
High	UGRO018_01922	hypothetical protein	0.004	2.261	5	1	1	1	233	25.3	4.83	1		1		68172.5		68172.5		1	0.0199243		#VALUE!								UGRO018_01922	0
High	UGRO018_01928	Copper chaperone CopZ	0	34.059	68	6	22	6	68	7.5	4.42	6	4	15	7	4.22156e+06	987249	4.22156e+06	2.95033e+06	7	0.13947	6	0.130662								UGRO018_01928	0
High	UGRO018_01929	hypothetical protein	0	5.307	11	1	1	1	90	10.3	8.12	1		1		130665	51035.1	130665	152515	1	0.0199243	1	0.021777								UGRO018_01929	0
High	UGRO018_01930	hypothetical protein	0	21.389	24	6	7	6	301	34.7	5.88	6	1	6	1	861728	186601	861728	557646	4	0.0796972	2	0.043554								UGRO018_01930	0
High	UGRO018_01932	Spermidine/putrescine import ATP-binding protein PotA	0	37.072	48	9	12	9	261	29.7	6.33	9	3	9	3	2.23447e+06	471530	2.23447e+06	1.40914e+06	9	0.179319	7	0.152439								UGRO018_01932	0
High	UGRO018_01933	putative protein	0.003	2.676	3	1	1	1	325	37	5	1		1		75172.7	20023.4	75172.7	59838.7	1	0.0199243	1	0.021777								UGRO018_01933	0
High	UGRO018_01935	hypothetical protein	0	17.069	17	5	6	5	236	27.5	5.86	5	1	5	1	1.4525e+06	256445	1.4525e+06	766371	5	0.0996214	3	0.065331								UGRO018_01935	0
High	UGRO018_01936	Soluble hydrogenase 42 kDa subunit	0	8.057	13	4	5	4	352	39.8	6.93	4	1	4	1	410732	74364.2	410732	222233	4	0.0796972	2	0.043554								UGRO018_01936	0
High	UGRO018_01942	hypothetical protein	0	4.678	7	1	1	1	149	18.1	6.2	1		1		80141.2	29238.2	80141.2	87376.6	1	0.0199243	1	0.021777								UGRO018_01942	0
High	UGRO018_01949	hypothetical protein	0.008	1.728	6	1	1	1	225	26	5.22	1		1		65703.9		65703.9		1	0.0199243		#VALUE!								UGRO018_01949	0
Medium	UGRO018_01953	hypothetical protein	0.042	0.899	2	1	1	1	472	56.2	5.44	1		1		191121	66240.5	191121	197956	1	0.0199243	1	0.021777								UGRO018_01953	0
High	UGRO018_01954	hypothetical protein	0	12.302	17	3	3	3	199	23.9	5.64	3		3		1.39343e+06	79903.6	1.39343e+06	238787	3	0.0597729	1	0.021777								UGRO018_01954	0
Low	UGRO018_01957	Protein GrpE	0.052	0.772	3	1	1	1	260	31.1	5.86	1		1																	UGRO018_01957	0
Medium	UGRO018_01959	Polyisoprenyl-teichoic acid--peptidoglycan teichoic acid transferase TagU	0.015	1.378	3	1	1	1	474	53.9	6.47	1		1																	UGRO018_01959	0
High	UGRO018_01960	UDP-2,3-diacetamido-2,3-dideoxy-D-glucuronate 2-epimerase	0	47.796	34	11	19	11	378	42.8	5.62	11	6	13	6	4.13936e+06	987678	4.13936e+06	2.95162e+06	13	0.259016	13	0.283101								UGRO018_01960	0
High	UGRO018_01961	UDP-2-acetamido-2,6-beta-L-arabino-hexul-4-ose reductase	0	4.723	6	2	2	1	386	43.9	5.43	2		2		81871.9	17531.9	81871.9	52393	1	0.0199243	1	0.021777								UGRO018_01961	0
High	UGRO018_01962	UDP-glucose 4-epimerase	0	68.896	49	20	32	6	350	39.3	6.38	19	10	22	10	1.53499e+06	447549	1.53499e+06	1.33747e+06	7	0.13947	6	0.130662								UGRO018_01962	0
High	UGRO018_01963	2,3,4,5-tetrahydropyridine-2,6-dicarboxylate N-acetyltransferase	0	9.221	17	3	4	3	182	20.2	9.51	3		4		289939	46162.3	289939	137953	3	0.0597729	2	0.043554								UGRO018_01963	0
High	UGRO018_01965	hypothetical protein	0	11.01	8	3	3	3	418	48.5	8.81	3		3		516269	61506.4	516269	183808	3	0.0597729	3	0.065331								UGRO018_01965	0
High	UGRO018_01968	UDP-N-acetylglucosamine 4-epimerase	0	69.079	55	17	30	17	324	36.3	7.64	16	9	21	9	6.46037e+06	1.89048e+06	6.46037e+06	5.64958e+06	18	0.358637	17	0.370209								UGRO018_01968	0
High	UGRO018_01969	UDP-N-acetyl-D-glucosamine 6-dehydrogenase	0	49.197	28	14	22	14	434	48.7	5.95	14	6	16	6	5.37985e+06	1.45302e+06	5.37985e+06	4.34227e+06	14	0.27894	14	0.304878								UGRO018_01969	0
Medium	UGRO018_01970	N,N'-diacetylbacillosaminyl-diphospho-undecaprenol alpha-1,3-N-acetylgalactosaminyltransferase	0.042	0.898	3	1	1	1	361	41.1	8.65	1		1		43106.3		43106.3		1	0.0199243		#VALUE!								UGRO018_01970	0
High	UGRO018_01972	Undecaprenyl phosphate N,N'-diacetylbacillosamine 1-phosphate transferase	0.002	2.485	3	1	1	1	206	23.7	8.94	1		1		92744.2	25611.4	92744.2	76538.2	1	0.0199243	1	0.021777								UGRO018_01972	0
High	UGRO018_01973	UDP-N-acetylbacillosamine N-acetyltransferase	0	4.742	9	1	1	1	185	20.4	6.38	1		1		52069.1		52069.1		1	0.0199243		#VALUE!								UGRO018_01973	0
High	UGRO018_01974	UDP-N-acetyl-alpha-D-glucosamine C6 dehydratase	0	4.029	3	2	2	2	614	68.9	7.77	2		2		134142	15884.2	134142	47469.1	2	0.0398486	1	0.021777								UGRO018_01974	0
High	UGRO018_01976	Tyrosine-protein kinase YwqD	0	37.78	37	8	14	8	241	27.2	8.73	8	6	8	6	3.57443e+06	862077	3.57443e+06	2.57626e+06	8	0.159394	8	0.174216								UGRO018_01976	0
High	UGRO018_01977	Tyrosine-protein phosphatase CpsB	0	14.407	20	4	4	4	261	30.4	5.33	4		4		381374	76715.7	381374	229260	4	0.0796972	3	0.065331								UGRO018_01977	0
High	UGRO018_01980	hypothetical protein	0.002	2.31	35	2	2	2	65	7.5	4.93	1	1	1	1	79086.4	55428	79086.4	165643	2	0.0398486	2	0.043554								UGRO018_01980	0
High	UGRO018_01982	Free methionine-R-sulfoxide reductase	0.002	2.595	7	1	1	1	157	17.8	5.49	1		1		59677.4	22272.5	59677.4	66559.9	1	0.0199243	1	0.021777								UGRO018_01982	0
High	UGRO018_01984	hypothetical protein	0.002	2.337	6	1	2	1	144	16.9	4.5	1	1	1	1	198176	70435.5	198176	210492	1	0.0199243	1	0.021777								UGRO018_01984	0
High	UGRO018_01988	Sugar phosphatase YidA	0	5.805	10	2	2	2	269	30.1	5.05	2		2		130364		130364		1	0.0199243		#VALUE!								UGRO018_01988	0
High	UGRO018_01989	5-amino-6-(5-phospho-D-ribitylamino)uracil phosphatase YcsE	0	3.785	8	1	1	1	256	28.8	5.45	1		1																	UGRO018_01989	0
High	UGRO018_02007	hypothetical protein	0	10.353	22	2	3	2	123	14.4	4.7	2	1	2	1	426138	130721	426138	390651	2	0.0398486	2	0.043554								UGRO018_02007	0
High	UGRO018_02011	DegV domain-containing protein	0.007	1.914	5	1	1	1	281	30.9	5.68	1		1		36440.8	12228.7	36440.8	36544.6	1	0.0199243	1	0.021777								UGRO018_02011	0
High	UGRO018_02022	DegV domain-containing protein	0	7.323	9	2	2	2	286	31.6	5.11	2		2		331939	75172	331939	224647	1	0.0199243	1	0.021777								UGRO018_02022	0
High	UGRO018_02033	Aldehyde-alcohol dehydrogenase	0	77.443	44	15	40	15	405	44.3	5.06	15	13	25	15	1.65588e+07	4.59461e+06	1.65588e+07	1.37307e+07	20	0.398486	20	0.43554								UGRO018_02033	0
High	UGRO018_02039	hypothetical protein	0	4.769	9	2	2	2	314	36.1	4.59	2		2		198616	51897.6	198616	155093	2	0.0398486	2	0.043554								UGRO018_02039	0
High	UGRO018_02040	hypothetical protein	0	31.031	27	8	13	8	363	41.4	5.48	8	5	8	5	1.66507e+06	517203	1.66507e+06	1.54563e+06	7	0.13947	7	0.152439								UGRO018_02040	0
High	UGRO018_02043	Protein/nucleic acid deglycase 3	0	18.273	25	4	5	4	179	19.8	5.08	4	1	4	1	1.04091e+06	329863	1.04091e+06	985776	4	0.0796972	4	0.087108								UGRO018_02043	0
High	UGRO018_02045	hypothetical protein	0	9.363	9	3	4	3	314	36	4.87	3	1	3	1	445674	150033	445674	448364	3	0.0597729	3	0.065331								UGRO018_02045	0
High	UGRO018_02047	hypothetical protein	0	6.512	19	3	3	3	166	19.1	5.59	3		3		248209	98288	248209	293728	2	0.0398486	2	0.043554								UGRO018_02047	0
High	UGRO018_02048	Phosphoribosyl-ATP pyrophosphatase	0	16.484	28	3	4	3	107	12.3	4.93	3	1	3	1	574604	138558	574604	414072	3	0.0597729	2	0.043554								UGRO018_02048	0
High	UGRO018_02056	ATP phosphoribosyltransferase	0.002	2.671	8	2	2	2	212	23.3	6.1	2		2		117991	17961.7	117991	53677.5	2	0.0398486	2	0.043554								UGRO018_02056	0
High	UGRO018_02058	hypothetical protein	0	10.321	29	3	4	3	137	15.6	5.6	3	1	3	1	249601	69515.3	249601	207742	3	0.0597729	2	0.043554								UGRO018_02058	0
High	UGRO018_02060	hypothetical protein	0	5.685	22	2	3	2	116	13.1	8.15	2	1	2	1	457470	120277	457470	359440	2	0.0398486	2	0.043554								UGRO018_02060	0
High	UGRO018_02061	Apulose-4-phosphate transketolase subunit B	0	20.509	17	4	10	4	308	32.7	5.4	4	4	5	5	2.11807e+06	672506	2.11807e+06	2.00974e+06	5	0.0996214	5	0.108885								UGRO018_02061	0
High	UGRO018_02062	Apulose-4-phosphate transketolase subunit A	0	47.048	29	9	17	9	275	29.8	5.17	8	5	12	5	4.56924e+06	1.36292e+06	4.56924e+06	4.073e+06	12	0.239091	12	0.261324								UGRO018_02062	0	Met-loss [N-Term]
High	UGRO018_02063	Protein YhgF	0	15.697	8	6	7	6	714	80.8	6.68	6	1	6	1	449251	151979	449251	454180	6	0.119546	5	0.108885								UGRO018_02063	0
High	UGRO018_02065	hypothetical protein	0	3.662	6	1	1	1	216	24.5	4.67	1		1		63937.5	22478.2	63937.5	67174.7	1	0.0199243	1	0.021777								UGRO018_02065	0
High	UGRO018_02066	Peptidase T	0	13.409	24	7	8	7	402	44.3	4.93	7		8		459961	125922	459961	376309	7	0.13947	5	0.108885								UGRO018_02066	0
High	UGRO018_02070	hypothetical protein	0	18.718	12	6	8	6	481	55.6	5.2	6	2	6	2	1.58291e+06	892823	1.58291e+06	2.66815e+06	4	0.0796972	4	0.087108								UGRO018_02070	0
High	UGRO018_02071	Cold shock-like protein CspD	0	15.813	81	4	7	4	67	7.4	4.78	4	1	5	2	7.48456e+06	3.54279e+06	7.48456e+06	1.05874e+07	4	0.0796972	4	0.087108								UGRO018_02071	0
Medium	UGRO018_02072	hypothetical protein	0.048	0.818	6	1	1	1	164	19	6.73	1		1		37167.6	17742.1	37167.6	53021.1	1	0.0199243	1	0.021777								UGRO018_02072	0
High	UGRO018_02080	hypothetical protein	0.008	1.711	2	1	1	1	452	49.8	4.93	1		1		61991.9	37772.1	61991.9	112880	1	0.0199243	1	0.021777								UGRO018_02080	0
High	UGRO018_02087	Ubiquinone biosynthesis O-methyltransferase, mitochondrial	0.007	1.897	6	1	1	1	265	30.7	5.86	1		1		62757.9	30823.5	62757.9	92114.1	1	0.0199243	1	0.021777								UGRO018_02087	0
High	UGRO018_02089	Transcriptional regulatory protein CssR	0	25.903	31	7	9	7	219	25.8	5.26	7	1	8	1	1.07798e+06	323041	1.07798e+06	965389	8	0.159394	7	0.152439								UGRO018_02089	0
High	UGRO018_02090	Phosphoglucosamine mutase	0	24.777	16	6	10	6	444	48.7	4.81	6	3	7	3	3.05922e+06	849149	3.05922e+06	2.53763e+06	6	0.119546	6	0.130662								UGRO018_02090	0
High	UGRO018_02093	Stress response protein YhaX	0	32.71	35	8	12	8	253	28.7	4.74	8	4	8	4	2.02124e+06	472379	2.02124e+06	1.41168e+06	8	0.159394	7	0.152439								UGRO018_02093	0
High	UGRO018_02094	hypothetical protein	0.001	3.406	40	1	2	1	53	6.3	4.88	1		2		70247.9	37866.9	70247.9	113163	1	0.0199243	1	0.021777								UGRO018_02094	0
High	UGRO018_02096	Formate dehydrogenase, mitochondrial	0	32.787	23	8	16	8	385	42	5.2	8	5	11	5	1.81998e+06	548552	1.81998e+06	1.63931e+06	9	0.179319	8	0.174216								UGRO018_02096	0
High	UGRO018_02097	Phosphoserine aminotransferase	0	47.573	35	12	15	12	347	38.5	5.49	12	3	12	3	3.6286e+06	1.08909e+06	3.6286e+06	3.25467e+06	12	0.239091	9	0.195993								UGRO018_02097	0	Met-loss [N-Term]
High	UGRO018_02098	HTH-type transcriptional regulator CysL	0.002	2.559	6	1	1	1	290	33.7	6.24	1		1		39156.4	9123.12	39156.4	27263.9	1	0.0199243	1	0.021777								UGRO018_02098	0
High	UGRO018_02110	Putative aminopeptidase YsdC	0	5.571	6	2	2	2	357	39.8	5.73	2		2		232814	75094.9	232814	224416	2	0.0398486	2	0.043554								UGRO018_02110	0
High	UGRO018_02117	hypothetical protein	0	7.157	18	2	2	2	111	13.1	5.78	2		2		122979		122979		1	0.0199243		#VALUE!								UGRO018_02117	0
High	UGRO018_02125	LexA repressor	0.004	2.278	6	1	1	1	197	22.3	5.66	1		1																	UGRO018_02125	0
High	UGRO018_02128	hypothetical protein	0	8.328	11	2	2	2	134	15.4	4.56	2		2		216527	87179.8	216527	260531	2	0.0398486	2	0.043554								UGRO018_02128	0
Medium	UGRO018_02129	Queuine tRNA-ribosyltransferase	0.015	1.428	2	1	1	1	402	45.8	6.32	1		1		43458	7954.1	43458	23770.3	1	0.0199243	1	0.021777								UGRO018_02129	0
High	UGRO018_02132	Thioredoxin reductase	0	18.764	26	6	7	6	306	33.1	6.1	6	1	6	1	690374	384157	690374	1.14803e+06	5	0.0996214	4	0.087108								UGRO018_02132	0
High	UGRO018_02134	HPr kinase/phosphorylase	0.001	3.541	6	2	2	2	314	34.8	6.43	2		2		110259		110259		2	0.0398486		#VALUE!								UGRO018_02134	0
High	UGRO018_02139	DegV domain-containing protein	0	18.052	21	5	7	5	284	31.7	6.29	5	2	5	2	709262	250903	709262	749807	4	0.0796972	4	0.087108								UGRO018_02139	0
High	UGRO018_02140	DegV domain-containing protein	0	39.135	35	8	14	8	285	31.2	5.85	8	6	8	6	4.22753e+06	1.07074e+06	4.22753e+06	3.19984e+06	8	0.159394	8	0.174216								UGRO018_02140	0
High	UGRO018_02142	Enolase	0	13.909	18	6	7	6	432	46.8	5.11	6	1	6	1	520066	150656	520066	450226	5	0.0996214	4	0.087108								UGRO018_02142	0	Met-loss [N-Term]
High	UGRO018_02144	Transcription termination/antitermination protein NusG	0	43.164	42	9	16	9	188	21.4	4.69	9	4	12	4	5.72047e+06	1.62512e+06	5.72047e+06	4.85658e+06	11	0.219167	11	0.239547								UGRO018_02144	0
High	UGRO018_02146	50S ribosomal protein L33 2	0.001	2.961	22	1	1	1	49	5.8	9.45	1		1		176634	26227.2	176634	78378.3	1	0.0199243	1	0.021777								UGRO018_02146	0
High	UGRO018_02148	Putative TrmH family tRNA/rRNA methyltransferase	0	10.487	13	3	3	3	240	26.5	8.27	3		3		137385	23737.2	137385	70937.2	2	0.0398486	1	0.021777								UGRO018_02148	0	Met-loss [N-Term]
High	UGRO018_02150	Cysteine--tRNA ligase	0	41.229	27	11	13	11	444	50.8	5.25	11	2	11	2	1.228e+06	270581	1.228e+06	808615	10	0.199243	7	0.152439								UGRO018_02150	0
High	UGRO018_02151	hypothetical protein	0	7.294	29	1	2	1	59	6.5	4.54	1	1	1	1	143938	109236	143938	326446	1	0.0199243	1	0.021777								UGRO018_02151	0
High	UGRO018_02152	Glyceraldehyde-3-phosphate dehydrogenase	0	96.527	43	12	64	12	337	35.9	5.54	12	12	39	25	6.48031e+07	2.18873e+07	6.48031e+07	6.54089e+07	20	0.398486	19	0.413763								UGRO018_02152	0
High	UGRO018_02156	hypothetical protein	0	15.649	16	4	6	4	216	25.2	5.31	4	2	4	2	947818	263244	947818	786688	4	0.0796972	4	0.087108								UGRO018_02156	0
High	UGRO018_02161	PTS system mannose-specific EIID component	0	36.583	15	5	20	5	302	33.1	8.51	5	5	14	6	1.07372e+07	3.65619e+06	1.07372e+07	1.09263e+07	10	0.199243	9	0.195993								UGRO018_02161	0
High	UGRO018_02162	N-acetylgalactosamine permease IIC component 1	0.005	2.035	6	2	5	2	268	27.5	4.63	2	1	4	1	1.3333e+06	486879	1.3333e+06	1.45501e+06	2	0.0398486	2	0.043554								UGRO018_02162	0
High	UGRO018_02163	PTS system fructose-specific EIIB component	0	148.298	69	15	81	15	158	17.3	6.77	15	14	53	28	9.20869e+07	2.91324e+07	9.20869e+07	8.70604e+07	25	0.498107	24	0.522648								UGRO018_02163	0	Met-loss [N-Term]
High	UGRO018_02168	Pyrimidine-nucleoside phosphorylase	0	4.04	5	2	2	2	433	47.3	5.53	2		2		126736	33135.9	126736	99024.6	2	0.0398486	2	0.043554								UGRO018_02168	0
High	UGRO018_02179	Tyrosine--tRNA ligase	0	20.611	20	7	7	7	410	46.3	5.95	7		7		1.07633e+06	250696	1.07633e+06	749190	7	0.13947	6	0.130662								UGRO018_02179	0
High	UGRO018_02180	Catabolite control protein A	0	70.396	47	17	32	17	331	37.4	6.11	17	7	25	7	1.10855e+07	2.7741e+06	1.10855e+07	8.29024e+06	19	0.378561	16	0.348432								UGRO018_02180	0
High	UGRO018_02181	hypothetical protein	0	35.348	60	9	14	9	177	20	4.89	8	5	9	5	4.08672e+06	1.1278e+06	4.08672e+06	3.37035e+06	10	0.199243	8	0.174216								UGRO018_02181	0
Medium	UGRO018_02182	hypothetical protein	0.041	0.909	11	1	2	1	126	14	4.81	1	1	1	1	229553	47848.6	229553	142993	1	0.0199243	1	0.021777								UGRO018_02182	0
High	UGRO018_02183	UDP-N-acetylmuramate--L-alanine ligase	0	17.923	15	5	6	5	437	49.4	5.71	5	1	5	1	577468	91050.5	577468	272099	5	0.0996214	3	0.065331								UGRO018_02183	0
High	UGRO018_02184	hypothetical protein	0	11.381	22	5	5	5	247	28.7	4.73	5		5		337577	74779.1	337577	223473	4	0.0796972	3	0.065331								UGRO018_02184	0
High	UGRO018_02185	Thioredoxin-like protein YtpP	0	11.425	23	3	3	3	110	12.9	4.94	3		3		509819	117661	509819	351623	2	0.0398486	2	0.043554								UGRO018_02185	0
High	UGRO018_02186	tRNA (guanine-N(7)-)-methyltransferase	0	3.774	5	1	1	1	218	25.5	6.8	1		1		90466	26730.3	90466	79881.8	1	0.0199243	1	0.021777								UGRO018_02186	0
High	UGRO018_02187	Putative dipeptidase	0	23.257	18	7	9	7	460	51	5.01	7	2	7	2	861194	293391	861194	876780	7	0.13947	5	0.108885								UGRO018_02187	0
High	UGRO018_02188	Polyribonucleotide nucleotidyltransferase	0	78.986	38	23	31	23	733	80.5	5.05	21	10	21	10	3.94078e+06	1.29979e+06	3.94078e+06	3.88434e+06	19	0.378561	18	0.391986								UGRO018_02188	0
High	UGRO018_02189	30S ribosomal protein S15	0	33.168	51	6	26	6	88	10.5	10.15	6	5	18	8	2.90855e+07	1.22918e+07	2.90855e+07	3.67332e+07	9	0.179319	9	0.195993								UGRO018_02189	0
High	UGRO018_02192	Elongation factor 4	0.001	3.128	3	1	1	1	601	67.3	5.34	1		1		85003.3		85003.3		1	0.0199243		#VALUE!								UGRO018_02192	0
High	UGRO018_02193	Methionyl-tRNA formyltransferase	0	7.153	9	2	2	2	316	35.1	6.87	2		2		105742	59414.4	105742	177556	2	0.0398486	2	0.043554								UGRO018_02193	0
High	UGRO018_02197	30S ribosomal protein S20	0	30.174	51	8	24	8	88	9.6	10.61	8	8	14	10	6.37623e+07	2.18848e+07	6.37623e+07	6.54013e+07	9	0.179319	9	0.195993								UGRO018_02197	0	Met-loss [N-Term]
Medium	UGRO018_02199	hypothetical protein	0.033	1.018	4	1	1	1	359	39.8	5.21	1		1																	UGRO018_02199	0
High	UGRO018_02200	1-deoxy-D-xylulose 5-phosphate reductoisomerase	0	6.374	5	2	2	2	386	43.1	5.64	2		2		200815	36685.6	200815	109633	2	0.0398486	1	0.021777								UGRO018_02200	0
High	UGRO018_02203	Ribosome-recycling factor	0	62.534	77	14	38	14	180	20.3	6.04	14	9	23	15	1.91557e+07	7.8475e+06	1.91557e+07	2.34518e+07	17	0.338713	15	0.326655								UGRO018_02203	0	Met-loss [N-Term]
High	UGRO018_02204	Uridylate kinase	0	38.715	29	7	18	7	237	25.7	5.33	7	4	13	5	7.07149e+06	1.90659e+06	7.07149e+06	5.69773e+06	10	0.199243	10	0.21777								UGRO018_02204	0
High	UGRO018_02205	Elongation factor Ts	0	139.102	58	24	62	24	296	32.5	5.07	22	21	37	25	4.15547e+07	1.42851e+07	4.15547e+07	4.26902e+07	33	0.657501	32	0.696864								UGRO018_02205	0
High	UGRO018_02206	hypothetical protein	0	89.744	50	18	37	18	320	36.1	9.23	17	12	24	13	1.11306e+07	2.79193e+06	1.11306e+07	8.3435e+06	19	0.378561	16	0.348432								UGRO018_02206	0
High	UGRO018_02209	DNA topoisomerase 1	0	5.733	4	2	2	2	738	83.8	8.03	2		2		79568.9	57522.2	79568.9	171902	1	0.0199243	1	0.021777								UGRO018_02209	0
High	UGRO018_02211	putative protein	0	24.081	20	6	10	6	316	35.5	6.43	6	4	6	4	2.21216e+06	444502	2.21216e+06	1.32837e+06	5	0.0996214	4	0.087108								UGRO018_02211	0
High	UGRO018_02213	hypothetical protein	0	9.022	12	2	2	2	125	14	5.27	2		2		242467	106180	242467	317314	2	0.0398486	2	0.043554								UGRO018_02213	0
High	UGRO018_02214	Ribonuclease HII	0.001	3.375	6	1	1	1	207	23.2	6.7	1		1		56267.4	22605	56267.4	67553.6	1	0.0199243	1	0.021777								UGRO018_02214	0
Medium	UGRO018_02215	Ribosome biogenesis GTPase A	0.022	1.192	4	1	1	1	289	33.1	9.51	1		1		39143		39143		1	0.0199243		#VALUE!								UGRO018_02215	0
High	UGRO018_02218	50S ribosomal protein L19	0	81.815	72	11	41	11	115	13.1	10.87	11	7	28	13	4.74213e+07	1.79033e+07	4.74213e+07	5.3503e+07	17	0.338713	17	0.370209	protein metabolism;other metabolic processes	translational apparatus;other cell component	other molecular function	Pf01245		DW113_01020	rplS	A0A372T124; A0A417KBZ2; A0A7G9GLM6; ehn:H9Q80_15875; UGRO018_02218	0	Acetyl [N-Term]
High	UGRO018_02221	Ribosome maturation factor RimM	0	5.061	12	2	2	2	165	19.1	5.3	2		2		64878.3	16487.4	64878.3	49271.5	1	0.0199243	1	0.021777								UGRO018_02221	0
High	UGRO018_02222	hypothetical protein	0	10.687	16	1	5	1	82	9.5	5.52	1	1	3	2	946586	644835	946586	1.92705e+06	2	0.0398486	2	0.043554								UGRO018_02222	0
High	UGRO018_02223	30S ribosomal protein S16	0	10.51	14	2	10	2	90	10.2	10.33	2	2	6	4	1.9513e+07	5.19148e+06	1.9513e+07	1.55144e+07	2	0.0398486	2	0.043554								UGRO018_02223	0
High	UGRO018_02224	Signal recognition particle protein	0	10.657	7	3	4	3	468	51.3	8.65	3	1	3	1	595220	173274	595220	517817	3	0.0597729	3	0.065331								UGRO018_02224	0
High	UGRO018_02230	hypothetical protein	0	10.502	11	3	4	3	212	23.3	4.53	3	1	3	1	1.28647e+06	360646	1.28647e+06	1.07777e+06	3	0.0597729	2	0.043554								UGRO018_02230	0
High	UGRO018_02231	hypothetical protein	0	7.038	5	1	1	1	237	26.8	4.88	1		1		121196	38334.3	121196	114560	1	0.0199243	1	0.021777								UGRO018_02231	0
High	UGRO018_02232	hypothetical protein	0	18.511	17	4	8	4	283	31.4	4.53	4	3	5	3	1.33308e+06	470912	1.33308e+06	1.40729e+06	5	0.0996214	5	0.108885								UGRO018_02232	0
High	UGRO018_02234	hypothetical protein	0	4.604	8	1	2	1	211	22.8	4.41	1	1	1	1	1.38868e+06	147248	1.38868e+06	440043	1	0.0199243	1	0.021777								UGRO018_02234	0
High	UGRO018_02235	hypothetical protein	0	31.334	9	10	14	10	1084	121.2	4.88	10	4	10	4	2.23576e+06	528515	2.23576e+06	1.57943e+06	10	0.199243	8	0.174216								UGRO018_02235	0
High	UGRO018_02237	hypothetical protein	0	71.784	52	14	35	14	211	22.4	5.05	12	11	21	14	2.30664e+07	6.70834e+06	2.30664e+07	2.00475e+07	15	0.298864	14	0.304878								UGRO018_02237	0
High	UGRO018_02246	hypothetical protein	0	10.092	21	2	3	2	136	15.1	5.94	2	1	2	1	292935	66187	292935	197796	2	0.0398486	1	0.021777								UGRO018_02246	0
High	UGRO018_02247	hypothetical protein	0	5.614	12	1	2	1	153	17.9	4.86	1	1	1	1	195115	48449	195115	144787	1	0.0199243	1	0.021777								UGRO018_02247	0
High	UGRO018_02252	hypothetical protein	0	9.569	26	4	4	4	122	13.9	5.02	4		4		429967	114092	429967	340957	4	0.0796972	4	0.087108								UGRO018_02252	0
High	UGRO018_02253	hypothetical protein	0	27.496	32	6	13	6	257	30	5.5	6	5	8	5	2.79868e+06	875629	2.79868e+06	2.61676e+06	7	0.13947	6	0.130662								UGRO018_02253	0
High	UGRO018_02254	2,3-bisphosphoglycerate-dependent phosphoglycerate mutase	0	9.956	23	4	6	4	185	21.6	5.34	4	2	4	2	720944	172121	720944	514373	4	0.0796972	3	0.065331								UGRO018_02254	0
High	UGRO018_02255	hypothetical protein	0	114.077	47	11	77	11	230	24.9	5.2	10	11	45	32	9.04374e+07	3.15585e+07	9.04374e+07	9.43106e+07	18	0.358637	18	0.391986								UGRO018_02255	0
High	UGRO018_02256	hypothetical protein	0	187.896	68	27	119	27	333	35.4	6.35	25	23	76	43	9.39906e+07	2.78309e+07	9.39906e+07	8.31709e+07	35	0.69735	36	0.783972								UGRO018_02256	0	Met-loss [N-Term]
High	UGRO018_02258	hypothetical protein	0	14.402	38	4	9	4	103	11	5.45	4	4	5	4	2.05768e+06	804286	2.05768e+06	2.40356e+06	4	0.0796972	4	0.087108								UGRO018_02258	0
High	UGRO018_02259	Cell shape-determining protein Mbl	0	18.44	24	6	8	5	323	34.9	5.59	6	2	6	2	903467	294058	903467	878775	5	0.0996214	5	0.108885								UGRO018_02259	0
High	UGRO018_02263	dTTP/UTP pyrophosphatase	0	10.996	29	4	5	4	186	20.9	6.29	4	1	4	1	242500	72636.8	242500	217071	2	0.0398486	1	0.021777								UGRO018_02263	0	Met-loss [N-Term]
High	UGRO018_02265	hypothetical protein	0.008	1.74	9	1	1	1	144	16.2	6.16	1		1		72528.7		72528.7		1	0.0199243		#VALUE!								UGRO018_02265	0
High	UGRO018_02266	Homoserine kinase	0.001	3.008	4	1	1	1	293	32.3	5	1		1																	UGRO018_02266	0
High	UGRO018_02267	Threonine synthase	0	27.222	20	8	14	8	497	56	5.19	8	3	11	3	1.3832e+06	305972	1.3832e+06	914379	8	0.159394	8	0.174216								UGRO018_02267	0
High	UGRO018_02268	hypothetical protein	0	5.792	4	2	2	2	391	44.1	5.62	2		2		139991	28814.4	139991	86110.1	2	0.0398486	2	0.043554								UGRO018_02268	0
High	UGRO018_02269	Aspartokinase 3	0	23.697	18	7	8	7	438	49.2	5.3	7	1	7	1	1.29082e+06	372149	1.29082e+06	1.11214e+06	7	0.13947	6	0.130662								UGRO018_02269	0
High	UGRO018_02270	Aspartate-semialdehyde dehydrogenase	0	24.649	30	8	10	8	336	37.1	5.74	8	2	8	2	775208	235212	775208	702917	7	0.13947	7	0.152439								UGRO018_02270	0
Medium	UGRO018_02273	hypothetical protein	0.011	1.612	18	1	1	1	72	7.9	9.52	1		1		67582.6	21735.5	67582.6	64955.1	1	0.0199243	1	0.021777								UGRO018_02273	0
High	UGRO018_02276	putative protein	0	16.396	20	5	6	5	225	24.5	5.22	5	1	5	1	671492	197757	671492	590984	5	0.0996214	5	0.108885								UGRO018_02276	0
High	UGRO018_02278	O-acetyl-L-homoserine sulfhydrylase	0	22.322	14	5	7	5	421	45.8	5.44	5	2	5	2	1.11531e+06	305449	1.11531e+06	912815	5	0.0996214	5	0.108885								UGRO018_02278	0
High	UGRO018_02279	Homoserine O-acetyltransferase	0	5.234	6	2	2	2	310	36.1	5.41	2		2		99934.5	14247.1	99934.5	42576.6	2	0.0398486	1	0.021777								UGRO018_02279	0
High	UGRO018_02286	Pyrrolidone-carboxylate peptidase	0	8.379	12	2	3	2	214	23.1	5.05	2	1	2	1	545628	113706	545628	339804	2	0.0398486	2	0.043554								UGRO018_02286	0
High	UGRO018_02288	Acetyl-CoA acetyltransferase	0	123.33	43	18	65	17	401	42	5.83	18	14	45	20	7.62725e+07	2.16463e+07	7.62725e+07	6.46887e+07	25	0.498107	25	0.544425								UGRO018_02288	3
High	UGRO018_02289	Acetyl-CoA acetyltransferase	0	125.568	34	16	49	15	402	42	5.45	15	13	30	19	1.671e+07	4.32107e+06	1.671e+07	1.29133e+07	20	0.398486	17	0.370209								UGRO018_02289	0
High	UGRO018_02290	Acyl-CoA dehydrogenase, short-chain specific	0	166.621	66	30	102	30	379	41.6	6.43	28	26	65	37	6.7963e+07	2.03149e+07	6.7963e+07	6.07097e+07	37	0.737199	36	0.783972								UGRO018_02290	0
High	UGRO018_02291	Caffeyl-CoA reductase-Etf complex subunit CarD	0	196.598	90	24	131	24	263	28.3	5	24	23	82	49	1.53486e+08	5.13292e+07	1.53486e+08	1.53394e+08	38	0.757123	37	0.805749								UGRO018_02291	0
High	UGRO018_02292	Caffeyl-CoA reductase-Etf complex subunit CarE	0	130.939	48	17	82	17	340	36.5	4.88	17	17	49	33	1.21928e+08	4.4831e+07	1.21928e+08	1.33975e+08	22	0.438334	22	0.479094								UGRO018_02292	0
High	UGRO018_02293	3-hydroxybutyryl-CoA dehydrogenase	0	102.777	41	14	54	14	279	30	5.57	14	12	34	20	1.20243e+08	2.76397e+07	1.20243e+08	8.25997e+07	18	0.358637	17	0.370209								UGRO018_02293	0
High	UGRO018_02294	Short-chain-enoyl-CoA hydratase	0	54.671	34	10	28	10	259	27.4	5.03	10	9	17	11	1.85617e+07	5.94895e+06	1.85617e+07	1.77781e+07	13	0.259016	13	0.283101								UGRO018_02294	0
High	UGRO018_02295	Caffeate CoA-transferase	0	50.37	22	11	24	11	516	55.6	5.25	11	8	15	9	6.99492e+06	1.77816e+06	6.99492e+06	5.31391e+06	12	0.239091	12	0.261324								UGRO018_02295	0
High	UGRO018_02296	Low specificity L-threonine aldolase	0	11.114	17	4	4	4	344	38.6	5.17	4		4		300805	58425.8	300805	174602	4	0.0796972	2	0.043554								UGRO018_02296	0
Medium	UGRO018_02303	hypothetical protein	0.017	1.3	9	1	1	1	86	10.3	5.06	1		1		52538.4	14660.8	52538.4	43812.9	1	0.0199243	1	0.021777								UGRO018_02303	0
High	UGRO018_02304	hypothetical protein	0	4.446	4	1	1	1	393	45.4	5.68	1		1		80063.7	26506.3	80063.7	79212.6	1	0.0199243	1	0.021777								UGRO018_02304	0
High	UGRO018_02312	Ornithine carbamoyltransferase	0.002	2.324	4	1	1	1	302	33.5	5.35	1		1		53509.4	19165.9	53509.4	57276	1	0.0199243	1	0.021777								UGRO018_02312	0
High	UGRO018_02313	hypothetical protein	0.004	2.114	6	1	1	1	205	23.3	4.97	1		1		127151	25492.4	127151	76182.4	1	0.0199243	1	0.021777								UGRO018_02313	0
High	UGRO018_02314	Xanthine phosphoribosyltransferase	0	6.143	13	2	3	2	191	21.3	5.55	2	1	2	1	817665	206660	817665	617591	2	0.0398486	2	0.043554								UGRO018_02314	0
High	UGRO018_02316	Ion-translocating oxidoreductase complex subunit B	0	107.564	47	21	47	21	483	53.4	5.9	21	18	28	19	1.39058e+07	4.68963e+06	1.39058e+07	1.40147e+07	24	0.478183	25	0.544425								UGRO018_02316	0	Met-loss [N-Term]
High	UGRO018_02318	hypothetical protein	0	12.847	34	3	8	3	71	8.2	10.17	3	3	5	3	5.44629e+06	1.89641e+06	5.44629e+06	5.6673e+06	4	0.0796972	4	0.087108								UGRO018_02318	0
High	UGRO018_02329	Cell shape-determining protein MreC	0.001	3.057	4	1	1	1	275	30.4	7.23	1		1		101012		101012		1	0.0199243		#VALUE!								UGRO018_02329	0
High	UGRO018_02332	hypothetical protein	0	4.158	10	2	3	2	200	22.8	4.77	2	1	2	1	183194	26867.5	183194	80291.8	2	0.0398486	1	0.021777								UGRO018_02332	0
High	UGRO018_02334	DegV domain-containing protein	0	6.413	11	2	2	2	279	31.1	5.2	2		2		121557	41390.3	121557	123692	2	0.0398486	2	0.043554								UGRO018_02334	0
High	UGRO018_02337	hypothetical protein	0	53.99	92	14	23	14	105	11.5	5.07	14	8	15	8	7.36003e+06	3.05717e+06	7.36003e+06	9.13615e+06	13	0.259016	12	0.261324								UGRO018_02337	0
High	UGRO018_02343	N-acetylcysteine deacetylase	0	8.783	9	3	3	3	399	44.4	5.71	3		3		245825		245825		3	0.0597729		#VALUE!								UGRO018_02343	0
High	UGRO018_02344	D-methionine-binding lipoprotein MetQ	0	31.065	27	8	16	8	271	29.6	4.86	7	5	11	5	3.99053e+06	921677	3.99053e+06	2.75437e+06	8	0.159394	8	0.174216								UGRO018_02344	0
High	UGRO018_02346	Methionine import ATP-binding protein MetN 2	0	5.695	7	2	2	2	344	38.4	8.03	2		2		247864	28354.5	247864	84735.8	2	0.0398486	1	0.021777								UGRO018_02346	0
Medium	UGRO018_02352	Nicotinate phosphoribosyltransferase pncB2	0.012	1.566	3	1	1	1	492	55.9	5.36	1		1		50788.6	17292.9	50788.6	51678.6	1	0.0199243	1	0.021777								UGRO018_02352	0
High	UGRO018_02353	hypothetical protein	0	7.062	12	2	3	2	211	24.1	5.17	2	1	2	1	241936	81685.1	241936	244111	2	0.0398486	2	0.043554								UGRO018_02353	0
High	UGRO018_02358	NADP-specific glutamate dehydrogenase	0	27.757	23	9	11	9	443	48.5	5.69	9	2	9	2	1.2855e+06	254505	1.2855e+06	760572	9	0.179319	7	0.152439								UGRO018_02358	0	Met-loss [N-Term]
High	UGRO018_02359	hypothetical protein	0	11.559	28	4	4	4	179	20.5	4.83	4		4		502183	185572	502183	554571	4	0.0796972	3	0.065331								UGRO018_02359	0
High	UGRO018_02360	Guanylate kinase	0	31.888	38	8	13	8	190	21.6	5.24	8	4	9	4	4.10052e+06	1.12469e+06	4.10052e+06	3.36107e+06	7	0.13947	7	0.152439								UGRO018_02360	0
High	UGRO018_02362	Aspartate--ammonia ligase	0	7.489	5	2	2	2	338	39.6	5.53	2		2		281887	17779	281887	53131.5	2	0.0398486	1	0.021777								UGRO018_02362	0
High	UGRO018_02364	Ion-translocating oxidoreductase complex subunit B	0	9.646	18	1	4	1	105	10.8	4.72	1	1	3	1	2.0058e+06	692027	2.0058e+06	2.06808e+06	2	0.0398486	2	0.043554								UGRO018_02364	0
Medium	UGRO018_02366	Ion-translocating oxidoreductase complex subunit E	0.015	1.366	4	1	1	1	219	23.7	8.85	1		1																	UGRO018_02366	0
High	UGRO018_02367	Ion-translocating oxidoreductase complex subunit G	0	11.988	32	5	7	5	172	18.4	5.26	5	2	5	2	1.52408e+06	310518	1.52408e+06	927963	4	0.0796972	3	0.065331								UGRO018_02367	0
High	UGRO018_02368	Ion-translocating oxidoreductase complex subunit D	0	6.82	6	3	4	3	500	54.5	6.43	3	1	3	1	325753	91025	325753	272023	3	0.0597729	2	0.043554								UGRO018_02368	0
High	UGRO018_02369	Na(+)-translocating ferredoxin:NAD(+) oxidoreductase complex subunit C	0	25.254	18	8	10	8	431	46.9	7.72	8	2	8	2	1.68158e+06	471027	1.68158e+06	1.40764e+06	6	0.119546	6	0.130662								UGRO018_02369	0
High	UGRO018_02370	hypothetical protein	0.002	2.409	5	1	1	1	370	41.5	4.83	1		1		86503.5	20085.8	86503.5	60025.2	1	0.0199243	1	0.021777								UGRO018_02370	0
High	UGRO018_02371	Branched-chain-amino-acid aminotransferase 2	0	5.014	7	2	2	2	356	40	5.33	2		2		209736	52416.2	209736	156643	1	0.0199243	1	0.021777								UGRO018_02371	0
High	UGRO018_02376	Valine--tRNA ligase	0	32.589	11	8	12	8	873	101.4	5.4	8	4	8	4	1.3818e+06	518551	1.3818e+06	1.54966e+06	8	0.159394	8	0.174216								UGRO018_02376	0
High	UGRO018_02377	hypothetical protein	0.001	2.967	7	1	1	1	187	21.8	8.05	1		1		82650.2	22299.5	82650.2	66640.8	1	0.0199243	1	0.021777								UGRO018_02377	0
High	UGRO018_02380	Transcriptional regulatory protein WalR	0.003	2.773	7	1	1	1	230	26.9	5.96	1		1		181887	37317	181887	111520	1	0.0199243	1	0.021777								UGRO018_02380	0
High	UGRO018_02387	Putative phosphatase	0.007	1.915	4	1	1	1	267	29.8	5.01	1		1		54366.1		54366.1		1	0.0199243		#VALUE!								UGRO018_02387	0
High	UGRO018_02391	Cold shock protein 1	0	4.838	17	1	2	1	66	7.3	5.26	1	1	1	1	236267	79632.3	236267	237976	1	0.0199243	1	0.021777								UGRO018_02391	0
High	UGRO018_02398	Putative NAD(P)H-dependent FMN-containing oxidoreductase YwqN	0	10.088	14	2	2	2	177	20	6.09	2		2		91011.7	30500.5	91011.7	91148.9	1	0.0199243	1	0.021777								UGRO018_02398	0
Medium	UGRO018_02405	hypothetical protein	0.03	1.069	9	1	1	1	137	16.1	7.78	1		1		106224	35365.9	106224	105689	1	0.0199243	1	0.021777								UGRO018_02405	0
High	UGRO018_02407	hypothetical protein	0	185.176	27	40	74	40	1775	198.3	4.61	39	24	50	24	2.89776e+07	8.3341e+06	2.89776e+07	2.4906e+07	43	0.856744	39	0.849303								UGRO018_02407	0
High	UGRO018_02413	hypothetical protein	0	7.134	22	3	4	3	200	22.7	5.78	3	1	3	1	439488	119487	439488	357080	3	0.0597729	3	0.065331								UGRO018_02413	0
High	UGRO018_02414	Aspartyl/glutamyl-tRNA(Asn/Gln) amidotransferase subunit B	0	39.651	30	12	15	12	474	53.2	6.39	12	3	12	3	3.9211e+06	2.23943e+06	3.9211e+06	6.69241e+06	11	0.219167	10	0.21777								UGRO018_02414	0
High	UGRO018_02415	Glutamyl-tRNA(Gln) amidotransferase subunit A	0	25.628	18	7	11	7	473	51.4	5.22	6	5	6	5	1.0374e+06	290221	1.0374e+06	867308	7	0.13947	6	0.130662								UGRO018_02415	0
High	UGRO018_02416	Glutamyl-tRNA(Gln) amidotransferase subunit C, chloroplastic/mitochondrial	0	26.539	45	4	10	4	97	11.3	4.35	4	3	6	4	2.68743e+06	1.15188e+06	2.68743e+06	3.44233e+06	6	0.119546	6	0.130662								UGRO018_02416	0
High	UGRO018_02418	DNA ligase	0.001	3.31	5	2	2	2	659	74.4	5.21	2		2		66231.5	18743.3	66231.5	56013.3	1	0.0199243	1	0.021777								UGRO018_02418	0
High	UGRO018_02427	Nucleotide-binding protein	0	4.588	11	2	2	2	284	33	6.54	2		2		116552	39300.9	116552	117448	2	0.0398486	2	0.043554								UGRO018_02427	0
High	UGRO018_02444	hypothetical protein	0	8.94	9	2	2	2	203	24	7.14	2		2		231929	79758.6	231929	238354	2	0.0398486	2	0.043554								UGRO018_02444	0
High	UGRO018_02460	30S ribosomal protein S9	0	58.574	56	7	39	7	134	14.8	10.58	7	7	24	15	5.15696e+07	1.37992e+07	5.15696e+07	4.12381e+07	12	0.239091	11	0.239547								UGRO018_02460	0
High	UGRO018_02461	50S ribosomal protein L13	0	77.085	76	11	38	11	145	16.3	9.48	11	9	24	14	4.84315e+07	1.55771e+07	4.84315e+07	4.65512e+07	14	0.27894	14	0.304878								UGRO018_02461	0
High	UGRO018_02463	Large-conductance mechanosensitive channel	0	3.759	8	1	2	1	158	17.4	5.53	1		2		216869	49602.3	216869	148233	1	0.0199243	1	0.021777								UGRO018_02463	0
High	UGRO018_02464	Xaa-Pro aminopeptidase	0.002	2.454	3	1	1	1	414	47.6	4.84	1		1		86331	15999.1	86331	47812.3	1	0.0199243	1	0.021777								UGRO018_02464	0
Low	UGRO018_02471	Transcription antitermination protein RfaH	0.051	0.785	11	1	1	1	174	20.4	8.57	1		1																	UGRO018_02471	0
Medium	UGRO018_02484	hypothetical protein	0.02	1.234	2	1	1	1	354	41.5	7.88		1		1	156432	55291	156432	165234	1	0.0199243	1	0.021777								UGRO018_02484	0
High	UGRO018_02505	DNA mismatch repair protein MutS	0	3.839	3	2	2	2	843	96.8	5.55	2		2		447433		447433		2	0.0398486		#VALUE!								UGRO018_02505	0
High	UGRO018_02507	NAD kinase 1	0	4.488	5	1	1	1	257	29.5	6.38	1		1		88156	24153.7	88156	72181.8	1	0.0199243	1	0.021777								UGRO018_02507	0
High	UGRO018_02508	Putative triphosphatase YjbK	0	7.71	12	2	3	2	181	21.7	5.78	2	1	2	1	305136	107239	305136	320476	2	0.0398486	2	0.043554								UGRO018_02508	0
High	UGRO018_02511	Recombination protein RecR	0.001	3.436	6	1	2	1	197	22	4.94	1	1	1	1	243810	66082.1	243810	197482	1	0.0199243	1	0.021777								UGRO018_02511	0
High	UGRO018_02512	Nucleoid-associated protein	0	26.725	57	6	12	6	101	11.2	4.78	6	5	7	5	7.08223e+06	2.07961e+06	7.08223e+06	6.2148e+06	7	0.13947	7	0.152439								UGRO018_02512	0
High	UGRO018_02515	Serine--tRNA ligase	0	58.734	32	13	24	13	428	48.9	5.55	12	7	16	8	4.65043e+06	1.5327e+06	4.65043e+06	4.58039e+06	14	0.27894	14	0.304878								UGRO018_02515	0
High	UGRO018_02516	DNA gyrase subunit A	0	11.541	5	4	5	4	841	94.6	5.38	4	1	4	1	578043	243131	578043	726582	4	0.0796972	4	0.087108								UGRO018_02516	0
High	UGRO018_02517	DNA gyrase subunit B	0	25.992	14	8	8	8	648	72.7	5.26	8		8		825498	184998	825498	552854	7	0.13947	5	0.108885								UGRO018_02517	0
High	UGRO018_02519	hypothetical protein	0	8.696	37	2	2	2	67	7.6	9.41	2		2		375572	74855.1	375572	223700	2	0.0398486	2	0.043554								UGRO018_02519	0
High	UGRO018_02522	Beta sliding clamp	0	30.491	25	9	11	9	372	41.1	4.92	9	2	9	2	1.30432e+06	194560	1.30432e+06	581430	8	0.159394	6	0.130662								UGRO018_02522	0
High	UGRO018_02525	50S ribosomal protein L34	0.002	2.466	34	2	3	2	44	5.1	12.56	1	2	1	2	4.35828e+06	2.34239e+06	4.35828e+06	7.00009e+06	1	0.0199243	2	0.043554	protein metabolism;other metabolic processes	translational apparatus;other cell component	other molecular function	Pf00468		DW100_08605; DW113_04295	rpmH	A0A372SSP6; A0A372YQV2; A0A417K4N5; A0A6N4TKC0; A0A6N8U5Q0; A0A7G9GRY0; A0A9E1G4Y9; aarg:Aargi30884_21560; ehn:H9Q80_06335; UGRO018_02525	0
High	UGRO018_02527	Membrane protein insertase YidC	0	4.387	7	2	2	2	330	37.5	9.52	1	1	1	1	152140	133444	152140	398791	1	0.0199243	2	0.043554								UGRO018_02527	0
High	UGRO018_02528	hypothetical protein	0	51.582	44	10	22	10	204	22.8	5.5	10	7	14	8	3.66349e+06	869659	3.66349e+06	2.59892e+06	11	0.219167	10	0.21777								UGRO018_02528	0
High	UGRO018_02531	Peptidyl-tRNA hydrolase	0	11.919	31	4	4	4	186	21.1	8.25	4		4		271464	51906.8	271464	155120	4	0.0796972	3	0.065331								UGRO018_02531	0
High	UGRO018_02537	hypothetical protein	0	52.973	59	8	35	8	82	9.2	6.51	7	8	21	14	2.06397e+07	7.35664e+06	2.06397e+07	2.19849e+07	10	0.199243	11	0.239547								UGRO018_02537	0
Medium	UGRO018_02540	hypothetical protein	0.01	1.661	5	1	1	1	214	24.2	5.41	1		1		30791.1		30791.1		1	0.0199243		#VALUE!								UGRO018_02540	0
High	UGRO018_02542	Spore protein YabP	0	3.659	12	1	1	1	100	11.3	6.1	1		1		76249.8	28327	76249.8	84653.6	1	0.0199243	1	0.021777								UGRO018_02542	0
High	UGRO018_02544	hypothetical protein	0	22.467	68	6	11	6	77	8.9	6.54	5	6	5	6	5.72855e+06	1.9262e+06	5.72855e+06	5.75633e+06	6	0.119546	6	0.130662								UGRO018_02544	0
High	UGRO018_02546	hypothetical protein	0	23.946	35	6	13	6	186	21.5	5.59	6	5	8	5	2.62576e+06	1.05349e+06	2.62576e+06	3.14828e+06	7	0.13947	6	0.130662								UGRO018_02546	0
High	UGRO018_02549	Fumarate hydratase class II	0	8.022	4	2	2	2	454	49.8	6.27	2		2		307157	55878	307157	166988	2	0.0398486	2	0.043554								UGRO018_02549	0
High	UGRO018_02550	NAD-dependent malic enzyme	0	11.625	9	3	6	3	390	41.2	5.14	3	3	3	3	760567	211422	760567	631822	3	0.0597729	3	0.065331								UGRO018_02550	0
High	UGRO018_02552	hypothetical protein	0	15.606	36	4	5	4	135	15.9	5.92	4	1	4	1	643583	201130	643583	601064	4	0.0796972	4	0.087108								UGRO018_02552	0	Met-loss [N-Term]
High	UGRO018_02553	hypothetical protein	0.001	2.961	5	1	1	1	182	21.2	6.11	1		1		224737	66289.9	224737	198103	1	0.0199243	1	0.021777								UGRO018_02553	0
High	UGRO018_02558	hypothetical protein	0.002	2.327	10	1	1	1	106	12.1	5.31	1		1																	UGRO018_02558	0
High	UGRO018_02559	ATP-dependent DNA helicase Rep	0.004	2.247	1	1	1	1	673	77.7	6.28	1		1		66837.5	8000.94	66837.5	23910.3	1	0.0199243	1	0.021777								UGRO018_02559	0
High	UGRO018_02561	Oxidoreductase YdhF	0	10.379	15	4	4	4	307	35.3	6.05	4		4		238119	66768.2	238119	199533	3	0.0597729	2	0.043554								UGRO018_02561	0
High	UGRO018_02566	hypothetical protein	0	5.505	6	1	1	1	228	26.6	8.98	1		1																	UGRO018_02566	0
High	UGRO018_02569	3-hydroxyacyl-[acyl-carrier-protein] dehydratase FabZ	0	19.505	46	7	9	7	142	15.8	6.8	7	2	7	2	1.60092e+06	340257	1.60092e+06	1.01684e+06	7	0.13947	6	0.130662								UGRO018_02569	0
High	UGRO018_02570	3-oxoacyl-[acyl-carrier-protein] synthase 2	0	40.428	26	7	14	7	411	43.8	5.55	7	6	8	6	2.72637e+06	809734	2.72637e+06	2.41984e+06	7	0.13947	7	0.152439								UGRO018_02570	0
High	UGRO018_02571	3-oxoacyl-[acyl-carrier-protein] reductase FabG	0	37.007	30	7	15	7	243	26.1	6.68	7	4	11	4	6.09014e+06	1.72847e+06	6.09014e+06	5.16542e+06	7	0.13947	6	0.130662								UGRO018_02571	0
High	UGRO018_02572	Malonyl CoA-acyl carrier protein transacylase	0	37.355	30	10	18	10	308	33.4	5.22	10	5	13	5	4.96066e+06	2.00164e+06	4.96066e+06	5.98179e+06	11	0.219167	11	0.239547								UGRO018_02572	0
High	UGRO018_02573	hypothetical protein	0	15.912	11	3	5	3	349	38.1	6.15	3	2	3	2	958557	257391	958557	769198	3	0.0597729	3	0.065331								UGRO018_02573	0
High	UGRO018_02574	NADH:quinone reductase	0	33.782	21	8	17	8	317	33.4	6.57	8	7	10	7	4.54361e+06	1.23574e+06	4.54361e+06	3.69295e+06	9	0.179319	9	0.195993								UGRO018_02574	0
High	UGRO018_02575	3-oxoacyl-[acyl-carrier-protein] synthase 3	0	8.693	11	3	3	3	324	35.7	5.67	3		3		399715	121687	399715	363654	3	0.0597729	3	0.065331								UGRO018_02575	0
High	UGRO018_02576	Acetyl-coenzyme A carboxylase carboxyl transferase subunit alpha	0	13.681	20	5	6	5	311	34.7	5.49	5	1	5	1	302864	108246	302864	323487	3	0.0597729	3	0.065331								UGRO018_02576	0
High	UGRO018_02577	Acetyl-coenzyme A carboxylase carboxyl transferase subunit beta	0	24.085	30	7	8	7	294	32.9	8.6	7	1	7	1	934672	251538	934672	751705	6	0.119546	6	0.130662								UGRO018_02577	0
High	UGRO018_02578	Biotin carboxylase	0	38.211	26	11	12	11	454	50.7	5.71	11	1	11	1	1.37495e+06	320883	1.37495e+06	958939	10	0.199243	8	0.174216								UGRO018_02578	0
High	UGRO018_02579	Biotin carboxyl carrier protein of acetyl-CoA carboxylase	0	54.787	55	9	27	9	145	16.4	4.91	9	8	16	11	1.30946e+07	4.75944e+06	1.30946e+07	1.42233e+07	11	0.219167	10	0.21777								UGRO018_02579	0
High	UGRO018_02580	Acyl carrier protein	0	11.767	23	3	13	3	74	8.2	4.16	3	2	8	5	7.1207e+07	3.36944e+07	7.1207e+07	1.00694e+08	3	0.0597729	3	0.065331								UGRO018_02580	0
High	UGRO018_02588	Coenzyme A biosynthesis bifunctional protein CoaBC	0	25.651	25	8	9	8	403	44.3	7.47	8	1	8	1	957491	281702	957491	841850	8	0.159394	7	0.152439								UGRO018_02588	0
High	UGRO018_02589	Type III pantothenate kinase	0	5.985	13	2	2	2	256	28.4	8.5	2		2		166423	69897.2	166423	208883	2	0.0398486	2	0.043554								UGRO018_02589	0
High	UGRO018_02590	Dihydroxy-acid dehydratase	0.007	1.883	2	1	1	1	554	58.5	6.23	1		1		28611.7	5260.42	28611.7	15720.4	1	0.0199243	1	0.021777								UGRO018_02590	0
High	UGRO018_02591	Ketol-acid reductoisomerase (NADP(+))	0	34.914	32	8	11	8	331	36	5.95	8	3	8	3	1895562	725861	1895562	2.16919e+06	8	0.159394	8	0.174216								UGRO018_02591	0
High	UGRO018_02592	Acetolactate synthase isozyme 3 small subunit	0	5.726	14	2	3	2	163	18.2	4.89	2		3		266226	60597.6	266226	181092	2	0.0398486	2	0.043554								UGRO018_02592	0
High	UGRO018_02599	Carbamoyl-phosphate synthase large chain	0	11.518	4	4	5	1	1067	118.4	5.16	4	1	4	1	41206.4	12797	41206.4	38243.1	1	0.0199243	1	0.021777								UGRO018_02599	0
High	UGRO018_02601	Orotate phosphoribosyltransferase	0	30.705	41	8	15	8	212	23	4.92	8	5	10	5	3.64058e+06	1.20461e+06	3.64058e+06	3.59992e+06	8	0.159394	7	0.152439								UGRO018_02601	0	Met-loss [N-Term]
High	UGRO018_02602	Orotidine 5'-phosphate decarboxylase	0	35.586	40	7	11	7	233	25.5	6.09	6	3	8	3	2.9485e+06	1.01198e+06	2.9485e+06	3.02423e+06	7	0.13947	7	0.152439								UGRO018_02602	0
High	UGRO018_02603	Dihydroorotate dehydrogenase B (NAD(+)), catalytic subunit	0	27.06	30	7	8	7	302	32.3	5.38	6	2	6	2	1.25741e+06	328364	1.25741e+06	981295	6	0.119546	6	0.130662								UGRO018_02603	0
High	UGRO018_02604	Dihydroorotate dehydrogenase B (NAD(+)), electron transfer subunit	0	4.81	7	2	2	2	248	27.4	7.15	2		2		206407	13012.9	206407	38888.2	2	0.0398486	1	0.021777								UGRO018_02604	0
High	UGRO018_02605	Carbamoyl-phosphate synthase large chain	0	32.863	12	10	13	7	1066	117.6	5.17	10	3	10	3	1.37588e+06	386266	1.37588e+06	1.15433e+06	9	0.179319	8	0.174216								UGRO018_02605	3
High	UGRO018_02606	Carbamoyl-phosphate synthase small chain	0	16.069	15	5	8	5	356	39.4	4.88	5	3	5	3	774497	223562	774497	668102	5	0.0996214	5	0.108885								UGRO018_02606	0
High	UGRO018_02607	Dihydroorotase	0	5.641	3	1	1	1	426	47.6	6	1		1		143778	18369.4	143778	54895.9	1	0.0199243	1	0.021777								UGRO018_02607	0
High	UGRO018_02608	Aspartate carbamoyltransferase	0	7.005	9	2	2	2	300	34	6.35	2		2		182841	48589.6	182841	145207	2	0.0398486	2	0.043554								UGRO018_02608	0
High	UGRO018_02626	hypothetical protein	0	4.576	6	2	2	2	262	30.5	5.36	2		2		234789	46537.2	234789	139073	2	0.0398486	1	0.021777								UGRO018_02626	0
High	UGRO018_02630	Energy-coupling factor transporter ATP-binding protein EcfA2	0	15.536	19	4	6	4	286	31.9	5.34	4	1	5	1	515422	169128	515422	505428	3	0.0597729	3	0.065331								UGRO018_02630	0
High	UGRO018_02631	Energy-coupling factor transporter ATP-binding protein EcfA1	0.001	3.489	3	1	2	1	275	30.4	4.89	1	1	1	1	152215	62723.1	152215	187444	1	0.0199243	1	0.021777								UGRO018_02631	0
High	UGRO018_02632	hypothetical protein	0.008	1.853	5	1	1	1	281	32.6	5.11	1		1		62539.3	11016	62539.3	32920.5	1	0.0199243	1	0.021777								UGRO018_02632	0
High	UGRO018_02636	hypothetical protein	0	33.852	35	5	8	5	246	27.5	4.48	5	1	7	1	784300	353562	784300	1.0566e+06	5	0.0996214	5	0.108885								UGRO018_02636	0
Medium	UGRO018_02639	D-alanyl-D-alanine dipeptidase	0.015	1.38	2	1	1	1	327	37.8	4.94	1		1		116737		116737		1	0.0199243		#VALUE!								UGRO018_02639	0
Medium	UGRO018_02640	hypothetical protein	0.048	0.817	6	1	2	1	389	44.1	5.97	1		2																	UGRO018_02640	0
High	UGRO018_02641	50S ribosomal protein L17	0	66.459	69	11	49	11	121	13.7	10.15	11	10	29	20	8.4465e+07	2.90385e+07	8.4465e+07	8.67799e+07	15	0.298864	15	0.326655								UGRO018_02641	0
High	UGRO018_02642	DNA-directed RNA polymerase subunit alpha	0	47.796	36	13	22	13	319	35.8	4.83	12	8	14	8	1.34596e+07	3.48992e+06	1.34596e+07	1.04294e+07	15	0.298864	13	0.283101								UGRO018_02642	0
High	UGRO018_02643	30S ribosomal protein S11	0	35.125	39	4	20	4	131	13.6	11.02	4	3	11	9	1.893e+07	6.99087e+06	1.893e+07	2.08918e+07	8	0.159394	8	0.174216								UGRO018_02643	0
High	UGRO018_02644	30S ribosomal protein S13	0	57.048	58	12	32	12	121	13.7	10.62	12	10	20	12	4.6339e+07	1.37632e+07	4.6339e+07	4.11304e+07	13	0.259016	13	0.283101								UGRO018_02644	0
High	UGRO018_02645	Translation initiation factor IF-1	0	16.314	39	3	11	3	72	8.2	9.25	3	3	6	5	1.96422e+06	813521	1.96422e+06	2.43116e+06	3	0.0597729	3	0.065331								UGRO018_02645	0
High	UGRO018_02647	Adenylate kinase	0	92.17	75	15	54	15	215	23.8	5.01	15	9	36	18	1.97761e+07	7.29706e+06	1.97761e+07	2.18068e+07	21	0.41841	20	0.43554								UGRO018_02647	0	Acetyl [N-Term]
High	UGRO018_02648	Protein translocase subunit SecY	0	5.866	7	2	2	2	433	47.1	9.74	2		2		210942	79205.3	210942	236700	2	0.0398486	2	0.043554								UGRO018_02648	0
High	UGRO018_02649	50S ribosomal protein L15	0	37.405	46	10	30	10	146	15.6	9.99	8	9	18	12	8.62714e+07	3.00429e+07	8.62714e+07	8.97813e+07	10	0.199243	11	0.239547								UGRO018_02649	0
High	UGRO018_02650	30S ribosomal protein S5	0	35.275	39	9	17	9	170	18.4	10.14	8	8	9	8	1.19548e+07	2.19968e+06	1.19548e+07	6.57362e+06	10	0.199243	10	0.21777								UGRO018_02650	0
High	UGRO018_02651	50S ribosomal protein L18	0	77.995	67	9	49	9	118	12.8	10.37	8	8	33	16	9.84798e+07	2.22946e+07	9.84798e+07	6.6626e+07	13	0.259016	13	0.283101								UGRO018_02651	0
High	UGRO018_02652	50S ribosomal protein L6	0	41.496	42	6	23	6	181	19.8	9.58	5	6	15	8	1.89648e+07	5.8042e+06	1.89648e+07	1.73455e+07	9	0.179319	9	0.195993								UGRO018_02652	0
High	UGRO018_02653	30S ribosomal protein S8	0	50.844	52	9	25	9	132	14.6	9.55	9	8	15	10	2.96977e+07	7.5137e+06	2.96977e+07	2.24542e+07	12	0.239091	12	0.261324								UGRO018_02653	0
High	UGRO018_02654	30S ribosomal protein S14	0.008	1.781	13	1	1	1	61	7.3	10.49	1		1		1.18889e+06	365525	1.18889e+06	1.09235e+06	1	0.0199243	1	0.021777								UGRO018_02654	0
High	UGRO018_02655	50S ribosomal protein L5	0	132.272	70	18	85	18	179	20.2	9.48	18	16	55	30	8.41177e+07	2.22806e+07	8.41177e+07	6.65843e+07	32	0.637577	31	0.675087								UGRO018_02655	0
High	UGRO018_02656	50S ribosomal protein L24	0	65.793	79	14	35	14	107	11.8	9.96	12	11	22	13	5.44946e+07	1.53474e+07	5.44946e+07	4.58649e+07	16	0.318789	17	0.370209								UGRO018_02656	0
High	UGRO018_02657	50S ribosomal protein L14	0	67.809	59	11	41	11	122	13.3	10.05	11	8	25	16	4.71117e+07	1.54305e+07	4.71117e+07	4.61131e+07	16	0.318789	16	0.348432	protein metabolism;other metabolic processes	translational apparatus	nucleic acid binding activity;other molecular function	Pf00238		DW113_07690; DXA38_14020	rplN	A0A372SS96; A0A3E2VUZ6; A0A3R6UK08; A0A417JMJ7; A0A7G9GT65; ehn:H9Q80_08690; UGRO018_02657	0
High	UGRO018_02658	30S ribosomal protein S17	0	32.977	65	10	18	10	86	10.1	10.21	8	7	11	7	2.89259e+07	1.08135e+07	2.89259e+07	3.23156e+07	9	0.179319	9	0.195993								UGRO018_02658	0
High	UGRO018_02659	50S ribosomal protein L29	0	14.713	38	2	10	2	66	7.7	8.53	2	1	6	4	2.19362e+07	7.70152e+06	2.19362e+07	2.30155e+07	3	0.0597729	3	0.065331								UGRO018_02659	0
High	UGRO018_02660	50S ribosomal protein L16	0	19.1	23	3	14	3	138	15.7	10.62	3	3	8	6	3.01106e+06	1.13913e+06	3.01106e+06	3.40424e+06	5	0.0996214	5	0.108885								UGRO018_02660	0
High	UGRO018_02661	hypothetical protein	0	71.237	48	12	33	12	263	29.2	9.98	12	6	25	8	1.07813e+07	3.61509e+06	1.07813e+07	1.08035e+07	18	0.358637	14	0.304878								UGRO018_02661	0
High	UGRO018_02662	50S ribosomal protein L22	0	82.033	68	10	48	10	111	12.1	9.74	10	9	33	15	4.49911e+07	1.10114e+07	4.49911e+07	3.29069e+07	17	0.338713	17	0.370209	protein metabolism;other metabolic processes	translational apparatus	nucleic acid binding activity;other molecular function	Pf00237		DW113_07665	rplV	A0A372SU73; A0A417JMR2; A0A7G9GT60; ehn:H9Q80_08665; UGRO018_02662	0
High	UGRO018_02663	30S ribosomal protein S19	0	71.715	80	12	38	12	92	10.5	9.39	9	12	20	18	3.69314e+07	1.24745e+07	3.69314e+07	3.72792e+07	15	0.298864	17	0.370209								UGRO018_02663	0
High	UGRO018_02664	50S ribosomal protein L2	0	83.268	55	16	34	16	277	30.1	10.56	14	13	19	15	1.96239e+07	8.94959e+06	1.96239e+07	2.67453e+07	17	0.338713	17	0.370209								UGRO018_02664	0
High	UGRO018_02665	50S ribosomal protein L23	0	77.328	64	8	49	8	100	11.4	9.38	8	7	28	21	4.71064e+07	2.19063e+07	4.71064e+07	6.54657e+07	16	0.318789	16	0.348432								UGRO018_02665	0	Acetyl [N-Term]
High	UGRO018_02666	50S ribosomal protein L4	0	40.365	29	7	24	7	209	23.2	9.64	7	7	13	11	2.3573e+07	7.9303e+06	2.3573e+07	2.36992e+07	9	0.179319	9	0.195993								UGRO018_02666	0
High	UGRO018_02667	50S ribosomal protein L3	0	75.067	51	12	42	12	228	24.5	9.17	12	11	28	14	2.6952e+07	9.4944e+06	2.6952e+07	2.83734e+07	18	0.358637	17	0.370209								UGRO018_02667	0
High	UGRO018_02668	30S ribosomal protein S10	0	43.621	66	10	25	10	104	11.7	9.79	9	8	15	10	2.97497e+07	1.18408e+07	2.97497e+07	3.53856e+07	9	0.179319	9	0.195993	protein metabolism;other metabolic processes	translational apparatus;other cell component	nucleic acid binding activity;other molecular function	Pf00338		DW113_07635	rpsJ	A0A372SQE2; A0A417JMH9; A0A7G9GT54; ehn:H9Q80_08635; UGRO018_02668	0
High	UGRO018_02670	S-adenosylmethionine synthase	0	11.629	19	4	5	4	392	43	5.14	4	1	4	1	310062	128077	310062	382750	3	0.0597729	3	0.065331								UGRO018_02670	0
High	UGRO018_02672	Elongation factor Tu	0	193.074	64	26	129	26	394	43.2	5.2	25	24	76	53	1.77619e+08	6.99233e+07	1.77619e+08	2.08962e+08	32	0.637577	32	0.696864								UGRO018_02672	0
High	UGRO018_02673	Elongation factor G	0	136.839	37	24	56	24	692	76.3	4.97	24	17	39	17	2.54467e+07	7.20527e+06	2.54467e+07	2.15325e+07	29	0.577804	25	0.544425								UGRO018_02673	0	Met-loss [N-Term]
High	UGRO018_02674	30S ribosomal protein S7	0	100.524	54	11	36	11	156	17.9	9.91	11	8	23	13	2.04712e+07	6.43089e+06	2.04712e+07	1.92183e+07	14	0.27894	13	0.283101								UGRO018_02674	0
High	UGRO018_02675	30S ribosomal protein S12	0	27.272	30	7	24	7	140	15.5	11.33	7	6	14	10	6.11154e+07	1.38822e+07	6.11154e+07	4.14862e+07	8	0.159394	8	0.174216								UGRO018_02675	0	Met-loss [N-Term]
High	UGRO018_02679	PTS system oligo-beta-mannoside-specific EIIA component	0	27.051	44	5	9	5	103	11.2	4.7	5	3	6	3	3.328e+06	1.10502e+06	3.328e+06	3.30228e+06	5	0.0996214	5	0.108885								UGRO018_02679	0
High	UGRO018_02692	putative M18 family aminopeptidase 1	0	26.126	23	7	9	7	458	51	5.08	7	2	7	2	1.39753e+06	526367	1.39753e+06	1.57302e+06	6	0.119546	6	0.130662								UGRO018_02692	0
High	UGRO018_02695	hypothetical protein	0	15.339	36	5	9	5	108	12.5	8.68	5	3	5	4	1.28639e+06	358463	1.28639e+06	1.07125e+06	6	0.119546	5	0.108885								UGRO018_02695	0
High	UGRO018_02697	hypothetical protein	0	6.985	7	2	3	2	311	35.2	5.35	2	1	2	1	54400.5	33669.2	54400.5	100618	1	0.0199243	1	0.021777								UGRO018_02697	0
High	UGRO018_02698	hypothetical protein	0	6.705	15	2	3	2	130	15.2	6.54	2	1	2	1	199869	68763.8	199869	205497	2	0.0398486	2	0.043554								UGRO018_02698	0
High	UGRO018_02699	Mannitol-1-phosphate 5-dehydrogenase	0	7.444	4	2	4	2	416	46.1	5.29	2	2	2	2	304900	106059	304900	316952	2	0.0398486	2	0.043554								UGRO018_02699	0
High	UGRO018_02722	60 kDa chaperonin	0	112.703	40	22	42	22	539	58	4.87	22	14	27	15	1.29891e+07	3.60461e+06	1.29891e+07	1.07721e+07	25	0.498107	26	0.566202								UGRO018_02722	0
High	UGRO018_02723	10 kDa chaperonin	0	29.489	51	5	15	5	86	9.6	4.82	5	5	7	8	1.28611e+07	5.14136e+06	1.28611e+07	1.53646e+07	5	0.0996214	5	0.108885								UGRO018_02723	0
High	UGRO018_02726	hypothetical protein	0	40.39	41	12	23	12	305	32.8	5.15	12	9	14	9	2.25636e+06	876314	2.25636e+06	2.61881e+06	13	0.259016	13	0.283101								UGRO018_02726	0
High	UGRO018_02727	Threonine--tRNA ligase 2	0	27.293	18	10	12	10	577	66.9	6.51	10	2	10	2	1.18666e+06	364674	1.18666e+06	1.0898e+06	9	0.179319	8	0.174216								UGRO018_02727	0
High	UGRO018_02730	hypothetical protein	0	39.108	39	9	15	9	185	21.3	8.03	8	6	9	6	4.15641e+06	1.45615e+06	4.15641e+06	4.35162e+06	9	0.179319	9	0.195993								UGRO018_02730	0
High	UGRO018_02731	Aminopeptidase 2	0	51.673	36	14	23	14	413	46.6	4.83	14	7	16	7	3.98239e+06	1.23186e+06	3.98239e+06	3.68135e+06	16	0.318789	11	0.239547								UGRO018_02731	0
High	UGRO018_02732	Glucokinase	0	104.448	55	16	38	16	304	32.5	5.16	14	13	21	17	1.21886e+07	4.60524e+06	1.21886e+07	1.37625e+07	19	0.378561	19	0.413763								UGRO018_02732	0
High	UGRO018_02734	Pyruvate kinase	0	79.244	39	18	32	18	473	51.8	5.88	15	13	19	13	8.43522e+06	2.20756e+06	8.43522e+06	6.59717e+06	21	0.41841	19	0.413763								UGRO018_02734	0
High	UGRO018_02735	ATP-dependent 6-phosphofructokinase isozyme 1	0	6.479	8	2	3	2	320	34.3	7.72	2	1	2	1	291495	115228	291495	344353	2	0.0398486	2	0.043554								UGRO018_02735	0
High	UGRO018_02740	DNA polymerase I	0	9.636	3	3	3	3	861	98.2	5.62	3		3		155775	37123.9	155775	110943	3	0.0597729	2	0.043554								UGRO018_02740	0
High	UGRO018_02741	hypothetical protein	0	10.479	10	3	6	3	320	36.8	4.63	3	2	4	2	424133	131517	424133	393031	3	0.0597729	3	0.065331								UGRO018_02741	0
Medium	UGRO018_02745	Tagatose-6-phosphate kinase	0.023	1.132	3	1	1	1	306	33.5	5.29	1		1		90648	14281.4	90648	42679	1	0.0199243	1	0.021777								UGRO018_02745	0
High	UGRO018_02750	Ascorbate-specific PTS system EIIB component	0	10.378	22	2	3	2	99	10.4	8.72	2	1	2	1	360076	72131.4	360076	215560	2	0.0398486	2	0.043554								UGRO018_02750	0
High	UGRO018_02763	3-dehydroquinate synthase	0	8.845	9	3	5	3	334	37.4	5.4	3	1	4	1	890695	226639	890695	677298	2	0.0398486	2	0.043554								UGRO018_02763	0
High	UGRO018_02764	Chorismate synthase	0	9.514	12	3	4	3	367	40.3	6.13	3		4		350306	70442	350306	210512	3	0.0597729	2	0.043554								UGRO018_02764	0
High	UGRO018_02765	Phospho-2-dehydro-3-deoxyheptonate aldolase	0	38.133	35	11	19	9	338	37.2	7.08	11	6	13	6	4.82698e+06	1.2669e+06	4.82698e+06	3.78604e+06	11	0.219167	9	0.195993								UGRO018_02765	2
High	UGRO018_02766	3-phosphoshikimate 1-carboxyvinyltransferase	0	6.999	9	3	3	3	420	46.8	5.73	3		3		72148.9	19248.6	72148.9	57523.4	2	0.0398486	2	0.043554								UGRO018_02766	0
Medium	UGRO018_02783	2,3-dimethylmalate dehydratase small subunit	0.011	1.656	5	1	1	1	163	17.9	5.86	1		1		70713.9		70713.9		1	0.0199243		#VALUE!								UGRO018_02783	0
High	UGRO018_02786	Chaperone protein DnaJ	0	7.216	14	4	4	4	370	40.7	8.29	4		4		190497	50583.4	190497	151165	3	0.0597729	2	0.043554								UGRO018_02786	0
High	UGRO018_02787	Chaperone protein DnaK	0	90.591	36	23	45	23	601	65.2	4.93	20	17	28	17	1.53087e+07	4.92103e+06	1.53087e+07	1.47062e+07	26	0.518031	25	0.544425								UGRO018_02787	0
High	UGRO018_02788	Protein GrpE	0	51.281	41	13	24	13	206	23.8	4.78	12	10	14	10	6.85498e+06	2.40879e+06	6.85498e+06	7.19852e+06	14	0.27894	13	0.283101								UGRO018_02788	0
High	UGRO018_02789	Heat-inducible transcription repressor HrcA	0	6.648	14	3	3	3	337	38.1	5.3	3		3		264172	13315.8	264172	39793.5	3	0.0597729	1	0.021777								UGRO018_02789	0
Medium	UGRO018_02790	Polyphenol oxidase	0.018	1.268	5	1	1	1	255	28.3	6.52	1		1																	UGRO018_02790	0
High	UGRO018_02794	2-hydroxy-3-oxopropionate reductase	0	6.499	11	2	2	2	282	30.7	5.55	2		2		236188	66477.4	236188	198664	2	0.0398486	2	0.043554								UGRO018_02794	0
High	UGRO018_02799	Desulfoferrodoxin	0	12.025	47	3	7	3	126	13.9	5.71	3	2	5	2	2.84015e+06	1.37766e+06	2.84015e+06	4.11704e+06	3	0.0597729	3	0.065331								UGRO018_02799	0
High	UGRO018_02802	D-tagatose-1,6-bisphosphate aldolase subunit KbaZ	0	68.613	37	17	29	17	441	49.4	5.25	17	10	19	10	7.69916e+06	2.24541e+06	7.69916e+06	6.71028e+06	17	0.338713	17	0.370209								UGRO018_02802	0
High	UGRO018_02818	Putative HAD-hydrolase YfnB	0.001	2.925	3	1	1	1	234	27.2	6.05	1		1		49664.9	14253	49664.9	42594.2	1	0.0199243	1	0.021777								UGRO018_02818	0
Medium	UGRO018_02835	Phosphoglycolate phosphatase	0.012	1.524	7	1	1	1	237	26.8	5.24		1		1	230222	39877.5	230222	119171	1	0.0199243	1	0.021777								UGRO018_02835	0
Medium	UGRO018_02838	hypothetical protein	0.023	1.207	2	1	1	1	676	73.7	4.89		1		1		208533		623188			1									UGRO018_02838	0
High	UGRO018_02839	hypothetical protein	0	21.195	62	7	11	7	69	8.1	7.77	7	3	8	3	2.8123e+06	555489	2.8123e+06	1.66004e+06	7	0.13947	5	0.108885								UGRO018_02839	0
High	UGRO018_02847	Putative peroxiredoxin bcp	0	19.877	39	5	7	5	153	17.5	6.2	5	2	5	2	595868	208004	595868	621607	5	0.0996214	5	0.108885								UGRO018_02847	0
High	UGRO018_02848	Phosphatase YwpJ	0	9.035	8	2	2	2	287	32.3	5.43	2		2		172646	52668.4	172646	157396	2	0.0398486	2	0.043554								UGRO018_02848	0
High	UGRO018_02849	HTH-type transcriptional regulator GntR	0	7.559	11	3	3	3	350	39.4	7.47	3		3		240537	40568.4	240537	121236	2	0.0398486	2	0.043554								UGRO018_02849	0
High	UGRO018_02853	dITP/XTP pyrophosphatase	0	16.983	20	3	5	3	197	22.4	5.14	3	2	3	2	742178	405422	742178	1.21158e+06	3	0.0597729	3	0.065331								UGRO018_02853	0
Medium	UGRO018_02854	tRNA (cytidine(34)-2'-O)-methyltransferase	0.011	1.621	5	1	1	1	169	19.3	5.8	1		1		375278	49219.6	375278	147090	1	0.0199243	1	0.021777								UGRO018_02854	0
High	UGRO018_02858	Putative aminoacrylate peracid reductase RutC	0	36.011	48	6	17	6	155	16.7	4.97	6	6	8	9	1.67528e+07	5.3599e+06	1.67528e+07	1.60177e+07	8	0.159394	8	0.174216								UGRO018_02858	0
High	UGRO018_02871	hypothetical protein	0	14.363	43	4	6	4	113	12.7	5.45	4	2	4	2	660799	217242	660799	649215	4	0.0796972	4	0.087108								UGRO018_02871	0
Medium	UGRO018_02875	6-phospho-beta-glucosidase BglA	0.022	1.187	7	1	1	1	478	55.1	5.2	1		1																	UGRO018_02875	0
High	UGRO018_02888	hypothetical protein	0.001	3.426	7	2	2	2	290	31.9	5.2	2		2		126409		126409		2	0.0398486		#VALUE!								UGRO018_02888	0
High	UGRO018_02906	Oxalate-binding protein	0	13.461	37	3	5	3	111	12.6	5.43	3	2	3	2	805675	376264	805675	1.12444e+06	3	0.0597729	3	0.065331								UGRO018_02906	0
High	UGRO018_02907	hypothetical protein	0.005	2.016	4	1	1	1	196	23.3	6.7	1		1																	UGRO018_02907	0
High	UGRO018_02910	hypothetical protein	0	8.187	26	3	4	3	177	20.5	5.24	3	1	3	1	540436	224050	540436	669559	3	0.0597729	2	0.043554								UGRO018_02910	0
High	UGRO018_02911	Acid sugar phosphatase	0.001	3.274	10	2	2	2	258	29.1	4.98	2		2		188655	37092.1	188655	110848	2	0.0398486	2	0.043554								UGRO018_02911	0
High	UGRO018_02916	hypothetical protein	0	7.308	14	3	3	3	277	30.7	6.18	3		3		62185.5	22052.7	62185.5	65903.2	1	0.0199243	1	0.021777								UGRO018_02916	0
High	UGRO018_02918	Phospho-2-dehydro-3-deoxyheptonate aldolase	0	8.944	9	3	5	1	338	37.1	6.46	3	2	3	2	95648.4	29308.2	95648.4	87585.8	1	0.0199243	1	0.021777								UGRO018_02918	0
Medium	UGRO018_02919	Shikimate dehydrogenase (NADP(+))	0.011	1.656	3	1	1	1	417	47.2	5.47	1		1																	UGRO018_02919	0
High	UGRO018_02921	Dihydroorotate dehydrogenase B (NAD(+)), electron transfer subunit	0	34.257	33	11	14	11	280	30.4	5.22	11	2	12	2	1.78067e+06	340322	1.78067e+06	1.01703e+06	11	0.219167	7	0.152439								UGRO018_02921	0
High	UGRO018_02922	Glutamate synthase [NADPH] small chain	0	42.775	25	10	15	10	461	50	5.16	10	5	10	5	2.39873e+06	488199	2.39873e+06	1.45895e+06	10	0.199243	7	0.152439								UGRO018_02922	0
High	UGRO018_02924	Leucine--tRNA ligase	0	41.37	18	11	13	11	799	91.7	5.34	11	2	11	2	1.198e+06	419544	1.198e+06	1.25378e+06	9	0.179319	7	0.152439								UGRO018_02924	0	Met-loss [N-Term]
High	UGRO018_02925	putative transcriptional regulatory protein YeeN	0	23.354	18	7	11	7	245	26.7	4.75	5	6	5	6	3.38166e+06	1.1673e+06	3.38166e+06	3.48842e+06	6	0.119546	7	0.152439								UGRO018_02925	0	Met-loss [N-Term]
High	UGRO018_02928	Histidine--tRNA ligase	0	34.772	27	11	14	11	446	50.6	5.05	11	3	11	3	1.76964e+06	647585	1.76964e+06	1.93527e+06	10	0.199243	9	0.195993								UGRO018_02928	0
High	UGRO018_02929	Aspartate--tRNA ligase	0	15.725	12	5	6	5	584	66.8	5.22	5	1	5	1	721658	248105	721658	741446	5	0.0996214	4	0.087108								UGRO018_02929	0
High	UGRO018_02936	Glucose-1-phosphate thymidylyltransferase 1	0	5.118	3	1	2	1	299	33.8	5.55	1	1	1	1	155255	53512.1	155255	159918	1	0.0199243	1	0.021777								UGRO018_02936	0
High	UGRO018_02937	dTDP-4-dehydrorhamnose 3,5-epimerase	0	8	15	2	2	2	191	21.8	6.05	2		2		142986	34001.4	142986	101611	2	0.0398486	1	0.021777								UGRO018_02937	0
High	UGRO018_02938	dTDP-glucose 4,6-dehydratase 2	0	29.036	32	8	8	8	342	39.5	5.97	8		8		1.05059e+06	278621	1.05059e+06	832640	8	0.159394	6	0.130662								UGRO018_02938	0
High	UGRO018_02943	Tyrosine-protein kinase YwqD	0	15.142	25	6	7	6	240	27.2	9.06	6	1	6	1	419385	98185.9	419385	293422	5	0.0996214	4	0.087108								UGRO018_02943	0
High	UGRO018_02946	Imidazolonepropionase	0	19.755	18	6	7	5	382	41.8	5.74	6		7		455199	121487	455199	363056	4	0.0796972	4	0.087108								UGRO018_02946	0
High	UGRO018_02953	Hexitol phosphatase B	0	9.991	14	2	3	2	213	24	4.78	2	1	2	1	259672	54475.5	259672	162797	2	0.0398486	2	0.043554								UGRO018_02953	0
High	UGRO018_02958	hypothetical protein	0	10.469	64	4	5	4	78	8.6	9.25	4	1	4	1	559689	161665	559689	483125	4	0.0796972	4	0.087108								UGRO018_02958	0
High	UGRO018_02965	putative M18 family aminopeptidase 2	0	41.169	30	11	16	11	440	48.8	5.36	11	4	12	4	1.61784e+06	586838	1.61784e+06	1.75373e+06	10	0.199243	9	0.195993								UGRO018_02965	0
High	UGRO018_02972	Folate transporter FolT	0	5.898	7	1	2	1	182	20.1	9.66	1		2		206490	91906.6	206490	274657	2	0.0398486	2	0.043554								UGRO018_02972	0	Acetyl [N-Term]
High	UGRO018_02973	Fructose-bisphosphate aldolase class 1	0	6.217	5	1	1	1	295	33.1	5.55	1		1																	UGRO018_02973	0
High	UGRO018_02974	hypothetical protein	0.005	2.011	10	1	1	1	106	12.4	5.05	1		1		70689.5	25569.7	70689.5	76413.6	1	0.0199243	1	0.021777								UGRO018_02974	0
High	UGRO018_02976	UDP-glucose 4-epimerase	0	45.531	33	10	16	10	333	36.9	5.43	10	5	11	5	4.18637e+06	1.01001e+06	4.18637e+06	3.01836e+06	10	0.199243	9	0.195993								UGRO018_02976	0
High	UGRO018_02978	50S ribosomal protein L11	0	68.899	51	8	63	8	139	14.7	8.73	8	7	36	27	5.56697e+07	2.25813e+07	5.56697e+07	6.74828e+07	16	0.318789	16	0.348432								UGRO018_02978	0
High	UGRO018_02979	50S ribosomal protein L1	0	54.196	43	11	26	11	229	24.9	9.25	10	8	16	10	1.31767e+07	4.2201e+06	1.31767e+07	1.26115e+07	12	0.239091	11	0.239547								UGRO018_02979	0
High	UGRO018_02980	50S ribosomal protein L10	0	105.533	88	19	63	19	180	18.9	6.23	19	15	40	23	1.06275e+08	4.08763e+07	1.06275e+08	1.22156e+08	25	0.498107	25	0.544425								UGRO018_02980	0
High	UGRO018_02981	50S ribosomal protein L7/L12	0	76.306	38	10	58	10	123	12.8	4.65	10	9	37	21	2.4643e+08	7.88823e+07	2.4643e+08	2.35735e+08	12	0.239091	12	0.261324								UGRO018_02981	0
High	UGRO018_02983	DNA-directed RNA polymerase subunit beta	0	336.187	45	66	161	66	1403	156.6	4.87	63	52	103	58	7.46572e+07	2.12987e+07	7.46572e+07	6.365e+07	79	1.57402	77	1.67683								UGRO018_02983	0
High	UGRO018_02984	DNA-directed RNA polymerase subunit beta'	0	88.396	19	22	27	22	1291	144.4	6.77	21	6	21	6	3.94176e+06	1.09348e+06	3.94176e+06	3.26778e+06	18	0.358637	18	0.391986								UGRO018_02984	0
High	UGRO018_02986	hypothetical protein	0	16.12	13	4	5	4	407	48.1	4.56	4	1	4	1	651103	140045	651103	418515	4	0.0796972	3	0.065331								UGRO018_02986	0
Medium	UGRO018_02987	hypothetical protein	0.011	1.634	6	1	1	1	230	26.2	4.73	1		1		79728.8	22497.4	79728.8	67232	1	0.0199243	1	0.021777								UGRO018_02987	0
High	UGRO018_02988	Alanine--tRNA ligase	0	17.298	15	6	9	6	387	44.7	5.73	6	3	6	3	1.02536e+06	336733	1.02536e+06	1.00631e+06	6	0.119546	5	0.108885								UGRO018_02988	0
High	UGRO018_02995	Nucleoside diphosphate kinase	0	25.844	44	6	9	6	160	18.4	5.4	6	3	6	3	790044	291604	790044	871440	6	0.119546	6	0.130662								UGRO018_02995	0
High	UGRO018_02996	hypothetical protein	0	14.13	16	4	4	4	285	32.7	7.2	4		4		397599	80648.2	397599	241012	3	0.0597729	3	0.065331								UGRO018_02996	0
High	UGRO018_02998	hypothetical protein	0	11.032	12	4	4	4	317	36.1	9.42	4		4		149845	44103.3	149845	131800	2	0.0398486	2	0.043554								UGRO018_02998	0
High	UGRO018_03000	hypothetical protein	0	17.316	16	5	5	5	361	41.6	5.78	5		5		582146	116611	582146	348486	5	0.0996214	3	0.065331								UGRO018_03000	0
High	UGRO018_03001	hypothetical protein	0	8.498	12	2	4	2	163	18.6	8.72	2	2	2	2	886472	247166	886472	738640	2	0.0398486	2	0.043554								UGRO018_03001	0
High	UGRO018_03004	Lichenan-specific phosphotransferase enzyme IIA component	0	16.67	48	4	6	4	103	11.4	4.7	3	2	3	3	939250	412790	939250	1.2336e+06	4	0.0796972	4	0.087108								UGRO018_03004	0
High	UGRO018_03006	PTS system cellobiose-specific EIIB component	0.001	2.963	11	1	1	1	101	10.9	8.1	1		1		537023	165495	537023	494570	1	0.0199243	1	0.021777								UGRO018_03006	0
High	UGRO018_03010	Regulatory protein Spx	0	39.118	57	8	17	8	148	16.9	6.67	8	7	10	7	3.09544e+06	1.11121e+06	3.09544e+06	3.32077e+06	10	0.199243	9	0.195993								UGRO018_03010	0
High	UGRO018_03011	Tryptophan--tRNA ligase	0	10.54	8	2	3	2	328	36.9	8.47	2	1	2	1	514111	152365	514111	455333	2	0.0398486	2	0.043554								UGRO018_03011	0
High	UGRO018_03018	Cell division protein FtsL	0.001	3.237	14	1	1	1	102	11.6	9.5	1		1		86537.3	13972.2	86537.3	41754.9	1	0.0199243	1	0.021777								UGRO018_03018	0
High	UGRO018_03020	Transcriptional regulator MraZ	0	7.826	14	2	4	2	143	16.3	5	2	2	2	2	581126	254204	581126	759674	2	0.0398486	2	0.043554								UGRO018_03020	0
Medium	UGRO018_03042	Transcription antiterminator LicT	0.043	0.881	6	1	1	1	277	32.5	6.74	1		1		138354	63247.4	138354	189011	1	0.0199243	1	0.021777								UGRO018_03042	0
High	UGRO018_03051	hypothetical protein	0.008	1.795	9	1	1	1	89	9.9	5.34	1		1		654177	97312	654177	290811	1	0.0199243	1	0.021777								UGRO018_03051	0
High	UGRO018_03052	hypothetical protein	0	53.271	27	14	23	14	452	47.2	5.26	13	8	15	8	4.20901e+06	1.19924e+06	4.20901e+06	3.58385e+06	14	0.27894	11	0.239547								UGRO018_03052	0
High	UGRO018_03053	Choline transport ATP-binding protein OpuBA	0	13.735	18	4	6	4	234	26.2	5.67	4	2	4	2	1.24371e+06	279685	1.24371e+06	835823	4	0.0796972	4	0.087108								UGRO018_03053	0
High	UGRO018_03054	hypothetical protein	0	12.117	17	3	3	3	306	33.3	5.81	3		3		357741	105461	357741	315164	3	0.0597729	3	0.065331								UGRO018_03054	0
High	UGRO018_03057	Nitric oxide reductase	0	5.009	5	2	2	2	399	45	5.87	2		2		228475	45307.1	228475	135397	2	0.0398486	2	0.043554								UGRO018_03057	0
High	UGRO018_03058	N-acetylglucosamine-6-phosphate deacetylase	0	43.122	36	12	24	11	379	41.5	5.4	11	8	16	8	5.03491e+06	1.69242e+06	5.03491e+06	5.05768e+06	13	0.259016	12	0.261324								UGRO018_03058	0
High	UGRO018_03059	Putative bifunctional phosphatase/peptidyl-prolyl cis-trans isomerase	0.002	2.606	3	1	1	1	263	29.9	6.13	1		1		96582.5	26118.8	96582.5	78054.5	1	0.0199243	1	0.021777								UGRO018_03059	0
High	UGRO018_03060	Protein LacX, plasmid	0	19.663	19	6	10	6	286	33.1	5.05	6	4	6	4	1.46372e+06	348586	1.46372e+06	1.04173e+06	5	0.0996214	5	0.108885								UGRO018_03060	0
High	UGRO018_03061	putative protein YjdJ	0	5.431	17	1	2	1	89	10.5	5.05	1	1	1	1	244526	146279	244526	437146	1	0.0199243	1	0.021777								UGRO018_03061	0
High	UGRO018_03062	putative glucosamine-6-phosphate deaminase 2	0	49.551	21	9	32	9	239	26.1	5.06	9	7	20	12	4.15039e+07	1.4273e+07	4.15039e+07	4.2654e+07	12	0.239091	11	0.239547								UGRO018_03062	0
High	UGRO018_03068	LL-diaminopimelate aminotransferase	0	12.533	13	4	4	4	389	44	4.91	4		4		422078	106675	422078	318792	4	0.0796972	4	0.087108								UGRO018_03068	0
High	UGRO018_03071	GMP synthase [glutamine-hydrolyzing]	0	63.323	31	15	25	15	513	57.4	5.05	15	7	18	7	4.81094e+06	1.47777e+06	4.81094e+06	4.41622e+06	16	0.318789	15	0.326655								UGRO018_03071	0
High	UGRO018_03081	hypothetical protein	0	5.387	22	2	4	2	94	10.8	4.94	2	1	3	1	708984	207111	708984	618940	2	0.0398486	2	0.043554								UGRO018_03081	0
High	UGRO018_03082	putative ABC transporter ATP-binding protein YbiT	0	26.304	19	8	9	8	531	59.7	5.03	8		9		715122	234174	715122	699815	7	0.13947	7	0.152439								UGRO018_03082	0
High	UGRO018_03083	Glutamate--tRNA ligase	0	45.757	24	11	15	11	487	55.7	5.15	11	3	12	3	3.3001e+06	908381	3.3001e+06	2.71464e+06	10	0.199243	9	0.195993								UGRO018_03083	0
High	UGRO018_03086	hypothetical protein	0.002	2.59	12	1	1	1	146	16	7.8	1		1		54273.7	16141.5	54273.7	48238	1	0.0199243	1	0.021777								UGRO018_03086	0
High	UGRO018_03088	hypothetical protein	0	6.226	12	2	2	2	173	18.2	4.77	2		2		85063.5	29533.7	85063.5	88259.7	1	0.0199243	1	0.021777								UGRO018_03088	0
High	UGRO018_03090	hypothetical protein	0	22.329	11	7	8	7	596	68.2	5.66	7	1	7	1	678889	90319.8	678889	269915	6	0.119546	3	0.065331								UGRO018_03090	0
High	UGRO018_03093	hypothetical protein	0.002	2.467	3	1	1	1	417	49.4	6.93	1		1		64349.3		64349.3		1	0.0199243		#VALUE!								UGRO018_03093	0
High	UGRO018_03114	UDP-2-acetamido-2,6-beta-L-arabino-hexul-4-ose reductase	0	8.304	9	3	3	2	386	43.6	5.5	3		3		366332	86884.6	366332	259649	3	0.0597729	2	0.043554								UGRO018_03114	1
High	UGRO018_03115	UDP-glucose 4-epimerase	0	80.301	57	23	37	7	345	38.8	6.44	22	13	24	13	8.60012e+06	2.12762e+06	8.60012e+06	6.35826e+06	25	0.498107	22	0.479094								UGRO018_03115	16
Medium	UGRO018_03116	hypothetical protein	0.011	1.602	3	1	1	1	395	45.1	7.65	1		1		79042.1	23741.8	79042.1	70951	1	0.0199243	1	0.021777								UGRO018_03116	0
Medium	UGRO018_03117	Undecaprenyl phosphate N,N'-diacetylbacillosamine 1-phosphate transferase	0.02	1.244	8	1	1	1	195	21.8	9.22	1		1		89957.8		89957.8		1	0.0199243		#VALUE!								UGRO018_03117	0
High	UGRO018_03118	UDP-N-acetylbacillosamine N-acetyltransferase	0.003	2.773	17	2	2	2	171	19	4.79	2		2		274876	105530	274876	315369	2	0.0398486	2	0.043554								UGRO018_03118	0	Met-loss [N-Term]
High	UGRO018_03120	UTP--glucose-1-phosphate uridylyltransferase	0	56.147	52	15	23	15	291	32.3	5.36	15	7	16	7	4.79413e+06	1.28241e+06	4.79413e+06	3.8324e+06	15	0.298864	12	0.261324								UGRO018_03120	0
High	UGRO018_03123	Peptide chain release factor 1	0	33.24	27	8	10	8	359	40.6	5.14	7	1	9	1	852048	316388	852048	945508	7	0.13947	6	0.130662								UGRO018_03123	0
High	UGRO018_03125	50S ribosomal protein L31	0	37.884	61	5	11	5	67	7.6	9.45	4	4	6	5	5.60808e+06	2.8821e+06	5.60808e+06	8.61299e+06	5	0.0996214	6	0.130662								UGRO018_03125	0
High	UGRO018_03126	hypothetical protein	0	9.908	14	4	5	4	347	40.5	4.96	4	1	4	1	458599	156649	458599	468137	4	0.0796972	4	0.087108								UGRO018_03126	0
High	UGRO018_03127	Serine hydroxymethyltransferase	0	26.544	18	6	8	6	411	45.3	6.64	6	2	6	2	1.26608e+06	366440	1.26608e+06	1.09508e+06	6	0.119546	6	0.130662								UGRO018_03127	0
High	UGRO018_03130	Putative sugar phosphate isomerase YwlF	0	37.539	58	6	13	6	146	16.1	6.19	5	5	8	5	3.9143e+06	1.42751e+06	3.9143e+06	4.26602e+06	7	0.13947	7	0.152439								UGRO018_03130	0
High	UGRO018_03132	Threonylcarbamoyl-AMP synthase	0	20.483	24	3	5	3	202	22.1	4.63	3	2	3	2	1.33675e+06	561629	1.33675e+06	1.67839e+06	3	0.0597729	3	0.065331								UGRO018_03132	0
High	UGRO018_03163	Vitamin B12 import ATP-binding protein BtuD	0	10.62	5	4	4	4	748	82.9	5.26	4		4		294984	50648.7	294984	151361	2	0.0398486	1	0.021777								UGRO018_03163	0
High	UGRO018_03164	Fatty acid ABC transporter ATP-binding/permease protein	0	9.786	5	3	3	3	620	69.7	5.96	3		3		55510.3	21329.6	55510.3	63742.1	1	0.0199243	1	0.021777								UGRO018_03164	0
Medium	UGRO018_03168	ABC transporter ATP-binding protein NatA	0.015	1.426	4	1	1	1	241	26.7	5.48	1		1		81699.3	25757.2	81699.3	76973.9	1	0.0199243	1	0.021777								UGRO018_03168	0
High	UGRO018_03176	putative protein	0	21.726	24	5	9	5	119	13.1	5.53	5	3	6	3	5.0417e+06	1.84058e+06	5.0417e+06	5.50046e+06	5	0.0996214	5	0.108885								UGRO018_03176	0
High	UGRO018_03177	putative protein	0	67.676	36	17	24	17	543	59.2	4.6	15	7	17	7	4.97501e+06	1.37963e+06	4.97501e+06	4.12295e+06	18	0.358637	15	0.326655								UGRO018_03177	0
High	UGRO018_03182	Thioredoxin	0	3.908	7	1	2	1	107	12	4.56	1	1	1	1	151680	57080	151680	170580	1	0.0199243	1	0.021777								UGRO018_03182	0
High	UGRO018_03187	L-lactate dehydrogenase	0	4.103	9	2	2	2	319	35.3	5.35	2		2		167492	48155.7	167492	143910	2	0.0398486	2	0.043554								UGRO018_03187	0
High	UGRO018_03194	hypothetical protein	0	7.885	29	2	3	2	63	7.2	5.36	2	1	2	1	756638	165792	756638	495460	2	0.0398486	2	0.043554								UGRO018_03194	0
High	UGRO018_03195	putative N-acetyltransferase YjcF	0.001	3.111	6	1	1	1	136	16	5.94	1		1		44603.9	16432.6	44603.9	49107.9	1	0.0199243	1	0.021777								UGRO018_03195	0
High	UGRO018_03206	hypothetical protein	0	45.236	42	7	20	7	117	12.7	4.65	7	7	11	9	5.62394e+06	2.29164e+06	5.62394e+06	6.84842e+06	9	0.179319	9	0.195993								UGRO018_03206	0
High	UGRO018_03214	hypothetical protein	0	9.74	24	3	6	3	129	14.7	4.77	3	2	4	2	2.49691e+06	844399	2.49691e+06	2.52343e+06	3	0.0597729	3	0.065331								UGRO018_03214	0
High	UGRO018_03220	Lichenan-specific phosphotransferase enzyme IIB component	0.001	3.094	11	1	1	1	110	12.4	5.85	1		1		95805.8	27650.8	95805.8	82632.8	1	0.0199243	1	0.021777								UGRO018_03220	0
High	UGRO018_03227	Ribosomal RNA small subunit methyltransferase G	0	7.114	9	2	2	2	235	26.7	7.39	2		2		144720	23811.2	144720	71158.4	2	0.0398486	1	0.021777								UGRO018_03227	0
High	UGRO018_03228	Nucleoid occlusion protein	0	13.03	20	4	5	4	254	28.5	7.39	4	1	4	1	374201	210902	374201	630268	3	0.0597729	3	0.065331								UGRO018_03228	0
High	UGRO018_03229	Sporulation initiation inhibitor protein Soj	0	14.236	12	3	4	3	258	28.4	6.29	3	1	3	1	255176	64195.6	255176	191845	2	0.0398486	2	0.043554								UGRO018_03229	0
High	UGRO018_03232	hypothetical protein	0.002	2.291	22	1	1	1	60	6.9	5.91	1		1		39189.3	19347.1	39189.3	57817.8	1	0.0199243	1	0.021777								UGRO018_03232	0
High	UGRO018_03241	hypothetical protein	0.001	3.438	2	1	1	1	375	41.2	6.13	1		1		120677	37449.6	120677	111916	1	0.0199243	1	0.021777								UGRO018_03241	0
High	UGRO018_03243	S-adenosylmethionine synthase	0	25.018	21	7	7	7	365	40.3	4.84	7		7		994709	113460	994709	339067	7	0.13947	5	0.108885								UGRO018_03243	0
Low	UGRO018_03246	5-amino-6-(5-phospho-D-ribitylamino)uracil phosphatase YitU	0.052	0.774	3	1	1	1	263	30.3	5.11	1		1		88298	28713.2	88298	85807.6	1	0.0199243	1	0.021777								UGRO018_03246	0
High	UGRO018_03248	hypothetical protein	0.001	3.081	6	1	1	1	139	16.6	4.84	1		1		120180	36055.9	120180	107751	1	0.0199243	1	0.021777								UGRO018_03248	0
High	UGRO018_03258	5-dehydro-2-deoxygluconokinase	0	4.59	5	1	1	1	325	36	5.02	1		1		64701.9		64701.9		1	0.0199243		#VALUE!								UGRO018_03258	0
Medium	UGRO018_03266	hypothetical protein	0.015	1.409	8	1	1	1	146	17.1	5.35	1		1		48344.7	21858.2	48344.7	65322	1	0.0199243	1	0.021777								UGRO018_03266	0
High	UGRO018_03267	PTS system N,N'-diacetylchitobiose-specific EIIB component	0	26.47	57	4	13	4	106	11.8	7.37	4	3	9	4	1.30456e+07	3.18554e+06	1.30456e+07	9.51979e+06	6	0.119546	6	0.130662								UGRO018_03267	0
High	UGRO018_03268	Lichenan-specific phosphotransferase enzyme IIA component	0	23.399	48	4	9	4	108	12.1	4.68	4	2	7	2	4.04406e+06	1.09513e+06	4.04406e+06	3.27272e+06	5	0.0996214	5	0.108885								UGRO018_03268	0
High	UGRO018_03278	Glycine reductase complex component B subunit gamma	0	25.45	39	5	14	5	174	18.4	6.74	5	4	9	5	1.57135e+06	636439	1.57135e+06	1.90196e+06	5	0.0996214	5	0.108885								UGRO018_03278	0
High	UGRO018_03287	UDP-glucose 4-epimerase	0	38.534	31	15	23	1	347	39.2	7.08	14	8	15	8	65157.4		65157.4		1	0.0199243		#VALUE!								UGRO018_03287	0
High	UGRO018_03292	hypothetical protein	0	5.703	26	2	2	2	70	8.2	8.44	2		2		146471	56200	146471	167950	2	0.0398486	2	0.043554								UGRO018_03292	0
High	UGRO018_03293	hypothetical protein	0.001	3.212	6	2	2	2	361	42.3	6.06	2		2		114626	52775	114626	157715	2	0.0398486	2	0.043554								UGRO018_03293	0
High	UGRO018_03298	hypothetical protein	0	3.88	2	1	1	1	637	72.2	5.25	1		1		80737.6	18133.7	80737.6	54191.6	1	0.0199243	1	0.021777								UGRO018_03298	0
High	UGRO018_03302	Elongation factor P	0	19.784	30	6	18	6	185	20.4	4.86	5	6	9	9	1.2451e+07	4.66035e+06	1.2451e+07	1.39272e+07	6	0.119546	6	0.130662								UGRO018_03302	0	Met-loss [N-Term]
Medium	UGRO018_03303	3-oxoacyl-[acyl-carrier-protein] reductase FabG	0.011	1.592	4	1	1	1	248	27.5	5.01	1		1		74532.5		74532.5		1	0.0199243		#VALUE!								UGRO018_03303	0
High	UGRO018_03336	hypothetical protein	0	16.362	20	4	7	4	249	30	5.02	4	3	4	3	1.05772e+06	562237	1.05772e+06	1.68021e+06	4	0.0796972	4	0.087108								UGRO018_03336	0
High	UGRO018_03339	GTP-binding protein TypA/BipA	0	20.402	14	7	9	7	611	68.6	5.01	6	3	6	3	649884	265386	649884	793090	6	0.119546	6	0.130662								UGRO018_03339	0
High	UGRO018_03356	hypothetical protein	0	45.516	53	12	26	12	147	15.9	5.19	12	10	16	10	1.17602e+07	3.10743e+06	1.17602e+07	9.28636e+06	13	0.259016	12	0.261324								UGRO018_03356	0
High	UGRO018_03362	hypothetical protein	0	7.222	13	3	4	3	278	32.1	5.22	3	1	3	1	257175	101976	257175	304750	3	0.0597729	3	0.065331								UGRO018_03362	0	Met-loss [N-Term]
High	UGRO018_03367	hypothetical protein	0	18.175	27	3	5	3	162	18.7	5.26	3	1	4	1	549497	166609	549497	497902	3	0.0597729	2	0.043554								UGRO018_03367	0
High	UGRO018_03368	putative N-acetyl-LL-diaminopimelate aminotransferase	0	6.134	8	2	2	2	388	43.6	5.41	2		2		202581	34633.1	202581	103499	2	0.0398486	2	0.043554								UGRO018_03368	0
High	UGRO018_03383	4-hydroxy-tetrahydrodipicolinate reductase	0	4.098	7	1	1	1	238	26.4	6.13	1		1																	UGRO018_03383	0
High	UGRO018_03384	4-hydroxy-tetrahydrodipicolinate synthase	0	6.637	11	2	3	2	290	31.7	5.26	2	1	2	1	246364	84662	246364	253007	2	0.0398486	2	0.043554								UGRO018_03384	0
High	UGRO018_03386	Diaminopimelate decarboxylase	0	5.227	6	2	2	2	428	48.1	5.36	2		2		119471		119471		2	0.0398486		#VALUE!								UGRO018_03386	0
Medium	UGRO018_03387	hypothetical protein	0.014	1.438	3	1	1	1	422	48.3	6.74	1		1																	UGRO018_03387	0
Medium	UGRO018_03389	ABC-type transporter ATP-binding protein EcsA	0.011	1.65	4	1	1	1	230	25.8	5.52	1		1																	UGRO018_03389	0
High	UGRO018_03391	hypothetical protein	0.005	2.022	7	1	1	1	112	12.9	5.86	1		1		58633		58633		1	0.0199243		#VALUE!								UGRO018_03391	0
High	UGRO018_03393	Cysteine synthase	0.001	3.403	7	2	2	2	292	31.9	5.64	2		2		72347.4		72347.4		1	0.0199243		#VALUE!								UGRO018_03393	0
High	UGRO018_03395	putative protein YhaP	0	3.892	3	1	2	1	408	44.9	6.15	1	1	1	1	82638.5	47644.2	82638.5	142382	1	0.0199243	1	0.021777								UGRO018_03395	0
High	UGRO018_03396	Linearmycin resistance ATP-binding protein LnrL	0	10.758	9	4	4	4	305	34.3	8.15	4		4		233759	46920.7	233759	140220	3	0.0597729	2	0.043554								UGRO018_03396	0
High	UGRO018_03411	Aryl-phospho-beta-D-glucosidase BglC	0.003	2.697	3	1	1	1	483	55.4	5.62	1		1		38401.1	5978.76	38401.1	17867.2	1	0.0199243	1	0.021777								UGRO018_03411	0
High	UGRO018_03412	HTH-type transcriptional regulator GmuR	0.003	2.774	5	1	1	1	240	27.9	7.42	1		1		53010.5	13085.6	53010.5	39105.6	1	0.0199243	1	0.021777								UGRO018_03412	0
High	UGRO018_03423	hypothetical protein	0	12.504	18	5	6	5	398	44.9	4.5	5	1	5	1	415941	122650	415941	366533	4	0.0796972	2	0.043554								UGRO018_03423	0
High	UGRO018_03425	Histidinol-phosphate aminotransferase	0	4.133	6	2	2	2	411	45.9	5.54	2		2		114322	14178.1	114322	42370.3	2	0.0398486	1	0.021777								UGRO018_03425	0
High	UGRO018_03428	hypothetical protein	0	41.198	45	7	22	6	151	16	5.01	7	7	13	9	1.81054e+07	4.64553e+06	1.81054e+07	1.38829e+07	11	0.219167	11	0.239547								UGRO018_03428	1
High	UGRO018_03433	hypothetical protein	0.002	2.365	2	1	1	1	575	68.9	6.95	1		1		47732.5	14735.9	47732.5	44037.3	1	0.0199243	1	0.021777								UGRO018_03433	0
Medium	UGRO018_03437	hypothetical protein	0.037	0.975	3	1	1	1	283	32.9	8.06	1		1																	UGRO018_03437	0
High	UGRO018_03441	hypothetical protein	0	7.424	10	3	3	3	385	43.7	6.68	3		3		227302	33205.5	227302	99232.6	3	0.0597729	2	0.043554								UGRO018_03441	0
High	UGRO018_03443	hypothetical protein	0.007	1.959	1	1	1	1	535	60.1	6.42	1		1		46598.7	14012.8	46598.7	41876.3	1	0.0199243	1	0.021777								UGRO018_03443	0
High	UGRO018_03446	hypothetical protein	0	6.533	15	2	2	2	143	15.9	5.24	2		2		230173	65184.9	230173	194801	2	0.0398486	2	0.043554								UGRO018_03446	0
High	UGRO018_03447	Phosphocarrier protein HPr	0	5.498	11	2	4	2	88	9.3	6	1	2	2	2	1.28591e+07	3.70518e+06	1.28591e+07	1.10727e+07	2	0.0398486	2	0.043554	transport	other cell component		Pf00381		DW113_19255		A0A372SJX5; A0A417JIS0; A0A7G9GPF7; ehn:H9Q80_01680; UGRO018_03447	0
High	UGRO018_03448	Phosphate acetyltransferase	0	30.406	24	8	14	8	324	34.9	5.47	8	5	9	5	3.80238e+06	1.21502e+06	3.80238e+06	3.631e+06	8	0.159394	7	0.152439								UGRO018_03448	0
High	UGRO018_03464	hypothetical protein	0.008	1.708	3	1	1	1	446	51.3	7.61	1		1		30475.2		30475.2		1	0.0199243		#VALUE!								UGRO018_03464	0
High	UGRO018_03468	Polyisoprenyl-teichoic acid--peptidoglycan teichoic acid transferase TagU	0	8.324	5	3	3	3	502	55.5	5.9	3		3		413795	93518.1	413795	279473	3	0.0597729	3	0.065331								UGRO018_03468	0
Medium	UGRO018_03477	hypothetical protein	0.04	0.939	7	1	1	1	158	18.5	6.6	1		1		28821.6	10413	28821.6	31118.7	1	0.0199243	1	0.021777								UGRO018_03477	0
High	UGRO018_03478	hypothetical protein	0	19.358	45	5	8	5	104	11.8	9.63	4	3	5	3	2.31422e+06	580725	2.31422e+06	1.73546e+06	5	0.0996214	5	0.108885								UGRO018_03478	0
High	UGRO018_03479	PTS system mannose-specific EIIAB component	0	15.544	24	3	11	3	144	15.6	4.41	3	3	6	5	1.0829e+07	3.84485e+06	1.0829e+07	1.14901e+07	3	0.0597729	3	0.065331								UGRO018_03479	0
High	UGRO018_03480	Putative D-galactosamine-6-phosphate deaminase AgaS	0	61.076	38	15	36	15	392	43.7	4.97	15	10	23	13	1.0457e+07	2.70975e+06	1.0457e+07	8.09793e+06	17	0.338713	14	0.304878								UGRO018_03480	0
High	UGRO018_03484	hypothetical protein	0.002	2.667	3	1	1	1	201	23.1	5.16	1		1		42125.3	21656.8	42125.3	64720.1	1	0.0199243	1	0.021777								UGRO018_03484	0
High	UGRO018_03495	hypothetical protein	0	9.014	21	3	4	3	146	17	5.21	3	1	3	1	286119	63161.4	286119	188754	2	0.0398486	2	0.043554								UGRO018_03495	0
High	UGRO018_03499	hypothetical protein	0	5.719	19	2	3	2	132	15.9	9.52	2	1	2	1	196951	69678.3	196951	208229	2	0.0398486	2	0.043554								UGRO018_03499	0
High	UGRO018_03501	hypothetical protein	0	7.587	15	3	3	3	248	28.4	4.79	3		3		318281	90855.4	318281	271516	3	0.0597729	2	0.043554								UGRO018_03501	0
Medium	UGRO018_03503	IS3 family transposase ISEnfa5	0.016	1.342	5	1	1	1	239	28.3	9.39	1		1		63794	37605.8	63794	112382	1	0.0199243	1	0.021777								UGRO018_03503	0
																				5019		4597

## Sheet: (B) %NSAF CAZymes
Supplemental Table 8. Proteomics analysis of all Hm CAZymes detected when grown on gMO. Corresponding fold changes and linear RPKM from RNA-sequencing can be found to the right of each genes normalized spectral abundance factors (NSAFs).
locus tag	gene annotation	CAZy annotation	NSAF AVG	NSAF STDEV		GalNAc v Cellobiose Fold -change	GlcNAc v Cellobiose Fold change	gMO v Cellobiose Fold change	GalNAc v GlcNAc Fold change	gMO v GalNAc Fold change	gMO v GlcNAc Fold change		locus tag	gene annotation	CAZy annotation	Cellobiose - linear total RPKM	GalNAc - linear total RPKM	GlcNAc - linear total RPKM	gMO - linear total RPKM		Cellobiose - log 10 linear total RPKM	GalNAc -log 10 linear total RPKM	GlcNAc - log 10 linear total RPKM	gMO - log 10 linear total RPKM
UGRO018_00696	hypothetical protein	GH31_18+CBM32+CBM32	0.0597288	0.00113455		1.31863	-2.88743	-1.59136	3.80744	-2.09841	1.81444		UGRO018_00696	hypothetical protein	GH31_18+CBM32+CBM32	2276.75	3002.18	788.503	1430.69		3.35731	3.47744	2.8968	3.15555
UGRO018_00697	hypothetical protein	GH36+CBM32	0.0469428	0.00508019		1.59148	-2.33238	-1.37987	3.71193	-2.19603	1.69029		UGRO018_00697	hypothetical protein	GH36+CBM32	1279.26	2035.91	548.477	927.087		3.10696	3.30876	2.73916	2.96712
UGRO018_02407	hypothetical protein	GH89+CBM32+CBM32	0.046906	0.00510914		158.419	100.183	71.2694	1.58129	-2.22282	-1.4057		UGRO018_02407	hypothetical protein	GH89+CBM32+CBM32	6.07	961.612	608.119	432.609		0.783189	2.983	2.78399	2.6361
UGRO018_03058	N-acetylglucosamine-6-phosphate deacetylase	CE9	0.0411419	4.5987e-05		-1.84092	-1.30446	1.59151	-1.41126	2.92984	2.07605		UGRO018_03058	N-acetylglucosamine-6-phosphate deacetylase	CE9	1412.55	767.303	1082.86	2248.08		3.15	2.88497	3.03457	3.35181
UGRO018_00760	6-phospho-alpha-glucosidase	GH4	0.0261417	0.00953747		-3.02055	1.31473	16.5387	-3.97122	49.9561	12.5795		UGRO018_00760	6-phospho-alpha-glucosidase	GH4	13.811	4.572	18.158	228.421		1.14023	0.660106	1.25907	2.35874
UGRO018_00925	Glycogen synthase	GT5	0.00827979	0.00158004		1.8726	-1.25345	-1.28517	2.34722	-2.40661	-1.0253		UGRO018_00925	Glycogen synthase	GT5	1431.17	2680.01	1141.78	1113.6		3.15569	3.42814	3.05758	3.04673
UGRO018_00852	Glycogen phosphorylase	GT35	0.00548156	0.00095075		-1.0209	-1.13131	-1.17297	1.10815	-1.14896	-1.03683		UGRO018_00852	Glycogen phosphorylase	GT35	1113.17	1090.38	983.965	949.013		3.04656	3.03758	2.99298	2.97727
UGRO018_03000	hypothetical protein	GH170	0.00398431	0.00142246		2.00731	-1.15804	-1.19005	2.32455	-2.38881	-1.02764		UGRO018_03000	hypothetical protein	GH170	383.853	770.511	331.467	322.551		2.58416	2.88678	2.52044	2.5086
UGRO018_00148	hypothetical protein	PL8+CBM32	0.00388937	7.6943e-05		1.03923	1.35896	1.47324	-1.30766	1.41764	1.0841		UGRO018_00148	hypothetical protein	PL8+CBM32	7.999	8.312	10.87	11.784		0.903036	0.919706	1.03623	1.07129
UGRO018_00667	hypothetical protein	GH73	0.00382254	0.00050869		-1.52688	-1.14948	-1.05204	-1.32832	1.45136	1.09262		UGRO018_00667	hypothetical protein	GH73	465.682	304.989	405.123	442.647		2.66809	2.48428	2.60759	2.64606
UGRO018_01965	hypothetical protein	GT4	0.00258937	0.00174317		2.30153	-1.7703	-1.05614	4.0744	-2.43073	1.6762		UGRO018_01965	hypothetical protein	GT4	497.251	1144.44	280.885	470.82		2.69658	3.05859	2.44853	2.67285
UGRO018_01830	Trehalose-6-phosphate hydrolase	GH13_29	0.00115807	0.00016702		25.8341	31.9728	67.2113	-1.23762	2.60166	2.10214		UGRO018_01830	Trehalose-6-phosphate hydrolase	GH13_29	4.299	111.07	137.463	288.967		0.633367	2.0456	2.13819	2.46085
UGRO018_00707	hypothetical protein	GH170	0.000990423	0.00028888		1.59532	3.26803	2.68935	-2.04851	1.68577	-1.21517		UGRO018_00707	hypothetical protein	GH170	98.532	157.191	322.006	264.988		1.99358	2.19643	2.50786	2.42323
UGRO018_01355	Aryl-phospho-beta-D-glucosidase BglH	GH1	0.000871873	3.0091e-05		-5.33951	-2.49722	-2.19104	-2.13818	2.43698	1.13974		UGRO018_01355	Aryl-phospho-beta-D-glucosidase BglH	GH1	278.194	52.101	111.401	126.969		2.44435	1.71685	2.04689	2.1037
UGRO018_00959	Biosynthetic peptidoglycan transglycosylase	GT51	0.000788459	3.7204e-05		-2.14062	-1.1847	-1.40657	-1.80688	1.52186	-1.18728		UGRO018_00959	Biosynthetic peptidoglycan transglycosylase	GT51	897.396	419.224	757.488	638.002		2.95298	2.62245	2.87938	2.80482
UGRO018_03116	hypothetical protein	GT4	0.00058672	4.5971e-05		-2.03358	1.04795	1.00594	-2.13108	2.04565	-1.04176		UGRO018_03116	hypothetical protein	GT4	182.443	89.715	191.19	183.526		2.26113	1.95287	2.28147	2.2637
UGRO018_00840	Undecaprenyl-phosphate 4-deoxy-4-formamido-L-arabinose transferase	GT2	0.00042244	9.885e-05		-1.63473	1.07194	-1.02111	-1.75232	1.60094	-1.09456		UGRO018_00840	Undecaprenyl-phosphate 4-deoxy-4-formamido-L-arabinose transferase	GT2	345.243	211.193	370.078	338.107		2.53812	2.32468	2.56829	2.52905
UGRO018_00298	Processive diacylglycerol alpha-glucosyltransferase	GT4	0.000275049	0.00038898		-1.7291	-1.09593	-1.36394	-1.57775	1.26772	-1.24455		UGRO018_00298	Processive diacylglycerol alpha-glucosyltransferase	GT4	539.01	311.729	491.829	395.185		2.7316	2.49378	2.69181	2.5968
UGRO018_00244	1,4-alpha-glucan branching enzyme GlgB	GH13	0.000274975	2.6251e-05		-1.25751	-1.28489	-1.18153	1.02177	1.06431	1.08748		UGRO018_00244	1,4-alpha-glucan branching enzyme GlgB	GH13	222.394	176.852	173.085	188.226		2.34712	2.24761	2.23826	2.27468
UGRO018_00300	Regulatory protein RecX	GT4	0.00022934	4.1705e-05		-1.62084	1.13467	-1.00313	-1.83912	1.61579	-1.13822		UGRO018_00300	Regulatory protein RecX	GT4	223.606	137.957	253.719	222.909		2.34948	2.13974	2.40435	2.34813
UGRO018_01970	N,N'-diacetylbacillosaminyl-diphospho-undecaprenol alpha-1,3-N-acetylgalactosaminyltransferase	GT4	0.000184753	0.00026128		2.00009	-2.21156	-1.25186	4.42331	-2.50382	1.76662		UGRO018_01970	N,N'-diacetylbacillosaminyl-diphospho-undecaprenol alpha-1,3-N-acetylgalactosaminyltransferase	GT4	389.146	778.325	175.96	310.855		2.59011	2.89116	2.24541	2.49256
UGRO018_03411	Aryl-phospho-beta-D-glucosidase BglC	GH1	0.000180082	9.3262e-05		-2.95264	-2.88011	-2.40215	-1.02519	1.22917	1.19897		UGRO018_03411	Aryl-phospho-beta-D-glucosidase BglC	GH1	517.463	175.254	179.668	215.416		2.71388	2.24367	2.25447	2.33328
UGRO018_00012	hypothetical protein	GT4	0	0		1.23509	1.00705	1.24305	1.22644	1.00645	1.23435		UGRO018_00012	hypothetical protein	GT4	4.453	5.5	4.485	5.536		0.648653	0.740363	0.651762	0.743196
UGRO018_00015	hypothetical protein	GT4	0	0		1.91474	1.01076	1.24023	1.89436	-1.54386	1.22703		UGRO018_00015	hypothetical protein	GT4	5.121	9.806	5.177	6.352		0.709355	0.991492	0.714078	0.80291
UGRO018_00016	Undecaprenyl-phosphate mannosyltransferase	GT2	0	0		1.24598	-1.21716	-1.27592	1.51656	-1.58977	-1.04828		UGRO018_00016	Undecaprenyl-phosphate mannosyltransferase	GT2	6.108	7.611	5.018	4.787		0.785899	0.881442	0.700531	0.680063
UGRO018_00019	hypothetical protein	GT2	0	0		1.91987	-1.15067	-1.16217	2.20913	-2.23121	-1.00999		UGRO018_00019	hypothetical protein	GT2	8.968	17.217	7.793	7.716		0.952696	1.23596	0.891705	0.887392
UGRO018_00020	N-acetylgalactosamine-N,N'-diacetylbacillosaminyl-diphospho-undecaprenol 4-alpha-N-acetylgalactosaminyltransferase	GT4	0	0		3.61584	1.15485	1.29139	3.13101	-2.79996	1.11823		UGRO018_00020	N-acetylgalactosamine-N,N'-diacetylbacillosaminyl-diphospho-undecaprenol 4-alpha-N-acetylgalactosaminyltransferase	GT4	5.205	18.822	6.011	6.722		0.716421	1.27467	0.778947	0.827499
UGRO018_00074	Oligo-1,6-glucosidase	GH13_31	0	0		-1.06715	1.17008	-1.39348	-1.24865	-1.30579	-1.63048		UGRO018_00074	Oligo-1,6-glucosidase	GH13_31	5.858	5.49	6.855	4.204		0.767749	0.739572	0.836007	0.623663
UGRO018_00076	Peptidoglycan-N-acetylmuramic acid deacetylase PdaC	CE4	0	0		-2.08937	-1.14521	1.26642	-1.82445	2.64603	1.45032		UGRO018_00076	Peptidoglycan-N-acetylmuramic acid deacetylase PdaC	CE4	208.151	99.624	181.759	263.608		2.31838	1.99836	2.2595	2.42096
UGRO018_00137	Aryl-phospho-beta-D-glucosidase BglC	GH1	0	0		2.16802	1.13178	-1.13587	1.91559	-2.46258	-1.28555		UGRO018_00137	Aryl-phospho-beta-D-glucosidase BglC	GH1	7.026	15.232	7.952	6.185		0.846708	1.18276	0.900476	0.79134
UGRO018_00138	Aryl-phospho-beta-D-glucosidase BglH	GH1	0	0		1.22491	1.12736	1.02711	1.08653	-1.19258	-1.0976		UGRO018_00138	Aryl-phospho-beta-D-glucosidase BglH	GH1	10.505	12.868	11.843	10.79		1.0214	1.10951	1.07346	1.03302
UGRO018_00140	1,4-alpha-glucan branching enzyme GlgB	GH13_9+CBM48	0	0		1.25424	1.38661	1.25181	-1.10554	-1.00194	-1.10768		UGRO018_00140	1,4-alpha-glucan branching enzyme GlgB	GH13_9+CBM48	170.081	213.322	235.835	212.91		2.23066	2.32904	2.37261	2.3282
UGRO018_00255	4-alpha-glucanotransferase	GH77	0	0		2.23828	-2.04144	-1.79433	4.56931	-4.01621	1.13772		UGRO018_00255	4-alpha-glucanotransferase	GH77	67.223	150.464	32.929	37.464		1.82752	2.17743	1.51758	1.57361
UGRO018_00256	Glycogen phosphorylase	GT35	0	0		3.44965	-2.61258	-1.90844	9.01249	-6.58345	1.36896		UGRO018_00256	Glycogen phosphorylase	GT35	59.698	205.938	22.85	31.281		1.77596	2.31374	1.35889	1.49528
UGRO018_00284	Aryl-phospho-beta-D-glucosidase BglH	GH1	0	0		-1.093	-1.2032	-1.5993	1.10083	-1.46322	-1.3292		UGRO018_00284	Aryl-phospho-beta-D-glucosidase BglH	GH1	21.284	19.473	17.689	13.308		1.32805	1.28943	1.2477	1.12411
UGRO018_00289	Aryl-phospho-beta-D-glucosidase BglH	GH1	0	0		3.24743	-1.42117	-2.8584	4.61516	-9.28245	-2.01129		UGRO018_00289	Aryl-phospho-beta-D-glucosidase BglH	GH1	7.326	23.792	5.155	2.563		0.864867	1.37643	0.712229	0.408749
UGRO018_00291	Aryl-phospho-beta-D-glucosidase BglH	GH1	0	0		6.97424	2.85745	1.52724	2.44072	-4.56658	-1.871		UGRO018_00291	Aryl-phospho-beta-D-glucosidase BglH	GH1	0.448	3.123	1.279	0.684		-0.348722	0.494572	0.106871	-0.164944
UGRO018_00293	hypothetical protein	CE4	0	0		1.60311	1.36998	3.60698	1.17017	2.24999	2.63287		UGRO018_00293	hypothetical protein	CE4	10.403	16.677	14.252	37.523		1.01716	1.22212	1.15388	1.5743
UGRO018_00307	hypothetical protein	GH25	0	0		1.49865	1.26349	1.75861	1.18612	1.17347	1.39187		UGRO018_00307	hypothetical protein	GH25	6.692	10.029	8.455	11.769		0.825556	1.00126	0.927114	1.07074
UGRO018_00360	hypothetical protein	GH190	0	0		1.08812	1.19432	-3.86275	-1.0976	-4.20314	-4.61337		UGRO018_00360	hypothetical protein	GH190	71.7	78.018	85.633	18.562		1.85552	1.89219	1.93264	1.26862
UGRO018_00498	Aryl-phospho-beta-D-glucosidase BglH	GH1	0	0		-1.71525	-1.2208	-3.22495	-1.40502	-1.88016	-2.64168		UGRO018_00498	Aryl-phospho-beta-D-glucosidase BglH	GH1	3.625	2.113	2.969	1.124		0.559308	0.324899	0.47261	0.0507663
UGRO018_00517	Aryl-phospho-beta-D-glucosidase BglA	GH1	0	0		-1.64103	-1.09655	-1.20005	-1.49654	1.36746	-1.09439		UGRO018_00517	Aryl-phospho-beta-D-glucosidase BglA	GH1	7.958	4.849	7.257	6.631		0.900804	0.685652	0.860757	0.821579
UGRO018_00546	6-phospho-alpha-glucosidase	GH4	0	0		1.12016	-1.21233	-1.46276	1.358	-1.63852	-1.20657		UGRO018_00546	6-phospho-alpha-glucosidase	GH4	17.785	19.922	14.67	12.159		1.25005	1.29933	1.16643	1.0849
UGRO018_00556	hypothetical protein	GH73	0	0		2.23436	1.2282	1.08016	1.81922	-2.06856	-1.13706		UGRO018_00556	hypothetical protein	GH73	21.324	47.646	26.19	23.033		1.32887	1.67803	1.41814	1.36235
UGRO018_00561	Aryl-phospho-beta-D-glucosidase BglH	GH1	0	0		18.7664	3.37801	2.29015	5.55546	-8.19439	-1.47502		UGRO018_00561	Aryl-phospho-beta-D-glucosidase BglH	GH1	2.16	40.541	7.298	4.947		0.334454	1.60789	0.863204	0.694342
UGRO018_00641	Peptidoglycan-N-acetylmuramic acid deacetylase PdaC	CE4	0	0		1.08204	1.81934	2.03633	-1.6814	1.88194	1.11927		UGRO018_00641	Peptidoglycan-N-acetylmuramic acid deacetylase PdaC	CE4	88.743	96.023	161.453	180.709		1.94813	1.98238	2.20805	2.25698
UGRO018_00716	Aryl-phospho-beta-D-glucosidase BglH	GH1	0	0		-1.1218	-1.9725	-1.24837	1.75834	-1.11283	1.58006		UGRO018_00716	Aryl-phospho-beta-D-glucosidase BglH	GH1	25.484	22.717	12.92	20.414		1.40627	1.35635	1.11126	1.30993
UGRO018_00718	Oligo-1,6-glucosidase	GH13_31	0	0		1.04948	-1.84208	1.20155	1.93322	1.1449	2.21335		UGRO018_00718	Oligo-1,6-glucosidase	GH13_31	360.245	378.068	195.564	432.85		2.5566	2.57757	2.29129	2.63634
UGRO018_00745	hypothetical protein	GH36+CBM32+CBM32	0	0		1.27616	-1.75662	-1.19884	2.24173	-1.52992	1.46526		UGRO018_00745	hypothetical protein	GH36+CBM32+CBM32	8.707	11.112	4.957	7.263		0.939869	1.04579	0.695219	0.861116
UGRO018_00801	hypothetical protein	GH23	0	0		2.04291	4.07792	-2.30753	-1.99613	-4.71408	-9.40994		UGRO018_00801	hypothetical protein	GH23	0.827	1.69	3.373	0.358		-0.0824945	0.227887	0.528016	-0.446117
UGRO018_00830	hypothetical protein	GT2	0	0		1.42686	-1.15386	-1.57563	1.64639	-2.24821	-1.36554		UGRO018_00830	hypothetical protein	GT2	15.475	22.08	13.411	9.821		1.18963	1.344	1.12746	0.992156
UGRO018_00841	hypothetical protein	GT2	0	0		1.77598	1.43889	1.26793	1.23427	-1.4007	-1.13484		UGRO018_00841	hypothetical protein	GT2	48.827	86.715	70.256	61.909		1.68866	1.93809	1.84668	1.79175
UGRO018_00845	putative glycosyltransferase YkoT	GT2	0	0		1.54014	1.3482	1.46328	1.14237	-1.05253	1.08535		UGRO018_00845	putative glycosyltransferase YkoT	GT2	132.312	203.779	178.384	193.609		2.1216	2.30916	2.25136	2.28693
UGRO018_01009	Aryl-phospho-beta-D-glucosidase BglC	GH1	0	0		-1.53725	-3.18145	-2.67925	2.06958	-1.74289	1.18744		UGRO018_01009	Aryl-phospho-beta-D-glucosidase BglC	GH1	124.843	81.212	39.241	46.596		2.09636	1.90962	1.59374	1.66835
UGRO018_01010	6-phospho-beta-glucosidase BglA	GH1	0	0		-2.0831	-2.89776	-2.36095	1.39108	-1.13338	1.22737		UGRO018_01010	6-phospho-beta-glucosidase BglA	GH1	88.239	42.36	30.451	37.375		1.94566	1.62696	1.4836	1.57258
UGRO018_01011	Putative beta-xylosidase	GH3	0	0		4.78531	-1.01874	-1.25735	4.87497	-6.01682	-1.23423		UGRO018_01011	Putative beta-xylosidase	GH3	14.272	68.298	14.01	11.351		1.15448	1.83441	1.14644	1.05503
UGRO018_01024	hypothetical protein	GH43_28	0	0		1.27408	-1.06022	-1.17758	1.35081	-1.50033	-1.11069		UGRO018_01024	hypothetical protein	GH43_28	10.983	13.994	10.36	9.327		1.04072	1.14594	1.01536	0.969742
UGRO018_01025	Aryl-phospho-beta-D-glucosidase BglH	GH1	0	0		-1.32313	-1.30805	-1.2297	-1.01153	1.07597	1.06371		UGRO018_01025	Aryl-phospho-beta-D-glucosidase BglH	GH1	13.989	10.573	10.695	11.376		1.14579	1.0242	1.02918	1.05599
UGRO018_01029	Aryl-phospho-beta-D-glucosidase BglC	GH1	0	0		-1.45909	-1.23069	1.07087	-1.18559	1.56251	1.31792		UGRO018_01029	Aryl-phospho-beta-D-glucosidase BglC	GH1	10.201	6.992	8.289	10.924		1.00864	0.844601	0.918502	1.03838
UGRO018_01219	hypothetical protein	GH170	0	0		-1.4915	-2.59117	-1.2727	1.73729	1.17191	2.03596		UGRO018_01219	hypothetical protein	GH170	715.688	479.846	276.203	562.339		2.85472	2.6811	2.44123	2.75
UGRO018_01233	Aryl-phospho-beta-D-glucosidase BglC	GH1	0	0		-1.23064	-1.24463	-1.41688	1.01137	-1.15134	-1.13839		UGRO018_01233	Aryl-phospho-beta-D-glucosidase BglC	GH1	4.827	3.922	3.878	3.407		0.683677	0.593508	0.588608	0.532372
UGRO018_01309	hypothetical protein	PL12_1	0	0		1.21635	1.68677	-1.11608	-1.38674	-1.35755	-1.88257		UGRO018_01309	hypothetical protein	PL12_1	4.319	5.253	7.284	3.869		0.635383	0.720407	0.86237	0.587599
UGRO018_01313	Unsaturated chondroitin disaccharide hydrolase	GH88	0	0		-1.13095	1.18858	-1.11471	-1.34422	1.01457	-1.32492		UGRO018_01313	Unsaturated chondroitin disaccharide hydrolase	GH88	8.811	7.791	10.473	7.904		0.945025	0.891593	1.02007	0.897847
UGRO018_01325	Penicillin-binding protein 2D	GT51	0	0		7.23129	3.67081	2.84912	1.96994	-2.53808	-1.2884		UGRO018_01325	Penicillin-binding protein 2D	GT51	1.236	8.936	4.536	3.521		0.0920185	0.951143	0.656673	0.546666
UGRO018_01327	N-acetylgalactosamine-6-phosphate deacetylase	CE9	0	0		2.27378	-1.06792	1.00998	2.42821	-2.25131	1.07858		UGRO018_01327	N-acetylgalactosamine-6-phosphate deacetylase	CE9	141.171	320.992	132.193	142.581		2.14975	2.50649	2.12121	2.15406
UGRO018_01405	hypothetical protein	CE4	0	0		6.81262	6.02244	2.33782	1.13121	-2.91409	-2.57609		UGRO018_01405	hypothetical protein	CE4	1.021	6.958	6.151	2.388		0.00902574	0.842484	0.788946	0.378034
UGRO018_01474	putative peptidoglycan glycosyltransferase FtsW	GT119	0	0		-2.22153	-1.2318	-1.18242	-1.80348	1.8788	1.04176		UGRO018_01474	putative peptidoglycan glycosyltransferase FtsW	GT119	191.865	86.366	155.76	162.264		2.283	1.93634	2.19246	2.21022
UGRO018_01534	hypothetical protein	GH23	0	0		-2.17293	1.25831	-3.91207	-2.73423	-1.80036	-4.92261		UGRO018_01534	hypothetical protein	GH23	1.032	0.475	1.298	0.264		0.0136797	-0.323306	0.113275	-0.578396
UGRO018_01596	Aryl-phospho-beta-D-glucosidase BglC	GH1	0	0		2.34625	2.51361	1.46339	-1.07133	-1.6033	-1.71766		UGRO018_01596	Aryl-phospho-beta-D-glucosidase BglC	GH1	1.086	2.548	2.73	1.589		0.0358298	0.406199	0.436163	0.201124
UGRO018_01598	Beta-glucosidase A	GH1	0	0		1.89526	1.32024	-1.159	1.43555	-2.19661	-1.53015		UGRO018_01598	Beta-glucosidase A	GH1	3.63	6.881	4.793	3.132		0.559907	0.837652	0.680607	0.495822
UGRO018_01816	Beta-galactosidase	GH2	0	0		-1.0967	1.20948	-1.45135	-1.32644	-1.32338	-1.75538		UGRO018_01816	Beta-galactosidase	GH2	2.4	2.189	2.903	1.654		0.380211	0.340246	0.462847	0.218536
UGRO018_01817	Kojibiose phosphorylase	GH65	0	0		3.67528	4.00401	2.75701	-1.08944	-1.33307	-1.4523		UGRO018_01817	Kojibiose phosphorylase	GH65	1.012	3.718	4.05	2.789		0.00518051	0.570309	0.607455	0.445449
UGRO018_01818	hypothetical protein	GH172	0	0		3.23618	5.53217	3.28826	-1.70948	1.01609	-1.6824		UGRO018_01818	hypothetical protein	GH172	0.957	3.095	5.292	3.145		-0.0190881	0.490661	0.72362	0.497621
UGRO018_01822	hypothetical protein	GH35	0	0		-1.03997	1.74195	1.52888	-1.81158	1.59	-1.13936		UGRO018_01822	hypothetical protein	GH35	2.978	2.864	5.188	4.553		0.473925	0.456973	0.715	0.658298
UGRO018_01849	Aryl-phospho-beta-D-glucosidase BglC	GH1	0	0		12.7433	4.13779	3.02114	3.07972	-4.21802	-1.36961		UGRO018_01849	Aryl-phospho-beta-D-glucosidase BglC	GH1	1.294	16.492	5.355	3.91		0.111934	1.21727	0.728759	0.592177
UGRO018_01869	Aryl-phospho-beta-D-glucosidase BglC	GH1	0	0		-1.4336	-1.09754	-1.36949	-1.3062	1.04682	-1.24778		UGRO018_01869	Aryl-phospho-beta-D-glucosidase BglC	GH1	7.824	5.458	7.129	5.713		0.893429	0.737034	0.853029	0.756864
UGRO018_01874	hypothetical protein	GH18+CBM5	0	0		-2.174	2.20135	1.85651	-4.78572	4.03604	-1.18575		UGRO018_01874	hypothetical protein	GH18+CBM5	7.343	3.378	16.164	13.632		0.865874	0.52866	1.20855	1.13456
UGRO018_01877	Maltose-6'-phosphate glucosidase MalH	GH4	0	0		3.14354	2.18292	-1.7661	1.44006	-5.55181	-3.85526		UGRO018_01877	Maltose-6'-phosphate glucosidase MalH	GH4	2.048	6.439	4.471	1.16		0.31133	0.808818	0.650405	0.064458
UGRO018_01906	hypothetical protein	GH23	0	0		-4.08616	-5.8643	-2.13991	1.43516	1.9095	2.74044		UGRO018_01906	hypothetical protein	GH23	2.471	0.605	0.421	1.155		0.392873	-0.218245	-0.375718	0.062582
UGRO018_02068	hypothetical protein	GH73	0	0		1.29802	-1.45822	-1.39085	1.89281	-1.80535	1.04844		UGRO018_02068	hypothetical protein	GH73	41.876	54.356	28.717	30.109		1.62197	1.73525	1.45814	1.4787
UGRO018_02077	1,3-beta-galactosyl-N-acetylhexosamine phosphorylase	GH112	0	0		1.30704	3.65164	1.60484	-2.79383	1.22785	-2.27539		UGRO018_02077	1,3-beta-galactosyl-N-acetylhexosamine phosphorylase	GH112	8.859	11.579	32.35	14.217		0.947385	1.06367	1.50987	1.15281
UGRO018_02082	1,3-beta-galactosyl-N-acetylhexosamine phosphorylase	GH112	0	0		1.04643	-1.18108	-1.23604	1.23592	-1.29344	-1.04654		UGRO018_02082	1,3-beta-galactosyl-N-acetylhexosamine phosphorylase	GH112	15.63	16.356	13.234	12.645		1.19396	1.21368	1.12169	1.10192
UGRO018_02141	Pullulanase	GH13_14+CBM48	0	0		-2.97224	-1.04775	-1.16658	-2.83679	2.54783	-1.11341		UGRO018_02141	Pullulanase	GH13_14+CBM48	144.844	48.732	138.242	124.161		2.1609	1.68781	2.14064	2.09399
UGRO018_02319	Biosynthetic peptidoglycan transglycosylase	GT51	0	0		1.21608	-1.02792	1.07271	1.25004	-1.13365	1.10266		UGRO018_02319	Biosynthetic peptidoglycan transglycosylase	GT51	31.138	37.866	30.292	33.402		1.49329	1.57825	1.48133	1.52377
UGRO018_02481	hypothetical protein	GT4	0	0		-2.61519	2.37379	2.01703	-6.20792	5.27493	-1.17687		UGRO018_02481	hypothetical protein	GT4	70.158	26.827	166.54	141.511		1.84608	1.42857	2.22152	2.15079
UGRO018_02482	hypothetical protein	GT4	0	0		-1.70765	2.46056	1.66477	-4.20178	2.84285	-1.47802		UGRO018_02482	hypothetical protein	GT4	58.086	34.015	142.924	96.7		1.76407	1.53167	2.15511	1.98543
UGRO018_02485	Undecaprenyl-phosphate 4-deoxy-4-formamido-L-arabinose transferase	GT2	0	0		-1.36589	1.99103	1.46925	-2.71952	2.00682	-1.35514		UGRO018_02485	Undecaprenyl-phosphate 4-deoxy-4-formamido-L-arabinose transferase	GT2	46.1	33.751	91.786	67.732		1.6637	1.52829	1.96278	1.83079
UGRO018_02486	hypothetical protein	GT125	0	0		2.70346	2.73576	2.01878	-1.01195	-1.33915	-1.35515		UGRO018_02486	hypothetical protein	GT125	12.571	33.984	34.39	25.377		1.09937	1.53127	1.53643	1.40444
UGRO018_02487	hypothetical protein	GT32	0	0		1.29596	2.41629	1.65868	-1.86448	1.27988	-1.45676		UGRO018_02487	hypothetical protein	GT32	48.291	62.583	116.685	80.099		1.68387	1.79646	2.06702	1.90363
UGRO018_02506	Peptidoglycan glycosyltransferase RodA	GT119	0	0		1.84801	-1.3468	-1.12366	2.4889	-2.07653	1.19859		UGRO018_02506	Peptidoglycan glycosyltransferase RodA	GT119	127.025	234.744	94.317	113.046		2.10389	2.37059	1.97459	2.05326
UGRO018_02682	hypothetical protein	GH140	0	0		1.11531	-1.34466	-1.77608	1.49971	-1.98088	-1.32084		UGRO018_02682	hypothetical protein	GH140	26.479	29.532	19.692	14.908		1.4229	1.47029	1.29429	1.17342
UGRO018_02756	6-phospho-beta-glucosidase BglA	GH1	0	0		1.36467	1.22796	1.07724	1.11133	-1.26682	-1.13992		UGRO018_02756	6-phospho-beta-glucosidase BglA	GH1	58.119	79.313	71.368	62.608		1.76432	1.89934	1.8535	1.79663
UGRO018_02875	6-phospho-beta-glucosidase BglA	GH1	0	0		-4.25114	-4.84273	-4.04882	1.13916	1.04997	1.19608		UGRO018_02875	6-phospho-beta-glucosidase BglA	GH1	343.61	80.828	70.954	84.867		2.53607	1.90756	1.85098	1.92874
UGRO018_02883	Aryl-phospho-beta-D-glucosidase BglA	GH1	0	0		-2.78914	-26.6483	-22.6631	9.5543	-8.12546	1.17585		UGRO018_02883	Aryl-phospho-beta-D-glucosidase BglA	GH1	154.069	55.239	5.782	6.798		2.18772	1.74225	0.762078	0.832381
UGRO018_02884	Aryl-phospho-beta-D-glucosidase BglH	GH1	0	0		-1.76388	-24.2872	-27.5322	13.7692	-15.6088	-1.13361		UGRO018_02884	Aryl-phospho-beta-D-glucosidase BglH	GH1	99.271	56.28	4.087	3.606		1.99682	1.75035	0.611405	0.557026
UGRO018_02896	Aryl-phospho-beta-D-glucosidase BglH	GH1	0	0		-1.64827	-1.14089	-1.9469	-1.44472	-1.18118	-1.70647		UGRO018_02896	Aryl-phospho-beta-D-glucosidase BglH	GH1	9.234	5.602	8.093	4.743		0.96539	0.748343	0.90811	0.676053
UGRO018_03030	putative 6-phospho-beta-glucosidase	GH4	0	0		-3.06985	1.03186	-1.06163	-3.16765	2.89163	-1.09545		UGRO018_03030	putative 6-phospho-beta-glucosidase	GH4	39.219	12.776	40.469	36.942		1.5935	1.10639	1.60712	1.56752
UGRO018_03038	Aryl-phospho-beta-D-glucosidase BglH	GH1	0	0		-1.32905	-1.38796	-1.29318	1.04432	1.02774	1.07329		UGRO018_03038	Aryl-phospho-beta-D-glucosidase BglH	GH1	15.406	11.592	11.1	11.913		1.18769	1.06416	1.04532	1.07602
UGRO018_03096	UDP-Gal:alpha-D-GlcNAc-diphosphoundecaprenol beta-1,3-galactosyltransferase	GT2	0	0		-1.67448	-1.29847	-3.40525	-1.28958	-2.03362	-2.62251		UGRO018_03096	UDP-Gal:alpha-D-GlcNAc-diphosphoundecaprenol beta-1,3-galactosyltransferase	GT2	16.826	10.048	12.958	4.941		1.22598	1.00208	1.11254	0.693815
UGRO018_03098	hypothetical protein	GT2	0	0		-1.30391	1.19185	-1.61342	-1.55407	-1.23737	-1.92296		UGRO018_03098	hypothetical protein	GT2	10.314	7.91	12.292	6.392		1.01343	0.898176	1.08962	0.805637
UGRO018_03099	hypothetical protein	GT133	0	0		-1.04158	-1.32082	-2.28722	1.26809	-2.19591	-1.73167		UGRO018_03099	hypothetical protein	GT133	10.999	10.56	8.328	4.809		1.04135	1.02366	0.920541	0.682055
UGRO018_03100	hypothetical protein	GT4	0	0		-2.18316	1.01616	-1.57822	-2.21844	1.38331	-1.60372		UGRO018_03100	hypothetical protein	GT4	18.89	8.653	19.195	11.969		1.27623	0.937167	1.28319	1.07806
UGRO018_03172	putative peptidoglycan glycosyltransferase FtsW	GT119	0	0		4.4252	1.3651	2.45713	3.24167	-1.80096	1.79997		UGRO018_03172	putative peptidoglycan glycosyltransferase FtsW	GT119	4.791	21.203	6.541	11.773		0.680426	1.3264	0.815644	1.07089
UGRO018_03173	UDP-N-acetylglucosamine--N-acetylmuramyl-(pentapeptide) pyrophosphoryl-undecaprenol N-acetylglucosamine transferase	GT28	0	0		-1.30776	1.07778	1.06438	-1.40948	1.39195	-1.01259		UGRO018_03173	UDP-N-acetylglucosamine--N-acetylmuramyl-(pentapeptide) pyrophosphoryl-undecaprenol N-acetylglucosamine transferase	GT28	221.374	169.277	238.592	235.625		2.34513	2.2286	2.37766	2.37222
UGRO018_03202	hypothetical protein	GH190	0	0		1.00081	1.04145	-1.07965	-1.04061	-1.08053	-1.12441		UGRO018_03202	hypothetical protein	GH190	62.458	62.508	65.047	57.85		1.79559	1.79594	1.81323	1.7623
UGRO018_03224	Aryl-phospho-beta-D-glucosidase BglH	GH1	0	0		2.05999	-1.0976	-1.09139	2.26104	-2.24825	1.00569		UGRO018_03224	Aryl-phospho-beta-D-glucosidase BglH	GH1	21.33	43.94	19.434	19.544		1.32899	1.64286	1.28856	1.29101
UGRO018_03257	Sucrose-6-phosphate hydrolase	GH32	0	0		1.25655	1.16856	-1.1376	1.0753	-1.42945	-1.32935		UGRO018_03257	Sucrose-6-phosphate hydrolase	GH32	62.39	78.397	72.907	54.844		1.79511	1.8943	1.86277	1.73913
UGRO018_03259	hypothetical protein	GH101+CBM32	0	0		-1.11856	-1.75124	-1.60907	1.56562	-1.43853	1.08835		UGRO018_03259	hypothetical protein	GH101+CBM32	4.685	4.188	2.675	2.912		0.67071	0.622007	0.427324	0.464191
UGRO018_03261	Alpha-galactosidase AgaA	GH36	0	0		-1.19902	-1.74092	-1.41171	1.45195	-1.17739	1.2332		UGRO018_03261	Alpha-galactosidase AgaA	GH36	7.017	5.852	4.031	4.971		0.846151	0.767304	0.605413	0.696444
UGRO018_03281	N,N'-diacetylbacillosaminyl-diphospho-undecaprenol alpha-1,3-N-acetylgalactosaminyltransferase	GT4	0	0		-1.40107	-1.57573	-3.48468	1.12466	-2.48716	-2.21147		UGRO018_03281	N,N'-diacetylbacillosaminyl-diphospho-undecaprenol alpha-1,3-N-acetylgalactosaminyltransferase	GT4	4.879	3.482	3.096	1.4		0.688331	0.541829	0.490801	0.146128
UGRO018_03305	6-phospho-beta-glucosidase BglA	GH1	0	0		-25.1857	-15.2626	-22.924	-1.65017	1.09866	-1.50198		UGRO018_03305	6-phospho-beta-glucosidase BglA	GH1	87.258	3.465	5.717	3.806		1.94081	0.539703	0.757168	0.580469
UGRO018_03318	hypothetical protein	GH170	0	0		1.14378	-1.67922	1.07714	1.92066	-1.06186	1.80876		UGRO018_03318	hypothetical protein	GH170	3.098	3.543	1.845	3.336		0.491081	0.549371	0.265996	0.523226
UGRO018_03325	Aryl-phospho-beta-D-glucosidase BglC	GH1	0	0		-1.42326	1.07436	-1.237	-1.52909	1.15057	-1.32899		UGRO018_03325	Aryl-phospho-beta-D-glucosidase BglC	GH1	5.102	3.585	5.482	4.125		0.70774	0.554489	0.738939	0.615424
UGRO018_03327	Aryl-phospho-beta-D-glucosidase BglH	GH1	0	0		-4.88089	-5.4085	-3.42332	1.1081	1.42578	1.5799		UGRO018_03327	Aryl-phospho-beta-D-glucosidase BglH	GH1	604.343	123.818	111.739	176.537		2.78128	2.09278	2.0482	2.24684
UGRO018_03332	hypothetical protein	GH106	0	0		3.23604	1.30647	-1.04425	2.47693	-3.37923	-1.36428		UGRO018_03332	hypothetical protein	GH106	42.311	136.919	55.278	40.518		1.62645	2.13646	1.74255	1.60765
UGRO018_03338	Peptidoglycan-N-acetylmuramic acid deacetylase PdaC	CE4	0	0		2.46778	1.8898	1.84374	1.30584	-1.33846	-1.02498		UGRO018_03338	Peptidoglycan-N-acetylmuramic acid deacetylase PdaC	CE4	6.972	17.205	13.175	12.854		0.843357	1.23565	1.11975	1.10904
UGRO018_03381	hypothetical protein	GH13	0	0		1.62219	-1.43401	-1.66164	2.32624	-2.69549	-1.15873		UGRO018_03381	hypothetical protein	GH13	214.371	347.75	149.49	129.012		2.33117	2.54127	2.17461	2.11063
UGRO018_03431	hypothetical protein	GT4	0	0		-1.45155	-1.27417	-1.09347	-1.13922	1.32748	1.16526		UGRO018_03431	hypothetical protein	GT4	157.008	108.165	123.224	143.587		2.19592	2.03409	2.0907	2.15712
UGRO018_03437	hypothetical protein	GT2	0	0		1.00509	1.78271	-1.25383	-1.77369	-1.26021	-2.23522		UGRO018_03437	hypothetical protein	GT2	139.311	140.02	248.352	111.109		2.14399	2.14619	2.39507	2.04575
UGRO018_03438	hypothetical protein	GT2	0	0		1.05995	1.34746	-1.40359	-1.27125	-1.48773	-1.89128		UGRO018_03438	hypothetical protein	GT2	113.753	120.573	153.278	81.045		2.05596	2.08125	2.18548	1.90873
UGRO018_03440	hypothetical protein	GT2	0	0		1.46577	1.27091	-1.57124	1.15332	-2.30308	-1.9969		UGRO018_03440	hypothetical protein	GT2	173.647	254.525	220.689	110.515		2.23967	2.40573	2.34378	2.04342
UGRO018_03470	D-inositol-3-phosphate glycosyltransferase	GT4	0	0		-1.59908	1.06216	1.40466	-1.69847	2.24615	1.32245		UGRO018_03470	D-inositol-3-phosphate glycosyltransferase	GT4	169.42	105.948	179.951	237.976		2.22896	2.02509	2.25515	2.37653
