# Supplementary material for: The butyrate-producing Gram-positive human gut bacterium, Hoskinsella mucinilytica, selectively targets host mucin N-acetylhexosamines[image]
Source: J Biol Chem. 2026 Mar 17;302(5):111371. doi: 10.1016/j.jbc.2026.111371 (PMC13096917; doi:10.1016/j.jbc.2026.111371)
Supplement: Supplemental Table 9 [file mmc10.xlsx]

## Sheet: Table X (MS Data)
	Supplemental Table 9. Gastric mucin oligosaccharides (gMOs) detected by liquid chromatograph-electrospray ionization tandem mass spectrometry (LC-ESI/MS) from Hm supernatants and media only controls.
						gMO 1 supernatant [6]			gMO 2 supernatant			gMO 3 supernatant			DM-gMO control 1			DM-gMO control 2			DM-gMO control 3
	Mass[1]	Composition[2]	Putative structures [3]	Fucose[4]	Terminal[5]	RT [7]	Intensity [8]	Percentage	RT4	Intensity4	Percentage2	RT5	Intensity5	Percentages	RT7	Intensity7	Percentage4	RT6	Intensity6	Percentage3	Percentage5	Percentage6	Percentage7
	510	Hex1HexNAc1deHex1	Fucα1-2Galβ1-3GlcNAc	H2	Fuc	26.38	3643.44	4.33487	33.52	1080.2	3.19128	33.76	1076.32	4.33334	27.95	993.58	1.70122	28.62	823.65	1.5057	nd	0	0
	528	Hex1HexNAc1deHex1	Fucα1-2Galβ1-3GlcNAc	H2	Fuc	19.8	1802.95	2.1451	27.31	1596.65	4.71705	36.22	1495.77	6.02208	nd	0	0	nd	0	0	nd	0	0
	530	Hex1HexNAc1deHex1	Fucα1-2Galβ1-3GalNAcol	H5	Fuc	25.24	1562.09	1.85854	32.59	412.82	1.21961	32.53	321.75	1.29539	27.12	523.37	0.89612	27.91	662.9	1.21183	nd	0	0
	567	Hex1HexNAc2	GlcNAcα1-4Galβ1-3GlcNAc	0	GlcNAc	nd	0	0	nd	0	0	nd	0	0	19.1	586.94	1.00497	18.92	553.94	1.01265	nd	0	0
	585	Hex1HexNAc2	GlcNAcα1-4Galβ1-3GlcNAc	0	GlcNAc	nd	0	0	nd	0	0	nd	0	0	18.67	396.65	0.679149	18.12	443.56	0.810863	nd	0	0
	587	Hex1HexNAc2	GlcNAcα1-4Galβ1-3GalNAcol	0	GlcNAc	nd	0	0	nd	0	0	nd	0	0	14.39	468.11	0.801504	nd	0	0	nd	0	0
	713	Hex1HexNAc2deHex1	GalNAcα1-3(Fucα1-2)Galβ1-4GlcNAc	A	GalNAc/Fuc	nd	0	0	nd	0	0	nd	0	0	19.66	353.09	0.604565	19.82	176.32	0.322327	nd	0	0
	731	Hex1HexNAc2deHex1	GalNAcα1-3(Fucα1-3)Galβ1-4GlcNAc	A	GalNAc/Fuc	nd	0	0	nd	0	0	nd	0	0	17.65	539.86	0.924355	17.8	330.5	0.604181	nd	0	0
	733-1	Hex1HexNAc2deHex1	GalNAcα1-3(Fucα1-3)Galβ1-3GalNAc	A	GalNAc/Fuc	nd	0	0	nd	0	0	nd	0	0	18.88	426.94	0.731012	nd	0	0	nd	0	0
	733-2	Hex1HexNAc2deHex1	Fucα1-2Galβ1-3(GlcNAcβ1-6)GalNAcol	H2	Fuc/C6GlcNAc	nd	0	0	nd	0	0	nd	0	0	27.64	191.87	0.328522	28.42	320.29	0.585516	nd	0	0
	749-1	Hex2HexNAc2	Galβ1-3(Galβ1-4GlcNAcβ1-6)GalNAcol	0	Gal	15.6	2175.06	2.58783	22.58	2624.39	7.75335	20.72	1857.41	7.47806	nd	0	0	nd	0	0	nd	0	0
	749-2	Hex2HexNAc2	Galβ1-4GlcNAcβ1-3Galβ1-3GalNAcol	0	Gal	16.44	1355.65	1.61292	23.42	2029.17	5.99486	21.7	1553.99	6.25647	17.85	1506.62	2.57965	17.92	765.43	1.39927	nd	0	0
	790	Hex1HexNAc3	Galβ1-3(GalNAcβ1-4GlcNAcβ1-6)GalNAcol	0	Gal/GalNAc	14.46	655.58	0.779993	nd	0	0	nd	0	0	nd	0	0	nd	0	0	nd	0	0
	895-1	Hex2HexNAc2deHex1	Galβ1-4(Fucα1-3)GlcNAcβ1-3Galβ1-3GalNAcol	Lew	Gal/Fuc	17.42	154.16	0.183416	nd	0	0	nd	0	0	nd	0	0	nd	0	0	nd	0	0
	895-2	Hex2HexNAc2deHex1	Fucα1-2Galβ1-4GlcNAcβ1-3Galβ1-3GalNAcol	H2	Fuc	19.41	796.93	0.948167	26.59	573.84	1.69532	25.26	477.65	1.92305	21.07	625.25	1.07056	21.36	625.515	1.14349	nd	0	0
	895-3	Hex2HexNAc2deHex1	Galβ1-3(Fucα1-2Galβ1-4GlcNAcβ1-6)GalNAcol	H2	Gal/Fuc	20.72	5112.36	6.08256	27.91	2361.78	6.97751	26.91	1621.13	6.52678	22.37	971.47	1.66336	22.89	1123.74	2.05429	28	627.77	14.234
	895-4	Hex2HexNAc2deHex1	Fucα1-2Galβ1-3(Galβ1-4GlcNAcβ1-6)GalNAcol	H5	Gal/Fuc	25.97	5391.58	6.41477	33.21	1294.38	3.82404	33.24	1221.89	4.91942	27.95	520.75	0.891634	28.52	829.89	1.51711	nd	0	0
	911	Hex3HexNAc2	Galβ1-4GlcNAcβ1-3(Galβ1-4GlcNAcβ1-6)Galol	0	Gal	18.83	215.19	0.256028	nd	0	0	nd	0	0	nd	0	0	nd	0	0	nd	0	0
	952	Hex2HexNAc3	GlcNAcα1-4Galβ1-4GlcNAcβ1-3Galβ1-3GalNAcol	0	GlcNAc	nd	0	0	nd	0	0	nd	0	0	18.55	1020.37	1.74709	18.44	1180.89	2.15876	nd	0	0
	975	Hex2HexNAc2deHex1Sul1	Fucα1-2Galβ1-4(6S)GlcNAcβ1-3Galβ1-3GalNAcol	H2	Fuc	17.13	149.77	0.178193	nd	0	0	nd	0	0	nd	0	0	nd	0	0	nd	0	0
	1041	Hex2HexNAc2deHex2	Fucα1-2Galβ1-3(Fucα1-2Galβ1-4GlcNAcβ1-6)GalNAcol	H2/H5	Fuc	27.78	11328.5	13.4784	34.44	2443.77	7.21973	34.77	2274.92	9.15899	29.5	6174.8	10.5726	30.26	4875.06	8.912	nd	0	0
	1057	Hex3HexNAc2deHex1	Fucα1-2Galβ1-4GlcNAcβ1-3Galβ1-4GlcNAcβ1-3Galol	H2	Fuc	18.64	894.39	1.06412	26.15	458.13	1.35347	nd	0	0	20.21	393.69	0.674081	20.54	341.04	0.623449	nd	0	0
	1098-1	Hex2HexNAc3deHex1	GlcNAcα1-4Galβ1-3(Fucα1-2Galβ1-4GlcNAcβ1-6)GalNAcol	H2	Fuc/GlcNAc	nd	0	0	nd	0	0	nd	0	0	24.05	1142.1	1.95552	24.45	745.17	1.36223	29.88	1177.36	26.6953
	1098-2	Hex2HexNAc3deHex1	Fucα1-2Galβ1-3(GlcNAcα1-4Galβ1-4GlcNAcβ1-6)GalNAcol	H2	Fuc/GlcNAc	nd	0	0	nd	0	0	nd	0	0	28.05	1580.2	2.70564	28.62	2075.37	3.79394	nd	0	0
	1114	Hex3HexNAc3	Galβ1-3(Galβ1-4GlcNAcβ1-3Galβ1-4GlcNAcβ1-6)GalNAcol	0	Gal	20.01	1087.24	1.29357	26.59	713.62	2.10828	25.56	542.31	2.18338	24.52	303.4	0.519485	24.85	301.74	0.551605	nd	0	0
	1121	Hex2HexNAc2deHex2Sul1	Fucα1-2Galβ1-3[Fucα1-2Galβ1-4(6S)GlcNAcβ1-6]GalNAcol	H2/H5	Fuc	26.48	1721.16	2.04779	33.62	386.65	1.1423	nd	0	0	32.73	928.62	1.58999	31.2	946.25	1.72982	nd	0	0
	1155	Hex2HexNAc4	GlcNAcα1-4Galβ1-3(GlcNAcα1-4Galβ1-4GlcNAcβ1-6)GalNAcol	0	GlcNAc	nd	0	0	nd	0	0	nd	0	0	20	2737.12	4.68653	19.99	1460.31	2.66956	23.73	1556.25	35.2862
	1194	Hex3HexNAc3Sul1	Galβ1-4(6S)GlcNAcβ1-3Galβ1-4(6S)GlcNAcβ1-3Galβ1-3GalNAcol	0	Gal	nd	0	0	nd	0	0	nd	0	0	nd	0	0	26.71	145.35	0.265712	nd	0	0
	1203	Hex3HexNAc2deHex2	Fucα1-2Galβ1-4GlcNAcβ1-3(Fucα1-2Galβ1-4GlcNAcβ1-6)Galol	H2	Fuc	25.45	891.93	1.0612	nd	0	0	nd	0	0	26.81	258.12	0.441956	27.61	272.99	0.499048	nd	0	0
	1244	Hex2HexNAc3dHex2	Fucα1-2Galβ1-3[GalNAcα1-3(Fucα1-2)Galβ1-4GlcNAcβ1-6]GalNAcol	A/H5	GalNAc/Fuc	nd	0	0	nd	0	0	nd	0	0	27.95	646.78	1.10742	28.62	811.27	1.48307	nd	0	0
	1260	Hex3HexNAc3deHex1	Galβ1-3(Fucα1-2Galβ1-4GlcNAcβ1-3Galβ1-4GlcNAcβ1-6)GalNAcol	H2	Gal/Fuc	22.26	2087	2.48306	28.76	1249.78	3.69228	nd	0	0	23.75	669.43	1.14621	24.24	1044.05	1.90861	nd	0	0
	1301	Hex2HexNAc4deHex1	GlcNAcα1-4Galβ1-3[GalNAcα1-3(Fucα1-2)Galβ1-4GlcNAcβ1-6]GalNAcol	A	GalNAc/GlcNAc/Fuc	nd	0	0	nd	0	0	nd	0	0	19.45	1047.67	1.79383	19.56	666.58	1.21856	23.45	905.06	20.5212
	1317	Hex3HexNAc4	Galβ1-3(HexNAc-Galβ1-4GlcNAcβ1-3Galβ1-4GlcNAcβ1-6)GalNAcol	0	GlcNAc	20.31	987.35	1.17472	26.88	640.1	1.89107	nd	0	0	21.67	489.46	0.838059	nd	0	0	nd	0	0
	1406	Hex3HexNAc3deHex2	Fucα1-2Galβ1-4GlcNAcβ1-3Galβ1-3(Fucα1-2Galβ1-4GlcNAcβ1-6)GalNAcol	H2	Fuc	27.18	4584.76	5.45483	33	1147.89	3.39126	nd	0	0	28.46	2442.28	4.1817	29.14	2740.49	5.00984	nd	0	0
	1447	Hex2HexNAc4deHex2	GalNAcα1-3(Fucα1-2)Galβ1-3[GalNAcα1-3(Fucα1-2)Galβ1-4GlcNAcβ1-6]GalNAcol	A	Fuc/GalNAc	nd	0	0	nd	0	0	nd	0	0	21.23	550.27	0.942179	nd	0	0	nd	0	0
	1463	Hex3HexNAc4deHex1	Gal-GlcNAcβ1-3(Fucα1-2Galβ1-4GlcNAcβ1-6)Galβ1-3(GlcNAcβ1-6)GalNAcol	H2	Fuc/Gal/C6GlcNAc	nd	0	0	28.76	1242.93	3.67204	28.14	780.16	3.14098	24.52	858.65	1.47019	24.66	709.98	1.2979	nd	0	0
	1479	Hex4HexNAc4	Galβ1-3(Galβ1-4GlcNAcβ1-3Galβ1-4GlcNAcβ1-3Galβ1-4GlcNAcβ1-6)GalNAcol	0	Gal	nd	0	0	27.61	1260.78	3.72478	26.62	1046.72	4.21417	nd	0	0	nd	0	0			0
	1486	Hex3HexNAc3deHex2Sul1	Fucα1-2Galβ1-3[Fucα1-2Galβ1-4GlcNAcβ1-3Galβ1-4(6S)GlcNAcβ1-6]GalNAcol	H2/H5	Fuc	nd	0	0	nd	0	0	nd	0	0	32.83	175.13	0.29986	nd	0	0	nd	0	0
	1520	Hex3HexNAc5	GlcNAcα1-4Gal-GlcNAc-Galβ1-3(GlcNAcα1-4Gal-GlcNAcβ1-6)GalNAcol	0	GlcNAc	nd	0	0	nd	0	0	nd	0	0	22.08	653.35	1.11867	22.28	405.11	0.740574	nd	0	0
	1608-1	Hex3HexHAc4deHex2	Fucα1-2(GalNAcα1-3)Galβ1-4GlcNAcβ1-3Galβ1-3(Fucα1-2Galβ1-4GlcNAcβ1-6)GalNAcol	H2/A	Fuc/GalNAc	24.83	2896.69	3.44641	30.91	887.14	2.62092	30.88	945.94	3.80842	26.39	634.48	1.08636	27.01	873.68	1.59716	nd	0	0
	1608-2	Hex3HexHAc4deHex2	Fucα1-2Galβ1-4GlcNAcβ1-3(Fucα1-2Galβ1-4GlcNAcβ1-6)Galβ1-3(GlcNAcβ1-6)GalNAcol	H2	Fuc/C6GlcNAc	26.98	4708.56	5.60213	32.9	1145.05	3.38287	33.24	1122.24	4.51822	28.26	2241.66	3.8382	29.14	3368.22	6.15738	nd	0	0
	1625-1	Hex4HexNAc4deHex1	Fucα1-2Galβ1-4GlcNAcβ1-3Galβ1-4GlcNAcβ1-6Galβ1-3(Gal-GlcNAcβ1-6)GalNAcol	H2	Fuc/Gal	23.38	4852.34	5.77319	29.44	2241.55	6.62231	29.23	2099.71	8.45358	24.88	1086.79	1.86081	25.52	1489.01	2.72203	nd	0	0
	1625-2	Hex4HexNAc4deHex1	Gal-(Fuc)GlcNAcβ1-3(Galβ1-4GlcNAcβ1-6)Galβ1-3(Galβ1-4GlcNAcβ1-6)GalNAcol	Lew	Gal/Fuc	nd	0	0	nd	0	0	nd	0	0	27.43	1000.83	1.71363	27.91	946.5	1.73028	nd	0	0
	1666-1	Hex3HexNAc5deHex1	GlcNAcα1-4Galβ1-4GlcNAcβ1-3(Fucα1-2Galβ1-4GlcNAcβ1-6)Galβ1-3(GlcNAcβ1-6)GalNAcol	H2	Fuc/GlcNAc/C6GlcNAc	nd	0	0	nd	0	0	nd	0	0	24.61	771.32	1.32066	25.21	364.96	0.667176	nd	0	0
	1666-2	Hex3HexNAc5deHex1	GlcNAcα1-4Galβ1-4GlcNAcβ1-3(Fucα1-2Galβ1-4GlcNAcβ1-6)Galβ1-3(GlcNAcβ1-6)GalNAcol	H2	Fuc/GlcNAc/C6GlcNAc	nd	0	0	nd	0	0	nd	0	0	26.39	341.06	0.583967	27.01	171.65	0.31379	nd	0	0
	1682	Hex4HexNAc5	GlcNAcα1-4Galβ1-4GlcNAcβ1-3(Galβ1-4GlcNAcβ1-6)Galβ1-3(Galβ1-4GlcNAcβ1-6)GalNAcol	0	Gal/GlcNAc	nd	0	0	nd	0	0	nd	0	0	23.03	223.59	0.382833	nd	0	0	nd	0	0
	1723	Hex3HexNAc6	GlcNAcα1-4Galβ1-3GlcNAcβ1-3(GlcNAcα1-4Galβ1-4GlcNAcβ1-3Galβ1-4GlcNAcβ1-6)GalNAcol	0	GlcNAc	nd	0	0	nd	0	0	nd	0	0	22.51	1110.04	1.90062	22.83	665.74	1.21703	nd	0	0
	1771-1	Hex4HexNAc4deHex2	Fucα1-2Galβ1-4GlcNAcβ1-3Galβ1-4GlcNAcβ1-3Galβ1-3(Fucα1-2Galβ1-4GlcNAcβ1-6)GalNAcol	H2	Fuc	25.56	9624.37	11.4508	31.43	2218.88	6.55533	31.5	1253.81	5.04793	27.12	2699.96	4.6229	27.81	2448.45	4.47596	nd	0	0
	1771-2	Hex4HexNAc4deHex2	Fucα1-2Galβ1-3(Fucα1-2Galβ1-4GlcNAcβ1-3Galβ1-4GlcNAcβ1-3Galβ1-4GlcNAcβ1-6)GalNAcol	H2/H5	Fuc	27.27	3542.02	4.21421	32.9	1350.59	3.99011	33.24	1016.49	4.09246	28.56	2346.81	4.01824	29.34	2320.98	4.24294	nd	0	0
	1812	Hex3HexNAc5deHex2	GalNAcα1-3(Fucα1-2)Galβ1-3[GalNAcα1-3(Fucα1-2)Galβ1-4GlcNAcβ1-3Galβ1-4GlcNAcβ1-6]GalNAcol	A	Fuc/GalNAc	nd	0	0	nd	0	0	nd	0	0	19.05	295.56	0.506061	19.18	367.07	0.671034	nd	0	0
	1828	Hex4HexNAc5deHex1	Galβ1-4GlcNAcβ1-3(GlcNAcα1-4Galβ1-4GlcNAcβ1-6)Galβ1-3(Fucα1-2Galβ1-4GlcNAcβ1-6)GalNAcol	H2/A	Fuc/GlcNAc/Gal	nd	0	0	nd	0	0	nd	0	0	25.33	1142.79	1.9567	25.88	1885.59	3.44701	nd	0	0
	1869	Hex3HexNAc6deHex1	GlcNAcβ1-3[Fucα1-2(GalNAcα1-3)Galβ1-4GlcNAcβ1-6]Galβ1-3(GlcNAcα1-4Galβ1-4GlcNAcβ1-6)GalNAcol	A	Gal/Fuc/GlcNAc	nd	0	0	nd	0	0	nd	0	0	21.37	360.31	0.616927	nd	0	0	nd	0	0
	1885	Hex4HexNAc6	GlcNAcα1-4Galβ1-4GlcNAcβ1-3(Galβ1-4GlcNAcβ1-6)Galβ1-3(GlcNAcα1-4Galβ1-4GlcNAcβ1-6)GalNAcol	0	Gal/GlcNAc	nd	0	0	nd	0	0	nd	0	0	23.56	529.61	0.906805	23.93	733.57	1.34103	nd	0	0
	1917-1	Hex4HexNAc4deHex3	Fucα1-2Galβ1-4GlcNAcβ1-3(Fucα1-2Galβ1-4GlcNAcβ1-6)Galβ1-3[Gal(Fuc)GlcNAcβ1-6]GalNAcol	H2/Lew	Gal/Fuc	25.76	3323.45	3.95416	31.64	786.86	2.32465	31.81	756.34	3.04508	27.22	740.78	1.26837	27.91	1074.16	1.96365	nd	0	0
	1917-2	Hex4HexNAc4deHex3	Fucα1-2Galβ1-4GlcNAcβ1-3(Fucα1-2Galβ1-4GlcNAcβ1-6)Galβ1-3[Fucα1-2Galβ1-4GlcNAcβ1-6]GalNAcol	H2	Fuc	28.49	7946.22	9.45421	34.02	2658.15	7.85309	34.57	2653.03	10.6813	29.82	7040.9	12.0555	30.47	6381.69	11.6662	nd	0	0
	1974-1	Hex4HexNAc5deHex2	GlcNAcα1-4Galβ1-4GlcNAcβ1-3(Fucα1-2Galβ1-4GlcNAcβ1-6)Galβ1-3(Fucα1-2Galβ1-4GlcNAcβ1-6)GalNAcol	H2	Fuc/GlcNAc	nd	0	0	nd	0	0	nd	0	0	27.43	1309.02	2.24132	28.11	2756.57	5.03923	nd	0	0
	1974-2	Hex4HexNAc5deHex2	Fucα1-2Galβ1-4GlcNAcβ1-3(Fucα1-2Galβ1-4GlcNAcβ1-6)Galβ1-3(GlcNAcα1-4Galβ1-4GlcNAcβ1-6)GalNAcol	H2	Fuc/GlcNAc	nd	0	0	nd	0	0	nd	0	0	28.77	1164.89	1.99454	29.55	589.3	1.07729	nd	0	0
	1990	Hex5HexNAc5deHex1	Galβ1-3(Fucα1-2Galβ1-4GlcNAcβ1-3Galβ1-4GlcNAcβ1-3Galβ1-4GlcNAcβ1-3Galβ1-4GlcNAcβ1-6)GalNAcol	H2	Fuc/Gal	29.3	558.73	0.664763	34.44	630.33	1.86221	34.67	284.47	1.1453	29.08	630.83	1.08011	31.2	720.72	1.31753	nd	0	0
	2031	Hex4HexNAc6deHex1	GlcNAcα1-4Galβ1-4GlcNAcβ1-3(GlcNAcα1-4Galβ1-4GlcNAcβ1-6)Galβ1-3(Fucα1-2Galβ1-4GlcNAcβ1-6)GalNAcol	H2	Fuc/GlcNAc	nd	0	0	nd	0	0	nd	0	0	25.99	1181.34	2.0227	26.19	1322.17	2.41703	nd	0	0
	2088	Hex4HexNAc7	GlcNAcα1-4Galβ1-4GlcNAcβ1-3(GlcNAcα1-4Galβ1-4GlcNAcβ1-6)Galβ1-3(GlcNAcα1-4Galβ1-4GlcNAcβ1-6)GalNAcol	0	GlcNAc	nd	0	0	nd	0	0	nd	0	0	nd	0	0	24.24	446.32	0.815909	29.12	143.93	3.26345
	2136-1	Hex5HexNAc5deHex2		F		nd	0	0	32.34	120.36	0.355585	32.53	144.88	0.583297	nd	0	0	nd	0	0	nd	0	0
	2136-2	Hex5HexNAc5deHex2		F		nd	0	0	34.96	292.69	0.864706	35.61	291.18	1.17231	nd	0	0	nd	0	0	nd	0	0
	2177	Hex4HexNAc6deHex2		F		nd	0	0	nd	0	0	nd	0	0	20.86	308.22	0.527738	nd	0	0	nd	0	0
	2234	Hex4HexNAc7deHex1		F		nd	0	0	nd	0	0	nd	0	0	23.24	193.77	0.331775	nd	0	0	nd	0	0
	2283	Hex5HexNAc5deHex3		F		nd	0	0	nd	0	0	nd	0	0	29.19	179.83	0.307907	29.65	398.45	0.728399	nd	0	0
	2355	Hex6HexNAc6deHex1		F		nd	0	0	nd	0	0	nd	0	0	33.34	418.95	0.717331	nd	0	0	nd	0	0
	2380	Hex4HexNAc7deHex2		F		nd	0	0	nd	0	0	nd	0	0	21.86	274.7	0.470345	nd	0	0	nd	0	0
							84049.5	100		33848.5	100		24838.1	100		58404	100		54702.2	100		4410.37	100
	Footnote:
	[1]	mass of strucutre in negative ion mode; mass with hyphens indicates the isomeric structures;
	[2]	Hex, hexose; HexNAc, N-acetylhexosamine; deHex, fucose; NeuAc, N-acetylneuraminic acid; NeuGc, N-acetyl glycolylneuraminic acid; S, sulphate
	[3]	structures are given in the text according following rules: the structure is described clockwise and left-to-right where reducing end locates righmost side (as shown in cartoon figure); "+" is used for uncertain location
	[4]	Type of fucosylation
	[5]	Type of terminals
	[6]	Sample name
	[7]	Retention time (RT) of selected structure on LC;
	[8]	The intensity is area-under-the-curves (AUCs) of each glycan. For comparsion of glycan abundances between samples, the intensity is normalised to total AUC (summed AUCs of all glycans in a sample) and expressed as a percentage.
