# Supplementary material for: The butyrate-producing Gram-positive human gut bacterium, Hoskinsella mucinilytica, selectively targets host mucin N-acetylhexosamines[image]
Source: J Biol Chem. 2026 Mar 17;302(5):111371. doi: 10.1016/j.jbc.2026.111371 (PMC13096917; doi:10.1016/j.jbc.2026.111371)
Supplement: Supplemental Table 10 [file mmc11.xlsx]

## Sheet: all_calculated_mmo_ml
Supplemental Table 10.Quantification analysis of short chain fatty acids from Hm using an isotope-labeled chemical derivatization method with liquid chromatography-tandem mass spectrometry.
TubeNumber	sample	tecnicalrep	Acetate	Butyrate	Propionate	Isobutyrate	2_Me_ButyricAcid	lactate	N_Valerate	Isovalerate	N_HexanoicAcid	Heptanoic_Acid	4_Me_Pentanoic_Acid
1	gMO1	1	0.00218823	0.000842962	-4.05805e-06	-4.46523e-07	-3.8088e-07	0.000338018	1.5447e-06	4.90202e-07	2.1626e-06	-8.51097e-09	-1.39961e-08
		DM only normalized	0.00220977	0.000841772	2.2239e-06	-8.16771e-07	3.7172e-07	0.000289693	1.70687e-06	3.6883e-07	3.69774e-06	6.50653e-08	8.62891e-10		2.20977	0.841772	0.0022239	-0.000816771	0.00037172	0.289693	0.00170687	0.00036883	0.00369774	6.50653e-05	8.62891e-07
2	gMO2	1	0.00232704	0.000898665	-5.03682e-06	-5.06367e-07	-6.80023e-07	0.000340724	2.71866e-06	4.34048e-07	1.28863e-05	-7.53096e-08	-1.60539e-08		2.94635	1.12236	0.0029652	-0.00108903	0.000495627	0.386258	0.00227583	0.000491773	0.00493033	8.67538e-05	1.15052e-06			Acetate	Butyrate	Propionate	Isobutyrate	2_Me_ButyricAcid	lactate	N_Valerate	Isovalerate	N_HexanoicAcid	Heptanoic_Acid	4_Me_Pentanoic_Acid
		DM only normalized	0.00235028	0.000898115	1.34129e-06	-1.00787e-06	-2.82247e-07	0.000292692	2.81829e-06	2.92689e-07	1.33282e-05	7.39407e-08	-8.3149e-09		2.35028	0.898115	0.00134129	-0.00100787	-0.000282247	0.292692	0.00281829	0.000292689	0.0133282	7.39407e-05	-8.3149e-06		gMO1	2.94635	1.12236	0.0029652	-0.00108903	0.000495627	0.386258	0.00227583	0.000491773	0.00493033	8.67538e-05	1.15052e-06
3	gMO3	1	0.00213931	0.00139002	-5.74672e-06	-4.95389e-07	-5.62198e-07	0.000334069	2.39605e-06	3.47767e-07	2.44106e-06	-1.54839e-07	2.27346e-09		3.13371	1.19749	0.00178839	-0.00134383	-0.000376329	0.390257	0.00375772	0.000390252	0.0177709	9.85876e-05	-1.10865e-05			3.329	0.530243	0.00535609	0.000759404	0.000189736	0.358128	0.000498233	0.000257918	-0.00140112	0.000209727	-2.36747e-05
		DM only normalized	0.00217701	0.00138952	2.34731e-06	-9.97306e-07	8.22156e-08	0.000290291	2.59979e-06	2.50189e-07	3.82842e-06	-3.47147e-08	-8.18457e-09		2.17701	1.38952	0.00234731	-0.000997306	8.22156e-05	0.290291	0.00259979	0.000250189	0.00382842	-3.47147e-05	-8.18457e-06		gMO1 AVG	3.13767	0.826303	0.00416065	-0.000164812	0.000342682	0.372193	0.00138703	0.000374846	0.0017646	0.000148241	-1.12621e-05
4	GlucNac1	1	0.00508368	0.00253267	-7.95374e-06	-5.44593e-07	-1.53706e-06	0.00122218	2.47635e-06	4.07677e-07	1.99908e-06	-7.45806e-08	-4.30336e-09		2.90268	1.8527	0.00312975	-0.00132974	0.000109621	0.387055	0.00346638	0.000333585	0.00510455	-4.62863e-05	-1.09128e-05		gMO2	3.13371	1.19749	0.00178839	-0.00134383	-0.000376329	0.390257	0.00375772	0.000390252	0.0177709	9.85876e-05	-1.10865e-05
		DM only normalized	0.00510521	0.00253148	-1.67179e-06	-9.1484e-07	-7.84455e-07	0.00117386	2.63853e-06	2.86304e-07	3.53422e-06	-1.00433e-09	1.05556e-08		5.10521	2.53148	-0.00167179	-0.00091484	-0.000784455	1.17386	0.00263853	0.000286304	0.00353422	-1.00433e-06	1.05556e-05			3.50103	1.66045	0.00190307	-0.00163663	-0.000229332	0.371437	0.00412319	0.000520183	0.0307722	-2.48036e-05	-5.56424e-05
5	GlucNac2	1	0.00484065	0.00229979	-6.44727e-06	-5.29993e-07	-1.23501e-06	0.00114002	2.35381e-06	3.52542e-07	4.17763e-06	-5.23071e-08	2.15044e-09		4.81624	2.38819	-0.00157716	-0.000863057	-0.000740052	1.10741	0.00248917	0.000270098	0.00333417	-9.47479e-07	9.9581e-06		gMO2 AVG	3.31737	1.42897	0.00184573	-0.00149023	-0.00030283	0.380847	0.00394045	0.000455218	0.0242716	3.6892e-05	-3.33645e-05
		DM only normalized	0.00486389	0.00229924	-6.91569e-08	-1.0315e-06	-8.37229e-07	0.00109199	2.45344e-06	2.11183e-07	4.61956e-06	9.69432e-08	9.88949e-09		4.86389	2.29924	-6.91569e-05	-0.0010315	-0.000837229	1.09199	0.00245344	0.000211183	0.00461956	9.69432e-05	9.88949e-06		gMO 3	2.90268	1.8527	0.00312975	-0.00132974	0.000109621	0.387055	0.00346638	0.000333585	0.00510455	-4.62863e-05	-1.09128e-05
6	GlucNac3	1	0.00502368	0.00144772	-7.40679e-06	-5.56262e-07	-1.14927e-06	0.00116712	1.5122e-06	3.96942e-07	1.30115e-05	-1.3546e-07	-1.54388e-08		4.72222	2.23228	-6.71426e-05	-0.00100145	-0.000812844	1.06018	0.00238198	0.000205032	0.00448501	9.41196e-05	9.60144e-06			3.37729	2.44121	0.000336697	-0.0017827	-0.000247574	0.380552	0.00414632	0.000553113	0.0319919	-3.3429e-05	-2.20126e-06
		DM only normalized	0.00506138	0.00144722	6.87243e-07	-1.05818e-06	-5.04861e-07	0.00112335	1.71593e-06	2.99364e-07	1.43988e-05	-1.5336e-08	-2.58969e-08		5.06138	1.44722	0.000687243	-0.00105818	-0.000504861	1.12335	0.00171593	0.000299364	0.0143988	-1.5336e-05	-2.58969e-05		gMO3 AVG	3.13998	2.14696	0.00173322	-0.00155622	-6.89765e-05	0.383803	0.00380635	0.000443349	0.0185482	-3.98576e-05	-6.55701e-06
7	GalNac1	1	0.00409294	0.00191977	-8.72605e-06	-5.11064e-07	-9.68026e-07	0.000882481	1.26306e-06	4.25659e-07	1.11385e-05	-1.78635e-07	-5.4e-09		4.91396	1.40507	0.000667226	-0.00102736	-0.000490156	1.09063	0.00166596	0.000290644	0.0139794	-1.48893e-05	-2.51426e-05
		DM only normalized	0.00411447	0.00191858	-2.4441e-06	-8.81311e-07	-2.15426e-07	0.000834155	1.42523e-06	3.04287e-07	1.26736e-05	-1.05058e-07	9.45895e-09		4.11447	1.91858	-0.0024441	-0.000881311	-0.000215426	0.834155	0.00142523	0.000304287	0.0126736	-0.000105058	9.45895e-06			3.13767	0.826303	0.00416065	-0.000164812	0.000342682	0.372193	0.00138703	0.000374846	0.0017646	0.000148241	-1.12621e-05
8	GalNac2	1	0.00373112	0.00182711	-7.20876e-06	-4.9915e-07	-2.13254e-07	0.000772103	1.13574e-06	1.68692e-07	1.08845e-05	-1.2939e-07	-1.50449e-08		4.2637	1.98817	-0.00253274	-0.000913276	-0.00022324	0.86441	0.00147693	0.000315323	0.0131333	-0.000108869	9.80202e-06			3.31737	1.42897	0.00184573	-0.00149023	-0.00030283	0.380847	0.00394045	0.000455218	0.0242716	3.6892e-05	-3.33645e-05
		DM only normalized	0.00375436	0.00182656	-8.30646e-07	-1.00065e-06	1.84523e-07	0.000724071	1.23537e-06	2.73334e-08	1.13264e-05	1.98607e-08	-7.30585e-09		3.75436	1.82656	-0.000830646	-0.00100065	0.000184523	0.724071	0.00123537	2.73334e-05	0.0113264	1.98607e-05	-7.30585e-06			3.13998	2.14696	0.00173322	-0.00155622	-6.89765e-05	0.383803	0.00380635	0.000443349	0.0185482	-3.98576e-05	-6.55701e-06
9	GalNac3	1	0.00373753	0.00112699	-5.5385e-06	-5.1162e-07	-3.35233e-07	0.000775543	1.55529e-06	3.97896e-07	1.53937e-05	-4.76657e-08	-1.26799e-08		4.10313	1.99624	-0.00090781	-0.00109361	0.000201664	0.791335	0.00135013	2.98726e-05	0.0123786	2.17057e-05	-7.98454e-06
		DM only normalized	0.00377523	0.0011265	2.55553e-06	-1.01354e-06	3.09181e-07	0.000731765	1.75902e-06	3.00318e-07	1.6781e-05	7.24582e-08	-2.3138e-08		3.77523	1.1265	0.00255553	-0.00101354	0.000309181	0.731765	0.00175902	0.000300318	0.016781	7.24582e-05	-2.3138e-05		GalNAc1	4.2637	1.98817	-0.00253274	-0.000913276	-0.00022324	0.86441	0.00147693	0.000315323	0.0131333	-0.000108869	9.80202e-06
10	Cellobiose1	1	0.000286689	0.000348682	-7.09725e-06	-4.12783e-07	-3.07326e-07	0.000572534	1.13275e-06	3.81628e-07	9.99191e-06	-4.90565e-08	-1.06147e-08		4.19004	1.25028	0.00283632	-0.0011249	0.000343153	0.81217	0.0019523	0.000333316	0.0186249	8.04197e-05	-2.56803e-05			4.89913	2.42453	-0.000685575	-0.00141767	-0.000114349	0.768586	0.00273377	0.000304417	0.0225236	3.11419e-05	-1.82501e-05
		DM only normalized	0.000308221	0.000347491	-8.153e-07	-7.83031e-07	4.45274e-07	0.000524209	1.29492e-06	2.60256e-07	1.15271e-05	2.45199e-08	4.24421e-09		0.308221	0.347491	-0.0008153	-0.000783031	0.000445274	0.524209	0.00129492	0.000260256	0.0115271	2.45199e-05	4.24421e-06		GalNAc1 AVG	4.58141	2.20635	-0.00160916	-0.00116547	-0.000168794	0.816498	0.00210535	0.00030987	0.0178284	-3.88634e-05	-4.22402e-06
11	Cellobiose2	1	0.000285517	0.000527078	-8.56887e-06	-4.28931e-07	-6.99782e-07	0.00056983	1.53595e-06	2.30953e-07	1.68282e-05	-6.94459e-08	-1.40059e-08		0.5103	0.575317	-0.00134983	-0.00129641	0.000737208	0.867896	0.00214391	0.000430887	0.0190845	4.05958e-05	7.02683e-06		GalNAc2	4.10313	1.99624	-0.00090781	-0.00109361	0.000201664	0.791335	0.00135013	2.98726e-05	0.0123786	2.17057e-05	-7.98454e-06
		DM only normalized	0.000308762	0.000526528	-2.19076e-06	-9.30434e-07	-3.02006e-07	0.000521798	1.63557e-06	8.95937e-08	1.72701e-05	7.98044e-08	-6.26686e-09		0.308762	0.526528	-0.00219076	-0.000930434	-0.000302006	0.521798	0.00163557	8.95937e-05	0.0172701	7.98044e-05	-6.26686e-06			4.83631	1.22443	-0.0010136	-0.00128218	8.89958e-05	0.757979	0.00264009	0.000275417	0.0261667	-6.07101e-06	-4.27163e-06
12	Cellobiose3	1	0.000295705	0.000446765	-7.98787e-06	-4.63119e-07	-1.31736e-06	0.000564109	2.80488e-06	5.02617e-07	1.00752e-05	-8.57246e-08	-1.67255e-08		0.526897	0.898511	-0.0037385	-0.00158777	-0.000515369	0.890441	0.00279108	0.00015289	0.0294712	0.000136185	-1.06943e-05		GalNAc2 AVG	4.46972	1.61034	-0.000960706	-0.00118789	0.00014533	0.774657	0.00199511	0.000152645	0.0192727	7.81735e-06	-6.12808e-06
		DM only normalized	0.000333406	0.000446272	1.06161e-07	-9.65036e-07	-6.72943e-07	0.000520332	3.00861e-06	4.05039e-07	1.14626e-05	3.43993e-08	-2.71835e-08		0.333406	0.446272	0.000106161	-0.000965036	-0.000672943	0.520332	0.00300861	0.000405039	0.0114626	3.43993e-05	-2.71835e-05		GalNAc 3	4.19004	1.25028	0.00283632	-0.0011249	0.000343153	0.81217	0.0019523	0.000333316	0.0186249	8.04197e-05	-2.56803e-05
13	Media1	1	-2.15317e-05	1.19045e-06	-6.28195e-06	3.70248e-07	-7.526e-07	4.83251e-05	-1.62174e-07	1.21373e-07	-1.53514e-06	-7.35763e-08	-1.4859e-08		0.572862	0.76679	0.000182407	-0.00165814	-0.00115626	0.894041	0.00516944	0.000695943	0.0196952	5.91053e-05	-4.67071e-05			4.14233	1.286	0.00106201	2.2282e-05	0.000479045	0.637083	0.00207651	0.000262438	0.0223351	6.4957e-05	2.6062e-05
14	Media2	1	-2.32441e-05	5.49916e-07	-6.37811e-06	5.01503e-07	-3.97776e-07	4.80317e-05	-9.96261e-08	1.41359e-07	-4.41935e-07	-1.4925e-07	-7.73904e-09														GalNAc3 AVG	4.16618	1.26814	0.00194916	-0.00055131	0.000411099	0.724627	0.0020144	0.000297877	0.02048	7.26884e-05	1.90841e-07
15	Media3	1	-3.77009e-05	4.92894e-07	-8.09403e-06	5.01917e-07	-6.44414e-07	4.37775e-05	-2.03731e-07	9.7578e-08	-1.38736e-06	-1.20124e-07	1.0458e-08
																												4.58141	2.20635	-0.00160916	-0.00116547	-0.000168794	0.816498	0.00210535	0.00030987	0.0178284	-3.88634e-05	-4.22402e-06
																												4.46972	1.61034	-0.000960706	-0.00118789	0.00014533	0.774657	0.00199511	0.000152645	0.0192727	7.81735e-06	-6.12808e-06
69	gMO1	1	0.00246025	0.000398827	-1.38333e-06	1.43402e-06	-2.95064e-07	0.000305852	2.62559e-07	4.23219e-07	-1.47028e-06	9.48187e-08	-1.34752e-08															4.16618	1.26814	0.00194916	-0.00055131	0.000411099	0.724627	0.0020144	0.000297877	0.02048	7.26884e-05	1.90841e-07
			0.00249675	0.000397682	4.01707e-06	5.69553e-07	1.42302e-07	0.000268596	3.73675e-07	1.93439e-07	-1.05084e-06	1.57295e-07	-1.7756e-08		2.49675	0.397682	0.00401707	0.000569553	0.000142302	0.268596	0.000373675	0.000193439	-0.00105084	0.000157295	-1.7756e-05
70	gMO2	2	0.00259591	0.0012469	-3.781e-06	-4.71003e-07	-5.60936e-07	0.000317059	3.02499e-06	6.11546e-07	2.27593e-05	-4.37093e-08	-3.88534e-09		3.329	0.530243	0.00535609	0.000759404	0.000189736	0.358128	0.000498233	0.000257918	-0.00140112	0.000209727	-2.36747e-05
			0.00262577	0.00124534	1.4273e-06	-1.22747e-06	-1.71999e-07	0.000278578	3.09239e-06	3.90138e-07	2.30792e-05	-1.86027e-08	-4.17318e-08		2.62577	1.24534	0.0014273	-0.00122747	-0.000171999	0.278578	0.00309239	0.000390138	0.0230792	-1.86027e-05	-4.17318e-05		GlcNAc1	4.81624	2.38819	-0.00157716	-0.000863057	-0.000740052	1.10741	0.00248917	0.000270098	0.00333417	-9.47479e-07	9.9581e-06
71	gMO3	2	0.00251099	0.00183202	-4.21996e-06	-4.87132e-07	-5.06099e-07	0.000316039	2.98948e-06	5.81054e-07	2.33002e-05	-5.51429e-08	-5.91398e-09		3.50103	1.66045	0.00190307	-0.00163663	-0.000229332	0.371437	0.00412319	0.000520183	0.0307722	-2.48036e-05	-5.56424e-05			6.19248	2.08709	-0.00199493	0.000308795	-0.000641429	1.1385	0.00240463	0.000190638	0.0249009	-1.55744e-05	1.77019e-05
			0.00253296	0.00183091	2.52523e-07	-1.33703e-06	-1.8568e-07	0.000285414	3.10974e-06	4.14835e-07	2.3994e-05	-2.50717e-08	-1.65094e-09		2.53296	1.83091	0.000252523	-0.00133703	-0.00018568	0.285414	0.00310974	0.000414835	0.023994	-2.50717e-05	-1.65094e-06		GlcNAc1 AVG	5.50436	2.23764	-0.00178605	-0.000277131	-0.000690741	1.12296	0.0024469	0.000230368	0.0141175	-8.26094e-06	1.383e-05
72	GlucNac1	2	0.00652752	0.00221346	-7.51503e-06	1.19179e-06	-1.11728e-06	0.00124407	2.43779e-06	4.31856e-07	2.59755e-05	-7.89856e-08	2.3045e-08		3.37729	2.44121	0.000336697	-0.0017827	-0.000247574	0.380552	0.00414632	0.000553113	0.0319919	-3.3429e-05	-2.20126e-06		GlcNAc2	4.72222	2.23228	-6.71426e-05	-0.00100145	-0.000812844	1.06018	0.00238198	0.000205032	0.00448501	9.41196e-05	9.60144e-06
			0.00656403	0.00221232	-2.11463e-06	3.27323e-07	-6.79915e-07	0.00120681	2.5489e-06	2.02076e-07	2.63949e-05	-1.65089e-08	1.87641e-08		6.56403	2.21232	-0.00211463	0.000327323	-0.000679915	1.20681	0.0025489	0.000202076	0.0263949	-1.65089e-05	1.87641e-05			5.68771	0.307066	-0.00188936	-0.00125716	-0.000504899	1.01578	0.00218034	0.000135852	0.00101187	-3.26027e-05	-3.67399e-06
73	GlucNac2	2	0.00582848	0.00031784	-7.15434e-06	-5.3841e-07	-9.08983e-07	0.00108474	2.17835e-06	3.61336e-07	7.22308e-07	-5.86873e-08	3.40623e-08		6.19248	2.08709	-0.00199493	0.000308795	-0.000641429	1.1385	0.00240463	0.000190638	0.0249009	-1.55744e-05	1.77019e-05		GlcNAc2 AVG	5.20497	1.26967	-0.000978251	-0.00112931	-0.000658871	1.03798	0.00228116	0.000170442	0.00274844	3.07585e-05	2.96373e-06
			0.00585834	0.000316278	-1.94604e-06	-1.29488e-06	-5.20046e-07	0.00104625	2.24575e-06	1.39928e-07	1.04222e-06	-3.35808e-08	-3.78421e-09		5.85834	0.316278	-0.00194604	-0.00129488	-0.000520046	1.04625	0.00224575	0.000139928	0.00104222	-3.35808e-05	-3.78421e-06		GlcNAc 3	4.91396	1.40507	0.000667226	-0.00102736	-0.000490156	1.09063	0.00166596	0.000290644	0.0139794	-1.48893e-05	-2.51426e-05
74	GlucNac3	2	0.00589147	0.00304233	-6.51817e-06	1.00255e-06	-5.22688e-07	0.00107737	2.95213e-06	4.71898e-07	2.70562e-05	-6.24519e-08	2.85279e-09		5.68771	0.307066	-0.00188936	-0.00125716	-0.000504899	1.01578	0.00218034	0.000135852	0.00101187	-3.26027e-05	-3.67399e-06			5.74121	2.95264	-0.0019861	0.000148214	-0.000196378	1.01626	0.0029829	0.000296775	0.0269418	-3.14376e-05	6.90858e-06
			0.00591345	0.00304122	-2.04569e-06	1.5266e-07	-2.0227e-07	0.00104675	3.07239e-06	3.05678e-07	2.775e-05	-3.23807e-08	7.11583e-09		5.91345	3.04122	-0.00204569	0.00015266	-0.00020227	1.04675	0.00307239	0.000305678	0.02775	-3.23807e-05	7.11583e-06		GlcNAc3 AVG	5.32759	2.17885	-0.000659439	-0.000439572	-0.000343267	1.05344	0.00232443	0.00029371	0.0204606	-2.31634e-05	-9.117e-06
75	GalNac1	2	0.00469116	0.00234082	-6.06198e-06	-5.03581e-07	-5.47713e-07	0.000778942	2.52698e-06	5.23542e-07	2.13158e-05	-3.24248e-08	-1.33304e-08		5.74121	2.95264	-0.0019861	0.000148214	-0.000196378	1.01626	0.0029829	0.000296775	0.0269418	-3.14376e-05	6.90858e-06
			0.00472766	0.00233967	-6.6158e-07	-1.36805e-06	-1.10347e-07	0.000741686	2.63809e-06	2.93762e-07	2.17353e-05	3.0052e-08	-1.76113e-08		4.72766	2.33967	-0.00066158	-0.00136805	-0.000110347	0.741686	0.00263809	0.000293762	0.0217353	3.0052e-05	-1.76113e-05			5.50436	2.23764	-0.00178605	-0.000277131	-0.000690741	1.12296	0.0024469	0.000230368	0.0141175	-8.26094e-06	1.383e-05
76	GalNac2	2	0.00439536	0.00112192	-6.13575e-06	-4.16724e-07	-3.07506e-07	0.000732033	2.34828e-06	4.73416e-07	2.36226e-05	-3.06615e-08	3.39379e-08		4.89913	2.42453	-0.000685575	-0.00141767	-0.000114349	0.768586	0.00273377	0.000304417	0.0225236	3.11419e-05	-1.82501e-05			5.20497	1.26967	-0.000978251	-0.00112931	-0.000658871	1.03798	0.00228116	0.000170442	0.00274844	3.07585e-05	2.96373e-06
			0.00442522	0.00112036	-9.27445e-07	-1.17319e-06	8.14312e-08	0.000693551	2.41568e-06	2.52007e-07	2.39425e-05	-5.55498e-09	-3.90854e-09		4.42522	1.12036	-0.000927445	-0.00117319	8.14312e-05	0.693551	0.00241568	0.000252007	0.0239425	-5.55498e-06	-3.90854e-06			5.32759	2.17885	-0.000659439	-0.000439572	-0.000343267	1.05344	0.00232443	0.00029371	0.0204606	-2.31634e-05	-9.117e-06
77	GalNac3	2	0.00371026	0.00115979	-3.51561e-06	8.69971e-07	1.11201e-07	0.000604637	1.75068e-06	4.02677e-07	1.94301e-05	2.84551e-08	1.92188e-08		4.83631	1.22443	-0.0010136	-0.00128218	8.89958e-05	0.757979	0.00264009	0.000275417	0.0261667	-6.07101e-06	-4.27163e-06
			0.00373224	0.00115869	9.56867e-07	2.00761e-08	4.31619e-07	0.000574012	1.87093e-06	2.36457e-07	2.01239e-05	5.85263e-08	2.34819e-08		3.73224	1.15869	0.000956867	2.00761e-05	0.000431619	0.574012	0.00187093	0.000236457	0.0201239	5.85263e-05	2.34819e-05
78	Cellobiose1	2	0.000255363	0.000800857	-5.85371e-06	1.10672e-08	-3.91807e-07	0.000429032	2.32251e-06	4.12369e-07	3.21048e-05	-3.88665e-08	3.36394e-09		4.14233	1.286	0.00106201	2.2282e-05	0.000479045	0.637083	0.00207651	0.000262438	0.0223351	6.4957e-05	2.6062e-05		Cellobiose1	0.5103	0.575317	-0.00134983	-0.00129641	0.000737208	0.867896	0.00214391	0.000430887	0.0190845	4.05958e-05	7.02683e-06
			0.000291864	0.000799712	-4.5331e-07	-8.53404e-07	4.55593e-08	0.000391776	2.43362e-06	1.82589e-07	3.25242e-05	2.36103e-08	-9.16949e-10		0.291864	0.799712	-0.00045331	-0.000853404	4.55593e-05	0.391776	0.00243362	0.000182589	0.0325242	2.36103e-05	-9.16949e-07			0.483218	1.32403	-0.000750513	-0.00141292	7.54293e-05	0.648636	0.00402917	0.000302299	0.053848	3.90899e-05	-1.51813e-06
79	Cellobiose2	2	0.000284004	0.000869579	-6.84936e-06	6.3637e-07	-4.92664e-07	0.000461407	2.39899e-06	4.49107e-07	1.98109e-05	-5.58649e-08	2.51338e-08		0.483218	1.32403	-0.000750513	-0.00141292	7.54293e-05	0.648636	0.00402917	0.000302299	0.053848	3.90899e-05	-1.51813e-06		Cellobiose1 AVG	0.496759	0.949672	-0.00105017	-0.00135466	0.000406319	0.758266	0.00308654	0.000366593	0.0364663	3.98428e-05	2.75435e-06
			-2.06843e-05	0.00020689	2.92282e-06	5.70876e-07	2.77591e-07	-5.77107e-05	2.17334e-06	1.04508e-08	1.63337e-05	4.52758e-08	-4.08515e-09		-0.0206843	0.20689	0.00292282	0.000570876	0.000277591	-0.0577107	0.00217334	1.04508e-05	0.0163337	4.52758e-05	-4.08515e-06		Cellobiose2	0.526897	0.898511	-0.0037385	-0.00158777	-0.000515369	0.890441	0.00279108	0.00015289	0.0294712	0.000136185	-1.06943e-05
80	Cellobiose3	2	0.000304688	0.000662689	-9.77218e-06	6.54946e-08	-7.70255e-07	0.000519118	2.25653e-07	4.38656e-07	3.47724e-06	-1.01141e-07	2.92189e-08		-0.0352974	0.353055	0.00498775	0.000974191	0.000473705	-0.0984825	0.00370876	1.7834e-05	0.0278732	7.72624e-05	-6.97124e-06			-0.0352974	0.353055	0.00498775	0.000974191	0.000473705	-0.0984825	0.00370876	1.7834e-05	0.0278732	7.72624e-05	-6.97124e-06
			0.000326666	0.000661581	-5.2997e-06	-7.844e-07	-4.49837e-07	0.000488493	3.45909e-07	2.72436e-07	4.17104e-06	-7.10695e-08	3.3482e-08		0.326666	0.661581	-0.0052997	-0.0007844	-0.000449837	0.488493	0.000345909	0.000272436	0.00417104	-7.10695e-05	3.3482e-05		Cellobiose2 AVG	0.2458	0.625783	0.000624626	-0.00030679	-2.0832e-05	0.395979	0.00324992	8.53622e-05	0.0286722	0.000106724	-8.83277e-06
81	Media1	2	-3.65011e-05	1.14548e-06	-5.4004e-06	8.64471e-07	-4.37366e-07	3.7256e-05	-1.11116e-07	2.2978e-07	-4.19439e-07	-6.24767e-08	4.28089e-09		0.561282	1.13674	-0.00910602	-0.00134777	-0.000772915	0.839334	0.000594346	0.000468104	0.00716674	-0.000122112	5.75292e-05		Cellobiose 3	0.572862	0.76679	0.000182407	-0.00165814	-0.00115626	0.894041	0.00516944	0.000695943	0.0196952	5.91053e-05	-4.67071e-05
82	Media2	2	-2.98617e-05	1.56165e-06	-5.2083e-06	7.56468e-07	-3.88937e-07	3.84817e-05	-6.73999e-08	2.21409e-07	-3.19916e-07	-2.51066e-08	3.78465e-08															0.561282	1.13674	-0.00910602	-0.00134777	-0.000772915	0.839334	0.000594346	0.000468104	0.00716674	-0.000122112	5.75292e-05
83	Media3	2	-2.19779e-05	1.10748e-06	-4.47248e-06	8.49895e-07	-3.20419e-07	3.0625e-05	-1.20256e-07	1.6622e-07	-6.93802e-07	-3.00712e-08	-4.26304e-09														Cellobiose3 AVG	0.567072	0.951764	-0.0044618	-0.00150295	-0.000964587	0.866688	0.00288189	0.000582023	0.013431	-3.15036e-05	5.41105e-06
																												0.496759	0.949672	-0.00105017	-0.00135466	0.000406319	0.758266	0.00308654	0.000366593	0.0364663	3.98428e-05	2.75435e-06
																												0.2458	0.625783	0.000624626	-0.00030679	-2.0832e-05	0.395979	0.00324992	8.53622e-05	0.0286722	0.000106724	-8.83277e-06
																												0.567072	0.951764	-0.0044618	-0.00150295	-0.000964587	0.866688	0.00288189	0.000582023	0.013431	-3.15036e-05	5.41105e-06
